# Supplementary material for: Physiological and Transcriptome Analysis of Sugar Beet Reveals Different Mechanisms of Response to Neutral Salt and Alkaline Salt Stresses
Source: Front Plant Sci. 2020 Oct 19;11:571864. doi: 10.3389/fpls.2020.571864 (PMC7604294; doi:10.3389/fpls.2020.571864)
Supplement: Supplementary Table 4 — The FPKM value and annotation of identified genes in the leaves of sugar beet response to neutral salt and alkaline salt treatments. [file Table_4.XLS]

## Sheet: NS25_vs_Control.all.exp.2
Table S4. The FPKM value and annotation of identified genes in the leaves of sugar beet response to neutral salt and alkaline salt treatments
Geneid	Control-1	Control-2	Control-3	N25-1	N25-2	N25-3	log2(fc)	type	pvalue	qvalue	Gene_ID	Function
gene28049	1.426	1.214	0.95	0.784	0.6	0.905	-0.648582	down	0.0382543	0.310364	nad2	NADH dehydrogenase subunit 2 (mitochondrion)
gene27987	0.529	0.546	0.666	0.475	0.603	0.309	-0.327315	down	0.384122	0.917581	nad1	_
gene28021	11.918	13.273	13.353	10.358	6.074	5.551	-0.810033	down	0.00674214	0.101769	nad5	NADH dehydrogenase subunit 5 (mitochondrion)
gene0	478.425	467.403	488.782	471.348	378.616	454.184	-0.137551	down	0.601775	0.992102	LOC104882799	PREDICTED: 2,3-bisphosphoglycerate-independent phosphoglycerate mutase
gene1	64.361	61.422	65.378	49.986	64.898	65.46	-0.0840354	down	0.707555	1	LOC104893862	PREDICTED: SWI/SNF complex subunit SWI3C
gene2	95.107	84.879	80.507	91.321	103.327	74.583	0.0475994	up	0.871714	1	LOC104906652	PREDICTED: N-glycosylase/DNA lyase OGG1 isoform X2
gene3	649.446	421.695	396.109	367.711	581.205	373.817	-0.149593	down	0.570371	0.979909	LOC104886639	PREDICTED: WAT1-related protein At4g08300
gene4	0	0	0	4.999	2.377	25.029	13.3991	up	0.000440227	0.012289	LOC104887356	PREDICTED: ethylene-responsive transcription factor ERF014
gene5	0	7.872	5.031	0	0	0	-12.0708	down	0.00276552	0.051966	LOC104889863	PREDICTED: uncharacterized abhydrolase domain-containing protein DDB_G0269086-like
gene6	55.803	75.482	60.303	55.49	79.138	88.997	0.223071	up	0.552318	0.972714	LOC104888135	PREDICTED: aspartyl protease family protein 1-like
gene7	165.514	130.623	132.7	116.857	149.752	161.874	-0.00119141	down	0.976059	1	LOC104892910	PREDICTED: phosphatidylinositol 4-phosphate 5-kinase 4
gene8	603.835	614.211	701.614	690.309	656.34	662.507	0.0657387	up	0.821834	1	LOC104893637	PREDICTED: uncharacterized protein LOC104893637 isoform X1
gene9	153.791	119.025	122.259	92.262	134.413	120.56	-0.186213	down	0.513626	0.955784	LOC104894386	PREDICTED: uncharacterized protein LOC104894386
gene10	174.616	148.945	185.927	167.42	146.4	159.076	-0.107525	down	0.722739	1	LOC104895466	PREDICTED: uncharacterized protein LOC104895466
gene11	295.781	239.785	239.134	170.961	256.995	160.281	-0.397238	down	0.132943	0.621009	LOC104896236	PREDICTED: DIS3-like exonuclease 2
gene12	45.404	22.909	57.346	54.733	64.621	73.366	0.61698	up	0.0370262	0.303225	LOC104896917	PREDICTED: G-type lectin S-receptor-like serine/threonine-protein kinase At5g35370
gene13	694.076	895.006	891.684	733.978	540.151	506.763	-0.478185	down	0.0760983	0.467074	LOC104900284	PREDICTED: selenoprotein K
gene14	240.988	304.371	426.166	217.494	383.034	254.229	-0.184736	down	0.449427	0.952201	LOC104901038	PREDICTED: flavonol synthase/flavanone 3-hydroxylase
gene15	631.194	549.438	577.597	413.854	569.172	485.419	-0.259833	down	0.30587	0.854483	LOC104901765	PREDICTED: fluoride export protein 1
gene16	157.133	106.169	178.314	117.834	205.097	156.57	0.118741	up	0.707018	1	LOC104903062	PREDICTED: auxin transporter-like protein 3
gene17	759.193	769.728	645.787	782.076	674.924	638.391	-0.0536022	down	0.84025	1	LOC104903767	PREDICTED: ubiquitin-fold modifier 1
gene18	66.545	27.27	51.027	39.568	61.805	50.94	0.0725576	up	0.805399	1	LOC104904601	PREDICTED: uncharacterized protein At1g04910
gene19	53.929	27.21	31.883	44.293	66.567	62.431	0.61658	up	0.0806079	0.477751	LOC104905404	PREDICTED: uncharacterized protein LOC104905404
gene20	47.507	50.337	51.503	50.777	50.262	70.282	0.19803	up	0.55395	0.973643	LOC104906127	PREDICTED: probable serine/threonine-protein kinase mps1 isoform X1
gene21	93.642	55.602	102.117	54.869	94.287	81.565	-0.12361	down	0.64771	0.999017	LOC104907381	PREDICTED: histone-lysine N-methyltransferase ASHR1 isoform X2
gene22	4888.63	5950.9	4109.93	4951.97	3467.1	4013.62	-0.265955	down	0.305933	0.854483	LOC104884484	PREDICTED: metallothionein-like protein type 2
gene23	46.346	51.648	45.161	49.649	46.902	57.15	0.102546	up	0.764677	1	LOC104885223	PREDICTED: biotin--protein ligase 2-like
gene24	179.781	99.833	130.584	106.386	194.606	150.527	0.138465	up	0.631528	0.995359	LOC104886494	PREDICTED: oxysterol-binding protein-related protein 1C
gene25	1370.53	1002.41	1186.79	694.234	1189.55	956.474	-0.325747	down	0.200729	0.754752	LOC104886640	PREDICTED: phosphatidylinositol 4-phosphate 5-kinase 1
gene27	319.722	403.565	285.989	370.069	282.625	333.845	-0.0328727	down	0.870158	1	LOC104886706	PREDICTED: membrane magnesium transporter
gene28	301.734	154.744	305.567	209.272	275.502	194.686	-0.165487	down	0.5952	0.991116	LOC104886779	PREDICTED: transcription initiation factor TFIID subunit 8
gene29	143.627	148.298	156.841	190.228	176.989	220.083	0.388132	up	0.164298	0.692022	LOC104886923	PREDICTED: 30S ribosomal protein S13, chloroplastic
gene30	2318.84	2597.44	2852.23	3613.67	3231.4	4032.54	0.485652	up	0.0756496	0.46467	LOC104886865	PREDICTED: 30S ribosomal protein S13, chloroplastic
gene31	48.417	37.859	39.65	39.342	49.081	44.025	0.0728482	up	0.82462	1	LOC104887169	PREDICTED: exosome complex component RRP42
gene32	114.36	154.831	102.184	58.325	105.869	101.359	-0.483872	down	0.193149	0.745009	LOC104887081	PREDICTED: cell wall protein IFF6-like
gene33	11344.4	7657.86	7227.99	7080.72	10290.7	7546.29	-0.0740621	down	0.769254	1	LOC104887841	PREDICTED: nitrate reductase
gene35	7.732	0	0	0	0	0	-11.3322	down	0.256198	0.799885	LOC104887921	PREDICTED: uncharacterized protein LOC104887921
gene36	254.718	296.391	272.447	275.748	227.186	216.51	-0.194984	down	0.466072	0.952201	LOC104888013	PREDICTED: uncharacterized protein LOC104888013
gene37	91.176	81.912	80.324	87.035	88.045	106.174	0.150387	up	0.609742	0.995359	LOC104888091	PREDICTED: mitogen-activated protein kinase kinase kinase 1
gene38	365.892	286.726	391.46	273.552	400.217	339.738	-0.0428733	down	0.842518	1	LOC104888222	PREDICTED: uncharacterized protein LOC104888222
gene39	0	0	0	0	0	3.813	10.3129	up	0.504132	0.952201	LOC104889909	PREDICTED: lichenase-2-like
gene40	331.252	502.388	505.828	481.661	225.298	394.749	-0.281918	down	0.297384	0.849062	LOC104888422	PREDICTED: transmembrane protein 50 homolog isoform X1
gene41	308.02	224.367	282.288	210.209	357.188	309.954	0.106929	up	0.734736	1	LOC104888566	PREDICTED: uncharacterized protein LOC104888566
gene42	82.961	74.63	100.037	68.25	78.02	71.465	-0.242713	down	0.376001	0.914999	LOC104888635	PREDICTED: histone acetyltransferase of the MYST family 1
gene43	171.88	55.784	136.32	155.076	181.848	237.627	0.658556	up	0.0332194	0.286744	LOC104888711	PREDICTED: probable serine/threonine-protein kinase MARK-A
gene44	58.623	32.967	48.179	40.533	48.775	50.733	0.00280479	up	1	1	LOC104888792	PREDICTED: vacuolar protein sorting-associated protein 9A
gene45	285.654	127.075	168.587	117.075	167.836	168.418	-0.358762	down	0.196457	0.749143	LOC104888871	PREDICTED: beta-1,3-galactosyltransferase 7 isoform X1
gene47	89.824	80.473	58.521	60.947	60.265	79.15	-0.191589	down	0.499939	0.952201	LOC104889090	PREDICTED: auxin response factor 17
gene48	633.178	492.554	577.143	602.899	721.626	755.838	0.288862	up	0.295959	0.848452	LOC104889266	PREDICTED: uncharacterized protein LOC104889266
gene51	146.608	42.987	90.541	63.101	79.019	119.083	-0.100955	down	0.764555	1	LOC104889478	PREDICTED: uncharacterized protein LOC104889478
gene52	502.801	295.849	377.045	264.27	378.98	330.409	-0.272025	down	0.306109	0.854483	LOC104889563	PREDICTED: putative 1-phosphatidylinositol-3-phosphate 5-kinase FAB1D
gene53	6.001	4.239	0	0	9.524	3.039	0.294887	up	1	1	LOC104889685	PREDICTED: uncharacterized protein LOC104889685
gene54	32.778	25.258	29.708	28.737	32.577	32.195	0.0918017	up	0.819061	1	LOC104889765	PREDICTED: probable arabinosyltransferase ARAD1
gene55	96.013	93.778	86.961	93.649	102.835	78.044	-0.0116403	down	0.963307	1	LOC104889851	PREDICTED: uncharacterized protein LOC104889851
gene61	309.247	219.13	282.293	220.062	246.156	279.86	-0.119788	down	0.660475	1	LOC104890323	PREDICTED: G-type lectin S-receptor-like serine/threonine-protein kinase At1g34300
gene62	56.064	49.893	42.849	46.666	69.591	55.895	0.210246	up	0.51658	0.957519	LOC104890400	PREDICTED: cyclic nucleotide-gated ion channel 2
gene63	1.316	4.338	5.446	2.44	1.856	0.889	-1.0977	down	0.0934627	0.520069	LOC104890476	PREDICTED: protein DETOXIFICATION 54
gene64	21.592	4.448	3.554	6.507	8.566	9.113	-0.2911	down	0.482685	0.952201	LOC104890557	PREDICTED: protein ROOT PRIMORDIUM DEFECTIVE 1
gene65	72.517	58.089	58.643	52.825	68.813	63.989	-0.0278787	down	0.899914	1	LOC104890874	PREDICTED: protein-tyrosine-phosphatase PTP1
gene67	4.501	1.734	2.309	2.277	3.464	4.974	0.326546	up	0.69123	1	LOC104890789	PREDICTED: protein-tyrosine-phosphatase PTP1-like
gene68	207.706	98.499	156.287	94.343	182.228	142.968	-0.140623	down	0.594027	0.991083	LOC104890983	PREDICTED: uncharacterized protein LOC104890983 isoform X1
gene69	6079.53	4151.66	3907.24	4247.22	4349.58	3353.83	-0.242535	down	0.383846	0.917581	LOC104891103	hypothetical protein BVRB_1g000710
gene70	0	0.676	2.159	0	0	0	-9.8857	down	0.0677283	0.436948	LOC104889929	PREDICTED: sucrose transport protein SUC2-like
gene74	129.769	127.415	105.089	132.487	114.298	129.475	0.0546522	up	0.859361	1	LOC104891355	PREDICTED: phospholipase ABHD3 isoform X1
gene75	0	0	0	1.955	3.717	0	10.8854	up	0.256198	0.799885	LOC104891471	PREDICTED: scarecrow-like protein 21
gene77	41.468	52.725	81.906	65.754	51.55	81.908	0.177915	up	0.604685	0.993212	LOC104891598	PREDICTED: transmembrane protein 18
gene80	5.183	0	4.387	2.163	0.685	2.625	-0.805849	down	0.421706	0.939107	LOC104891670	PREDICTED: FHA domain-containing protein PS1 isoform X1
gene81	0	0	3.782	3.729	0	0	-0.0203443	down	1	1	LOC104889965	PREDICTED: uncharacterized protein LOC104889965
gene82	98.625	92.472	89.351	67.914	104.813	113.788	0.030877	up	1	1	LOC104891821	PREDICTED: F-box/LRR-repeat protein At4g14103 isoform X1
gene83	208.927	196.422	197.842	171.764	213.926	163.548	-0.135183	down	0.594501	0.991083	LOC104892066	PREDICTED: translation initiation factor eIF-2B subunit delta isoform X1
gene84	743.75	553.966	654.123	579.828	677.418	721.471	0.0197312	up	0.960353	1	LOC104892261	PREDICTED: protein SENSITIVE TO PROTON RHIZOTOXICITY 1
gene86	66.978	57.47	89.972	81.388	79.992	119.039	0.38714	up	0.182333	0.724106	LOC104892350	PREDICTED: uncharacterized protein LOC104892350 isoform X1
gene88	54.251	51.956	49.162	56.886	45.808	53.103	0.0039687	up	0.992311	1	LOC104892494	PREDICTED: uncharacterized protein LOC104892494 isoform X2
gene89	169.501	201.71	238.706	231.093	225.376	282.288	0.276486	up	0.345305	0.893872	LOC104892739	PREDICTED: dihydrolipoyllysine-residue acetyltransferase component 5 of pyruvate dehydrogenase complex, chloroplastic
gene90	296.489	114.025	128.277	96.227	155.971	102.611	-0.602679	down	0.0365197	0.299781	LOC104892941	PREDICTED: leucine-rich repeat receptor-like tyrosine-protein kinase PXC3
gene91	0	2.957	1.181	0	5.536	4.24	1.23971	up	0.410629	0.932684	LOC104892811	PREDICTED: receptor-like protein kinase isoform X2
gene92	107.098	108.307	120.443	109.743	121.054	104.191	-0.00369899	down	0.967821	1	LOC104893009	PREDICTED: probable magnesium transporter NIPA4
gene94	657.215	563.687	550.324	518.113	523.133	548.849	-0.155635	down	0.550988	0.972282	LOC104893085	PREDICTED: histidinol-phosphate aminotransferase, chloroplastic isoform X1
gene95	7.539	8.875	8.509	9.787	9.305	7.636	0.100862	up	1	1	LOC104893181	PREDICTED: uncharacterized protein LOC104893181
gene96	132.711	108.003	120.217	100.361	148.587	146.608	0.132158	up	0.682528	1	LOC104893259	PREDICTED: uncharacterized protein LOC104893259
gene99	73.645	57.991	68.132	34.929	51.731	56.254	-0.48317	down	0.0934735	0.520069	LOC104893456	PREDICTED: RAN GTPase-activating protein 2
gene100	84.378	44.064	68.925	51.878	81.977	73.83	0.0735151	up	0.80534	1	LOC104893519	PREDICTED: uncharacterized protein LOC104893519
gene102	0	0	0	2.318	4.408	12.661	12.6581	up	0.00973235	0.129017	LOC104889982	PREDICTED: putative nuclease HARBI1
gene104	1.045	0	3.537	1.162	1.105	2.116	-0.0640159	down	1	1	LOC104893665	PREDICTED: NAC domain-containing protein 30
gene105	0	2.861	2.285	3.755	1.428	5.469	1.04917	up	0.226014	0.787955	LOC104890009	PREDICTED: uncharacterized protein LOC104890009
gene106	288.653	290.445	280.478	302.714	211.652	262.236	-0.146449	down	0.60161	0.992102	LOC104893730	PREDICTED: uncharacterized membrane protein At4g09580
gene107	649.563	783.715	926.175	1103.43	1175.71	1290.79	0.597444	up	0.0305671	0.272176	LOC104893793	PREDICTED: 50S ribosomal protein L21, chloroplastic
gene108	848.638	344.507	551.679	294.163	505.721	516.97	-0.405985	down	0.130407	0.616447	LOC104893863	PREDICTED: calcium-dependent protein kinase 11
gene109	3.025	2.849	1.138	1.122	16.001	14.298	2.16335	up	0.000917882	0.0218722	LOC104893923	PREDICTED: heat shock 70 kDa protein-like
gene110	517.791	634.094	464.133	813.339	679.138	695.929	0.437436	up	0.114424	0.586709	LOC104894000	PREDICTED: subtilisin-like protease SBT3.1
gene111	65.57	43.619	59.277	42.503	94.967	77.058	0.348703	up	0.242417	0.799885	LOC104894080	PREDICTED: uncharacterized protein LOC104894080
gene112	106.816	49.975	75.676	39.877	90.017	76.347	-0.172692	down	0.503563	0.952201	LOC104894164	PREDICTED: ABC transporter G family member 25
gene113	25.273	13.389	14.263	17.577	93.587	86.401	1.90025	up	0.000115102	0.00428411	LOC104894257	PREDICTED: serine/threonine-protein phosphatase PP-Z1
gene114	822.178	814.132	778.33	866.699	836.492	755.919	0.0263281	up	0.932633	1	LOC104894340	PREDICTED: receptor homology region, transmembrane domain- and RING domain-containing protein 2-like
gene115	199.053	79.861	133.713	115.768	187.693	158.987	0.164452	up	0.542333	0.966527	LOC104894402	PREDICTED: protein disulfide-isomerase 5-2
gene116	8.431	7.444	20.22	8.209	17.839	14.944	0.183529	up	0.842086	1	LOC104894477	PREDICTED: pentatricopeptide repeat-containing protein At4g21065
gene117	53.863	35.343	40.913	30.962	60.228	60.507	0.221356	up	0.486259	0.952201	LOC104894568	PREDICTED: putative CCA tRNA nucleotidyltransferase 2 isoform X2
gene118	104.067	69.815	83.992	78.279	87.959	96.58	0.0273974	up	0.939129	1	LOC104894700	PREDICTED: alpha-(1,4)-fucosyltransferase
gene119	586.052	517.584	539.352	617.42	474.686	500.855	-0.0446109	down	0.895171	1	LOC104894771	PREDICTED: probable alkaline/neutral invertase D
gene120	829.928	1070.17	1018.45	1022.61	836.642	1130.13	0.0345984	up	0.947008	1	LOC104894854	PREDICTED: uncharacterized protein LOC104894854
gene121	802.426	658.602	787.508	731.865	774.687	825.903	0.0528632	up	0.856931	1	LOC104894930	PREDICTED: histidinol dehydrogenase, chloroplastic isoform X1
gene122	5008.92	3932.97	4268.39	3766.8	4060.83	4107.53	-0.146443	down	0.57436	0.981531	LOC104895126	PREDICTED: NAD(P)H-quinone oxidoreductase subunit T, chloroplastic
gene123	56.966	36.004	28.764	46.708	57.098	52.388	0.359599	up	0.269864	0.819375	LOC104895215	PREDICTED: probable purine permease 11
gene124	53.622	36.074	48.994	39.779	66.998	57.161	0.241282	up	0.420126	0.938737	LOC104895404	PREDICTED: uncharacterized protein At1g04910 isoform X2
gene125	80.47	95.852	69.454	108.857	83.468	115.074	0.322765	up	0.330153	0.879434	LOC104895550	PREDICTED: transcription repressor MYB6
gene126	222.293	58.602	57.622	31.955	138.41	67.873	-0.506819	down	0.0865126	0.496365	LOC104895627	PREDICTED: cytochrome P450 76AD1-like
gene127	16.887	0	6.353	0	5.955	1.14	-1.71131	down	0.0128428	0.154923	LOC104895710	PREDICTED: cytochrome P450 76AD1-like
gene129	374.336	295.653	318.039	369.97	352.387	399.479	0.183237	up	0.498959	0.952201	LOC104895792	PREDICTED: uncharacterized protein LOC104895792
gene130	9.356	10.28	13.884	8.868	14.481	15.443	0.210719	up	0.574677	0.981786	LOC104895878	PREDICTED: Fanconi anemia group M protein isoform X2
gene131	40.595	23.425	40.656	28.63	50.209	58.495	0.391748	up	0.23275	0.790614	LOC104896040	PREDICTED: actin-related protein 7
gene132	0	0	0	0	0	1.566	9.03067	up	0.504132	0.952201	LOC104896130	PREDICTED: uncharacterized protein At4g06598
gene133	163.05	115.544	147.754	115.723	175.271	167.276	0.104166	up	0.736349	1	LOC104896196	PREDICTED: ran-binding protein 10
gene134	140.146	105.296	120.79	113.417	134.794	100.016	-0.0727292	down	0.81323	1	LOC104896259	PREDICTED: cytochrome c oxidase assembly protein COX11, mitochondrial
gene135	41.193	21.162	42.266	37.504	33.017	42.99	0.117656	up	0.753129	1	LOC104896332	PREDICTED: UDP-glycosyltransferase 92A1
gene136	0	0	2.317	1.142	1.086	0	-0.0564343	down	1	1	LOC104896400	PREDICTED: V-type proton ATPase subunit G 1
gene138	402.774	281.536	324.711	352.929	409.8	353.964	0.146276	up	0.599327	0.992065	LOC104896562	PREDICTED: UDP-glycosyltransferase 92A1
gene139	36.898	53.027	30.157	60.88	22.885	38.664	0.0279247	up	0.913505	1	LOC104896641	PREDICTED: chaperone protein dnaJ 8, chloroplastic
gene140	1257.79	1086.35	836.278	1235.95	881.721	1032.86	-0.0136154	down	0.985851	1	LOC104896703	PREDICTED: uncharacterized protein LOC104896703 isoform X2
gene141	37.7	21.681	45.186	21.161	60.006	46.636	0.289487	up	0.371094	0.91283	LOC104896830	PREDICTED: uncharacterized protein LOC104896830
gene142	113.157	107.706	138.895	114.894	113.051	127.389	-0.0178509	down	0.931502	1	LOC104896897	PREDICTED: phosphoinositide phosphatase SAC1 isoform X1
gene143	285.974	124.311	111.727	83.226	158.262	69.076	-0.749187	down	0.0178786	0.196608	LOC104897042	PREDICTED: uncharacterized protein LOC104897042
gene144	90.446	64.333	73.727	64.301	89.047	83.663	0.0527213	up	0.886751	1	LOC104897111	PREDICTED: threonylcarbamoyladenosine tRNA methylthiotransferase
gene145	1180.57	1400.96	1497.83	1209	1157.67	1098.2	-0.235539	down	0.357458	0.90358	LOC104897181	PREDICTED: FT-interacting protein 1
gene148	201.315	115.652	140.479	89.234	153.778	124.382	-0.316271	down	0.256022	0.799885	LOC104897256	PREDICTED: uncharacterized protein LOC104897256
gene149	4.571	1.615	0	3.815	1.209	5.788	0.805255	up	0.449736	0.952201	LOC104897327	PREDICTED: uncharacterized protein LOC104897327
gene150	10.985	19.399	35.646	22.92	23.245	25.037	0.108791	up	0.872703	1	LOC104897396	PREDICTED: protein LYK5
gene151	131.001	134.038	132.623	120.594	137.339	134.304	-0.0198169	down	0.905823	1	LOC104897484	PREDICTED: transcription factor bHLH81
gene152	858.74	800.735	773.247	791.107	804.171	806.792	-0.0182932	down	0.925196	1	LOC104897599	PREDICTED: transmembrane 9 superfamily member 1
gene153	136.413	144.369	171.918	164.667	142.285	175.773	0.0926456	up	0.757633	1	LOC104897678	PREDICTED: transmembrane 9 superfamily member 1
gene154	69.436	46.411	86.797	90.558	82.152	126.299	0.561235	up	0.0564283	0.395384	LOC104897727	PREDICTED: protein NRT1/ PTR FAMILY 5.10
gene155	510.135	444.811	522.874	547.597	452.628	505.168	0.0266696	up	0.909165	1	LOC104897822	PREDICTED: protein NRT1/ PTR FAMILY 5.10
gene156	90.362	104.526	85.561	90.428	84.053	103.816	-0.011113	down	0.931327	1	LOC104897913	PREDICTED: protein NRT1/ PTR FAMILY 5.10-like
gene157	1927.74	1710.59	1828.57	2973.28	2777.24	3594.6	0.773492	up	0.00407529	0.0700586	LOC104898006	PREDICTED: patellin-3
gene159	265.35	240.504	295.601	166.424	255.946	281.348	-0.187623	down	0.437892	0.951315	LOC104898078	PREDICTED: uncharacterized protein LOC104898078 isoform X2
gene160	36.751	60.118	41.48	30.133	49.115	59.758	0.00683479	up	0.944009	1	LOC104898325	PREDICTED: F-box protein At1g30790
gene161	514.865	270.169	249.047	212.798	389.089	536.424	0.138545	up	0.755783	1	LOC104898441	hypothetical protein BVRB_1g001610
gene163	13.818	3.183	5.086	15.71	6.515	16.887	0.824329	up	0.00566894	0.0893373	LOC104898757	PREDICTED: uncharacterized protein LOC104898757
gene166	0	0	5.501	0	5.157	7.406	1.19097	up	0.466358	0.952201	LOC104898522	PREDICTED: histone H3.3-like
gene168	6.196	26.258	35.962	18.713	15.919	17.482	-0.392643	down	0.215525	0.774242	LOC104890058	PREDICTED: amino acid permease 1
gene169	803.647	1065.86	1091.68	1362.71	1036.65	1453.68	0.379821	up	0.169001	0.69813	LOC104898882	PREDICTED: adenylate kinase 2, chloroplastic isoform X2
gene170	301.117	395.551	360.728	545.712	437.815	527.08	0.514611	up	0.0641811	0.428586	LOC104898962	PREDICTED: serine/threonine-protein kinase-like protein CCR4
gene173	622.396	367.94	457.257	470.746	625.447	573.682	0.206084	up	0.438667	0.95153	LOC104899031	PREDICTED: receptor-like protein kinase HSL1
gene174	154.961	97.739	95.759	149.547	169.388	161.7	0.463949	up	0.0832331	0.485871	LOC104899157	PREDICTED: protein TIC 40, chloroplastic
gene176	7.701	0	1.086	8.569	4.074	21.451	1.95571	up	0.0010886	0.0247873	LOC104899275	PREDICTED: DNA-directed RNA polymerases II and IV subunit 5A
gene178	1.092	0.771	4.314	1.215	0.578	1.106	-1.09056	down	0.330625	0.879434	LOC104899350	PREDICTED: myb-related protein 308
gene179	4.761	5.979	8.36	5.004	8.116	10.182	0.28684	up	0.498423	0.952201	LOC104899413	PREDICTED: DNA mismatch repair protein MLH1 isoform X1
gene181	1062.31	988.998	1315.99	599.251	676.567	656.009	-0.801623	down	0.00242403	0.046968	LOC104899542	PREDICTED: uncharacterized protein LOC104899542 isoform X1
gene182	42.663	33.972	47.277	55.242	50.062	50.287	0.328436	up	0.299662	0.85244	LOC104899674	PREDICTED: E3 ubiquitin-protein ligase RNF170
gene183	638.669	397.004	448.982	444.007	401.564	414.034	-0.237156	down	0.413595	0.934768	LOC104899761	PREDICTED: carboxymethylenebutenolidase homolog
gene184	264.8	259.436	273.888	266.378	151.788	259.09	-0.236911	down	0.401936	0.930904	LOC104899902	PREDICTED: MICOS complex subunit Mic10
gene185	613.581	358.825	575.393	361.642	575.003	676.843	0.0599646	up	0.862952	1	LOC104899995	PREDICTED: patellin-3
gene186	8.483	3.995	1.596	1.573	2.992	0	-1.62371	down	0.165711	0.692375	LOC104890151	hypothetical protein BVRB_1g001830
gene187	1153.54	1202.23	1608.86	731.299	944.1	1147.51	-0.490006	down	0.0538883	0.38375	LOC104900078	PREDICTED: uncharacterized protein LOC104900078
gene188	78.351	59.958	51.586	64.179	89.804	127.865	0.569708	up	0.0770771	0.470464	LOC104900480	PREDICTED: uncharacterized protein C594.04c
gene189	8.221	1.936	1.547	4.574	11.597	6.246	0.937415	up	0.091555	0.514949	LOC104900316	PREDICTED: WAT1-related protein At3g30340 isoform X1
gene190	5.302	1.665	3.325	3.278	13.09	4.774	1.03837	up	0.0650975	0.43246	LOC104900225	PREDICTED: WAT1-related protein At3g30340
gene191	106.613	46.6	68.475	50.469	92.231	81.143	0.0139563	up	0.988012	1	LOC104900633	PREDICTED: ribosome production factor 1
gene192	66.993	20.076	48.117	38.403	64.435	55.522	0.228258	up	0.580656	0.984696	LOC104900556	PREDICTED: uncharacterized protein LOC104900556
gene193	176.114	130.794	153.652	106.298	235.08	135.126	0.0490989	up	0.91341	1	LOC104900702	PREDICTED: endoribonuclease Dicer homolog 1
gene195	10.172	11.976	9.567	16.979	25.111	24.901	1.07873	up	0.00923092	0.124515	LOC104900864	PREDICTED: probably inactive receptor-like protein kinase At2g46850
gene196	36.486	45.034	45.948	28.633	63.794	59.521	0.253437	up	0.476125	0.952201	LOC104900935	PREDICTED: pre-mRNA-splicing factor ATP-dependent RNA helicase DEAH7 isoform X1
gene198	446.027	498.826	486.924	595.672	484.776	554.158	0.191136	up	0.487349	0.952201	LOC104901177	PREDICTED: leucine--tRNA ligase, cytoplasmic isoform X1
gene199	92.133	75.833	83.642	84.691	119.514	109.149	0.316612	up	0.280352	0.832515	LOC104901286	PREDICTED: serine/threonine-protein kinase ATG1a isoform X2
gene200	5720.6	3930.85	5068.31	2259.16	5009.45	3600.78	-0.437484	down	0.0836239	0.486684	LOC104901408	PREDICTED: protein LHY isoform X2
gene201	0	74.833	35.871	57.87	36.682	103.894	0.842022	up	0.00999504	0.131357	LOC104901795	PREDICTED: caffeic acid 3-O-methyltransferase
gene203	0	0	0	0	0.967	0.926	9.30378	up	0.504132	0.952201	LOC104901641	PREDICTED: caffeic acid 3-O-methyltransferase
gene204	0	4.416	3.528	5.797	2.205	4.222	0.621588	up	0.511288	0.954365	LOC104901566	PREDICTED: caffeic acid 3-O-methyltransferase
gene207	3572.14	1854.01	2177.86	2134.97	2413.38	2098.68	-0.194048	down	0.50035	0.952201	LOC104902057	PREDICTED: caffeic acid 3-O-methyltransferase
gene208	513.539	954.254	1496.61	1002.16	1143.41	1553.75	0.319514	up	0.285725	0.839606	LOC104902142	PREDICTED: caffeic acid 3-O-methyltransferase
gene209	1661.44	2023.68	2091.73	2530.54	1699.16	2016.67	0.112732	up	0.667525	1	LOC104902234	PREDICTED: caffeic acid 3-O-methyltransferase
gene210	14199.4	21222.9	20404.4	22301.9	16564.9	18351.4	0.0355175	up	0.922198	1	LOC104902321	PREDICTED: protein CURVATURE THYLAKOID 1B, chloroplastic
gene211	204.332	68.687	124.581	57.757	146.671	214.961	0.0769707	up	0.83397	1	LOC104902402	PREDICTED: transcription factor bHLH67 isoform X1
gene212	119.578	96.534	117.205	101.047	130.318	127.045	0.104715	up	0.743139	1	LOC104902470	PREDICTED: metal tolerance protein 1
gene214	37.294	39.515	24.554	38.041	78.914	53.516	0.749978	up	0.114327	0.586585	LOC104902693	hypothetical protein BVRB_1g002110
gene215	1586.66	750.269	1265.26	614.004	1517.16	1084.16	-0.163912	down	0.512293	0.955518	LOC104902773	PREDICTED: two-component response regulator-like APRR9
gene216	88.901	93.499	98.109	84.636	123.319	124.07	0.243242	up	0.474507	0.952201	LOC104902847	PREDICTED: pentatricopeptide repeat-containing protein At4g01400, mitochondrial
gene218	6229.87	7706.74	6948.41	6070.21	5400.56	5339.41	-0.313134	down	0.223073	0.784991	LOC104903013	PREDICTED: putative SERF-like protein
gene220	53.638	47.491	54.527	41.494	66.855	59.728	0.110759	up	0.75298	1	LOC104903078	PREDICTED: uncharacterized protein LOC104903078
gene221	5810.35	6129.48	6246.06	6827.32	5919.59	6907.64	0.112044	up	0.692547	1	LOC104903148	PREDICTED: 60S acidic ribosomal protein P1
gene222	150.898	130.828	134.085	118.236	119.444	128.558	-0.183145	down	0.492957	0.952201	LOC104903216	PREDICTED: serine/arginine-rich splicing factor SR34A
gene223	5.639	31.069	66.191	56.473	25.057	65.115	0.511086	up	0.107912	0.568065	LOC104903365	PREDICTED: RNA-binding protein 24
gene224	297.098	249.665	338.215	313.497	306.2	402.119	0.207421	up	0.497345	0.952201	LOC104903444	PREDICTED: uncharacterized protein LOC104903444
gene225	119.754	125.904	147.736	241.722	250.453	287.742	0.98734	up	0.0017396	0.0359455	LOC104903507	PREDICTED: uncharacterized protein LOC104903507
gene226	22.607	8.599	9.814	8.708	16.099	29.946	0.416584	up	0.250132	0.799885	LOC104903568	PREDICTED: N-alpha-acetyltransferase 40 isoform X1
gene227	1.003	0	1.132	0	2.122	0	-0.00879901	down	1	1	LOC104903714	PREDICTED: NAC domain-containing protein 43
gene229	252.431	218.837	331.161	256.27	352.048	293.054	0.167748	up	0.564798	0.977347	LOC104903788	PREDICTED: protein IQ-DOMAIN 1
gene230	0.596	0	8.076	0.663	0.631	10.267	0.414705	up	0.625395	0.995359	LOC104903879	PREDICTED: probable L-gulonolactone oxidase 6
gene231	6.127	1.731	2.075	6.136	18.15	12.412	1.88508	up	0.000197538	0.00660443	LOC104903969	PREDICTED: probable L-gulonolactone oxidase 4
gene232	347.467	889.048	1015.29	489.751	408.465	633.529	-0.555907	down	0.039068	0.31433	LOC104904055	PREDICTED: uncharacterized protein LOC104904055
gene233	2000.72	2582.74	3222.09	2610.35	2574.5	3665.6	0.181252	up	0.554154	0.973669	LOC104904140	PREDICTED: 3-ketoacyl-CoA synthase 1
gene234	752.477	479.346	691.788	536.394	718.436	750.198	0.0598052	up	0.83802	1	LOC104904209	PREDICTED: CBL-interacting serine/threonine-protein kinase 9
gene236	4.986	3.522	10.317	14.795	23.738	18.518	1.59945	up	0.000632148	0.0163583	LOC104904572	PREDICTED: uncharacterized protein LOC104904572
gene237	52.868	57.343	56.206	60.727	50.521	53.898	-0.0110606	down	0.972053	1	LOC104904652	PREDICTED: probable protein S-acyltransferase 12
gene239	88.86	111.392	106.649	88.434	82.758	83.036	-0.271647	down	0.324352	0.874496	LOC104904759	PREDICTED: GRF1-interacting factor 2 isoform X1
gene240	269.355	313.87	259.63	231.905	251.695	266.864	-0.167501	down	0.522351	0.957519	LOC104904905	PREDICTED: uncharacterized protein LOC104904905
gene241	150.47	131.165	186.09	126.468	235.408	291.86	0.483045	up	0.124472	0.611636	LOC104904994	PREDICTED: transcription factor MYC2
gene242	408.156	303.581	409.724	241.237	358.511	397.979	-0.168662	down	0.493057	0.952201	LOC104905069	PREDICTED: rho GTPase-activating protein 3
gene243	80.344	72.83	85.73	64.993	73.689	75.828	-0.155384	down	0.551172	0.972284	LOC104905133	PREDICTED: CDPK-related kinase 3
gene244	120.684	83.83	119.594	101.029	140.192	211.047	0.4807	up	0.0881594	0.502503	LOC104905269	PREDICTED: uncharacterized protein LOC104905269
gene245	372.153	438.969	400.479	354.956	351.238	314.338	-0.247593	down	0.334158	0.88374	LOC104905349	PREDICTED: protein PAT1 homolog 1
gene247	133.341	202.868	127.343	87.503	137.457	107.359	-0.480159	down	0.1315	0.617237	LOC104905437	PREDICTED: auxin-responsive protein SAUR32
gene250	652.566	617.853	804.544	250.99	329.722	425.555	-1.04407	down	0.00012127	0.00444716	LOC104905523	PREDICTED: homeobox-leucine zipper protein ATHB-12
gene252	5.978	6.334	8.433	12.472	9.487	17.408	0.924124	up	0.0485399	0.360945	LOC104905587	PREDICTED: uncharacterized membrane protein At1g16860 isoform X1
gene253	570.977	629.894	418.502	344.257	521.059	305.31	-0.468154	down	0.0722666	0.45278	LOC104905659	PREDICTED: cytochrome P450 78A9
gene254	23.613	12.009	28.784	21.021	45.968	20.092	0.435145	up	0.258277	0.803201	LOC104905720	PREDICTED: cytochrome P450 78A3-like
gene255	677.035	754.93	665.054	671.648	463.541	504.509	-0.354909	down	0.191499	0.742262	LOC104905791	PREDICTED: cytochrome b5
gene256	2.341	0.827	1.321	3.256	2.476	1.185	0.623414	up	0.511288	0.954365	LOC104905857	PREDICTED: protein PFC0760c-like
gene257	958.191	708.127	369.201	340.477	513.27	300.758	-0.818121	down	0.00240242	0.046653	LOC104905922	PREDICTED: vegetative cell wall protein gp1 isoform X1
gene258	946.978	1504.57	1402.89	1797.21	1128.77	1531.87	0.209823	up	0.452098	0.952201	LOC104906052	PREDICTED: uncharacterized protein LOC104906052
gene259	773.506	891.154	861.752	725.737	875.742	886.145	-0.0223215	down	0.870267	1	LOC104906128	PREDICTED: AAA-ATPase At2g46620
gene260	316.696	399.864	306.793	332.43	244.515	226.632	-0.348795	down	0.191813	0.742982	LOC104906209	PREDICTED: uncharacterized protein LOC104906209
gene261	78.388	49.754	64.111	45.509	61.299	46.03	-0.330997	down	0.312675	0.862332	LOC104906270	PREDICTED: uncharacterized protein LOC104906270 isoform X1
gene264	78.564	44.216	82.905	31.273	31.761	27.821	-1.17877	down	0.000158061	0.00553976	LOC104906515	PREDICTED: ras-related protein RABA3
gene265	1706.75	2483.13	2152.78	2235.71	1881.76	2056.39	-0.0389127	down	0.840186	1	LOC104906598	PREDICTED: uncharacterized protein LOC104906598
gene266	21.073	7.443	14.865	4.885	13.005	10.673	-0.602864	down	0.195499	0.74761	LOC104906678	PREDICTED: pentatricopeptide repeat-containing protein At5g08510
gene267	226.157	157.881	159.011	176.219	243.756	182.407	0.149595	up	0.594872	0.991083	LOC104906756	PREDICTED: calcium-transporting ATPase, endoplasmic reticulum-type
gene268	180.983	161.096	187.739	167.049	180.965	175.376	-0.0176104	down	0.939326	1	LOC104906889	PREDICTED: serine/arginine-rich splicing factor RS31
gene269	392.451	440.12	369.882	508.735	530.786	622.928	0.467329	up	0.124336	0.611627	LOC104906818	PREDICTED: calcium-binding protein KIC
gene270	8.776	3.542	2.83	2.79	1.326	1.27	-1.49132	down	0.140963	0.638021	LOC104906958	PREDICTED: protein yippee-like At4g27745
gene271	67.376	46.941	61.981	33.378	63.959	78.998	0.000302744	up	0.940765	1	LOC104907031	PREDICTED: probable serine/threonine-protein kinase WNK10
gene273	86.738	88.014	96.344	96.135	87.034	103.897	0.0825778	up	0.789973	1	LOC104907115	PREDICTED: bifunctional fucokinase/fucose pyrophosphorylase isoform X1
gene274	7.196	5.809	6.381	6.863	7.613	8.33	0.234365	up	0.648307	0.999017	LOC104907179	PREDICTED: uncharacterized protein LOC104907179
gene276	109.763	70.755	101.207	72.082	74.564	91.133	-0.244663	down	0.375402	0.914332	LOC104907399	PREDICTED: ORM1-like protein 3
gene278	110.951	47.35	67.831	33.437	96.598	58.534	-0.262069	down	0.377482	0.916172	LOC104907474	PREDICTED: dof zinc finger protein DOF3.7
gene279	530.172	309.206	378.282	301.943	468.169	405.339	-0.0508968	down	0.839394	1	LOC104907549	PREDICTED: WD repeat-containing protein 44
gene280	2.99	8.449	0	3.327	0	1.01	-1.39857	down	0.204184	0.758772	LOC104907666	PREDICTED: methionine--tRNA ligase, cytoplasmic
gene282	379.403	244.313	320.236	188.775	303.316	271.414	-0.306075	down	0.238672	0.798865	LOC104907807	PREDICTED: cullin-1
gene283	133.495	115.884	141.594	141.388	140.386	193.057	0.280343	up	0.340306	0.888886	LOC104907968	PREDICTED: pyridoxine/pyridoxamine 5'-phosphate oxidase 2
gene285	32.231	18.749	48.504	25.316	28.751	29.447	-0.252438	down	0.442177	0.952201	LOC104907881	PREDICTED: laccase-6
gene288	69.659	57.72	69.611	67.759	81.151	79.439	0.213115	up	0.451892	0.952201	LOC104908039	PREDICTED: uncharacterized protein LOC104908039 isoform X1
gene290	234.456	265.987	294.025	242.445	315.078	273.471	0.0648487	up	0.871238	1	LOC104908232	PREDICTED: uncharacterized protein LOC104908232 isoform X2
gene291	115.427	305.151	241.208	240.352	95.521	194.48	-0.31941	down	0.242587	0.799885	LOC104908516	PREDICTED: uncharacterized protein LOC104908516
gene292	203.151	82.247	116.253	55.268	121.034	64.331	-0.739101	down	0.00805796	0.115619	LOC104908603	PREDICTED: uncharacterized protein At4g00950
gene293	292.816	289.407	329.825	292.986	331.659	367.764	0.121825	up	0.695665	1	LOC104908672	PREDICTED: auxin response factor 18
gene294	89.835	148.797	118.876	99.965	85.213	100.411	-0.324032	down	0.36069	0.906749	LOC104908760	PREDICTED: ethylene-responsive transcription factor ERF023
gene295	620.869	680.342	747.919	782.77	1032.69	981.646	0.448921	up	0.112062	0.579232	LOC104908844	PREDICTED: transcription factor bHLH13
gene299	33.578	16.095	37.898	31.359	52.02	49.804	0.604868	up	0.0571995	0.39922	LOC104909053	PREDICTED: uncharacterized protein LOC104909053
gene302	50.459	26.732	37.843	26.966	36.527	50.775	-0.00963864	down	0.961039	1	LOC104882882	PREDICTED: cyclic pyranopterin monophosphate synthase accessory protein, mitochondrial
gene303	47.095	88.712	120.806	95.283	113.242	254.423	0.851248	up	0.00802814	0.115477	LOC104882986	PREDICTED: aspartyl protease family protein 2
gene304	117.683	65.544	95.787	78.068	160.425	124.936	0.381332	up	0.217956	0.775444	LOC104883064	PREDICTED: UV-stimulated scaffold protein A homolog
gene306	132.761	107.939	110.994	119.11	105.645	126.815	-0.00050875	down	1	1	LOC104883189	PREDICTED: E3 ubiquitin-protein ligase SINAT5
gene307	140.498	56.249	99.69	71.295	175.276	211.85	0.628942	up	0.0273816	0.253568	LOC104883269	PREDICTED: uncharacterized protein LOC104883269
gene308	115.012	140.182	132.355	180.678	133.612	214.724	0.448924	up	0.160874	0.684617	LOC104883387	PREDICTED: ras guanine nucleotide exchange factor L
gene309	993.163	925.201	966.193	1232.62	1242.59	1408.04	0.428917	up	0.116203	0.59272	LOC104883470	PREDICTED: phosphatidylinositol 4-kinase gamma 4
gene310	33.461	32.947	41.2	76.725	73.486	109.385	1.27046	up	2.22069e-05	0.00106563	LOC104883533	PREDICTED: calcineurin B-like protein 4
gene311	536.648	473.732	520.305	291.801	383.263	481.241	-0.404655	down	0.112748	0.581009	LOC104883650	PREDICTED: uncharacterized protein LOC104883650
gene312	317.567	268.753	283.624	261.872	318.13	287.797	-0.0035616	down	0.96566	1	LOC104883732	PREDICTED: dynamin-related protein 5A
gene314	1132.35	792.771	857.932	1037.22	948.323	811.924	0.00745117	up	0.93488	1	LOC104883808	PREDICTED: O-acyltransferase WSD1-like isoform X2
gene315	50.547	39.276	48.968	22.498	21.391	24.747	-1.01584	down	0.000868633	0.0208988	LOC104883920	PREDICTED: O-acyltransferase WSD1-like isoform X1
gene316	80.221	62.864	87.006	68.345	72.938	81.259	-0.0481263	down	0.864264	1	LOC104884110	PREDICTED: cytochrome b561 and DOMON domain-containing protein At3g61750 isoform X1
gene317	1442.1	1173.29	1386.84	954.106	1507.75	1228.96	-0.116861	down	0.616081	0.995359	LOC104883992	PREDICTED: protein TSS
gene319	86.146	69.454	72.032	60.728	96.391	84.976	0.0888688	up	0.799685	1	LOC104884396	PREDICTED: histone-lysine N-methyltransferase ATX3
gene322	746.569	564.324	706.782	548.332	685.597	690.849	-0.0680016	down	0.779589	1	LOC104884550	PREDICTED: protein SDE2 homolog
gene323	108.14	75.059	101.358	72.723	98.991	71.914	-0.224035	down	0.42754	0.945699	LOC104884617	PREDICTED: beclin-1-like protein isoform X1
gene324	0	0	5.74	5.66	2.691	2.576	0.928417	up	0.695061	1	LOC104884750	PREDICTED: non-specific lipid-transfer protein A-like
gene325	129.646	33.24	55.821	38.47	58.93	44.747	-0.621605	down	0.0373139	0.304865	LOC104884969	PREDICTED: long chain acyl-CoA synthetase 4
gene326	10.81	4.628	9.982	3.645	7.625	5.973	-0.559872	down	0.141511	0.639257	LOC104884891	PREDICTED: cyclic nucleotide-gated ion channel 1-like
gene328	658.041	255.626	393.25	191.651	120.223	180.875	-1.40724	down	5.26971e-07	3.97372e-05	LOC104885117	PREDICTED: cyclic nucleotide-gated ion channel 1
gene329	231.654	260.9	311.739	343.397	287.936	351.153	0.288715	up	0.295144	0.847647	LOC104885201	PREDICTED: uncharacterized protein LOC104885201
gene330	308.453	408.027	384.155	410.605	305.567	513.002	0.159353	up	0.607166	0.99518	LOC104885327	PREDICTED: uncharacterized protein LOC104885327 isoform X2
gene331	467.472	296.793	343.639	135.779	399.433	236.284	-0.522101	down	0.0407994	0.32408	LOC104885430	PREDICTED: probable trehalose-phosphate phosphatase C isoform X1
gene333	182.432	148.3	160.519	163.437	206.446	245.673	0.325428	up	0.255739	0.799885	LOC104885831	PREDICTED: DEAD-box ATP-dependent RNA helicase 31
gene334	160.269	176.147	170.159	137.231	151.745	134.275	-0.259261	down	0.313479	0.863318	LOC104885924	PREDICTED: uncharacterized protein LOC104885924 isoform X2
gene336	1220.55	1463.65	1612.6	966.351	746.859	783.637	-0.78315	down	0.00341731	0.0613039	LOC104886203	PREDICTED: abscisic acid receptor PYL9
gene337	181.921	105.983	170.401	123.129	156.755	188.073	0.0300677	up	0.944199	1	LOC104886253	PREDICTED: pentatricopeptide repeat-containing protein At4g01030, mitochondrial
gene338	116.305	106.319	75.563	85.373	77.036	64.35	-0.395053	down	0.164826	0.692375	LOC104886317	PREDICTED: chitinase domain-containing protein 1
gene339	4929.14	4740.86	5362.24	4643.08	5368.71	5343.42	0.0306673	up	0.946259	1	LOC104886380	PREDICTED: rhodanese-like domain-containing protein 4, chloroplastic
gene340	411.937	347.658	437.74	355.225	460.424	400.608	0.0226212	up	0.960857	1	LOC104886440	PREDICTED: cullin-1 isoform X1
gene341	4803.65	6475.91	6995.36	5491.29	5737.98	5693.48	-0.110902	down	0.622859	0.995359	LOC104886495	PREDICTED: polyubiquitin-like
gene343	111.366	45.416	75.806	40.243	74.096	86.64	-0.210729	down	0.450068	0.952201	LOC104886506	PREDICTED: probable WRKY transcription factor 41
gene344	1662.21	1478.48	1755.84	1373.72	1962.49	1461.54	-0.0294029	down	0.877822	1	LOC104886514	PREDICTED: hydroquinone glucosyltransferase
gene347	739.217	972.083	788.851	501.818	521.393	568.254	-0.651659	down	0.0131656	0.157616	LOC104886523	PREDICTED: hydroquinone glucosyltransferase-like
gene348	90.553	162.622	107.401	99.055	94.181	119.708	-0.204397	down	0.452926	0.952201	LOC104886541	PREDICTED: hydroquinone glucosyltransferase
gene352	503.919	441.924	455.004	471.866	421.486	518.14	0.0109215	up	0.98195	1	LOC104886550	PREDICTED: protein trichome birefringence-like 25
gene353	211.444	158.717	210.537	178.675	233.238	231.892	0.148835	up	0.610204	0.995359	LOC104886558	PREDICTED: protein ENHANCED DISEASE RESISTANCE 4
gene354	1144.14	614.67	939.087	568.155	911.169	906.26	-0.177495	down	0.491423	0.952201	LOC104886569	PREDICTED: jasmonic acid-amido synthetase JAR1
gene355	1133.85	1152.44	998.076	1139.87	1013.58	1009.62	-0.0542867	down	0.826608	1	LOC104886578	PREDICTED: mitochondrial adenine nucleotide transporter ADNT1
gene356	59.779	28.565	26.79	28.369	37.204	36.51	-0.173566	down	0.603167	0.992308	LOC104886586	PREDICTED: uncharacterized protein LOC104886586
gene357	251.605	160.433	189.71	117.477	294.121	199.982	0.0233817	up	0.995448	1	LOC104886596	PREDICTED: protein SUPPRESSOR OF PHYA-105 1 isoform X1
gene358	1359.75	737.616	999.936	521.512	1358.15	1010.88	-0.0996748	down	0.660479	1	LOC104890305	PREDICTED: uncharacterized protein LOC104890305
gene359	34.725	22.924	29.669	15.528	44.636	39.447	0.19002	up	0.602373	0.992102	LOC104886621	PREDICTED: tubulin gamma-2 chain
gene360	76.4	68.945	72.555	53.555	51.632	51.819	-0.472839	down	0.090911	0.512651	LOC104886629	PREDICTED: mitochondrial carrier protein MTM1 isoform X1
gene361	280.968	158.239	201.413	211.249	234.999	236.527	0.091941	up	0.747898	1	LOC104886648	PREDICTED: ethylene-responsive transcription factor CRF6
gene363	1931.01	1964.04	1652.55	2057.14	1472.89	1561.26	-0.12383	down	0.655836	1	LOC104886653	PREDICTED: ubiquitin-conjugating enzyme E2 28
gene364	196.16	165.812	132.469	178.093	168.461	173.756	0.0735726	up	0.800886	1	LOC104886658	PREDICTED: RNA-binding protein NOB1
gene365	1.313	0	0	0	1.389	0	0.0809997	up	1	1	LOC104886662	PREDICTED: protein YLS9
gene366	226.059	180.946	203.85	192.438	135.509	156.043	-0.335851	down	0.241316	0.799885	LOC104886666	PREDICTED: exosome complex component RRP41 homolog
gene368	377.29	275.598	266.654	316.735	338.724	454.64	0.2717	up	0.329338	0.879434	LOC104886671	PREDICTED: putative glucose-6-phosphate 1-epimerase isoform X1
gene369	77.05	45.154	72.147	52.713	60.384	78.624	-0.0196559	down	0.9472	1	LOC104886686	PREDICTED: common plant regulatory factor 1 isoform X1
gene370	283.503	118.728	154.887	178.154	235.791	227.903	0.204248	up	0.431218	0.946974	LOC104886713	PREDICTED: GDSL esterase/lipase At4g01130
gene371	11.22	0	10.553	2.081	15.827	20.836	0.831346	up	0.232746	0.790614	LOC104886723	PREDICTED: uncharacterized protein LOC104886723
gene372	8215.57	8266.23	9302.11	10719.1	7551.17	11833	0.223448	up	0.405595	0.931821	LOC104886732	PREDICTED: protein CURVATURE THYLAKOID 1A, chloroplastic
gene373	70.975	66.603	78.938	77.248	53.167	71.368	-0.101668	down	0.74892	1	LOC104886738	PREDICTED: uncharacterized protein LOC104886738
gene374	8492.18	4714.17	5665.82	4197.61	6774.33	6104.05	-0.144292	down	0.574233	0.981531	LOC104886743	PREDICTED: eukaryotic translation initiation factor 1A
gene375	542.463	557.832	596.987	619.369	553.752	593.711	0.0579385	up	0.843877	1	LOC104886748	PREDICTED: BTB/POZ domain-containing protein POB1
gene376	18.637	20.167	14.322	17.65	21.816	21.69	0.203065	up	0.576446	0.982689	LOC104886757	PREDICTED: uncharacterized protein LOC104886757
gene377	134.878	50.098	80.047	52.143	129.971	130.208	0.236914	up	0.437489	0.95099	LOC104886761	PREDICTED: uncharacterized protein At5g41620
gene380	154.587	171.678	111.03	139.821	190.665	167.472	0.187416	up	0.5689	0.979047	LOC104886773	PREDICTED: F-box/kelch-repeat protein At3g61590
gene382	12.427	8.778	16.363	2.305	6.574	10.49	-0.955647	down	0.190592	0.740462	LOC104886787	PREDICTED: uncharacterized protein LOC104886787
gene383	162.926	160.387	285.614	172.135	406.64	306.364	0.539633	up	0.0606672	0.41393	LOC104886797	PREDICTED: BAG family molecular chaperone regulator 6
gene384	195.802	144.571	160.971	181.118	173.91	186.907	0.112318	up	0.686817	1	LOC104886803	PREDICTED: rRNA-processing protein FCF1 homolog
gene385	385.396	242.577	287.513	266.376	441.229	396.41	0.270149	up	0.332146	0.881142	LOC104886812	PREDICTED: uncharacterized protein LOC104886812
gene387	75.176	62.72	50.776	90.239	78.284	88.74	0.447358	up	0.123954	0.610635	LOC104886822	PREDICTED: UDP-D-xylose:L-fucose alpha-1,3-D-xylosyltransferase MGP4
gene388	182.167	158.271	192.854	148.756	189.245	207.409	0.0324153	up	0.954793	1	LOC104886830	PREDICTED: protein ABIL1
gene389	1403.07	2156.53	1843.17	1935.78	1262.62	1514.25	-0.197156	down	0.440502	0.952201	LOC104886839	PREDICTED: uncharacterized protein LOC104886839
gene390	249.967	150.165	168.26	122.286	233.967	172.905	-0.103187	down	0.677232	1	LOC104886858	PREDICTED: nicotinamide/nicotinic acid mononucleotide adenylyltransferase isoform X1
gene391	788.523	394.251	487.107	353.861	727.826	394.43	-0.177938	down	0.527632	0.95986	LOC104886848	PREDICTED: nuclear transcription factor Y subunit B-9
gene392	4399.16	3843.4	3675.81	4399.45	5372.39	5316.15	0.340214	up	0.217619	0.77472	LOC104886867	PREDICTED: delta(8)-fatty-acid desaturase
gene393	60.568	36.814	59.617	30.956	61.473	47.084	-0.170352	down	0.52336	0.957519	LOC104886871	PREDICTED: U11/U12 small nuclear ribonucleoprotein 59 kDa protein
gene395	175.722	93.976	117.615	85.136	148.923	123.492	-0.11535	down	0.656916	1	LOC104886879	PREDICTED: golgin candidate 4 isoform X1
gene396	4539.54	4302.15	4140.86	2625.28	3947.57	3372.36	-0.3845	down	0.125658	0.612606	LOC104886894	PREDICTED: reticulon-like protein B4
gene397	800.846	1166.88	973.173	937.72	717.393	802.723	-0.258867	down	0.32525	0.875257	LOC104886898	PREDICTED: RING-H2 finger protein ATL67
gene399	15.373	8.687	17.351	23.948	9.759	9.343	0.0559952	up	1	1	LOC104886903	PREDICTED: uncharacterized protein LOC104886903
gene400	60.724	32.651	39.895	37.315	48.424	37.181	-0.11663	down	0.726094	1	LOC104886912	PREDICTED: polyadenylation and cleavage factor homolog 4-like
gene401	2942.8	1833.18	1688.08	1707.89	2548.18	2327.85	0.0265064	up	0.941929	1	LOC104886916	PREDICTED: desiccation protectant protein Lea14 homolog
gene405	65.468	46.681	60.298	61.51	47.048	59.12	-0.0404589	down	0.925225	1	LOC104886940	PREDICTED: uncharacterized protein LOC104886940
gene406	60.091	48.511	40.992	61.723	40.521	64.213	0.154094	up	0.621487	0.995359	LOC104886945	PREDICTED: 3-methyl-2-oxobutanoate hydroxymethyltransferase 1, mitochondrial
gene407	65.004	40.67	26.203	23.767	63.862	31.982	-0.14084	down	0.656406	1	LOC104886951	PREDICTED: pentatricopeptide repeat-containing protein At3g61520, mitochondrial
gene408	272.045	299.097	200.571	190.42	263.45	204.45	-0.229274	down	0.36956	0.910681	LOC104886959	PREDICTED: WRKY transcription factor 22
gene409	43.428	18.567	16.124	18.44	19.346	27.783	-0.252649	down	0.453818	0.952201	LOC104886966	PREDICTED: E3 ubiquitin-protein ligase TRAIP
gene410	15.752	14.58	15.94	48.354	70.111	81.43	2.11096	up	1.49888e-10	2.58505e-08	LOC104886974	PREDICTED: 1-aminocyclopropane-1-carboxylate synthase
gene411	1482.75	883.868	1229.55	631.781	1023.49	950.588	-0.464702	down	0.0766071	0.469146	LOC104886981	PREDICTED: heavy metal-associated isoprenylated plant protein 39
gene412	50814.4	70249.4	70596.8	84009.9	64238.2	71224.2	0.195484	up	0.478197	0.952201	LOC104886989	PREDICTED: chlorophyll a-b binding protein CP26, chloroplastic
gene413	115.593	107.747	128.544	91.686	117.073	105.706	-0.162199	down	0.515753	0.957466	LOC104886995	PREDICTED: C-terminal binding protein AN
gene414	45.141	35.365	37.054	29.226	27.353	26.188	-0.506254	down	0.0952745	0.527475	LOC104887002	PREDICTED: protein REVEILLE 6 isoform X1
gene415	617.382	442.699	579.994	447.156	627.421	538.202	-0.024213	down	0.909003	1	LOC104887015	PREDICTED: uncharacterized protein LOC104887015
gene417	2066.81	2792.34	2987.88	3184.24	2665.38	3558.92	0.261825	up	0.356771	0.90358	LOC104887024	PREDICTED: 50S ribosomal protein L5, chloroplastic
gene418	43.779	37.953	46.043	43.733	37.37	55.936	0.100979	up	0.759034	1	LOC104887031	PREDICTED: sphingoid long-chain bases kinase 2, mitochondrial
gene419	786.025	820.275	772.39	732.083	678.845	792.07	-0.110699	down	0.651887	0.999178	LOC104887036	PREDICTED: uncharacterized protein LOC104887036
gene420	146.31	130.131	128.07	120.026	129.373	123.322	-0.118082	down	0.647797	0.999017	LOC104887043	PREDICTED: CAAX prenyl protease 1 homolog
gene421	394.746	365.376	380.039	493.464	676.106	662.548	0.684273	up	0.0137438	0.163192	LOC104887050	PREDICTED: probable serine/threonine-protein kinase At1g01540
gene422	4144.47	3350.15	3720.75	2968.16	3221.51	3601.48	-0.195928	down	0.444199	0.952201	LOC104887058	PREDICTED: protein BPS1, chloroplastic
gene423	32.021	18.849	4.518	23.754	22.585	10.812	0.0452029	up	0.928679	1	LOC104887066	PREDICTED: uncharacterized protein LOC104887066
gene424	183.86	130.709	189.298	136.686	167.865	149.549	-0.150032	down	0.580913	0.984906	LOC104887071	PREDICTED: mitogen-activated protein kinase homolog MMK2
gene426	88.395	80.02	106.548	72.577	98.969	97.361	-0.0321298	down	0.868823	1	LOC104887077	PREDICTED: mechanosensitive ion channel protein 1, mitochondrial
gene427	1.622	1.527	3.05	3.609	5.719	3.285	1.02445	up	0.106974	0.564662	LOC104890362	PREDICTED: uncharacterized protein LOC104890362
gene428	1337.78	1143.81	1180.74	1451.48	1504.4	1740.14	0.358681	up	0.190799	0.740701	LOC104887083	PREDICTED: probable receptor-like protein kinase At5g24010
gene429	174.846	150.76	179.275	111.895	150.681	130.959	-0.359449	down	0.174437	0.706961	LOC104887088	PREDICTED: ferric reduction oxidase 2
gene430	44.093	45.62	45.697	46.694	61.565	57.282	0.289848	up	0.329087	0.879434	LOC104887097	hypothetical protein BVRB_1g004240 isoform A
gene432	40.382	33.443	31.433	18.594	36.831	36.673	-0.192682	down	0.576121	0.982423	LOC104887119	PREDICTED: AAC-rich mRNA clone AAC11 protein isoform X2
gene434	610.823	569.508	674.156	832.867	565.63	669.764	0.157398	up	0.535417	0.962878	LOC104887144	PREDICTED: 40S ribosomal protein S19-2-like
gene435	0.58	4.095	7.198	3.226	1.227	5.872	-0.201488	down	0.88015	1	LOC104887153	PREDICTED: zinc finger protein 462
gene436	24.715	29.603	24.256	19.729	35.812	23.946	0.0166663	up	1	1	LOC104887165	PREDICTED: syntaxin-71 isoform X1
gene437	221.136	123.204	167.954	75.477	89.337	101.657	-0.942986	down	0.000630711	0.0163583	LOC104887174	PREDICTED: uncharacterized protein LOC104887174 isoform X1
gene438	239.596	182.336	188.998	265.139	285.003	251.41	0.391787	up	0.149943	0.659842	LOC104887178	PREDICTED: calmodulin-binding receptor-like cytoplasmic kinase 2
gene439	1.856	0	2.094	0.413	1.571	1.504	-0.179308	down	1	1	LOC104890372	PREDICTED: pentatricopeptide repeat-containing protein At2g46050, mitochondrial
gene440	199.035	266.162	200.636	195.553	191.289	184.68	-0.22035	down	0.381496	0.917581	LOC104887183	PREDICTED: probable E3 ubiquitin-protein ligase RHB1A
gene441	67.271	124.824	80.459	35.752	69.047	50.851	-0.808225	down	0.00591315	0.0922949	LOC104887188	PREDICTED: G-type lectin S-receptor-like serine/threonine-protein kinase SD2-2
gene442	3.787	7.133	7.123	2.107	9.348	8.311	0.131561	up	0.910305	1	LOC104887192	PREDICTED: protein DETOXIFICATION 34
gene444	118.295	98.722	98.024	90.533	143.639	118.814	0.16407	up	0.606987	0.99518	LOC104887196	PREDICTED: AT-rich interactive domain-containing protein 1 isoform X1
gene445	309.332	425.566	405.701	399.983	267.281	266.153	-0.289197	down	0.286483	0.839606	LOC104887203	PREDICTED: ubiquitin-conjugating enzyme E2-23 kDa
gene446	320.498	230.369	312.176	191.055	383.755	287.579	-0.00109366	down	0.941529	1	LOC104887210	PREDICTED: ATP-dependent helicase BRM
gene447	689.486	545.517	596.2	485.018	506.906	578.247	-0.22187	down	0.393768	0.924151	LOC104887240	PREDICTED: bifunctional L-3-cyanoalanine synthase/cysteine synthase, mitochondrial
gene448	25.883	9.539	25.403	28.802	25.003	42.177	0.658073	up	0.0875771	0.500987	LOC104887231	PREDICTED: uncharacterized protein LOC104887231
gene449	486.996	438.851	491.598	465.341	457.284	531.864	0.0372196	up	0.912716	1	LOC104887219	PREDICTED: uncharacterized protein LOC104887219
gene450	666.18	554.526	610.104	559.741	505.173	503.72	-0.222973	down	0.414019	0.934768	LOC104887248	PREDICTED: ATG8-interacting protein 2
gene451	74.459	38.571	67.231	52.475	66.961	71.022	0.0793843	up	0.809308	1	LOC104887262	PREDICTED: origin of replication complex subunit 5
gene452	14.908	4.076	10.313	5.886	9.667	37.995	0.870013	up	0.0192339	0.203421	LOC104887268	PREDICTED: cytochrome P450 86A8
gene453	424.527	461.779	447.802	393.605	430.42	433.109	-0.0857368	down	0.703103	1	LOC104887276	PREDICTED: ascorbate transporter, chloroplastic
gene454	124.169	159.777	200.844	118.368	207.933	281.991	0.327402	up	0.300136	0.852727	LOC104887286	PREDICTED: probable glycerol-3-phosphate acyltransferase 8
gene455	12.75	37.311	35.119	39.86	30.19	33.363	0.279822	up	0.362483	0.907524	LOC104887305	PREDICTED: aquaporin PIP1-2
gene457	147.52	344.677	327.512	329.209	331.875	397.379	0.368786	up	0.225743	0.787955	LOC104887314	PREDICTED: probable aquaporin PIP1-5
gene458	99.652	71.356	108.365	60.761	117.467	132.745	0.154595	up	0.644421	0.998602	LOC104887325	PREDICTED: elongation factor Ts, mitochondrial
gene459	43.498	15.512	30.982	29.37	39.095	40.852	0.280641	up	0.309097	0.858478	LOC104887331	PREDICTED: SKP1-like protein 21
gene460	73.183	111.785	103.426	128.765	113.163	132.103	0.375113	up	0.193924	0.746667	LOC104887345	PREDICTED: signal peptide peptidase-like 2 isoform X2
gene461	109.479	45.239	65.446	39.484	49.445	46.9	-0.696775	down	0.0176344	0.194414	LOC104887351	PREDICTED: U-box domain-containing protein 33-like
gene462	27.264	10.317	14.836	20.586	30.39	28.603	0.602325	up	0.0683264	0.439018	LOC104887362	PREDICTED: U-box domain-containing protein 33 isoform X3
gene463	11.307	5.933	8.022	9.347	12.647	11.454	0.404909	up	0.281621	0.834136	LOC104887358	PREDICTED: U-box domain-containing protein 33-like
gene464	106.412	24.379	52.586	19.202	28.602	26.801	-1.29743	down	3.78042e-05	0.00166712	LOC104887375	PREDICTED: U-box domain-containing protein 33 isoform X1
gene465	256.104	120.004	174.008	120.987	199.061	135.516	-0.27208	down	0.329751	0.879434	LOC104887386	PREDICTED: U-box domain-containing protein 33 isoform X2
gene466	1.917	1.806	5.77	2.844	10.141	6.473	1.03519	up	0.0727066	0.454586	LOC104887398	PREDICTED: U-box domain-containing protein 33 isoform X3
gene467	0	0	0	0	0	1.243	8.69813	up	0.504132	0.952201	LOC104887418	PREDICTED: uncharacterized protein LOC104887418
gene468	974.943	523.792	692.874	355.324	816.871	667.051	-0.252876	down	0.31471	0.864727	LOC104887426	PREDICTED: uncharacterized protein LOC104887426
gene469	173.07	189.658	184.69	170.984	196.543	175.859	-0.0106654	down	0.923847	1	LOC104887435	PREDICTED: mediator of RNA polymerase II transcription subunit 12
gene470	22.842	29.581	4.297	8.472	2.014	3.856	-1.98339	down	0.00423588	0.0716357	LOC104887449	PREDICTED: uncharacterized protein LOC104887449
gene471	32.432	28.938	29.862	19.944	35.216	26.8	-0.154615	down	0.639436	0.996694	LOC104887457	PREDICTED: rop guanine nucleotide exchange factor 3
gene472	7.609	3.583	2.863	2.822	2.683	2.569	-0.7995	down	0.73528	1	LOC104887463	PREDICTED: elicitor-responsive protein 3
gene473	2.133	0	4.013	0.791	1.505	2.881	-0.2474	down	0.801815	1	LOC104887470	PREDICTED: pentatricopeptide repeat-containing protein DOT4, chloroplastic
gene474	0.545	0	2.46	0	2.306	1.656	0.398516	up	1	1	LOC104887477	PREDICTED: 1-aminocyclopropane-1-carboxylate oxidase 3 isoform X2
gene475	1.282	0.604	2.893	0	5.876	2.164	0.75012	up	0.374571	0.91433	LOC104890435	PREDICTED: transcription factor MYC1
gene478	136.186	168.009	182.934	152.075	144.084	151.062	-0.123315	down	0.621791	0.995359	LOC104887489	PREDICTED: beta-amylase 2, chloroplastic isoform X2
gene479	73.646	95.83	97.461	71.886	101.383	92.266	-0.00759717	down	0.894317	1	LOC104887495	PREDICTED: beta-amylase 2, chloroplastic isoform X2
gene480	55.479	21.647	38.763	38.805	50.311	70.112	0.45834	up	0.132593	0.620035	LOC104887505	PREDICTED: uncharacterized protein LOC104887505 isoform X1
gene482	135.594	132.956	160.029	132.97	158.525	153.027	0.0526933	up	0.887225	1	LOC104887531	PREDICTED: uncharacterized protein LOC104887531
gene483	88.234	57.498	81.703	94.034	82.504	112.663	0.346614	up	0.20434	0.758772	LOC104887520	PREDICTED: uncharacterized protein LOC104887520 isoform X2
gene484	141.275	152.003	211.194	161.369	142.539	163.951	-0.1087	down	0.700268	1	LOC104887553	PREDICTED: F-box/kelch-repeat protein SKIP4 isoform X2
gene485	3.141	0.74	6.499	4.077	2.215	6.893	0.345002	up	0.590649	0.989586	LOC104887580	PREDICTED: uncharacterized protein LOC104887580
gene487	106.909	109.164	112.301	88.339	99.67	147.962	0.0329965	up	0.985913	1	LOC104887590	PREDICTED: riboflavin biosynthesis protein PYRD, chloroplastic
gene488	99.409	135.039	118.673	138.273	110.231	118.123	0.05415	up	0.894168	1	LOC104887599	PREDICTED: UPF0187 protein At3g61320, chloroplastic
gene489	53.368	88.445	81.085	68.522	67.322	76.929	-0.0670677	down	0.8033	1	LOC104887605	PREDICTED: uncharacterized protein LOC104887605
gene490	17.08	22.923	26.024	11.403	17.167	14.705	-0.609488	down	0.121636	0.607322	LOC104887612	PREDICTED: uncharacterized protein LOC104887612
gene491	62.031	55.491	56.226	53.568	58.787	64.047	0.0218702	up	0.974532	1	LOC104887619	PREDICTED: solanesyl-diphosphate synthase 1, mitochondrial isoform X1
gene492	298.422	239.815	289.091	236.281	257.568	278.417	-0.0993612	down	0.696602	1	LOC104887637	PREDICTED: probable serine/threonine-protein kinase At5g41260
gene493	323.397	146.202	178.853	183.529	191.606	199.824	-0.17354	down	0.615921	0.995359	LOC104887641	_
gene495	1096.75	1162.08	1151.18	1166.44	867.419	1286.31	-0.0385209	down	0.863263	1	LOC104887657	PREDICTED: AT-hook motif nuclear-localized protein 9
gene496	60.729	156.449	169.34	91.426	15.118	28.948	-1.51231	down	0.000155255	0.00545239	LOC104887667	PREDICTED: putative ripening-related protein 1
gene497	3.582	1.125	2.246	1.329	4.211	6.048	0.736675	up	0.231302	0.788773	LOC104887675	PREDICTED: uncharacterized protein LOC104887675
gene498	0.802	0	2.715	0	0.848	5.686	0.893053	up	0.566598	0.977347	LOC104890440	PREDICTED: uncharacterized protein LOC104890440
gene500	574.526	260.918	311.231	325.061	566.168	405.762	0.177711	up	0.497771	0.952201	LOC104887680	PREDICTED: cell division control protein 48 homolog C isoform X2
gene502	16.141	19.546	39.906	44.476	34.968	69.293	0.976411	up	0.00348111	0.0621923	LOC104887710	PREDICTED: probable LRR receptor-like serine/threonine-protein kinase At4g36180
gene503	0.708	0	0	0	6.741	4.303	3.95766	up	0.00175631	0.0360299	LOC104887718	PREDICTED: probable LRR receptor-like serine/threonine-protein kinase At4g36180
gene504	272.122	417.159	332.547	316.406	234.134	227.42	-0.393383	down	0.139183	0.634722	LOC104887726	PREDICTED: probable 1-acylglycerol-3-phosphate O-acyltransferase isoform X2
gene505	318.378	370.024	366.422	380.454	360.073	305.02	-0.0127443	down	0.958798	1	LOC104887734	PREDICTED: probable galacturonosyltransferase-like 1
gene506	2873.84	4081.57	3295.22	4515.39	2879.89	3441.5	0.0802226	up	0.775429	1	LOC104887744	V-type proton ATPase 16 kDa proteolipid subunit
gene507	184.005	147.193	167.107	111.529	185.975	162.007	-0.116929	down	0.616271	0.995359	LOC104887753	PREDICTED: lysine-specific histone demethylase 1 homolog 3
gene508	32.669	34.347	30.298	34.662	24.918	23.6	-0.226403	down	0.454544	0.952201	LOC104887767	PREDICTED: protein DECREASED SIZE EXCLUSION LIMIT 1
gene511	0	0	0	1.662	0	3.027	10.611	up	0.256198	0.799885	LOC104887808	PREDICTED: aldehyde oxidase GLOX-like
gene513	27.956	21.158	30.427	31.664	19.543	28.318	-0.000290222	down	1	1	LOC104887820	PREDICTED: transmembrane protein 42
gene514	182.381	114.915	154.206	157.689	158.67	157.061	0.0683878	up	0.784857	1	LOC104887827	PREDICTED: protein BASIC PENTACYSTEINE6
gene515	195.448	216.357	266.527	278.858	328.021	439.343	0.625123	up	0.0268877	0.250815	LOC104887833	PREDICTED: transcription factor VIP1
gene516	270.016	250.926	304.757	226.203	306.314	297.427	0.00739801	up	0.976772	1	LOC104887843	PREDICTED: pentatricopeptide repeat-containing protein At4g14850
gene517	136.597	82.491	98.706	76.146	102.868	120.432	-0.0857952	down	0.734434	1	LOC104887854	PREDICTED: protein RCC2 homolog
gene518	4.521	348.09	392.902	279.203	145.886	325.138	0.00909364	up	0.910943	1	LOC104887861	PREDICTED: cytochrome P450 71A1-like
gene521	0	1.023	0	2.418	2.299	5.135	3.26383	up	0.00520935	0.0832492	LOC104887880	PREDICTED: cytochrome P450 83B1-like
gene524	158.405	54.703	74.295	30.944	181.371	50.988	-0.12635	down	0.613632	0.995359	LOC104887906	PREDICTED: cytochrome P450 83B1-like
gene526	69.702	58.566	52.294	118.263	150.713	147.381	1.20531	up	1.41815e-05	0.000722303	LOC104887915	PREDICTED: cytochrome P450 83B1-like
gene527	4.032	1.628	6.176	5.128	12.188	4.668	0.893104	up	0.0309365	0.2742	LOC104887922	PREDICTED: cytochrome P450 83B1-like
gene528	280.354	162.629	161.569	118.641	200.888	163.934	-0.322459	down	0.225934	0.787955	LOC104887930	PREDICTED: CBL-interacting serine/threonine-protein kinase 8 isoform X1
gene529	136.487	79.856	129.67	69.035	177.951	169.906	0.268845	up	0.380695	0.917581	LOC104887957	PREDICTED: serine hydroxymethyltransferase 2, mitochondrial
gene530	44.448	41.982	40.42	50.307	30.634	37.304	-0.101342	down	0.760121	1	LOC104887946	PREDICTED: oligopeptide transporter 2
gene532	365.065	252.977	307.723	221.111	386.238	443.51	0.182851	up	0.564751	0.977347	LOC104887967	PREDICTED: pentatricopeptide repeat-containing protein At1g09900
gene534	2.405	0.637	1.696	1.505	5.406	3.045	1.07081	up	0.0130375	0.156474	LOC104887978	PREDICTED: MADS-box transcription factor 23-like isoform X1
gene536	6.253	0	10.586	10.437	6.616	6.334	0.473828	up	0.577547	0.983012	LOC104888046	PREDICTED: putative GEM-like protein 8
gene539	108.308	96.882	101.051	117.492	96.163	133.139	0.17941	up	0.520689	0.957519	LOC104888062	PREDICTED: transcription factor DIVARICATA
gene541	2.112	1.256	1.757	0.866	2.587	2.027	0.0965692	up	0.933486	1	LOC104888093	PREDICTED: MADS-box transcription factor 23-like isoform X2
gene542	297.861	225.884	264.507	216.715	271.923	299.947	0.000609341	up	0.971042	1	LOC104888108	PREDICTED: ubiquitin carboxyl-terminal hydrolase 24
gene543	50.596	41.57	49.411	45.52	47.456	52.341	0.0376158	up	0.921212	1	LOC104888117	PREDICTED: TRAF-type zinc finger domain-containing protein 1
gene544	27.24	12.687	13.852	11.325	24.386	32.443	0.341738	up	0.30401	0.85409	LOC104888138	PREDICTED: probable rhamnogalacturonate lyase B
gene546	23.549	10.562	16.454	14.142	25.706	19.689	0.235635	up	0.511124	0.954365	LOC104888152	PREDICTED: rhamnogalacturonate lyase B
gene547	59.389	20.064	25.501	12.211	28.229	22.668	-0.733835	down	0.0110412	0.14018	LOC104888162	PREDICTED: probable rhamnogalacturonate lyase B
gene548	231.696	277.03	263.979	255.992	263.098	251.892	-0.00322054	down	0.951077	1	LOC104888169	PREDICTED: actin-7
gene549	41164.2	57536.9	49575.5	47145.8	35772.4	34243.8	-0.339786	down	0.191091	0.741504	LOC104888182	PREDICTED: actin-7
gene550	140.214	159.295	172.101	199.58	252.187	350.924	0.767247	up	0.00733047	0.108211	LOC104888190	PREDICTED: probable inactive receptor kinase At1g48480
gene551	0.289	1.224	0.978	0.643	1.223	2.341	0.755359	up	0.421706	0.939107	LOC104888199	PREDICTED: probable rhamnogalacturonate lyase B
gene552	637.711	632.077	676.365	556.845	842.959	656.383	0.0793462	up	0.825021	1	LOC104888208	PREDICTED: E3 ubiquitin-protein ligase UPL2-like
gene553	51.194	34.413	37.278	27.565	33.197	43.074	-0.242996	down	0.399462	0.929623	LOC104888219	PREDICTED: protein CLT2, chloroplastic
gene554	2561.09	1585.95	1547.18	2262.94	3103.53	4951.29	0.857561	up	0.00182285	0.0370937	LOC104888229	PREDICTED: calcium-binding allergen Ole e 8
gene555	97.315	62.368	78.558	62.391	83.185	89.761	-0.0176933	down	0.936294	1	LOC104888239	PREDICTED: neuroguidin
gene556	99.593	69.35	82.495	54.53	124.327	88.809	0.0902301	up	0.800174	1	LOC104888247	PREDICTED: protein SABRE
gene557	70.611	57.004	94.033	43.236	58.896	63.199	-0.422906	down	0.12306	0.610635	LOC104888256	PREDICTED: GATA transcription factor 19
gene558	254.003	154.701	222.976	168.329	185.128	158.946	-0.301913	down	0.301091	0.853298	LOC104888270	PREDICTED: tRNA pseudouridine synthase A, mitochondrial
gene559	2.067	0	2.333	3.066	0.729	0.698	0.0301552	up	1	1	LOC104888279	PREDICTED: protein DYAD isoform X2
gene561	137.8	87.636	139.526	99.102	101.257	97.842	-0.291459	down	0.308225	0.857779	LOC104888291	PREDICTED: GATA transcription factor 24 isoform X2
gene562	118.66	75.652	107.829	79.224	84.982	74.582	-0.339488	down	0.247361	0.799885	LOC104888305	PREDICTED: UDP-glycosyltransferase 91C1
gene563	97.062	97.946	101.726	92.577	91.689	121.141	0.0415625	up	0.952384	1	LOC104888313	PREDICTED: pentatricopeptide repeat-containing protein At3g22470, mitochondrial
gene564	0	1.029	4.93	2.43	0.77	0.737	-0.597601	down	0.784953	1	LOC104888321	PREDICTED: uncharacterized protein LOC104888321 isoform X1
gene565	41.299	32.219	37.91	27.559	59.803	46.93	0.269255	up	0.367931	0.908979	LOC104888359	PREDICTED: BEACH domain-containing protein B isoform X1
gene567	37.038	22.249	29.624	31.803	35.175	52.287	0.423725	up	0.149614	0.659056	LOC104888370	PREDICTED: serine/threonine-protein kinase CTR1 isoform X1
gene568	263.571	223.417	287.567	400.83	274.21	235.832	0.23388	up	0.431549	0.947461	LOC104888384	PREDICTED: uncharacterized protein LOC104888384
gene569	148.252	129.321	120.161	133.968	125.27	116.911	-0.080499	down	0.783942	1	LOC104888392	PREDICTED: uncharacterized protein LOC104888392
gene570	45.053	24.591	53.161	50.702	66.082	75.195	0.644567	up	0.0298886	0.269198	LOC104888402	PREDICTED: VIN3-like protein 2
gene572	0.54	0	0.61	0	0	0	-8.58621	down	0.504132	0.952201	LOC104890505	hypothetical protein BVRB_1g005640
gene573	0.997	0	0	1.109	1.055	0	1.1157	up	1	1	LOC109135315	PREDICTED: glutamate receptor 2.6-like
gene574	203.971	195.824	214.178	190.781	223.149	233.794	0.0772036	up	0.818518	1	LOC104888415	PREDICTED: probable methyltransferase PMT13
gene575	0	0	0	1.575	0	0.717	9.57932	up	0.256198	0.799885	LOC104888431	PREDICTED: uncharacterized protein LOC104888431 isoform X2
gene576	265.887	255.938	335.791	239.387	246.609	251.133	-0.218414	down	0.404127	0.931548	LOC104888442	PREDICTED: homeobox-leucine zipper protein ANTHOCYANINLESS 2
gene577	210.064	207.325	218.651	189.272	209.899	187.365	-0.116897	down	0.64056	0.996755	LOC104888449	PREDICTED: shaggy-related protein kinase epsilon isoform X1
gene578	287.428	304.549	266.48	305.673	267.606	287.818	0.00442987	up	0.995514	1	LOC104888460	PREDICTED: E3 ubiquitin-protein ligase At1g12760
gene579	30.195	3.555	31.24	36.4	13.311	61.171	0.770708	up	0.10089	0.546965	LOC104888471	PREDICTED: BON1-associated protein 1
gene580	360.011	251.13	336.798	305.63	304.848	390.018	0.077849	up	0.778688	1	LOC104888487	PREDICTED: cell division protein FtsY homolog, chloroplastic
gene581	129.01	81.956	122.156	94.42	63.208	132.433	-0.199692	down	0.502372	0.952201	LOC104888481	PREDICTED: acyl-coenzyme A thioesterase 13
gene582	389.022	245.32	270.434	353.499	210.777	354.512	0.0221713	up	0.890934	1	LOC104888494	PREDICTED: uncharacterized protein LOC104888494
gene583	435.944	268.337	361.6	238.093	207.007	227.165	-0.664942	down	0.0189709	0.201742	LOC104888503	PREDICTED: elicitor-responsive protein 3
gene584	116.246	83.925	99.366	77.517	102.188	80.952	-0.200579	down	0.466202	0.952201	LOC104888511	PREDICTED: digalactosyldiacylglycerol synthase 2, chloroplastic
gene585	42.992	42.983	40.312	39.743	32.889	66.996	0.144879	up	0.69316	1	LOC104888524	PREDICTED: uncharacterized protein LOC104888524 isoform X1
gene586	125.581	125.124	132.787	91.199	155.941	113.146	-0.0900532	down	0.696495	1	LOC104888538	PREDICTED: methionine adenosyltransferase 2 subunit beta isoform X2
gene587	818.891	936.986	805.311	845.599	655.669	786.391	-0.162941	down	0.527582	0.95986	LOC104888549	PREDICTED: uncharacterized protein LOC104888549
gene588	257.047	240.226	222.537	236.333	218.053	246.967	-0.0374752	down	0.873629	1	LOC104888560	PREDICTED: NAD-dependent malic enzyme 59 kDa isoform, mitochondrial
gene589	6.977	7.582	64.813	48.969	143.654	33.704	1.51167	up	9.97089e-07	7.0317e-05	LOC104888569	PREDICTED: (+)-neomenthol dehydrogenase
gene590	15.563	7.036	22.483	15.239	47.42	15.133	0.78703	up	0.0293846	0.26645	LOC104888576	PREDICTED: uncharacterized protein LOC104888576
gene591	44.205	22.098	28.016	23.081	17.988	21.699	-0.587496	down	0.0603867	0.412691	LOC104888590	PREDICTED: putative threonine aspartase
gene592	202.862	96.537	137.378	102.967	135.554	149.968	-0.169022	down	0.559546	0.976208	LOC104888585	PREDICTED: bifunctional protein FolD 4, chloroplastic isoform X1
gene594	614.622	484.578	480.145	449.044	543.96	475.76	-0.104724	down	0.678898	1	LOC104888595	PREDICTED: K(+) efflux antiporter 2, chloroplastic
gene595	10.941	9.148	18.397	6.957	12.048	17.641	-0.0706724	down	0.757409	1	LOC104888602	PREDICTED: AUGMIN subunit 7
gene598	626.421	326.082	435.132	303.944	736.331	587.558	0.230324	up	0.422511	0.94	LOC104888616	PREDICTED: acetyl-coenzyme A carboxylase carboxyl transferase subunit alpha, chloroplastic isoform X1
gene599	264.767	238.384	278.188	231.524	269.962	281.623	0.00326449	up	0.977428	1	LOC104888628	PREDICTED: pre-mRNA cleavage factor Im 25 kDa subunit 2
gene600	76.849	66.916	93.282	88.203	97.669	101.342	0.27695	up	0.339146	0.888359	LOC104888641	PREDICTED: uncharacterized protein LOC104888641
gene601	43.437	16.522	28.284	22.308	42.421	30.461	0.109325	up	0.822532	1	LOC104888633	PREDICTED: LIM domain-containing protein PLIM2c
gene602	438.364	314.774	361.034	280.605	376.073	352.707	-0.142495	down	0.575336	0.982046	LOC104888647	PREDICTED: DEAD-box ATP-dependent RNA helicase 8
gene604	15.6	34.896	38.15	33.272	43.326	39.506	0.389279	up	0.269854	0.819375	LOC104888669	PREDICTED: myb-related protein Myb4
gene605	0	0	0.833	0	0	0.748	-0.15469	down	1	1	LOC104888676	PREDICTED: remorin
gene606	415.945	306.406	474.492	419.866	374.058	513.112	0.127065	up	0.645244	0.999017	LOC104888692	PREDICTED: protein SLOW GREEN 1, chloroplastic
gene607	459.18	532.597	557.583	589.486	511.33	646.098	0.173136	up	0.552068	0.972663	LOC104888699	PREDICTED: uncharacterized protein LOC104888699
gene608	78.197	26.723	44.679	17.359	30.328	25.284	-1.03568	down	0.000285559	0.00875732	LOC104888712	PREDICTED: uncharacterized protein LOC104888712
gene609	60.571	37.091	38.965	30.825	56.429	50.465	0.0114847	up	1	1	LOC104888729	PREDICTED: tRNA-specific adenosine deaminase 1 isoform X2
gene610	14.33	3.796	4.044	4.485	8.291	4.083	-0.395028	down	0.288466	0.841531	LOC104888756	PREDICTED: uncharacterized protein LOC104888756 isoform X1
gene611	29.119	3.322	10.207	5.837	2.679	3.481	-1.82955	down	1.34786e-07	1.18578e-05	LOC104888770	PREDICTED: O-glucosyltransferase rumi homolog
gene612	20.209	13.482	17.107	17.49	17.817	20.47	0.134891	up	0.730352	1	LOC104888778	PREDICTED: O-glucosyltransferase rumi homolog
gene614	1102.09	581.023	837.481	746.949	754.008	597.207	-0.264635	down	0.364884	0.907858	LOC104888794	PREDICTED: FT-interacting protein 1
gene615	16.62	4.696	18.758	29.59	17.583	20.201	0.749482	up	0.317433	0.867262	LOC104888802	PREDICTED: putative ripening-related protein 1
gene616	658.488	1033.42	1096.41	1087.46	1076.17	1019.49	0.191042	up	0.519597	0.957519	LOC104888809	PREDICTED: protein ACCUMULATION AND REPLICATION OF CHLOROPLASTS 6, chloroplastic
gene617	0.994	0	1.121	3.317	0.526	18.619	3.4069	up	5.69587e-07	4.22197e-05	LOC104888816	PREDICTED: kinesin-like protein KIN-7F
gene618	97.836	63.233	97.012	66.114	106.024	48.146	-0.228456	down	0.424832	0.942094	LOC104888824	PREDICTED: pentatricopeptide repeat-containing protein At1g25360
gene619	593.617	536.518	669.994	500.541	610.49	620.901	-0.0557179	down	0.801007	1	LOC104888841	PREDICTED: uncharacterized TPR repeat-containing protein At1g05150
gene620	392.91	142.206	253.564	167.742	346.243	311.3	0.0654521	up	0.811259	1	LOC104888848	PREDICTED: protein LTV1 homolog isoform X1
gene621	405.747	512.28	495.227	491.996	439.262	411.677	-0.0736311	down	0.761632	1	LOC104888861	PREDICTED: DNA-binding protein HEXBP
gene625	214.945	213.485	202.167	176.124	163.322	234.878	-0.134853	down	0.58902	0.989041	LOC104888885	PREDICTED: probable small nuclear ribonucleoprotein F
gene627	38.895	16.485	21.95	15.148	34.978	21.669	-0.107141	down	0.848276	1	LOC104890611	hypothetical protein BVRB_1g006260
gene628	62.379	40.132	51.564	42.038	61.039	48.946	-0.0193428	down	0.938401	1	LOC104888902	PREDICTED: uncharacterized protein LOC104888902
gene629	212.646	99.796	175.073	92.38	205.717	177.038	-0.0371089	down	0.865522	1	LOC104888917	PREDICTED: floral homeotic protein DEFICIENS isoform X1
gene631	18.885	11.978	12.18	18.012	10.194	5.075	-0.37105	down	0.343742	0.892397	LOC104888928	PREDICTED: S-type anion channel SLAH1-like
gene632	531.888	471.003	535.614	503.403	670.287	582.688	0.191074	up	0.505095	0.952201	LOC104888938	PREDICTED: coatomer subunit alpha-2-like
gene634	81.559	40.968	62.829	46.962	81.358	82.089	0.182895	up	0.530468	0.960312	LOC104888955	PREDICTED: V-type proton ATPase subunit a3
gene635	4158.53	5246.71	4481.89	4917.34	2943.31	3448.07	-0.296312	down	0.270429	0.820376	LOC104888961	PREDICTED: cysteine protease RD19A
gene637	251.649	155.961	233.5	181.846	230.376	232.01	0.00700838	up	0.985349	1	LOC104888968	PREDICTED: general transcription factor IIF subunit 2
gene638	691.405	628.966	813.735	803.53	843.395	968.16	0.293226	up	0.286629	0.839688	LOC104888980	PREDICTED: protein WALLS ARE THIN 1
gene640	325.834	385.151	317.148	47.234	43.012	50.87	-2.86505	down	3.9405e-22	4.28997e-19	LOC104888997	PREDICTED: purple acid phosphatase
gene641	350.924	281.687	243.046	251.453	171.574	336.612	-0.205051	down	0.483486	0.952201	LOC104889006	PREDICTED: histone H2AX
gene642	115.447	76.92	96.161	101.537	121.076	130.728	0.292347	up	0.304707	0.85409	LOC104889014	PREDICTED: WD repeat-containing protein 76
gene643	126.897	115.584	131.288	126.961	141.911	146.578	0.152527	up	0.616094	0.995359	LOC104889024	PREDICTED: uncharacterized protein LOC104889024
gene644	738.328	660.034	583.79	506.992	588.725	541.33	-0.275971	down	0.282742	0.83579	LOC104889031	PREDICTED: sodium/hydrogen exchanger 1
gene645	173.291	115.096	139.197	92.158	140.006	144.529	-0.182817	down	0.477631	0.952201	LOC104889040	PREDICTED: vesicle-associated protein 2-2
gene646	17.729	25.047	12.006	0	15.006	43.1	0.0849807	up	1	1	LOC104890650	PREDICTED: dehydration-responsive element-binding protein 2D-like
gene647	11.005	7.176	13.95	6.594	11.644	13.034	-0.0390907	down	0.865896	1	LOC104889051	PREDICTED: probable GTP-binding protein OBGC2 isoform X1
gene648	24.747	23.89	35.379	16.063	30.545	30.915	-0.116035	down	0.665401	1	LOC104889066	PREDICTED: glucose-induced degradation protein 8 homolog
gene649	242.374	235.175	195.399	228.951	169.075	254.951	-0.0434627	down	0.85959	1	LOC104889076	PREDICTED: ervatamin-B
gene650	8797.01	13534.5	13018.7	13406.9	9187.29	11186.3	-0.0655306	down	0.777989	1	LOC104889085	PREDICTED: uncharacterized protein LOC104889085
gene651	25.933	5.636	2.251	0	0	32.33	-0.0649973	down	1	1	LOC104889096	PREDICTED: putative germin-like protein 2-1
gene652	0	0	0	0	0	9.091	11.5657	up	0.0184479	0.198461	LOC104889105	PREDICTED: putative germin-like protein 2-1
gene654	4.369	0	0	2.431	0	15.491	2.03561	up	0.195755	0.74761	LOC104889115	PREDICTED: putative germin-like protein 2-1
gene655	14.251	0	0	0	0	20.622	0.533027	up	0.628403	0.995359	LOC104889122	PREDICTED: putative germin-like protein 2-1
gene656	254.934	312.535	694.368	593.147	978.568	1107.62	1.08635	up	0.000103972	0.00392859	LOC104889126	PREDICTED: putative germin-like protein 2-1
gene657	1.21	3.42	6.83	4.04	10.244	14.712	1.33902	up	0.0696398	0.444886	LOC104889130	PREDICTED: putative germin-like protein 2-1
gene660	72.621	115.42	5.123	30.304	86.437	32.183	-0.375243	down	0.434196	0.948984	LOC104890697	PREDICTED: uncharacterized protein LOC104890697
gene661	13368.9	11360.3	5692.15	8257.93	7222.61	6503.37	-0.468636	down	0.0793966	0.474479	LOC104889143	PREDICTED: thioredoxin H-type
gene662	8860.86	9210.3	7161.99	9680.32	8958.72	5885.34	-0.0411042	down	0.886827	1	LOC104889150	PREDICTED: thioredoxin H-type 1
gene663	3389.83	3059.49	3841.57	2536.85	4284.11	3651.38	0.0252165	up	0.993355	1	LOC104889159	PREDICTED: beta-galactosidase 5
gene664	65.319	57.838	33.747	47.091	38.934	50.788	-0.197673	down	0.498964	0.952201	LOC104889166	PREDICTED: uncharacterized protein LOC104889166
gene666	262.841	179.479	149.261	92.785	191.074	127.528	-0.524076	down	0.042634	0.334771	LOC104890703	PREDICTED: uncharacterized protein LOC104890703
gene667	227.193	140.265	201.909	153.278	274.437	282.681	0.319263	up	0.275901	0.827893	LOC104889177	PREDICTED: pentatricopeptide repeat-containing protein At1g19720
gene668	131.062	57.935	85.592	44.486	116.643	93.306	-0.109975	down	0.653482	0.999751	LOC104889188	PREDICTED: DNA repair protein UVH3
gene669	626.571	632.415	659.761	565.241	486.874	466.48	-0.337427	down	0.206292	0.762282	LOC104889207	PREDICTED: cytokinin dehydrogenase 5
gene670	389.49	265.545	279.218	231.438	263.785	217.873	-0.389716	down	0.15704	0.676763	LOC104889212	PREDICTED: probable ubiquitin-conjugating enzyme E2 18 isoform X1
gene671	51.361	32.199	46.376	36.078	43.133	54.302	0.0391781	up	0.922808	1	LOC104889227	PREDICTED: uncharacterized protein LOC104889227
gene672	3588.09	2511.39	3198.79	2147.91	2918.35	2631.29	-0.272562	down	0.293621	0.845927	LOC104889253	PREDICTED: BEL1-like homeodomain protein 3 isoform X1
gene673	109.192	79.66	65.661	62.744	88.064	105.165	0.0082522	up	0.984559	1	LOC104889277	PREDICTED: BEL1-like homeodomain protein 11
gene674	204.237	139.06	201.388	135.375	193.85	195.675	-0.0533792	down	0.818554	1	LOC104889285	PREDICTED: uncharacterized protein LOC104889285
gene680	0	4.439	3.546	0	9.972	15.913	1.69638	up	0.195755	0.74761	LOC104889323	PREDICTED: protein ZGRF1-like
gene681	52.781	6.484	44.032	7.661	55.842	6.974	-0.551554	down	0.239726	0.799513	LOC104889330	PREDICTED: uncharacterized protein LOC104889330
gene682	2.183	6.168	7.392	0	13.858	0	-0.183954	down	1	1	LOC104890727	PREDICTED: uncharacterized protein LOC104890727
gene684	1.304	3.686	4.417	0	0	0	-11.615	down	0.0352187	0.293248	LOC104889342	PREDICTED: uncharacterized protein LOC104889342
gene685	78.727	52.312	74.926	64.589	79.411	72.311	0.0707068	up	0.811127	1	LOC104889348	PREDICTED: uncharacterized protein LOC104889348
gene686	91.259	89.334	94.89	111.143	63.861	85.16	-0.082541	down	0.811269	1	LOC104889351	PREDICTED: constitutive photomorphogenesis protein 10
gene687	291.011	292.03	322.588	307.118	255.352	318.754	-0.0394112	down	0.873441	1	LOC104889359	PREDICTED: transmembrane protein 136
gene688	171.538	131.767	175.941	127.737	231.171	206.129	0.237578	up	0.434248	0.948984	LOC104889369	PREDICTED: uncharacterized protein LOC104889369 isoform X1
gene689	140.839	120.929	128.067	116.847	116.889	103.34	-0.209788	down	0.453247	0.952201	LOC104889378	PREDICTED: uncharacterized protein LOC104889378
gene691	20.989	16.474	9.213	41.522	9.87	9.449	0.382341	up	0.35751	0.90358	LOC104889387	PREDICTED: protein TIC 20-I, chloroplastic
gene693	1452.83	886.79	807.498	822.403	651.61	1034.06	-0.327449	down	0.235947	0.795345	LOC104889396	PREDICTED: bZIP transcription factor 44
gene694	104.618	42.384	50.357	39.375	43.949	78.699	-0.284619	down	0.339553	0.888757	LOC104889412	PREDICTED: omega-amidase, chloroplastic isoform X4
gene695	371.24	364.006	357.918	314.702	287.924	349.015	-0.20002	down	0.443285	0.952201	LOC104889438	PREDICTED: mitogen-activated protein kinase homolog NTF3
gene697	224.93	28.714	21.411	82.928	263.78	244.309	1.10347	up	0.000174926	0.00601664	LOC104889455	PREDICTED: lectin isoform X2
gene698	68.162	14.191	20.245	59.081	392.457	313.238	2.898	up	7.46361e-21	6.84256e-18	LOC104889464	PREDICTED: putative disease resistance protein RGA3
gene699	0	0	0	0.604	0	0.55	8.59121	up	0.504132	0.952201	LOC104889474	PREDICTED: omega-hydroxypalmitate O-feruloyl transferase
gene700	187.668	188.536	198.477	192.586	169.137	230.226	0.0427113	up	0.911172	1	LOC104889484	PREDICTED: uncharacterized protein LOC104889484
gene701	128.519	75.957	100.597	70.385	90.648	103.388	-0.206316	down	0.445274	0.952201	LOC104889499	PREDICTED: cyclin-T1-3
gene702	2.007	0.567	2.718	0	1.274	1.626	-0.867086	down	0.271327	0.821242	LOC104889507	PREDICTED: transcription factor bHLH110-like
gene703	163.706	154.617	166.604	241.522	127.954	226.377	0.297187	up	0.262358	0.808994	LOC104889517	PREDICTED: bifunctional nuclease 1
gene704	71.599	39.651	56.891	68.199	67.267	78.327	0.346538	up	0.233388	0.7915	LOC104889532	PREDICTED: phosphatidylinositol/phosphatidylcholine transfer protein SFH8-like
gene707	255.899	192.539	252.005	160.526	309.089	248.194	0.0353322	up	0.96125	1	LOC104889550	PREDICTED: pentatricopeptide repeat-containing protein At4g01570
gene708	70.164	45.057	48.338	60.838	64.593	69.687	0.254531	up	0.380527	0.917581	LOC104889576	PREDICTED: inositol-pentakisphosphate 2-kinase
gene709	235.737	303.282	374.872	218.147	287.12	176.422	-0.422907	down	0.111344	0.577254	LOC104889579	PREDICTED: jasmonate O-methyltransferase
gene711	4.995	0.564	2.706	0.445	8.032	5.059	0.711511	up	0.108712	0.570748	LOC104889589	PREDICTED: abscisic acid 8'-hydroxylase 4 isoform X1
gene712	759.246	396.631	523.529	374.887	630.226	788.848	0.0951973	up	0.777849	1	LOC104889602	PREDICTED: uncharacterized protein LOC104889602
gene713	7080.73	7642.99	8350.94	7156.12	6425.19	9563.06	0.00435215	up	0.963204	1	LOC104889609	PREDICTED: 50S ribosomal protein L31, chloroplastic
gene714	129.98	80.391	83.83	85.315	141.954	117.706	0.229687	up	0.440839	0.952201	LOC104889614	PREDICTED: glucose-1-phosphate adenylyltransferase large subunit, chloroplastic/amyloplastic isoform X1
gene715	5.842	1.548	7.418	2.032	6.696	3.945	-0.224569	down	0.487155	0.952201	LOC104889628	PREDICTED: DNA-directed RNA polymerase I subunit 1 isoform X1
gene716	1.536	0.723	6.356	1.139	3.25	3.63	-0.103391	down	1	1	LOC104889643	PREDICTED: mannan endo-1,4-beta-mannosidase 4-like
gene717	194.363	107.31	98.339	69.607	44.909	95.044	-0.93267	down	0.00513353	0.08313	LOC104889652	PREDICTED: abscisic stress-ripening protein 1
gene718	44.405	132.993	80.189	122.54	219.866	122.342	0.851381	up	0.01017	0.132797	LOC104889661	PREDICTED: abscisic stress-ripening protein 1
gene720	3663.99	3547.53	3321.85	3707.76	3589.72	3386.09	0.0204277	up	0.951751	1	LOC104889680	PREDICTED: nascent polypeptide-associated complex subunit beta-like
gene721	122978	98029.2	78046	80041.4	117487	70624.8	-0.157345	down	0.533388	0.962241	LOC104889689	PREDICTED: jasmonate-induced protein homolog
gene722	72.575	61.518	71.887	53.517	85.264	91.946	0.16368	up	0.616255	0.995359	LOC104889703	PREDICTED: uncharacterized protein LOC104889703 isoform X2
gene723	12.352	3.682	8.442	2.144	9.472	5.051	-0.554291	down	0.0681418	0.438641	LOC104889732	PREDICTED: DNA-directed RNA polymerase I subunit 1-like
gene725	191.007	151.424	124.076	165.142	155.561	183.733	0.112772	up	0.698457	1	LOC104889742	uncharacterized protein LOC100305969
gene726	58.29	39.721	41.022	45.785	74.73	76.409	0.502202	up	0.113015	0.581742	LOC104889750	PREDICTED: pentatricopeptide repeat-containing protein At3g20730
gene727	69.364	37.933	50.509	32.368	66.285	47.974	-0.105999	down	0.684976	1	LOC104889766	PREDICTED: chromo domain-containing protein LHP1 isoform X2
gene729	145.029	86.562	124.987	111.966	136.193	112.171	0.0151009	up	0.949091	1	LOC104889781	PREDICTED: RINT1-like protein MAG2 isoform X1
gene730	1217.46	981.718	699.6	941.818	1151.32	710.922	-0.0479276	down	0.860574	1	LOC104889797	PREDICTED: glycine-rich protein A3
gene731	30294.8	29058.1	21471.6	27426.8	24892.1	17616.6	-0.208768	down	0.441306	0.952201	LOC104889805	_
gene732	28.269	20.886	31.568	23.787	37.94	35.919	0.274572	up	0.349019	0.89731	LOC104889813	PREDICTED: uncharacterized protein LOC104889813 isoform X2
gene733	21.344	11.903	22.188	13.125	7.131	3.983	-1.19337	down	0.00246228	0.0474977	LOC104889829	PREDICTED: cytosolic sulfotransferase 5-like
gene734	1.775	2.508	0	0	0	0	-10.4805	down	0.504132	0.952201	LOC104890822	PREDICTED: uncharacterized protein LOC104890822
gene735	381.114	254.825	423.582	168.339	181.601	135.557	-1.12587	down	0.000231731	0.0074889	LOC104890830	PREDICTED: cytosolic sulfotransferase 15-like
gene736	3504.65	1746.49	2089.55	1405.67	1146.02	1832.74	-0.743526	down	0.00691605	0.10332	LOC104890839	PREDICTED: cytosolic sulfotransferase 5-like
gene738	4287.8	2217.02	2330	1572.62	1009.52	2227.85	-0.877168	down	0.00137055	0.0298421	LOC104889844	hypothetical protein BVRB_1g007370
gene739	54.082	54.531	50.703	75.953	85.136	99.402	0.709332	up	0.0122313	0.150358	LOC104890952	PREDICTED: IAA-amino acid hydrolase ILR1-like 6
gene740	511.986	497.984	685.975	543.985	680.967	663.434	0.155064	up	0.598526	0.992065	LOC104890959	PREDICTED: delta-aminolevulinic acid dehydratase, chloroplastic
gene741	6.557	18.526	51.802	58.368	24.279	36.528	0.632288	up	0.213041	0.771657	LOC104890965	PREDICTED: 22.0 kDa class IV heat shock protein
gene742	15.343	13.934	24.738	26.828	12.174	48.843	0.701569	up	0.0407525	0.32408	LOC104890973	PREDICTED: two-component response regulator ORR9
gene743	3733.39	2861.78	3334.66	2201.23	1764.45	2600.79	-0.596652	down	0.025028	0.242067	LOC104890984	PREDICTED: protein disulfide-isomerase
gene744	9.232	5.59	14.886	1.468	4.186	4.008	-1.62016	down	0.018109	0.198028	LOC104890992	PREDICTED: B3 domain-containing protein REM5
gene745	36.187	36.049	39.796	27.877	61.356	59.682	0.410569	up	0.214627	0.774047	LOC104891002	PREDICTED: uncharacterized protein LOC104891002
gene746	518.984	543.826	592.919	655.838	594.768	717.028	0.248995	up	0.367005	0.908741	LOC104891011	PREDICTED: probable L-ascorbate peroxidase 6, chloroplastic isoform X1
gene750	72.549	62.3	77.468	75.189	57.944	67.363	-0.0826452	down	0.78924	1	LOC104891026	PREDICTED: aldehyde dehydrogenase family 3 member H1
gene752	5.97	2.249	3.706	2.657	5.895	6.652	0.350383	up	0.317652	0.867297	LOC104891044	PREDICTED: kinesin-like protein KIN-7C, mitochondrial isoform X2
gene753	1.937	6.567	13.117	7.759	3.689	7.848	-0.164107	down	0.759697	1	LOC104891062	PREDICTED: zinc finger BED domain-containing protein RICESLEEPER 2 isoform X1
gene754	98.833	45.985	102.198	65.855	73.884	89.321	-0.108878	down	0.723846	1	LOC104891078	PREDICTED: replication factor C subunit 3
gene755	213.539	209.919	209.119	184.108	207.599	185.137	-0.133059	down	0.593347	0.991035	LOC104891081	PREDICTED: uncharacterized protein LOC104891081 isoform X1
gene756	123.329	80.018	77.331	129.102	73.456	108.267	0.147185	up	0.573453	0.981475	LOC104891090	PREDICTED: gamma-glutamylcyclotransferase 2-3
gene757	66.556	27.31	48.883	29.407	63.685	56.264	0.0652732	up	0.844034	1	LOC104891096	PREDICTED: glutamic acid-rich protein isoform X1
gene758	37.325	44.128	61.196	42.189	38.035	43.976	-0.1998	down	0.457869	0.952201	LOC104891108	PREDICTED: uncharacterized protein LOC104891108
gene759	451.191	487.873	503.367	453.789	273.563	372.652	-0.390993	down	0.165402	0.692375	LOC104891131	PREDICTED: uncharacterized protein LOC104891131
gene760	56.275	48.393	51.917	47.918	50.219	57.994	-0.00418892	down	0.972323	1	LOC104891113	PREDICTED: RNA polymerase II transcription factor B subunit 4 isoform X3
gene762	38.613	36.651	41.198	83.584	52.342	77.919	0.876689	up	0.00182021	0.0370833	LOC104891141	PREDICTED: lysM domain-containing GPI-anchored protein 1
gene763	35.551	14.424	25.104	11.158	26.426	24.746	-0.268471	down	0.331932	0.880987	LOC104891151	PREDICTED: uncharacterized protein LOC104891151
gene765	75.085	49.11	43.942	52.606	57.373	64.789	0.0558028	up	0.904564	1	LOC104891156	PREDICTED: uncharacterized protein LOC104891156
gene766	326.312	329.95	280.607	311.757	251.58	267.574	-0.173153	down	0.519848	0.957519	LOC104891165	PREDICTED: UDP-galactose transporter 1
gene767	67.597	58.322	80.193	56.186	58.815	53.145	-0.293709	down	0.282141	0.835109	LOC104891171	PREDICTED: probable ubiquitin-like-specific protease 2B
gene769	238.393	131.402	184.28	110.486	176.127	205.11	-0.172234	down	0.493505	0.952201	LOC104891182	PREDICTED: MADS-box protein JOINTLESS
gene770	53.107	35.43	51.615	38.576	44.482	50.806	-0.0662229	down	0.843406	1	LOC104891201	PREDICTED: proteasome assembly chaperone 4
gene771	555.972	705.912	705.348	675.044	617.999	580.271	-0.0705743	down	0.770601	1	LOC104891211	PREDICTED: uncharacterized protein LOC104891211
gene772	30.535	25.717	19.883	24.83	40.382	50.559	0.604623	up	0.074709	0.461637	LOC104891217	PREDICTED: histone-lysine N-methyltransferase ATX1 isoform X1
gene773	196.224	146.698	204.236	201.357	276.267	177.107	0.258943	up	0.351321	0.898498	LOC104891226	PREDICTED: basic endochitinase
gene776	3.758	0	0	0	0	0	-10.2919	down	0.256198	0.799885	LOC104893358	PREDICTED: uncharacterized protein LOC104893358
gene777	93.834	59.899	90.478	64.453	75.254	84.956	-0.120364	down	0.655679	1	LOC104891237	PREDICTED: AP-4 complex subunit mu isoform X1
gene778	66.543	170.232	148.179	122.075	136.999	107.481	-0.0706558	down	0.76289	1	LOC104891247	PREDICTED: AT-hook motif nuclear-localized protein 28
gene779	316.359	193.373	175.492	149.041	259.32	189.988	-0.195588	down	0.448357	0.952201	LOC104891252	PREDICTED: ubiquitin carboxyl-terminal hydrolase 16
gene780	432.675	561.331	519.871	491.61	354.031	401.314	-0.279838	down	0.289731	0.842823	LOC104891270	PREDICTED: universal stress protein PHOS34
gene781	256.834	372.268	278.585	279.607	210.561	230.874	-0.33211	down	0.218315	0.776406	LOC104891261	PREDICTED: pentatricopeptide repeat-containing protein At4g15720
gene782	3.55	0	0	0	0	0	-10.2099	down	0.504132	0.952201	LOC104891277	PREDICTED: zinc finger BED domain-containing protein RICESLEEPER 1
gene784	36.575	7.382	21.623	50.389	29.483	116.437	1.58175	up	5.30233e-05	0.0022149	LOC104891295	PREDICTED: aspartyl protease AED3
gene785	0	0	0	1.626	0	8.881	11.7745	up	0.0184479	0.198461	LOC104891302	PREDICTED: uncharacterized protein LOC104891302
gene786	1013.45	1238.27	1270.31	761.973	671.787	612.907	-0.783133	down	0.00400546	0.0691488	LOC104891313	PREDICTED: heme-binding-like protein At3g10130, chloroplastic
gene787	5714.91	5386.52	5665.34	5354.1	4538.82	5464.24	-0.126694	down	0.625596	0.995359	LOC104891322	PREDICTED: NAD(P)H-quinone oxidoreductase subunit N, chloroplastic
gene788	29.443	10.915	14.612	9.992	12.372	21.575	-0.323123	down	0.288856	0.84185	LOC104891330	PREDICTED: rho GTPase-activating protein REN1 isoform X2
gene789	197.614	115.217	197.372	150.96	215.712	233.531	0.234378	up	0.415544	0.93543	LOC104891343	PREDICTED: uncharacterized protein LOC104891343 isoform X1
gene790	31.362	34.919	41.396	34.011	43.303	46.843	0.20545	up	0.523262	0.957519	LOC104891356	PREDICTED: uncharacterized protein LOC104891356
gene791	710.08	770.646	771.044	843.899	986.455	826.221	0.238508	up	0.398565	0.928489	LOC104891360	PREDICTED: glucose-6-phosphate isomerase 1, chloroplastic
gene792	142.596	81.57	106.637	46.726	126.801	120.514	-0.169953	down	0.504405	0.952201	LOC104891366	PREDICTED: uncharacterized protein LOC104891366
gene793	3.075	0	0	0	0	2.076	-0.566103	down	1	1	LOC104891380	PREDICTED: agamous-like MADS-box protein AGL61
gene794	0.561	0.198	0.158	0	0	0.142	-2.66558	down	0.135844	0.625609	LOC104891371	PREDICTED: protein DETOXIFICATION 27
gene795	85.45	63.663	84.689	61.971	70.841	68.684	-0.214533	down	0.431409	0.947274	LOC104891385	PREDICTED: AT-rich interactive domain-containing protein 5
gene796	151.685	152.387	159.788	71.266	85.591	116.089	-0.765067	down	0.0234601	0.231524	LOC104893376	_
gene797	17.71	19.246	10.507	20.97	13.212	27.598	0.380315	up	0.226251	0.787955	LOC104891391	PREDICTED: purine permease 3-like
gene798	0	0	0	3.049	2.899	8.326	12.2164	up	0.0677283	0.436948	LOC104891402	PREDICTED: RNA polymerase II transcription factor B subunit 5-like
gene800	103.802	80.337	74.369	78.343	104.092	98.744	0.121279	up	0.711808	1	LOC104891422	PREDICTED: serine/threonine-protein kinase PEPKR2
gene801	0	0	0	0.756	0	0.43	8.63057	up	0.000440227	0.012289	LOC104893383	PREDICTED: caffeine synthase 1-like
gene804	2.122	11.99	2.395	2.361	0	0	-2.80404	down	0.0794567	0.474479	LOC104893427	PREDICTED: uncharacterized protein LOC104893427
gene805	508.811	331.434	347.317	239.864	464.18	406.603	-0.0966022	down	0.67329	1	LOC104891439	PREDICTED: esterase OVCA2-like
gene806	187.536	265.208	247.757	248.869	225.08	197.964	-0.0601124	down	0.788779	1	LOC104891446	PREDICTED: pyridoxine/pyridoxamine 5'-phosphate oxidase 1, chloroplastic
gene807	854.943	1098.7	828.226	804.831	808.873	679.285	-0.278824	down	0.271926	0.822627	LOC104891460	PREDICTED: transport inhibitor response 1-like protein
gene808	269.542	375.727	372.558	365.31	283.276	256.219	-0.169813	down	0.521469	0.957519	LOC104891478	PREDICTED: GEM-like protein 1
gene810	114.072	81.652	94.416	77.853	125.515	217.229	0.535685	up	0.0968363	0.530757	LOC104891487	PREDICTED: zinc-finger homeodomain protein 1-like
gene811	3.633	3.208	2.563	6.57	2.883	5.981	0.714586	up	0.190189	0.740462	LOC109134693	PREDICTED: uncharacterized aarF domain-containing protein kinase At4g31390, chloroplastic-like
gene813	205.493	167.097	109.224	127.626	106.177	88.343	-0.580757	down	0.0519363	0.377894	LOC104891495	PREDICTED: serine/threonine-protein kinase-like protein At3g51990
gene814	1615.69	1358.9	1191.89	1268.41	820.292	1002.06	-0.430867	down	0.121262	0.606449	LOC104891503	PREDICTED: uncharacterized protein LOC104891503
gene815	28.855	25.111	29.832	22.348	24.056	21.044	-0.313128	down	0.260283	0.805619	LOC104891512	PREDICTED: WD and tetratricopeptide repeats protein 1
gene816	918.444	804.673	850.184	983.974	1144.96	1169.75	0.358271	up	0.193014	0.745009	LOC104891529	PREDICTED: transcription factor bHLH143
gene817	556.386	322.571	370.267	279.383	360.041	428.889	-0.225697	down	0.39741	0.926911	LOC104891536	PREDICTED: cyclin-D4-1
gene818	81.885	76.279	75.958	90.833	65.788	90.202	0.0762154	up	0.783875	1	LOC104891541	PREDICTED: protein CutA, chloroplastic
gene819	809.386	399.597	606.07	398.997	622.449	540.398	-0.216761	down	0.425	0.942348	LOC104891548	PREDICTED: probable receptor-like protein kinase At2g23200
gene820	192.826	92.677	106.574	59.725	78.869	61.415	-0.971061	down	0.00118421	0.0266123	LOC104891554	PREDICTED: 14-3-3 protein 1
gene822	20.426	29.074	30.681	26.83	28.11	21.779	-0.0636741	down	0.797931	1	LOC104891562	PREDICTED: protein DETOXIFICATION 27
gene824	57.33	34.711	87.815	95.691	103.979	203.249	1.16363	up	0.000543455	0.0145638	LOC104891568	PREDICTED: putative clathrin assembly protein At4g40080
gene825	0	7.048	0	11.103	5.278	20.213	2.37583	up	0.0794567	0.474479	LOC104893489	PREDICTED: serine/arginine-rich splicing factor RS2Z32-like
gene826	1.495	2.112	1.688	0	0.633	0.303	-2.49625	down	0.00791645	0.114342	LOC104891575	PREDICTED: E3 ubiquitin-protein ligase ATL15 isoform X2
gene828	4.272	3.018	2.411	0	2.26	0	-2.10034	down	0.385205	0.917581	LOC104893522	PREDICTED: E3 ubiquitin-protein ligase ATL31
gene829	4.175	0	4.713	0	17.67	21.147	2.12638	up	0.123889	0.610635	LOC109135337	PREDICTED: putative F-box protein At1g67623
gene830	29.966	0	9.224	12.125	34.586	13.797	0.626601	up	0.355307	0.90233	LOC104893531	PREDICTED: uncharacterized protein LOC104893531
gene832	408.295	401.802	387.962	295.122	182.758	266.88	-0.685849	down	0.0157605	0.17955	LOC104891588	PREDICTED: E3 ubiquitin-protein ligase ATL6
gene836	2.101	7.717	1.897	1.87	0.889	2.128	-1.26082	down	0.0463935	0.353358	LOC104891599	PREDICTED: transcription factor bHLH94
gene838	37.77	38.064	45.33	49.734	44.223	54.455	0.29264	up	0.296869	0.848452	LOC104891609	PREDICTED: 2-succinylbenzoate--CoA ligase, chloroplastic/peroxisomal isoform X1
gene839	1.727	19.519	5.848	5.765	14.617	29.739	0.887368	up	0.130197	0.616447	LOC104891634	PREDICTED: E3 ubiquitin-protein ligase RING1-like
gene842	31.032	26.732	46.13	37.899	51.249	78.199	0.687715	up	0.0368112	0.302032	LOC104891639	PREDICTED: uncharacterized protein LOC104891639 isoform X1
gene843	27.916	8.049	5.787	4.438	5.425	12.119	-0.925429	down	0.0241105	0.236077	LOC104891651	PREDICTED: uncharacterized protein LOC104891651 isoform X1
gene845	4.507	0	1.017	2.006	0.954	7.305	0.893587	up	0.330625	0.879434	LOC104891674	PREDICTED: uncharacterized protein LOC104891674
gene846	59.715	71.787	75.77	153.532	88.685	124.355	0.822562	up	0.00295583	0.0552442	LOC104891688	PREDICTED: 28 kDa ribonucleoprotein, chloroplastic
gene849	0	0	5.186	1.704	4.861	0	0.339998	up	1	1	LOC104891714	PREDICTED: blue copper protein
gene850	10100.4	12436.8	10953.9	26695.5	24683.8	29308.1	1.26857	up	3.21634e-06	0.000203729	LOC104891723	PREDICTED: shematrin-like protein 2
gene851	13.78	9.734	9.149	8.795	11.363	8.211	-0.203322	down	0.542711	0.966527	LOC104891740	PREDICTED: isoamylase 3, chloroplastic isoform X1
gene852	40.314	26.818	36.445	23.083	45.964	41.43	0.0930398	up	0.798773	1	LOC104891775	PREDICTED: protein FAM91A1 isoform X1
gene853	143.85	59.772	152.808	119.267	283.496	159.995	0.658891	up	0.0439268	0.340526	LOC104893660	PREDICTED: uncharacterized protein LOC104893660
gene855	94.907	57.685	81.376	44.003	97.492	74.895	-0.112676	down	0.635338	0.995726	LOC104891793	PREDICTED: E3 ubiquitin-protein ligase BRE1-like 2 isoform X1
gene856	31.889	17.878	26.28	23.657	12.317	11.793	-0.670843	down	0.0583083	0.404217	LOC104891814	PREDICTED: uncharacterized protein At1g04910
gene858	953.388	998.718	1154.6	1303.11	1279.95	1754.4	0.481464	up	0.0807643	0.478027	LOC104891829	PREDICTED: thylakoid lumenal 29 kDa protein, chloroplastic isoform X1
gene859	80.734	95.751	103.496	135.31	108.615	200.911	0.667939	up	0.0264154	0.249384	LOC104891822	PREDICTED: exopolygalacturonase-like
gene860	0	3.316	0	0	0	0	-10.1116	down	0.504132	0.952201	LOC104891842	PREDICTED: exopolygalacturonase
gene862	18.271	19.667	12.766	7.745	11.967	9.694	-0.785927	down	0.0721388	0.452243	LOC104891852	PREDICTED: exopolygalacturonase
gene863	40.921	48.792	40.643	18.032	43.64	24.372	-0.599293	down	0.0224834	0.224821	LOC104891868	PREDICTED: exopolygalacturonase isoform X1
gene864	133.619	163.869	128.991	185.381	144.977	207.339	0.334317	up	0.249846	0.799885	LOC104891882	PREDICTED: serine--tRNA ligase, chloroplastic/mitochondrial isoform X1
gene865	1013.52	1257.4	1146.34	1211.19	906.165	975.291	-0.143998	down	0.579686	0.983985	LOC104891896	PREDICTED: cytochrome c oxidase subunit 6b-1
gene866	168.95	93.819	108.141	66.549	77.51	77.238	-0.745077	down	0.00614038	0.094487	LOC104891903	PREDICTED: alcohol dehydrogenase-like 2 isoform X1
gene868	304.716	430.489	388.395	347.843	358.518	321.961	-0.127836	down	0.622056	0.995359	LOC104891924	hypothetical protein BVRB_1g008600
gene869	3132.87	2848.26	3696.6	3345.13	3250.02	4036.83	0.135671	up	0.630067	0.995359	LOC104891933	PREDICTED: 14-3-3-like protein
gene870	115.889	94.868	108.185	98.224	113.443	134.942	0.120014	up	0.705508	1	LOC104891940	PREDICTED: serine/threonine-protein kinase SAPK2
gene871	6270.48	5396.37	6116.06	5364.96	5797.31	5997.94	-0.051425	down	0.826738	1	LOC104891949	PREDICTED: 40S ribosomal protein S6-1
gene872	258.101	144.011	149.155	115.554	194.497	140.304	-0.291687	down	0.272146	0.822863	LOC104891956	PREDICTED: F-box protein At1g78280
gene873	1035.79	1240.4	1205.4	1141.23	1435.4	1116.59	0.0851353	up	0.804989	1	LOC104891963	PREDICTED: phospho-2-dehydro-3-deoxyheptonate aldolase 1, chloroplastic
gene876	676.643	682.626	755.578	678.845	471.228	709.091	-0.185899	down	0.485937	0.952201	LOC104891973	PREDICTED: F-box protein FBW2
gene877	72.864	70.432	110.373	298.714	302.273	471.971	2.08056	up	2.08974e-11	4.13651e-09	LOC104891980	PREDICTED: protein EXORDIUM-like 2
gene879	174.585	109.621	227.153	1667.49	1670.09	2328.43	3.46992	up	6.6575e-30	1.44959e-26	LOC104891989	PREDICTED: protein EXORDIUM
gene881	63.536	56.516	82.335	295.893	465.567	579.219	2.72776	up	5.37096e-17	3.11856e-14	LOC104891996	PREDICTED: protein EXORDIUM
gene882	34.075	21.882	36.712	20.682	154.039	51.774	1.28929	up	0.000466907	0.0129096	LOC104892004	PREDICTED: protein EXORDIUM
gene884	1796.9	2610.83	2306.21	9076.69	8288.17	14280.9	2.23678	up	1.91552e-15	8.34161e-13	LOC104892013	PREDICTED: protein EXORDIUM
gene886	0	0	0	13.723	10.438	0	12.9756	up	0.00517031	0.08313	LOC104892031	PREDICTED: protein EXORDIUM
gene887	167.509	211.845	174.065	287.779	180.236	206.206	0.284848	up	0.291172	0.844125	LOC104892042	PREDICTED: 7-deoxyloganetin glucosyltransferase
gene891	41.674	66.818	106.763	97.529	51.439	76.385	0.066139	up	0.802641	1	LOC104892067	PREDICTED: 7-deoxyloganetin glucosyltransferase
gene892	48.446	15.909	34.953	13.836	52.993	28.042	-0.0659407	down	0.788886	1	LOC104892076	PREDICTED: 7-deoxyloganetin glucosyltransferase
gene893	143.612	116.358	142.189	110.495	158.569	135.129	0.00727828	up	0.988127	1	LOC104892093	PREDICTED: 7-deoxyloganetin glucosyltransferase
gene894	112.863	66.34	83.683	51.336	146.428	161.053	0.448807	up	0.153197	0.667467	LOC104892084	PREDICTED: uncharacterized protein LOC104892084
gene895	52.852	54.133	117.813	94.098	46.831	123.8	0.235884	up	0.422638	0.940102	LOC104892102	PREDICTED: 7-deoxyloganetin glucosyltransferase-like
gene897	3.334	5.494	14.423	27.203	35.857	7.879	1.60916	up	1.91504e-05	0.000942321	LOC104892116	PREDICTED: 7-deoxyloganetin glucosyltransferase
gene899	0.133	0.75	1.499	1.478	1.405	1.076	0.73224	up	0.189609	0.740285	LOC104892130	PREDICTED: RNA-binding protein 38-like
gene900	16.487	14.319	12.659	15.037	15.298	16.7	0.113873	up	0.727623	1	LOC104893809	PREDICTED: putative pentatricopeptide repeat-containing protein At3g15200
gene901	394.88	159.08	219.942	150.473	405.27	238.013	0.0365446	up	0.909202	1	LOC104892147	PREDICTED: LOW QUALITY PROTEIN: dnaJ homolog subfamily C member 2-like
gene902	2968.67	2801.41	2723.12	2916.88	2667.4	2997.55	0.0149778	up	0.971299	1	LOC104892167	PREDICTED: 40S ribosomal protein S6-1
gene904	308.672	248.504	271.074	276.663	301.074	370.485	0.195158	up	0.491788	0.952201	LOC104892177	PREDICTED: probable pectin methyltransferase QUA2 isoform X1
gene907	159.062	107.25	114.245	104.589	118.566	84.221	-0.308105	down	0.347654	0.896774	LOC104892196	PREDICTED: protein ROOT PRIMORDIUM DEFECTIVE 1
gene909	879.864	744.127	621.513	486.206	726.666	813.94	-0.147827	down	0.518919	0.957519	LOC104892205	PREDICTED: uncharacterized protein LOC104892205
gene911	62.82	57.825	60.056	50.1	70.605	66.516	0.0511369	up	0.911204	1	LOC104892221	PREDICTED: uncharacterized protein LOC104892221
gene912	397.466	450.959	443.042	461.482	415.302	405.103	-0.0107417	down	0.951208	1	LOC104892242	PREDICTED: 5'-adenylylsulfate reductase-like 4
gene913	114.741	47.179	62.819	30.49	28.084	75.46	-0.745638	down	0.0147558	0.171812	LOC104892251	PREDICTED: uncharacterized protein LOC104892251
gene914	224.971	57.373	112.043	111.898	135.718	182.826	0.126206	up	0.605991	0.994325	LOC104892266	PREDICTED: probable protein phosphatase 2C 9
gene916	1930.62	2208.17	2237.38	1808.77	1707.84	1693.7	-0.291321	down	0.256378	0.799885	LOC104892284	PREDICTED: cryptochrome-1 isoform X1
gene917	46.17	59.554	62.305	99.4	46.723	88.45	0.481319	up	0.0934805	0.520069	LOC104892306	PREDICTED: signal peptidase complex-like protein DTM1
gene918	377.319	231.206	410.474	460.332	384.773	354.57	0.23549	up	0.401031	0.930518	LOC104892313	PREDICTED: multifunctional methyltransferase subunit TRM112-like protein At1g22270
gene919	94.865	104.026	100.442	97.77	114.944	108.904	0.103596	up	0.754171	1	LOC104892323	PREDICTED: uncharacterized protein LOC104892323
gene920	3316.25	2569.22	2991.66	2191.18	2829.5	3664.14	-0.0315971	down	0.857035	1	LOC104892333	PREDICTED: uncharacterized protein LOC104892333
gene921	54.47	63.55	56.988	44.267	44.678	48.045	-0.353343	down	0.192803	0.745009	LOC104892341	PREDICTED: probable mitochondrial adenine nucleotide transporter BTL3
gene922	83.41	76.227	78.256	78.893	85.49	90.826	0.101365	up	0.741526	1	LOC104892351	PREDICTED: monothiol glutaredoxin-S15, mitochondrial
gene923	4.237	2.394	4.782	1.414	11.206	5.15	0.63863	up	0.210152	0.768397	LOC104892358	PREDICTED: synaptonemal complex protein 1-like isoform X1
gene925	21.66	15.656	19.558	16.143	18.227	19.389	-0.0812586	down	0.768754	1	LOC104892391	PREDICTED: carbon catabolite repressor protein 4 homolog 1-like
gene926	275.976	264.667	281.927	228.639	183.287	212.209	-0.398279	down	0.170379	0.700271	LOC104892385	PREDICTED: uncharacterized protein LOC104892385
gene929	0	0	1.318	0	1.236	3.549	1.85779	up	0.195755	0.74761	LOC104892402	PREDICTED: protein TIC 20-I, chloroplastic-like isoform X1
gene930	91.276	73.537	95.224	84.823	100.485	78.463	0.0205688	up	0.946394	1	LOC104892425	PREDICTED: sugar transport protein 5-like isoform X4
gene931	729.321	685.112	734.554	739.698	787.024	691.939	0.0460324	up	0.878497	1	LOC104892418	PREDICTED: serine/arginine-rich splicing factor SC35 isoform X2
gene932	1.348	0.635	1.522	0	1.902	0.455	-0.571862	down	0.784953	1	LOC104892455	PREDICTED: uncharacterized protein LOC104892455
gene933	588.857	461.181	523.147	360.238	581.029	556.281	-0.071086	down	0.739476	1	LOC104892463	PREDICTED: uncharacterized protein LOC104892463
gene934	215.844	159.096	174.767	203.632	274.696	378.651	0.640594	up	0.0296364	0.268314	LOC104892471	PREDICTED: probable xyloglucan endotransglucosylase/hydrolase protein 23
gene938	93.621	55.434	45.064	48.259	58.265	57.178	-0.245865	down	0.412133	0.933844	LOC104892506	PREDICTED: uncharacterized protein LOC104892506 isoform X1
gene939	24.111	26.975	23.281	22.332	19.611	20.047	-0.262615	down	0.346379	0.89519	LOC104892516	PREDICTED: FH protein interacting protein FIP2 isoform X1
gene940	92.413	64.2	64.496	55.851	44.132	60.631	-0.461153	down	0.0966531	0.530602	LOC104892538	PREDICTED: post-GPI attachment to proteins factor 3
gene941	3.533	1.664	1.329	1.31	9.967	3.578	1.18631	up	0.239306	0.798865	LOC104892548	PREDICTED: hybrid signal transduction histidine kinase A-like
gene942	127.423	169.034	200.37	235.036	151.722	241.079	0.337645	up	0.224527	0.787598	LOC104892559	PREDICTED: biotin carboxyl carrier protein of acetyl-CoA carboxylase, chloroplastic
gene944	36.768	18.889	21.126	16.365	59.411	10.834	0.17374	up	0.657679	1	LOC104892569	PREDICTED: TPR repeat-containing thioredoxin TTL1
gene945	47.809	33.771	56.036	22.508	70.036	40.977	-0.0435806	down	0.904058	1	LOC104892577	PREDICTED: uncharacterized protein LOC104892577
gene947	33.851	14.621	33.096	16.555	30.568	36.692	0.0392038	up	0.940765	1	LOC104892587	PREDICTED: uncharacterized protein LOC104892587
gene949	906.036	322.045	334.34	263.959	388.085	392.653	-0.580697	down	0.0374345	0.30542	LOC104892603	PREDICTED: probable trehalose-phosphate phosphatase D
gene951	68.219	52.546	67.844	61.592	70.31	68.744	0.0892525	up	0.756128	1	LOC104892618	PREDICTED: endoplasmic reticulum-Golgi intermediate compartment protein 3
gene952	6378.46	5887.31	5465.34	7698.98	7488.83	7273.95	0.341188	up	0.202982	0.757119	LOC104892628	PREDICTED: ethylene-responsive transcription factor RAP2-4
gene957	638.114	513.253	665.96	376.334	641.816	599.828	-0.167626	down	0.478942	0.952201	LOC104892639	PREDICTED: uncharacterized WD repeat-containing protein C2A9.03-like isoform X1
gene958	0.733	3.105	2.48	3.26	4.65	1.484	0.572047	up	0.536119	0.962878	LOC104892658	PREDICTED: probable beta-D-xylosidase 7
gene959	20.975	21.95	26.304	38.036	34.931	31.476	0.593246	up	0.052389	0.379444	LOC104892649	PREDICTED: probable beta-D-xylosidase 7
gene960	26.407	17.073	17.176	26.894	21.309	28.562	0.339783	up	0.30427	0.85409	LOC104892662	PREDICTED: metallophosphoesterase 1 isoform X1
gene962	161.175	112.521	151.475	91.419	142.655	107.357	-0.316447	down	0.248095	0.799885	LOC104892673	PREDICTED: random slug protein 5
gene965	310.054	137.323	166.565	101.846	169.648	134.394	-0.597017	down	0.0324924	0.28271	LOC104892681	PREDICTED: uncharacterized protein LOC104892681
gene966	5213.58	5817.59	6820.45	6886.87	6979.46	8285.29	0.311357	up	0.265113	0.812325	LOC104892686	PREDICTED: major pollen allergen Lol p 11
gene969	150.765	50.241	67.274	31.212	31.796	40.589	-1.37273	down	4.32707e-06	0.000260807	LOC104892694	PREDICTED: probable glucan 1,3-beta-glucosidase A
gene970	411.565	566.402	496.053	542.359	366.459	422.727	-0.146655	down	0.573036	0.9811	LOC104892702	PREDICTED: uncharacterized protein LOC104892702
gene971	77.058	93.061	75.049	71.916	71.007	84.978	-0.105362	down	0.669748	1	LOC104892707	PREDICTED: uncharacterized protein LOC104892707
gene972	52.678	49.086	55.239	35.753	58.105	49.954	-0.126606	down	0.612185	0.995359	LOC104892716	PREDICTED: uncharacterized protein LOC104892716
gene973	1.447	4.088	1.633	0	6.889	4.397	0.654671	up	0.445928	0.952201	LOC104892722	PREDICTED: probable protein phosphatase 2C 2
gene974	128.716	129.889	167.252	152.858	169.368	166.537	0.198765	up	0.512099	0.955311	LOC104892731	PREDICTED: uncharacterized protein LOC104892731
gene975	371.609	267.57	295.259	227.998	342.366	325.103	-0.0614585	down	0.782	1	LOC104892736	PREDICTED: histidine--tRNA ligase, cytoplasmic
gene976	761.495	785.899	853.329	697.146	510.807	669.894	-0.354389	down	0.183268	0.726084	LOC104892743	PREDICTED: dentin sialophosphoprotein
gene977	148.314	67.349	103.264	65.372	103.422	134.136	-0.0742411	down	0.777692	1	LOC104892749	PREDICTED: uncharacterized protein slp1
gene978	99.405	105.782	94.71	96.248	106.536	91.537	-0.0270763	down	0.907458	1	LOC104892763	PREDICTED: RNA-binding protein 7
gene979	1.66	3.518	2.81	2.309	2.195	2.943	-0.101136	down	1	1	LOC104892769	PREDICTED: endoglucanase 9
gene980	111.606	86.53	99.16	74.514	91.629	79.225	-0.27695	down	0.299303	0.852029	LOC104892775	PREDICTED: SCY1-like protein 2
gene981	35.596	26.494	38.216	25.891	31.598	32.539	-0.155957	down	0.569028	0.979047	LOC104892785	PREDICTED: eukaryotic translation initiation factor 2D
gene983	6881.69	10885.6	9003.87	8643.96	7546.63	7437.28	-0.180192	down	0.453944	0.952201	LOC104892793	PREDICTED: ferredoxin-thioredoxin reductase, variable chain, chloroplastic
gene984	43.669	8.091	23.432	6.373	36.355	36.257	0.0709968	up	0.927925	1	LOC104892804	PREDICTED: centrosomal protein of 128 kDa isoform X2
gene985	10.191	2.945	3.921	14.175	6.126	12.434	0.940349	up	0.00600222	0.0929945	LOC104892827	PREDICTED: glycerophosphodiester phosphodiesterase GDPD4 isoform X1
gene986	577.523	284.216	454.127	391.76	460.556	521.749	0.0624375	up	0.807746	1	LOC104892836	PREDICTED: phytolongin Phyl1.1
gene987	96.543	57.944	55.551	68.811	83.45	99.07	0.258935	up	0.3868	0.918706	LOC104892844	PREDICTED: RING-H2 finger protein ATL7
gene988	101.851	164.334	128.776	194.466	81.26	123.464	0.0153653	up	0.942527	1	LOC104892857	PREDICTED: uncharacterized protein LOC104892857 isoform X1
gene989	132.254	144.671	169.859	180.843	129.397	188.137	0.157659	up	0.575204	0.982046	LOC104892868	PREDICTED: single-stranded DNA-bindig protein WHY2, mitochondrial
gene990	601.232	663.008	600.085	616.966	640.552	526.519	-0.0635077	down	0.784746	1	LOC104892874	PREDICTED: DNA-binding protein SMUBP-2
gene992	86.444	111.63	103.665	110.845	107.534	95.087	0.0550073	up	0.882893	1	LOC104892882	PREDICTED: RNA-binding protein 24-B
gene993	53.196	34.16	52.762	46.637	57.986	69.396	0.312597	up	0.342185	0.890525	LOC104892891	PREDICTED: DNA repair RAD52-like protein 1, mitochondrial
gene994	0	0	0	0	7.42	0	11.2728	up	0.504132	0.952201	LOC104894084	PREDICTED: uncharacterized protein LOC104894084
gene995	3.778	1.067	2.132	2.522	2.798	4.975	0.561065	up	0.200928	0.755023	LOC104892900	PREDICTED: CLP protease regulatory subunit CLPX1, mitochondrial isoform X2
gene998	78.209	23.721	49.871	36.384	72.46	62.212	0.172284	up	0.553988	0.973643	LOC109135367	PREDICTED: uncharacterized protein LOC109135367
gene999	223.804	95.194	141.238	91.046	226.599	187.696	0.134883	up	0.70931	1	LOC109134783	PREDICTED: uncharacterized protein LOC109134783
gene1000	101.715	135.587	124.061	147.87	81.579	132.112	0.000790266	up	1	1	LOC104892922	PREDICTED: protein TRIGALACTOSYLDIACYLGLYCEROL 5, chloroplastic
gene1004	3460.04	3786.31	4029.29	3419.14	3987.46	3276.79	-0.0778402	down	0.737659	1	LOC104892970	PREDICTED: cytosolic sulfotransferase 5-like
gene1005	13.41	20.75	18.019	24.16	10.134	10.996	-0.204264	down	0.64479	0.998808	LOC104892984	PREDICTED: uncharacterized protein LOC104892984 isoform X2
gene1007	25.334	5.506	8.798	13.011	16.494	7.896	-0.0838008	down	1	1	LOC104894140	PREDICTED: glutathione S-transferase T3-like
gene1009	3.306	0.133	0.64	0.946	0.3	0.574	-1.16296	down	0.0187589	0.200591	LOC104892997	PREDICTED: heat shock cognate 70 kDa protein-like
gene1011	2.959	1.393	1.67	0	0.522	0.999	-1.9831	down	0.0718155	0.451428	LOC104893016	PREDICTED: putative transcription elongation factor SPT5 homolog 1
gene1015	9.775	5.524	1.655	2.175	1.034	1.98	-1.70752	down	0.00307064	0.0567129	LOC104893031	PREDICTED: heat shock 70 kDa protein 18-like
gene1016	275.391	368.267	386.213	380.454	379.1	386.175	0.153802	up	0.610076	0.995359	LOC104893041	PREDICTED: imidazoleglycerol-phosphate dehydratase isoform X1
gene1028	1.057	1.493	5.962	2.351	0	1.07	-1.31432	down	0.36344	0.907524	LOC104893116	PREDICTED: heat shock cognate 70 kDa protein-like
gene1029	3.348	7.095	7.558	2.794	5.314	5.935	-0.358158	down	0.650788	0.999017	LOC104893125	PREDICTED: heat shock 70 kDa protein 18-like
gene1031	31.622	17.869	44.868	4.021	22.941	2.745	-1.66726	down	2.8998e-05	0.0013434	LOC104893134	PREDICTED: cytochrome P450 71A1-like
gene1032	0.761	3.224	0	0	0.805	1.541	-0.763619	down	0.73528	1	LOC104893144	PREDICTED: heat shock cognate 70 kDa protein-like
gene1034	107.855	78.045	94.351	96.273	112.255	133.824	0.288758	up	0.306625	0.855535	LOC104893161	PREDICTED: auxilin-related protein 1
gene1035	47.379	24.36	34.715	27.311	39.937	40.439	0.0166135	up	0.966008	1	LOC104893173	PREDICTED: protein translocase subunit SECA2, chloroplastic isoform X1
gene1036	50.151	12.933	31.895	15.059	26.108	25.803	-0.504075	down	0.106736	0.564662	LOC104893186	PREDICTED: putative inactive cadmium/zinc-transporting ATPase HMA3
gene1037	1549.2	1354.83	1620.34	1286.94	1465.2	1507.73	-0.0869039	down	0.71691	1	LOC104893195	PREDICTED: NAD kinase 2, chloroplastic
gene1038	1.637	6.939	1.848	7.288	5.197	8.292	0.994872	up	0.364645	0.907524	LOC104893204	PREDICTED: 1-aminocyclopropane-1-carboxylate oxidase 5
gene1039	9.572	5.099	10.45	5.762	7.969	8.107	-0.202027	down	0.540156	0.965741	LOC104893213	PREDICTED: DNA topoisomerase 2-binding protein 1-A
gene1040	59.507	38.337	51.849	33.432	61.317	53.404	-0.0149186	down	0.914395	1	LOC104893222	PREDICTED: ubinuclein-2 isoform X2
gene1041	57.814	58.013	78.059	77.56	65.168	129.163	0.487813	up	0.103235	0.555529	LOC104893236	PREDICTED: uncharacterized protein LOC104893236
gene1044	14.457	17.02	21.756	13.406	30.591	17.085	0.198416	up	0.74053	1	LOC104894361	PREDICTED: uncharacterized protein LOC104894361
gene1048	0	1.065	5.958	0.839	2.393	0	-1.11894	down	0.410629	0.932684	LOC104893272	PREDICTED: albumin-2
gene1049	68.55	42.611	60.943	45.885	77.1	68.688	0.155364	up	0.592454	0.99094	LOC104894374	PREDICTED: histone-lysine N-methyltransferase ASHH2
gene1050	195.032	149.833	163.889	167.915	178.479	205.485	0.117383	up	0.688831	1	LOC104894380	PREDICTED: glutathione S-transferase TCHQD isoform X2
gene1052	0	12.958	2.588	0	0	2.323	-2.7409	down	0.135844	0.625609	LOC104894389	PREDICTED: uncharacterized abhydrolase domain-containing protein DDB_G0269086-like
gene1053	156.661	150.442	202.242	175.465	186.33	192.395	0.121737	up	0.678372	1	LOC104894394	PREDICTED: probable receptor-like serine/threonine-protein kinase At5g57670
gene1057	176.478	122.072	141.635	96.49	211.587	164.843	0.103485	up	0.766718	1	LOC104894407	PREDICTED: uncharacterized protein LOC104894407 isoform X1
gene1058	242.973	129.295	188.856	132.481	232.043	251.365	0.13435	up	0.644532	0.998602	LOC104894420	PREDICTED: NAD(P)H-quinone oxidoreductase subunit M, chloroplastic
gene1059	150.328	64.079	112.625	131.947	123.398	177.869	0.405645	up	0.137704	0.631103	LOC104894414	PREDICTED: uncharacterized protein LOC104894414
gene1060	81.22	62.961	64.515	60.372	60.647	60.681	-0.199841	down	0.466262	0.952201	LOC104894442	PREDICTED: UDP-sugar pyrophosphorylase 1
gene1061	679.164	400.8	743.907	867.349	503.29	716.974	0.19485	up	0.424222	0.94146	LOC104894452	PREDICTED: probable calcium-binding protein CML44
gene1062	61.121	79.031	64.893	111.817	88.23	124.872	0.664132	up	0.0223574	0.224205	LOC104894461	PREDICTED: probable methyltransferase PMT10
gene1063	68.645	58.775	129.129	113.42	105.638	128.53	0.438139	up	0.186092	0.733214	LOC104894468	PREDICTED: BTB/POZ domain-containing protein At4g08455
gene1064	36.725	31.759	32.406	24.767	23.548	28.858	-0.386602	down	0.16993	0.699435	LOC104894476	PREDICTED: PHD finger protein EHD3
gene1065	80.311	102.55	117.953	111.708	120.917	93.865	0.118166	up	0.705993	1	LOC104894483	PREDICTED: uncharacterized protein LOC104894483
gene1066	0	0	2.555	2.519	0	0	-0.020448	down	1	1	LOC104894800	PREDICTED: uncharacterized protein LOC104894800
gene1067	37.19	29.554	33.448	23.601	25.821	31.196	-0.313583	down	0.275536	0.827082	LOC104894498	PREDICTED: tetratricopeptide repeat protein 33
gene1068	702.014	516.456	622.948	546.369	669.735	680.234	0.0423989	up	0.892756	1	LOC104894514	PREDICTED: uncharacterized protein LOC104894514
gene1069	61.87	15.892	12.697	25.035	5.951	17.092	-0.911845	down	0.251088	0.799885	LOC104894823	PREDICTED: uncharacterized protein LOC104894823
gene1076	2.119	0	1.196	0	0	0	-10.1111	down	0.256198	0.799885	LOC104894894	PREDICTED: gibberellin 20 oxidase 1-B
gene1078	91.898	27.821	23.708	45.287	41.669	42.554	-0.14725	down	0.748387	1	LOC104894547	PREDICTED: uncharacterized protein LOC104894547
gene1080	23.019	24.217	23.769	16.35	13.99	18.852	-0.52947	down	0.117077	0.59561	LOC104894556	PREDICTED: uncharacterized protein LOC104894556 isoform X2
gene1082	96.453	61.053	83.414	85.026	80.18	144.647	0.363026	up	0.215884	0.774242	LOC104894572	PREDICTED: 39S ribosomal protein L46, mitochondrial
gene1083	0	29.994	42.6	37.625	58.235	75.667	1.24048	up	0.000356902	0.010431	LOC104894581	PREDICTED: uncharacterized protein LOC104894581 isoform X4
gene1086	32.696	27.764	26.499	26.319	37.904	37.17	0.221544	up	0.474951	0.952201	LOC104894638	PREDICTED: probable methyltransferase PMT25 isoform X1
gene1087	356.545	305.708	415.023	345.761	498.212	500.003	0.319119	up	0.259844	0.804956	LOC104894656	PREDICTED: probable methyltransferase PMT26
gene1088	85.036	120.134	67.184	134.05	103.462	106.234	0.335857	up	0.295127	0.847647	LOC104894664	PREDICTED: pentatricopeptide repeat-containing protein At5g16420, mitochondrial
gene1089	26.26	24.474	28.553	32.893	39.42	42.337	0.532063	up	0.0633907	0.425051	LOC104894673	PREDICTED: probable methyltransferase PMT26
gene1090	585.804	629.786	617.047	687.553	462.801	697.974	0.0122997	up	0.974447	1	LOC104894688	PREDICTED: protein STAY-GREEN LIKE, chloroplastic
gene1091	2.889	4.322	2.877	3.593	4.675	4.476	0.337089	up	0.441882	0.952201	LOC109134809	PREDICTED: uncharacterized protein LOC109134809 isoform X1
gene1092	13.714	0	5.16	0	38.692	6.946	1.2737	up	0.0656499	0.433658	LOC104894967	PREDICTED: uncharacterized protein LOC104894967
gene1093	175.307	179.747	170.458	168.596	163.382	142.158	-0.148422	down	0.572171	0.9811	LOC104894694	PREDICTED: TOM1-like protein 2
gene1095	1851.66	887.526	1138.09	545.029	1107.39	886.573	-0.61079	down	0.0214296	0.218294	LOC104894701	PREDICTED: uncharacterized protein LOC104894701
gene1096	2.332	6.589	6.581	12.976	12.337	12.993	1.30495	up	0.0218708	0.220979	LOC104894703	PREDICTED: pentatricopeptide repeat-containing protein At3g26540
gene1097	22.762	17.564	20.293	16.176	13.356	25.187	-0.14772	down	0.607356	0.99533	LOC104894712	PREDICTED: 2-oxoisovalerate dehydrogenase subunit alpha 1, mitochondrial
gene1099	609.494	524.127	742.32	494.832	553.256	517.42	-0.260983	down	0.319246	0.86877	LOC104894719	PREDICTED: ACT domain-containing protein ACR3
gene1105	52.938	77.889	64.084	80.578	24.086	53.623	-0.300268	down	0.308267	0.857779	LOC104895048	PREDICTED: thioredoxin-like protein 4B isoform X1
gene1106	4.821	0	0	0	5.101	0	0.0813984	up	1	1	LOC104895078	PREDICTED: uncharacterized protein LOC104895078
gene1107	779.313	793.523	825.778	724.191	730.217	860.772	-0.0510766	down	0.816782	1	LOC109134845	PREDICTED: uncharacterized protein LOC109134845
gene1110	161.951	95.907	119.188	78.503	107.97	124.944	-0.27589	down	0.307222	0.85624	LOC104895095	PREDICTED: uncharacterized protein LOC104895095
gene1111	388.071	387.152	454.608	404.54	458.575	652.665	0.3016	up	0.300051	0.852727	LOC104895111	PREDICTED: bidirectional sugar transporter SWEET1
gene1112	0	1.307	0	0	0	1.874	0.518862	up	1	1	LOC109135449	PREDICTED: uncharacterized protein LOC109135449
gene1113	2584.78	2181.29	2469.49	2339.71	2174.15	2642.91	-0.0157966	down	0.943616	1	LOC104895119	PREDICTED: psbP domain-containing protein 4, chloroplastic isoform X1
gene1114	252.768	181.125	227.662	167.013	237.152	217.958	-0.0886608	down	0.716886	1	LOC104895134	PREDICTED: putative transcription elongation factor SPT5 homolog 1
gene1115	7.391	8.544	27.302	8.973	7.82	7.487	-0.83242	down	0.0446449	0.344805	LOC104895143	PREDICTED: alcohol dehydrogenase 3
gene1116	2.19	0	0	1.625	0.772	2.219	1.07467	up	0.523504	0.957519	LOC104895152	PREDICTED: alcohol dehydrogenase 2
gene1117	47.444	51.559	32.953	40.61	15.445	55.451	-0.24293	down	0.670614	1	LOC109135832	PREDICTED: uncharacterized protein LOC109135832
gene1118	98.783	94.837	97.941	69.84	108.554	115.54	0.0116944	up	0.965713	1	LOC104895168	PREDICTED: protein trichome berefringence-like 7
gene1120	5.708	0.896	2.863	4.234	5.368	6.424	0.759248	up	0.187073	0.73517	LOC104896466	PREDICTED: serine carboxypeptidase-like 42
gene1121	6.346	2.562	5.116	4.708	9.272	12.245	0.902901	up	0.0257421	0.24651	LOC104895179	PREDICTED: pentatricopeptide repeat-containing protein At3g09040, mitochondrial
gene1123	150.831	131.727	179.523	145.714	169.734	264.59	0.328	up	0.267945	0.816246	LOC104895227	PREDICTED: serine carboxypeptidase-like 42
gene1127	31.622	19.657	30.266	24.491	43.895	35.363	0.347418	up	0.252223	0.799885	LOC104895244	PREDICTED: uncharacterized protein LOC104895244
gene1128	74.426	51.369	74.384	60.691	74.535	98.408	0.222957	up	0.467201	0.952201	LOC104895251	PREDICTED: putative UDP-glucuronate:xylan alpha-glucuronosyltransferase 3
gene1129	630.55	413.118	423.965	284.963	238.7	343.096	-0.759786	down	0.00523136	0.0834592	LOC104895262	PREDICTED: probable cinnamyl alcohol dehydrogenase 1
gene1130	81.88	78.251	74.165	66.611	86.992	85.378	0.0285632	up	0.972993	1	LOC104895270	PREDICTED: protein LAZ1 homolog 1 isoform X1
gene1138	1.208	0.31	0.991	1.099	0.813	0.778	0.100378	up	1	1	LOC104895288	PREDICTED: glycolipid transfer protein 3
gene1141	251.58	305.09	297.848	329.867	305.258	301.166	0.131846	up	0.65314	0.999525	LOC104895303	PREDICTED: uncharacterized protein LOC104895303 isoform X2
gene1143	11.202	15.825	12.643	21.094	23.703	20.948	0.72879	up	0.0835727	0.486558	LOC104895340	PREDICTED: dof zinc finger protein DOF3.5
gene1147	13.606	12.814	7.678	2.523	26.39	6.891	0.0704276	up	1	1	LOC104895348	PREDICTED: dof zinc finger protein DOF3.5
gene1150	0	0	1.107	0	2.075	0	0.904636	up	0.449736	0.952201	LOC104895354	PREDICTED: ABC transporter G family member 22-like
gene1152	39.606	18.133	21.523	15.915	43.455	18.573	-0.024209	down	0.940029	1	LOC109134872	PREDICTED: uncharacterized protein LOC109134872
gene1153	29.246	13.772	27.507	32.543	25.785	71.592	0.881389	up	0.05302	0.381477	LOC104895362	PREDICTED: protein MKS1
gene1155	2.486	0	2.806	2.305	4.384	3.358	0.924493	up	0.121032	0.605648	LOC104895380	PREDICTED: uncharacterized protein LOC104895380 isoform X1
gene1156	21.532	5.07	6.751	7.987	1.266	0	-1.84949	down	0.00603438	0.0931851	LOC104895405	PREDICTED: L-type lectin-domain containing receptor kinase S.6
gene1157	67.626	29.908	58.407	54.312	132.52	94.71	0.852337	up	0.00402689	0.06945	LOC104895438	PREDICTED: uncharacterized protein LOC104895438 isoform X3
gene1158	217.278	355.944	336.545	478.41	506.224	585.341	0.787171	up	0.00745099	0.10925	LOC104895430	PREDICTED: probable NAD(P)H dehydrogenase subunit CRR3, chloroplastic
gene1159	511.972	553.37	516.576	421.648	575.448	513.202	-0.0668414	down	0.742647	1	LOC104895415	PREDICTED: protein MITOFERRINLIKE 1, chloroplastic
gene1160	394.051	275.569	268.373	360.293	403.226	323.417	0.212617	up	0.420109	0.938737	LOC104895448	PREDICTED: glycine-rich RNA-binding protein RZ1A
gene1161	339.807	288.038	367.547	598.692	1033.6	956.592	1.37899	up	9.77337e-07	6.92042e-05	LOC104895459	PREDICTED: U-box domain-containing protein 27
gene1162	25.478	17.296	23.901	17.305	32.732	22.121	0.114008	up	0.719502	1	LOC104895469	PREDICTED: wall-associated receptor kinase-like 2 isoform X2
gene1163	9.662	7.036	8.544	5.763	8.325	7.87	-0.201054	down	0.493382	0.952201	LOC104895484	PREDICTED: wall-associated receptor kinase-like 22 isoform X4
gene1165	54.656	49.547	46.78	71.716	48.188	50.288	0.172774	up	0.507295	0.952602	LOC104895498	PREDICTED: CDP-diacylglycerol--serine O-phosphatidyltransferase 1 isoform X1
gene1166	1079.75	779.861	781.996	682.708	1229.72	1142.9	0.209912	up	0.484584	0.952201	LOC104895523	PREDICTED: berberine bridge enzyme-like 21
gene1171	0.669	0	0	0	1.417	0	1.07936	up	1	1	LOC104895551	PREDICTED: NAC domain-containing protein 76
gene1173	121.353	76.853	80.684	84.592	101.089	104.201	0.055769	up	0.845502	1	LOC104895565	PREDICTED: uncharacterized protein LOC104895565
gene1174	199.092	222.246	200.318	256.486	203.627	205.169	0.0978491	up	0.720308	1	LOC104895572	PREDICTED: RNA-binding protein 2
gene1180	191.236	204.594	312.236	376.012	335.901	746.625	1.04256	up	0.000323544	0.00960106	LOC104895608	PREDICTED: extensin-1
gene1182	25.578	15.257	22.24	18.131	23.253	26.389	0.103638	up	0.727913	1	LOC104895619	PREDICTED: serine/threonine-protein kinase STY46-like isoform X3
gene1183	9887.44	12145.2	12611.3	12900.1	11550.1	10769.6	0.023785	up	0.949702	1	LOC104895630	PREDICTED: serine decarboxylase
gene1186	25.028	4.018	18.618	14.558	19.86	24.199	0.298402	up	0.393023	0.923921	LOC104895637	PREDICTED: protein ROOT PRIMORDIUM DEFECTIVE 1
gene1188	91.427	133.649	125.405	96.084	121.584	123.48	-0.0389381	down	0.816978	1	LOC104895650	PREDICTED: galactinol--sucrose galactosyltransferase
gene1189	83.786	83.217	91.128	65.263	53.993	57.866	-0.543352	down	0.0487417	0.361761	LOC104895660	PREDICTED: transcription factor VIP1
gene1192	166.073	334.156	230.041	190.398	183.691	221.746	-0.293516	down	0.285621	0.839606	LOC104895671	PREDICTED: vacuolar iron transporter homolog 4
gene1195	11.361	16.05	22.439	6.321	15.024	31.645	0.0881215	up	1	1	LOC104896918	PREDICTED: uncharacterized protein LOC104896918
gene1196	5.225	3.691	2.949	0	5.528	0	-1.10146	down	0.695061	1	LOC104896921	PREDICTED: uncharacterized protein LOC104896921
gene1197	375.056	380.039	367.844	233.138	372.179	296.065	-0.317068	down	0.242408	0.799885	LOC104895690	PREDICTED: vacuolar iron transporter homolog 3
gene1204	30.493	61.542	36.875	41.202	64.523	30.887	0.0837181	up	0.889978	1	LOC104895701	PREDICTED: vacuolar iron transporter homolog 2
gene1207	371.208	316.721	336.459	335.783	283.165	355.85	-0.0715868	down	0.790213	1	LOC104895711	PREDICTED: cytochrome b-c1 complex subunit 6
gene1208	26.731	25.176	14.218	31.455	13.978	37.659	0.3295	up	0.277399	0.829672	LOC104895720	PREDICTED: putative methyltransferase At1g22800
gene1209	106.011	94.41	99.081	109.852	102.518	92.767	0.0268912	up	0.914503	1	LOC104895729	PREDICTED: ubiquitin carboxyl-terminal hydrolase FAM188A
gene1211	1678.44	1637.14	1746.52	1604.82	1638.21	1774.04	-0.0128866	down	0.931355	1	LOC104895737	PREDICTED: fructose-1,6-bisphosphatase, cytosolic
gene1214	129.565	103.175	128.864	108.354	148.786	134.909	0.116622	up	0.692912	1	LOC104895747	PREDICTED: exocyst complex component SEC5A
gene1215	83.312	84.765	84.542	79.948	70.758	88.261	-0.0801508	down	0.753086	1	LOC104895756	PREDICTED: sm-like protein LSM3A
gene1218	1077.2	730.97	844.83	678.083	1173.52	1093.56	0.150721	up	0.615485	0.995359	LOC104895765	PREDICTED: trihelix transcription factor GT-2
gene1221	734.641	626.267	708.367	636.63	713.641	691.944	-0.0189906	down	0.926139	1	LOC104895773	PREDICTED: tubby-like F-box protein 8
gene1226	34.313	29.893	18.718	7	20.571	23.75	-0.692208	down	0.0310486	0.27439	LOC104895780	PREDICTED: uncharacterized protein LOC104895780 isoform X2
gene1228	520.74	468.732	490.344	619.19	1094.01	1169.49	0.961995	up	0.00064921	0.0166303	LOC104895802	PREDICTED: uncharacterized protein LOC104895802
gene1234	232.365	104.971	152.986	91.7	207.011	139.124	-0.163341	down	0.533335	0.962241	LOC104895811	PREDICTED: glucose-6-phosphate 1-dehydrogenase, cytoplasmic
gene1235	966.803	1020.64	971.283	898.481	871.128	1372.1	0.0865762	up	0.825255	1	LOC104895821	hypothetical protein PHAVU_011G069500g, partial
gene1236	16.69	7.86	12.559	14.858	10.595	11.271	-0.0150447	down	1	1	LOC104895826	PREDICTED: uncharacterized protein LOC104895826 isoform X2
gene1237	41.755	54.565	37.701	63.886	86.143	93.048	0.85894	up	0.00924968	0.124515	LOC104895841	PREDICTED: early nodulin-like protein 1
gene1238	1.839	2.021	3.229	3.411	8.215	5.796	1.29689	up	0.0021719	0.0427002	LOC104895850	PREDICTED: sterol 3-beta-glucosyltransferase UGT80B1
gene1240	65.713	63.237	61.27	67.824	48.365	75.245	0.009178	up	0.988814	1	LOC104895857	PREDICTED: GTP-binding protein BRASSINAZOLE INSENSITIVE PALE GREEN 2, chloroplastic isoform X1
gene1242	84.369	98.998	92.076	93.106	79.672	75.572	-0.149377	down	0.584095	0.986569	LOC104895875	PREDICTED: G-box-binding factor 4-like
gene1243	51.435	52.07	56.501	59.377	55	59.344	0.118644	up	0.689986	1	LOC104895889	PREDICTED: GPI mannosyltransferase 3
gene1245	57.081	42.203	64.855	47.85	48.314	56.663	-0.103017	down	0.713709	1	LOC104895896	PREDICTED: sister-chromatid cohesion protein 3
gene1247	7.773	5.99	5.982	9.567	8.598	10.499	0.537684	up	0.0834291	0.486526	LOC104895907	PREDICTED: sterol 3-beta-glucosyltransferase UGT80B1 isoform X1
gene1249	103.028	42.617	51.332	89.857	112.44	146.668	0.825046	up	0.00330118	0.0596506	LOC104895916	PREDICTED: aspartic proteinase Asp1
gene1251	111.881	145.482	133.644	136.053	95.449	110.622	-0.192674	down	0.472265	0.952201	LOC104895920	PREDICTED: uncharacterized protein LOC104895920
gene1252	638.13	496.134	712.825	511.3	777.823	839.679	0.204788	up	0.484488	0.952201	LOC104895925	PREDICTED: thioredoxin Y1, chloroplastic
gene1253	14.313	16.912	14.392	17.374	9.361	14.761	-0.13659	down	0.690495	1	LOC104895933	PREDICTED: protein SET DOMAIN GROUP 41 isoform X2
gene1255	24853.5	28414.2	30847.9	30494.9	28177.7	39495.4	0.222878	up	0.43939	0.952076	LOC104895943	PREDICTED: stress protein DDR48
gene1256	1409.28	2168.09	1809.42	1606.53	1257.17	1509.98	-0.300575	down	0.229354	0.787955	LOC104895948	PREDICTED: glycine-rich cell wall structural protein 1.8
gene1259	2.758	0.177	0.142	0.977	1.724	7.747	1.76264	up	5.41486e-05	0.00225111	LOC104895972	PREDICTED: abscisic stress-ripening protein 3 isoform X2
gene1261	0	0	0	0	11.65	0	11.9235	up	0.504132	0.952201	LOC104897328	PREDICTED: uncharacterized protein LOC104897328
gene1264	10122.6	12486.6	12030.6	13624.1	12473.4	11332	0.111748	up	0.69669	1	LOC104895990	PREDICTED: abscisic stress-ripening protein 2
gene1265	4726.74	5073.32	3031.55	6847.08	5392.1	5762.68	0.488444	up	0.0687682	0.440557	LOC104895999	PREDICTED: abscisic stress-ripening protein 2
gene1267	78.826	109.622	88.968	133.399	109.025	107.293	0.334134	up	0.242906	0.799885	LOC104896010	PREDICTED: glycosylphosphatidylinositol anchor attachment 1 protein
gene1268	2740.55	2857.28	3229.3	3654.28	4341.44	3647.47	0.399469	up	0.143588	0.644629	LOC104896016	PREDICTED: cellulose synthase A catalytic subunit 2
gene1270	2.919	0.589	1.882	0.464	5.293	5.913	1.11402	up	0.0821905	0.482175	LOC104896025	PREDICTED: uncharacterized protein LOC104896025 isoform X5
gene1273	110.581	103.079	117.4	133.725	115.391	130.424	0.197158	up	0.470135	0.952201	LOC104896055	PREDICTED: retinol dehydrogenase 11
gene1274	407.593	483.479	543.006	604.315	468.325	585.388	0.209344	up	0.444805	0.952201	LOC104896085	PREDICTED: soluble inorganic pyrophosphatase 6, chloroplastic
gene1275	135.282	121.78	131.244	140.16	130.471	129.012	0.0415175	up	0.878411	1	LOC104896095	PREDICTED: polypyrimidine tract-binding protein homolog 3
gene1276	270.88	215.262	264.193	238.354	225.067	259.471	-0.0537545	down	0.845798	1	LOC104896104	PREDICTED: 5-formyltetrahydrofolate cyclo-ligase-like protein COG0212
gene1280	55.389	48.81	57.77	51.871	52.026	51.661	-0.058264	down	0.829012	1	LOC104896131	PREDICTED: protein S-acyltransferase 8 isoform X1
gene1281	167.038	184.622	174.778	173.845	189.616	182.336	0.0521005	up	0.892312	1	LOC104896145	PREDICTED: 5'-3' exoribonuclease 3 isoform X1
gene1285	15.382	7.021	9.882	12.376	17.525	14.622	0.46365	up	0.151892	0.664281	LOC104896156	PREDICTED: histone-lysine N-methyltransferase ASHH1
gene1289	5484.09	4395.76	3516.54	2990.96	4171.44	2582.03	-0.459194	down	0.0793412	0.474479	LOC104896161	PREDICTED: MLP-like protein 28
gene1290	303.014	256.851	312.983	331.05	332.246	292.051	0.130294	up	0.646252	0.999017	LOC104896165	PREDICTED: leucine-rich repeat receptor protein kinase EMS1
gene1296	2.975	2.102	3.918	0.552	0	0.502	-3.08963	down	0.00257786	0.0494534	LOC104896185	PREDICTED: peroxidase 12
gene1298	62.81	23.785	23.387	13.69	13.016	17.053	-1.32956	down	0.000119618	0.00440511	LOC104896191	PREDICTED: peroxidase 12
gene1300	5.772	5.708	5.211	0.642	12.213	14.616	0.718737	up	0.144846	0.646612	LOC104896200	PREDICTED: peroxidase 12
gene1302	0	0	4.802	6.313	1.501	5.028	1.4186	up	0.0743355	0.46006	LOC104896205	PREDICTED: peroxidase 12
gene1307	961.082	1144.18	1162.68	1174.48	964.942	1004.97	-0.0555999	down	0.819769	1	LOC104896210	PREDICTED: light-harvesting complex-like protein OHP2, chloroplastic
gene1308	426.644	444.066	455.546	426.645	328.709	368.319	-0.239136	down	0.373282	0.914257	LOC104896217	PREDICTED: uncharacterized protein LOC104896217
gene1311	178.017	211.602	258.427	210.385	190.939	172.858	-0.174587	down	0.517148	0.957519	LOC104896231	PREDICTED: uncharacterized protein LOC104896231
gene1313	0	0.525	0.42	0	0	0	-8.30378	down	0.504132	0.952201	LOC104897622	PREDICTED: uncharacterized protein LOC104897622
gene1314	80.058	110.303	71.727	69.247	88.543	60.025	-0.266945	down	0.281035	0.833445	LOC104896241	PREDICTED: protein GIGANTEA
gene1315	13.012	12.121	18.075	13.525	19.213	15.208	0.150102	up	0.650788	0.999017	LOC104896252	PREDICTED: carboxypeptidase SOL1
gene1317	121.372	131.296	117.418	103.415	90.254	106.783	-0.300723	down	0.277846	0.830153	LOC104896262	PREDICTED: pentatricopeptide repeat-containing protein At1g20300, mitochondrial
gene1319	21.253	16.429	20.065	21.567	19.375	22.205	0.128962	up	0.651235	0.999017	LOC104896267	PREDICTED: S-adenosylmethionine carrier 1, chloroplastic/mitochondrial
gene1320	574.575	415.068	391.225	392.152	708.194	700.02	0.382714	up	0.18077	0.721377	LOC104896272	PREDICTED: probable choline kinase 1
gene1322	148.363	103.292	120.469	108.082	125.348	147.038	0.0319914	up	0.933879	1	LOC104896276	PREDICTED: dehydrogenase/reductase SDR family member 12
gene1323	110.125	75.978	100.457	69.748	112.043	114.376	0.0475732	up	0.905495	1	LOC104896285	PREDICTED: type IV inositol polyphosphate 5-phosphatase 3-like isoform X2
gene1326	874.861	784.361	1083.95	812.814	941.916	1079.32	0.0470175	up	0.900665	1	LOC104896300	PREDICTED: 3-ketoacyl-CoA synthase 17-like
gene1328	28.596	19.358	47.74	28.506	37.188	29.569	-0.00651228	down	1	1	LOC104896307	PREDICTED: uncharacterized protein LOC104896307
gene1330	30.336	27.198	21.07	20.773	20.368	36.047	-0.0262251	down	0.940508	1	LOC104896329	PREDICTED: probable LRR receptor-like serine/threonine-protein kinase At1g34110
gene1331	924.243	660.826	839.616	815.239	822.821	1044.66	0.145897	up	0.623107	0.995359	LOC104896338	PREDICTED: uncharacterized protein LOC104896338
gene1332	4.546	0	5.131	10.117	0	23.024	1.77567	up	0.195755	0.74761	LOC104896347	PREDICTED: uncharacterized protein LOC104896347
gene1333	208.004	155.622	184.629	161.319	176.88	268.156	0.145315	up	0.625924	0.995359	LOC104896355	PREDICTED: DEAD-box ATP-dependent RNA helicase 39
gene1334	170.054	123.369	127.204	127.19	170.614	141.891	0.0639612	up	0.82956	1	LOC104896365	PREDICTED: potassium transporter 10-like isoform X1
gene1335	59.329	8.382	46.873	33.009	67.477	40.565	0.299804	up	0.419399	0.938443	LOC104896380	PREDICTED: UPF0544 protein C5orf45
gene1336	106.265	40.863	47.549	51.077	119.081	46.495	0.154302	up	0.594622	0.991083	LOC104896372	PREDICTED: polyadenylate-binding protein 5
gene1337	23.562	36.036	25.74	25.136	16.81	19.926	-0.463882	down	0.090066	0.510033	LOC104896390	PREDICTED: uncharacterized protein LOC104896390 isoform X2
gene1338	0	0	0	12.534	0	0	12.0289	up	0.256198	0.799885	LOC109135603	PREDICTED: uncharacterized protein LOC109135603
gene1339	333.299	244.155	251.369	237.524	311.272	287.072	0.012211	up	0.98894	1	LOC104896408	PREDICTED: ras-related protein Rab7
gene1342	61.126	52.979	54.741	48.405	53.033	60.27	-0.0623158	down	0.790371	1	LOC104896417	PREDICTED: protein VACUOLELESS1
gene1344	107.399	104.536	97.299	101.923	91.587	113.518	-0.0103286	down	0.951056	1	LOC104897781	PREDICTED: C-type lectin receptor-like tyrosine-protein kinase At1g52310
gene1347	540.412	560.842	436.499	601.345	430.847	482.542	-0.0217593	down	0.954015	1	LOC104897792	PREDICTED: uncharacterized protein LOC104897792
gene1348	89.826	86.065	82.089	91.654	72.346	95.081	0.00614392	up	1	1	LOC104897802	PREDICTED: uncharacterized GTP-binding protein At5g64813 isoform X1
gene1349	36.722	21.794	24.982	24.257	37.078	37.027	0.236352	up	0.421907	0.939436	LOC104897827	PREDICTED: transducin beta-like protein 3
gene1350	0	0	0	0.248	0	0.226	7.31288	up	0.504132	0.952201	LOC104898145	PREDICTED: uncharacterized protein LOC104898145
gene1352	13.022	4.38	4.724	5.52	10.005	13.347	0.383883	up	0.253839	0.799885	LOC104897835	PREDICTED: tRNA pseudouridine(38/39) synthase isoform X1
gene1355	24.001	28.771	22.164	42.085	50.017	38.31	0.799321	up	0.0181957	0.198461	LOC104897862	PREDICTED: uncharacterized protein LOC104897862
gene1356	45.483	30.372	40.114	38.166	44.702	39.777	0.0807472	up	0.763038	1	LOC104897872	PREDICTED: imidazole glycerol phosphate synthase hisHF, chloroplastic isoform X1
gene1358	65.287	37.47	57.568	43.135	62.597	109.529	0.425081	up	0.286302	0.839606	LOC104898188	PREDICTED: protein Rf1, mitochondrial
gene1359	193.796	186.976	206.505	144.861	147.317	153.012	-0.399618	down	0.128637	0.616447	LOC104897895	PREDICTED: uncharacterized protein LOC104897895
gene1361	1.279	0.602	0.481	1.423	1.353	5.18	1.75075	up	0.0277101	0.255658	LOC104897903	PREDICTED: probable serine/threonine-protein kinase At1g54610
gene1364	0	2.512	0	0	0	6.305	1.32662	up	0.523504	0.957519	LOC104897914	PREDICTED: GDSL esterase/lipase At1g33811
gene1367	7.822	1.579	5.045	0	7.094	2.264	-0.626235	down	0.394786	0.924324	LOC104897934	PREDICTED: uncharacterized protein LOC104897934
gene1369	0	0.103	0.329	0.081	1.079	0.369	1.81633	up	0.0259725	0.247236	LOC104897950	PREDICTED: agamous-like MADS-box protein AGL12 isoform X2
gene1372	14.919	8.721	8.709	8.587	37.011	28.66	1.19875	up	0.00108801	0.0247873	LOC104897967	PREDICTED: uncharacterized protein LOC104897967 isoform X1
gene1373	682.169	294.431	478.56	175.931	393.034	260.381	-0.81113	down	0.00261017	0.0499085	LOC104897982	PREDICTED: 12-oxophytodienoate reductase 2
gene1375	4217.53	4168.14	4147.35	4129.74	4240.44	4127.22	-0.00410634	down	0.962611	1	LOC104897998	PREDICTED: elongation factor 1-gamma 2
gene1376	40.047	38.646	36.81	41.13	40.818	36.262	0.0334209	up	0.913177	1	LOC104897990	PREDICTED: agamous-like MADS-box protein AGL11
gene1378	96.771	69.352	84.471	60.669	89.399	79.478	-0.126567	down	0.61757	0.995359	LOC104898010	PREDICTED: regulator of nonsense transcripts UPF3 isoform X1
gene1383	80.702	74.312	64.248	83.387	99.105	85.395	0.288965	up	0.338934	0.888204	LOC104898024	PREDICTED: F-box protein At1g49990 isoform X2
gene1384	487.535	303.894	472.485	288.811	444.264	474.269	-0.0660614	down	0.776957	1	LOC104898037	PREDICTED: immune-associated nucleotide-binding protein 9
gene1385	209.803	187.138	203.831	176.238	201.514	192.098	-0.076235	down	0.756674	1	LOC104898045	PREDICTED: putative methylesterase 14, chloroplastic
gene1386	78.895	81.9	78.714	86.82	60.412	83.447	-0.0541925	down	0.85712	1	LOC104898053	PREDICTED: rhomboid-like protein 14, mitochondrial
gene1391	31.044	35.784	24.19	30.353	21.026	25.13	-0.250513	down	0.367996	0.908979	LOC104898059	PREDICTED: protein phosphatase methylesterase 1 isoform X2
gene1394	12.282	7.934	10.658	9.203	11.1	10.002	-0.0268339	down	0.9354	1	LOC104898069	PREDICTED: phospholipase SGR2 isoform X3
gene1398	308.856	305.587	498.479	326.32	525.606	438.925	0.213969	up	0.467047	0.952201	LOC104898085	PREDICTED: acetyl-CoA carboxylase 1 isoform X2
gene1399	124.371	80.852	105.731	61.904	118.054	91.975	-0.193448	down	0.453462	0.952201	LOC104898101	PREDICTED: probable U3 small nucleolar RNA-associated protein 11
gene1400	79.209	35.184	42.164	36.24	56.362	49.185	-0.14296	down	0.610807	0.995359	LOC104898111	PREDICTED: lysosomal Pro-X carboxypeptidase
gene1405	17.286	21.548	19.511	14.71	9.682	17.51	-0.477561	down	0.292393	0.844363	LOC104898510	PREDICTED: uncharacterized protein LOC104898510, partial
gene1409	75.946	80.469	58.038	74.826	52.73	61.703	-0.180297	down	0.55395	0.973643	LOC104898527	PREDICTED: uncharacterized protein LOC104898527
gene1410	28.827	32.378	30.313	30.682	37.129	33.734	0.149987	up	0.647425	0.999017	LOC104898538	PREDICTED: uncharacterized protein LOC104898538
gene1413	19.681	21.76	31.549	33.961	33.798	38.137	0.536859	up	0.0735088	0.457417	LOC104898559	PREDICTED: lysine histidine transporter-like 8
gene1415	68.8	48.599	75.711	44.738	81.662	67.73	0.00760009	up	0.984247	1	LOC104898577	PREDICTED: B3 domain-containing protein Os01g0723500 isoform X1
gene1416	376.306	363.636	331.107	319.905	380.009	345.484	-0.0349721	down	0.856162	1	LOC104898593	PREDICTED: uncharacterized protein LOC104898593, partial
gene1421	0	0	2.978	0	0	0	-9.95662	down	0.256198	0.799885	LOC104899469	PREDICTED: uncharacterized protein LOC104899469
gene1422	40.516	43.338	31.357	23.83	20.208	32.246	-0.594807	down	0.0603909	0.412691	LOC104898602	PREDICTED: probable transcription factor KAN4
gene1423	104.248	116.308	95.119	115.461	81.69	108.064	-0.0486137	down	0.848368	1	LOC104898607	PREDICTED: transmembrane protein 147
gene1424	53204.6	72204.3	65812.5	73744	48235.9	70537.1	0.00974241	up	0.999748	1	LOC104898612	PREDICTED: uncharacterized protein LOC104898612
gene1428	81.049	69.123	85.407	77.802	91.677	86.486	0.119734	up	0.674667	1	LOC104898631	PREDICTED: 5'-nucleotidase domain-containing protein 4 isoform X1
gene1430	40.443	13.604	27.17	39.645	33.619	39.015	0.46722	up	0.170746	0.700797	LOC104899518	PREDICTED: cytochrome P450 CYP72A219-like isoform X1
gene1433	45.58	32.8	36.815	33.443	39.332	33.761	-0.112734	down	0.689936	1	LOC104898634	PREDICTED: lysophospholipid acyltransferase LPEAT1 isoform X2
gene1436	35.043	33.047	34.149	28.039	33.062	31.288	-0.146148	down	0.564729	0.977347	LOC104898653	PREDICTED: leishmanolysin-like peptidase
gene1439	148.423	129.358	124.459	120.24	150	139.373	0.0262048	up	0.961267	1	LOC104898658	PREDICTED: probable sugar phosphate/phosphate translocator At1g48230
gene1443	24.567	0	11.417	4.824	3.058	7.319	-1.24302	down	0.0518615	0.377837	LOC104898677	PREDICTED: zinc finger BED domain-containing protein RICESLEEPER 2
gene1444	0	0	0	7.706	0	8.769	12.4233	up	3.97189e-11	7.43938e-09	LOC104898699	PREDICTED: uncharacterized protein LOC104898699
gene1447	586.29	805.59	688.918	708.996	608.962	596.583	-0.120138	down	0.627725	0.995359	LOC104898720	PREDICTED: protein BRASSINAZOLE-RESISTANT 1
gene1448	117.958	122.712	168.235	153.931	138.414	124.915	0.0291807	up	0.930553	1	LOC104898714	PREDICTED: serine/arginine repetitive matrix protein 1
gene1451	39.973	28.942	32.258	28.245	36.264	38.769	0.0297078	up	0.946256	1	LOC104898726	PREDICTED: ubiquitin carboxyl-terminal hydrolase 5
gene1460	58.062	65.303	63.836	56.663	58.249	57.671	-0.117296	down	0.637082	0.996196	LOC104898734	PREDICTED: uncharacterized protein LOC104898734
gene1462	9.324	0	0	0	6.576	9.444	0.780659	up	0.73528	1	LOC104899834	PREDICTED: uncharacterized protein LOC104899834
gene1464	67.412	42.176	50.361	46.794	61.812	65.032	0.118469	up	0.697365	1	LOC104898747	PREDICTED: probable inactive heme oxygenase 2, chloroplastic isoform X2
gene1467	0	0	2.176	0	2.04	0	-0.092977	down	1	1	LOC104899863	PREDICTED: protein FAR1-RELATED SEQUENCE 5-like
gene1468	101.413	74.194	69.494	44.333	76.639	80.712	-0.281276	down	0.376663	0.915588	LOC104898767	PREDICTED: uncharacterized protein LOC104898767
gene1469	19873.7	24304	20964	23031.6	17597.4	19889.9	-0.106196	down	0.671106	1	LOC104898777	PREDICTED: 40S ribosomal protein S28
gene1470	69.524	91.479	85.393	95.187	81.128	101.492	0.173102	up	0.571195	0.980865	LOC104898785	PREDICTED: uncharacterized protein LOC104898785 isoform X1
gene1472	78.721	46.772	65.322	51.303	67.719	67.567	-0.0323101	down	0.902632	1	LOC104898799	PREDICTED: uncharacterized protein LOC104898799
gene1473	21.298	12.669	13.917	4.989	20.161	37.47	0.387059	up	0.414752	0.934768	LOC104898805	PREDICTED: pentatricopeptide repeat-containing protein At4g30700
gene1475	177.354	179.273	212.072	198.189	173.696	177.74	-0.0492174	down	0.856063	1	LOC104898813	PREDICTED: uncharacterized protein LOC104898813
gene1476	43.378	37.15	51.495	35.514	44.704	49.175	-0.029029	down	0.88132	1	LOC104898820	PREDICTED: probable E3 ubiquitin-protein ligase ARI2 isoform X1
gene1478	0	0	0	7.352	0	15.445	12.8918	up	1.59135e-10	2.69124e-08	LOC104898841	PREDICTED: uncharacterized protein LOC104898841 isoform X1
gene1480	1.77	0.577	2.305	1.515	1.728	1.93	0.153056	up	0.842086	1	LOC104898880	PREDICTED: inactive protein kinase SELMODRAFT_444075-like isoform X1
gene1482	0	1.45	0	1.142	0	2.079	1.14982	up	0.631123	0.995359	LOC104899961	PREDICTED: uncharacterized protein LOC104899961
gene1483	106.981	107.077	115.015	104.516	150.402	131.139	0.230404	up	0.446275	0.952201	LOC104898891	PREDICTED: probable methyltransferase PMT28
gene1485	289.579	268.926	286.944	281.477	265.373	326.538	0.0469048	up	0.887587	1	LOC104898898	PREDICTED: uncharacterized protein LOC104898898
gene1488	50.388	40.261	44.129	32.631	30.734	40.581	-0.374741	down	0.167163	0.69517	LOC104898918	PREDICTED: DUF21 domain-containing protein At1g47330
gene1490	411.32	466.299	407.367	355.365	341.209	371.977	-0.266096	down	0.298832	0.85125	LOC104898928	PREDICTED: outer envelope pore protein 24B, chloroplastic
gene1491	56.141	49.854	62.761	66.636	44.689	77.989	0.16584	up	0.584023	0.986569	LOC104898935	PREDICTED: F-box/FBD/LRR-repeat protein At1g13570 isoform X2
gene1492	60.919	82.705	89.552	101.516	79.543	99.032	0.264473	up	0.358479	0.903712	LOC104898952	PREDICTED: UDP-galactose transporter 2
gene1496	45.373	32.299	46.05	31.311	32.375	43.288	-0.209836	down	0.443944	0.952201	LOC104898970	PREDICTED: protein DETOXIFICATION 33
gene1500	20.029	34.1	37.096	32.192	29.884	30.345	0.0187908	up	1	1	LOC104898979	PREDICTED: uroporphyrinogen-III synthase, chloroplastic isoform X1
gene1501	25.353	10.234	28.615	16.121	45.983	18.344	0.325425	up	0.66203	1	LOC104898988	PREDICTED: cell wall / vacuolar inhibitor of fructosidase 2-like
gene1503	0	3.524	0	0	5.278	0	0.58237	up	1	1	LOC104898995	PREDICTED: uncharacterized protein LOC104898995
gene1505	70.238	78.094	74.41	72.515	76.816	68.493	-0.0322103	down	0.870681	1	LOC104899002	PREDICTED: uncharacterized protein LOC104899002 isoform X1
gene1508	28.675	31.508	56.338	23.635	64.046	62.394	0.365085	up	0.341904	0.890367	LOC104900157	PREDICTED: pentatricopeptide repeat-containing protein At2g41080
gene1512	16.394	9.453	16.426	14.891	19.999	18.639	0.340563	up	0.26292	0.809508	LOC104899010	PREDICTED: CST complex subunit CTC1 isoform X2
gene1513	349.39	153.651	227.093	142.706	129.451	164.79	-0.740699	down	0.00816283	0.116548	LOC104899032	PREDICTED: probable disease resistance protein At4g33300
gene1514	36.329	45.576	37.067	37.191	40.281	42.098	0.00723321	up	0.978108	1	LOC104899051	PREDICTED: protein OSB1, mitochondrial
gene1518	71.254	93.087	81.719	88.24	63.227	80.712	-0.0837716	down	0.737263	1	LOC104899076	PREDICTED: nucleobase-ascorbate transporter 3
gene1520	364.203	273.436	303.795	247.021	281.838	281.779	-0.215801	down	0.420724	0.939078	LOC104899085	PREDICTED: serpin-ZX
gene1525	40.667	11.491	24.202	17.69	33.247	26.588	0.0218437	up	0.938318	1	LOC104899099	PREDICTED: uncharacterized protein LOC104899099
gene1533	475.425	461.867	486.173	449.078	459.961	364.891	-0.160121	down	0.541733	0.966306	LOC104899112	PREDICTED: pyruvate, phosphate dikinase, chloroplastic isoform X3
gene1534	231.888	207.578	286.35	229.363	291.505	282.146	0.145821	up	0.617936	0.995359	LOC104899125	PREDICTED: pyrophosphate--fructose 6-phosphate 1-phosphotransferase subunit alpha
gene1539	155.741	157.982	159.683	137.785	158.547	132.991	-0.141014	down	0.574298	0.981531	LOC104899131	PREDICTED: protein ABC transporter 1, mitochondrial
gene1541	320.375	193.523	272.608	191.015	273.975	279.606	-0.0789996	down	0.751267	1	LOC104899145	PREDICTED: protein PLASTID TRANSCRIPTIONALLY ACTIVE 12
gene1542	16.368	11.798	10.682	11.523	14.961	16.58	0.148631	up	0.646093	0.999017	LOC104899154	PREDICTED: DNA mismatch repair protein PMS1
gene1543	28.381	31.997	35.109	35.159	29.583	31.509	0.0114968	up	0.981511	1	LOC104899168	PREDICTED: uncharacterized protein LOC104899168
gene1544	130.735	136.213	113.126	186.693	141.198	206.363	0.491242	up	0.0815761	0.4804	LOC104899177	PREDICTED: nucleolin 2 isoform X2
gene1545	54.582	53.471	62.954	61.623	73.765	64.57	0.225638	up	0.455201	0.952201	LOC104899190	PREDICTED: deSI-like protein At4g17486 isoform X2
gene1551	41.486	43.995	54.528	46.045	44.344	47.748	-0.0194194	down	0.922707	1	LOC104899206	PREDICTED: THO complex subunit 5A isoform X1
gene1552	79.524	57.078	66.234	52.281	70.984	64.998	-0.107563	down	0.675937	1	LOC104899221	PREDICTED: uncharacterized protein LOC104899221
gene1554	42.967	38.3	35.938	30.736	32.2	38.212	-0.21256	down	0.420788	0.939078	LOC104899230	PREDICTED: chloride channel protein CLC-f
gene1555	289.458	265.964	260.353	244.263	503.061	206.522	0.225584	up	0.450162	0.952201	LOC104899239	PREDICTED: amino acid permease 3
gene1556	3.968	1.868	8.21	10.301	18.889	21.434	1.84944	up	4.3778e-05	0.00189014	LOC104899245	PREDICTED: cyclin-A1-4
gene1558	45.004	35.784	39.558	27.071	36.147	37.173	-0.261551	down	0.307413	0.856412	LOC104899248	PREDICTED: chaperone protein dnaJ 10
gene1559	2.753	0.354	0.282	1.114	1.324	1.014	0.0265495	up	1	1	LOC104899254	PREDICTED: uncharacterized protein LOC104899254 isoform X3
gene1560	343.958	276.927	178.661	228.821	222.257	278.725	-0.131673	down	0.615067	0.995359	LOC104899269	PREDICTED: bZIP transcription factor 60
gene1561	6.323	1.985	3.965	2.345	7.433	7.828	0.520472	up	0.480514	0.952201	LOC104899278	PREDICTED: mitotic spindle checkpoint protein BUBR1
gene1563	28.902	40.832	53.009	30.151	13.378	43.914	-0.489212	down	0.221851	0.782904	LOC104899283	PREDICTED: uncharacterized protein LOC104899283
gene1564	84.751	109.204	108.566	132.493	88.749	133.423	0.22942	up	0.413421	0.934768	LOC104899293	PREDICTED: chlorophyll a-b binding protein 5, chloroplastic isoform X2
gene1565	38.205	35.983	23.956	27.161	30.315	44.074	0.0492168	up	0.960372	1	LOC104899317	PREDICTED: cell division control protein 2 homolog D
gene1566	551.833	696.727	731.689	969.209	783.708	728.17	0.32529	up	0.229246	0.787955	LOC104899326	PREDICTED: UDP-glycosyltransferase 74E1
gene1567	15.776	13.953	16.459	15.489	19.215	18.128	0.193882	up	0.510818	0.954365	LOC104899337	PREDICTED: tetratricopeptide repeat protein SKI3 isoform X2
gene1568	46.031	39.962	45.014	41.642	29.369	43.601	-0.192881	down	0.495894	0.952201	LOC104899357	PREDICTED: uncharacterized protein LOC104899357
gene1574	1768.04	2234.27	2188.45	2790.72	2100.27	2357.74	0.227614	up	0.401268	0.930518	LOC104899374	PREDICTED: 30S ribosomal protein S9, chloroplastic
gene1575	169.775	99.678	149.313	83.418	170.29	138.47	-0.094635	down	0.731465	1	LOC104900736	PREDICTED: uncharacterized protein LOC104900736
gene1581	424.406	274.057	305.978	231.738	180.828	268.453	-0.560624	down	0.0396733	0.317562	LOC104900750	PREDICTED: cinnamoyl-CoA reductase 2 isoform X2
gene1587	35.641	55.912	49.604	57.908	38.633	35.437	-0.0970011	down	0.742377	1	LOC104900767	PREDICTED: RNA-binding protein 24 isoform X1
gene1589	114.784	146.54	141.437	136.514	127.568	132.801	-0.0212101	down	0.908754	1	LOC104900799	PREDICTED: SWI/SNF complex subunit SWI3B
gene1590	3620.46	3643.13	3655.46	3603.93	4548.97	4418.58	0.203307	up	0.487222	0.952201	LOC104900783	PREDICTED: psbP domain-containing protein 3, chloroplastic isoform X2
gene1591	32.005	28.976	29	27.588	19.554	33.561	-0.156993	down	0.583193	0.986084	LOC104900814	PREDICTED: AT-hook motif nuclear-localized protein 10 isoform X1
gene1592	10.944	13.916	18.529	7.307	18.527	19.955	0.0776665	up	1	1	LOC104900838	PREDICTED: short-chain dehydrogenase/reductase family 42E member 1 isoform X3
gene1593	78.707	90.906	81.042	94.957	80.35	85.6	0.057832	up	0.859874	1	LOC104900829	PREDICTED: short-chain dehydrogenase/reductase family 42E member 1
gene1594	109.272	139.636	118.993	154.588	79.01	131.265	-0.0119626	down	0.972568	1	LOC104900845	PREDICTED: increased DNA methylation 3
gene1598	536.837	533.278	479.392	415.528	303.633	253.08	-0.672422	down	0.0146349	0.171071	LOC104900851	PREDICTED: probable inorganic phosphate transporter 1-10
gene1599	0	0	0	0	0	4.027	10.3916	up	0.504132	0.952201	LOC104901237	PREDICTED: uncharacterized protein LOC104901237
gene1601	21.252	16.888	16.99	20.446	10.305	25.339	0.0249046	up	0.948576	1	LOC104900865	PREDICTED: 60S ribosome subunit biogenesis protein NIP7 homolog isoform X3
gene1603	134.095	120.437	134.705	175.879	161.861	222.648	0.525774	up	0.059891	0.410725	LOC104900872	PREDICTED: peptidyl-prolyl cis-trans isomerase FKBP18, chloroplastic
gene1604	222.526	275.228	275.214	382.809	289.102	367.468	0.42724	up	0.11936	0.602472	LOC104900876	PREDICTED: monosaccharide-sensing protein 2
gene1605	7.868	8.892	2.664	4.377	3.33	3.188	-0.834	down	0.171576	0.701546	LOC104900887	PREDICTED: serine/threonine-protein kinase CDL1-like
gene1607	13.237	8.673	15.806	13.662	17.455	17.683	0.371678	up	0.232422	0.790614	LOC104900909	PREDICTED: pentatricopeptide repeat-containing protein At2g13600-like
gene1609	2258.6	1530.08	2274.05	824.531	1732.04	1472.82	-0.589402	down	0.0221921	0.223319	LOC104900926	PREDICTED: protein PLASTID MOVEMENT IMPAIRED 1
gene1611	579.45	549.053	588.46	550.34	648.165	669.039	0.121283	up	0.691018	1	LOC104900936	PREDICTED: uncharacterized protein LOC104900936
gene1615	109.662	183.465	188.915	237.632	183.193	222.161	0.415626	up	0.197521	0.750407	LOC104900954	PREDICTED: RING-H2 finger protein ATL80
gene1616	101.555	87.465	128.72	113.611	125.257	161.179	0.33232	up	0.254355	0.799885	LOC104900964	PREDICTED: outer envelope pore protein 21B, chloroplastic
gene1617	270.714	274.063	259.781	260.1	244.777	301.999	0.00415054	up	0.978452	1	LOC104900975	PREDICTED: dolichyl-diphosphooligosaccharide--protein glycosyltransferase subunit 1A
gene1621	33.171	4.754	4.341	1.605	0.509	4.383	-2.70109	down	1.883e-08	2.03727e-06	LOC104900984	PREDICTED: MLO-like protein 9
gene1623	8.111	9.549	10.299	10.154	10.369	14.035	0.305677	up	0.451222	0.952201	LOC104900992	PREDICTED: protein S-acyltransferase 21
gene1628	11.845	3.042	4.861	2.396	33.038	18.542	1.45047	up	0.00567838	0.0893512	LOC109135740	PREDICTED: uncharacterized protein LOC109135740
gene1629	168.97	190.691	167.244	222.909	160.264	206.59	0.162592	up	0.558935	0.975951	LOC104901002	PREDICTED: uncharacterized protein LOC104901002
gene1630	26124.3	34579.8	31348.2	34150.2	26317.9	28822.3	-0.0439513	down	0.843244	1	LOC104901009	PREDICTED: glyceraldehyde-3-phosphate dehydrogenase B, chloroplastic
gene1632	208.891	184.915	200.552	154.539	184.372	179.217	-0.198023	down	0.441646	0.952201	LOC104901015	PREDICTED: serine/threonine-protein kinase/endoribonuclease IRE1a
gene1634	70.429	49.48	61.014	90.655	96.263	97.947	0.654894	up	0.0195454	0.20485	LOC104901021	PREDICTED: glutamate receptor 3.3 isoform X1
gene1635	430.28	325.6	336.042	288.378	327.56	302.085	-0.250267	down	0.349257	0.89731	LOC104901036	PREDICTED: elongation factor 1-gamma
gene1637	130.265	88.182	125.584	126.833	157.918	145.694	0.323288	up	0.34052	0.888886	LOC104901046	PREDICTED: LOW QUALITY PROTEIN: 60S ribosome subunit biogenesis protein NIP7 homolog
gene1643	314.715	255.773	301.099	255.433	260.765	259.37	-0.168391	down	0.534245	0.962588	LOC104901053	PREDICTED: probable protein phosphatase 2C 27 isoform X1
gene1644	17.657	11.2	19.928	16.974	19.697	25.672	0.353771	up	0.223576	0.785492	LOC104901063	PREDICTED: protein canopy-1 isoform X1
gene1645	1.825	0	0	0	0	0	-9.25109	down	0.504132	0.952201	LOC104901534	PREDICTED: uncharacterized protein LOC104901534
gene1646	254.004	209.22	174.239	159.798	257.34	223.65	0.00750549	up	0.967235	1	LOC104901075	PREDICTED: F-box/kelch-repeat protein At5g42350
gene1647	267.527	192.681	231.525	169.89	212.063	207.505	-0.230825	down	0.379524	0.917581	LOC104901082	PREDICTED: U-box domain-containing protein 44
gene1654	72.439	74.786	93.51	94.477	95.878	93.725	0.238849	up	0.390867	0.922262	LOC104901112	PREDICTED: epidermal growth factor receptor substrate 15-like 1
gene1656	9.362	4.742	4.087	1.867	4.672	5.636	-0.579186	down	0.0578176	0.402206	LOC104901128	PREDICTED: Fanconi anemia group J protein homolog
gene1658	1.075	0.57	0.758	1.794	1.422	1.225	0.885222	up	0.101202	0.548149	LOC104901595	PREDICTED: branched-chain-amino-acid aminotransferase 2, chloroplastic
gene1659	5.866	24.862	52.967	13.055	6.206	17.826	-1.17416	down	0.19931	0.751792	LOC104901591	PREDICTED: histone H2B.9
gene1661	0.255	0	0	0.851	0.27	0.516	2.66825	up	0.135844	0.625609	LOC104902770	PREDICTED: uncharacterized protein LOC104902770, partial
gene1663	208.514	184.63	256.059	210.783	251.678	304.173	0.239867	up	0.414174	0.934768	LOC104901624	PREDICTED: uncharacterized protein LOC104901624
gene1664	50.164	24.262	34.175	18.774	43.351	38.148	-0.115101	down	0.645453	0.999017	LOC104901632	PREDICTED: uncharacterized protein LOC104901632 isoform X1
gene1665	12.138	42.871	60.672	127.351	136.22	386.422	2.49024	up	1.40728e-16	7.66042e-14	LOC104901642	PREDICTED: squalene monooxygenase
gene1666	0	0	0	2.704	0.857	1.641	10.7607	up	0.0352187	0.293248	LOC104901651	PREDICTED: uncharacterized protein LOC104901651
gene1667	0	0	0	0	0.536	0	7.48918	up	0.504132	0.952201	LOC104902788	PREDICTED: uncharacterized protein LOC104902788
gene1668	32.737	59.897	59.967	66.885	53.373	62.516	0.260292	up	0.408967	0.932684	LOC104901663	PREDICTED: sodium-coupled neutral amino acid transporter 2
gene1669	164.813	189.599	167.417	501.284	591.203	688.448	1.77098	up	4.21742e-10	6.33304e-08	LOC104901672	PREDICTED: probable xyloglucan glycosyltransferase 9
gene1670	137.648	115.787	136.976	141.476	193.433	156.989	0.333363	up	0.241408	0.799885	LOC104901681	PREDICTED: transcription factor bHLH74
gene1673	17.251	4.062	11.358	6.932	27.885	16.504	0.651491	up	0.0881109	0.502419	LOC104901696	PREDICTED: AP2-like ethylene-responsive transcription factor ANT
gene1675	358.671	487.293	423.156	547.447	338.925	424.072	0.0462271	up	0.869306	1	LOC104901710	PREDICTED: uncharacterized protein LOC104901710
gene1677	262.54	177.23	277.343	184.208	247.663	247.594	-0.0778009	down	0.764349	1	LOC104901733	PREDICTED: RNA-binding protein 1
gene1678	5539.06	8210.87	7600.32	9152.3	6466.56	6945.12	0.0797694	up	0.781027	1	LOC104901742	PREDICTED: uncharacterized protein LOC104901742
gene1679	123.212	54.396	65.187	39.989	55.674	63.703	-0.607386	down	0.0590677	0.406198	LOC104901752	PREDICTED: uncharacterized protein LOC104901752
gene1680	1.687	0.953	5.712	6.382	13.208	3.076	1.44001	up	0.0012328	0.0274605	LOC104901761	PREDICTED: kinesin-like protein KIN-7N
gene1683	47.99	38.429	43.93	38.389	38.138	47.266	-0.074448	down	0.78621	1	LOC104901770	PREDICTED: uncharacterized protein LOC104901770 isoform X1
gene1685	736.578	407.192	309.819	315.634	382.387	324.393	-0.507639	down	0.0947589	0.52567	LOC104901796	PREDICTED: phytosulfokines
gene1686	88.524	84.638	77.711	78.605	106.903	85.14	0.109459	up	0.76291	1	LOC104901805	PREDICTED: uncharacterized protein LOC104901805
gene1687	79.199	64.507	93.493	67.895	76.524	60.577	-0.210499	down	0.455082	0.952201	LOC104901813	PREDICTED: uncharacterized protein LOC104901813
gene1689	113.153	105.17	90.743	72.896	129.167	125.676	0.0846316	up	0.862271	1	LOC104901828	PREDICTED: U-box domain-containing protein 30
gene1690	217.103	216.657	191.858	175.79	145.636	131.947	-0.464581	down	0.101202	0.548149	LOC104901839	PREDICTED: lecithin-cholesterol acyltransferase-like 1
gene1692	13.134	14.844	29.648	8.769	11.117	5.322	-1.19274	down	0.0929738	0.519573	LOC104901855	PREDICTED: uncharacterized protein LOC104901855
gene1696	10.792	7.516	11.151	8.964	11.096	20.015	0.443955	up	0.169287	0.698604	LOC104901870	PREDICTED: dynamin-related protein 1C
gene1697	31.677	59.669	103.286	80.289	102.405	140.825	0.733093	up	0.0309948	0.2742	LOC104901877	PREDICTED: uncharacterized protein LOC104901877
gene1698	308.204	265.142	255.744	251.373	354.132	275.215	0.0871544	up	0.783133	1	LOC104901882	PREDICTED: U3 small nucleolar RNA-associated protein 4
gene1700	75.732	52.403	50.588	24.077	96.476	76.711	0.1424	up	0.776368	1	LOC104901890	PREDICTED: uncharacterized protein LOC104901890
gene1701	79.235	86.224	83.992	110.808	105.921	107.375	0.377696	up	0.194985	0.74761	LOC104901904	PREDICTED: heptahelical transmembrane protein 4 isoform X1
gene1702	28.703	19.008	14.173	30.942	35.113	33.617	0.687595	up	0.0564009	0.395372	LOC104902837	PREDICTED: phosphoserine phosphatase, chloroplastic-like
gene1703	1.806	2.552	2.039	4.02	0	1.83	-0.128896	down	1	1	LOC104901936	PREDICTED: uncharacterized protein LOC104901936
gene1704	418.138	454.9	373.247	465.746	328.393	395.841	-0.0666965	down	0.802841	1	LOC104901946	PREDICTED: NADH dehydrogenase
gene1706	8.704	0	6.549	0.807	2.302	2.939	-1.33413	down	0.0473162	0.356951	LOC104901955	PREDICTED: disease resistance protein RGA2-like
gene1708	468.811	306.32	369.288	354.301	343.066	615.357	0.197948	up	0.487602	0.952201	LOC104901963	PREDICTED: LIM domain-containing protein WLIM1
gene1709	151.612	154.388	162.344	153.807	132.985	156.198	-0.0802939	down	0.756895	1	LOC104901972	PREDICTED: F-box protein At3g12350
gene1711	62.633	48.82	62.16	57.278	48.366	52.505	-0.134588	down	0.657139	1	LOC104901983	PREDICTED: GPN-loop GTPase 2
gene1712	19.76	0	3.717	0	10.453	1.668	-0.953567	down	0.19931	0.751792	LOC104901991	PREDICTED: uncharacterized protein LOC104901991
gene1713	11.684	0	0	6.501	0	0	-0.845505	down	1	1	LOC104902850	PREDICTED: uncharacterized protein LOC104902850
gene1714	11.684	0	0	6.501	0	0	-0.845505	down	1	1	LOC104902855	PREDICTED: uncharacterized protein LOC104902850
gene1715	24.947	30.013	33.656	27.977	31.137	27.441	-0.0339489	down	0.879722	1	LOC104902002	PREDICTED: A-kinase anchor protein 17B
gene1716	21.292	25.067	22.697	26.764	13.767	24.763	-0.0808127	down	0.833072	1	LOC104902019	PREDICTED: uncharacterized protein LOC104902019
gene1717	98.687	59.195	77.782	86.502	104.41	97.729	0.292541	up	0.305094	0.85409	LOC104902028	PREDICTED: tetratricopeptide repeat protein 7B
gene1719	2.373	3.353	1.674	3.631	1.412	3.155	0.14769	up	0.759697	1	LOC104902063	PREDICTED: cinnamoyl-CoA reductase 1 isoform X2
gene1720	85.179	201.767	288.414	456.098	392.321	522.222	1.25231	up	8.07928e-06	0.000458413	LOC104902080	PREDICTED: cinnamoyl-CoA reductase 1
gene1721	52.68	51.617	47.95	46.802	35.06	46.046	-0.251302	down	0.391229	0.922667	LOC104902089	PREDICTED: DNA excision repair protein ERCC-8 isoform X2
gene1722	71.105	76.662	69.694	68.712	89.087	58.757	-0.00601646	down	1	1	LOC104902099	PREDICTED: F-box/kelch-repeat protein At5g43190
gene1723	91.047	91.8	95.939	58.854	67.549	55.105	-0.619117	down	0.0252746	0.24391	LOC104902107	PREDICTED: U-box domain-containing protein 4
gene1724	562.931	797.033	586.433	693.937	571.337	600.321	-0.0611701	down	0.776415	1	LOC104902116	PREDICTED: probable strigolactone esterase DAD2
gene1725	302.028	218.191	226.398	183.654	223.659	218.554	-0.254511	down	0.33189	0.880987	LOC104902123	PREDICTED: calcium-transporting ATPase 1, chloroplastic
gene1726	1.893	0	0	0	0	0	-9.30378	down	0.504132	0.952201	LOC104902132	PREDICTED: cyclin-D5-1-like
gene1727	1011.63	601.571	597.647	406.945	693.23	674.851	-0.316757	down	0.217057	0.77462	LOC104902143	PREDICTED: interferon-related developmental regulator 1
gene1728	53.262	35.075	48.38	35.655	57.025	53.521	0.0967585	up	0.765355	1	LOC104902150	PREDICTED: activating signal cointegrator 1 complex subunit 2
gene1729	101.856	108.068	95.57	104.92	93.265	83.284	-0.118167	down	0.65954	1	LOC104902159	PREDICTED: uncharacterized protein LOC104902159
gene1731	4.501	6.359	6.773	5.008	4.762	0	-0.85165	down	0.482822	0.952201	LOC104902181	PREDICTED: transcription factor bHLH54
gene1733	253.951	236.711	260.353	201.613	227.634	227.497	-0.19351	down	0.444719	0.952201	LOC104902194	PREDICTED: SNF1-related protein kinase catalytic subunit alpha KIN10
gene1734	803.886	625.476	734.202	702.065	654.857	781.777	-0.0166763	down	0.952101	1	LOC104902205	PREDICTED: adenine phosphoribosyltransferase 1-like
gene1735	491.749	519.475	850.029	1570.11	1481.12	1252	1.20915	up	1.06723e-05	0.000575544	LOC104902217	PREDICTED: zinc finger protein ZAT10
gene1737	53.475	19.426	28.453	19.551	69.508	23.214	0.147604	up	0.69053	1	LOC104902232	PREDICTED: isoflavone 3'-hydroxylase-like
gene1739	6.9	1.949	2.447	1.974	4.484	3.694	-0.154005	down	0.656398	1	LOC104902242	PREDICTED: F-box-like/WD repeat-containing protein TBL1Y isoform X3
gene1740	27.798	16.615	20.514	8.328	13.574	25.991	-0.43898	down	0.275635	0.827238	LOC104902260	PREDICTED: putative cyclin-A3-1
gene1742	85.664	81.633	81.636	49.01	67.974	73.265	-0.387863	down	0.147619	0.654795	LOC104902269	PREDICTED: metal transporter Nramp2
gene1743	23.422	17.518	15.55	29.129	13.119	78.153	1.09174	up	0.00678133	0.102007	LOC104902279	PREDICTED: peamaclein
gene1746	72.518	68.017	86.603	63.618	80.226	62.179	-0.140762	down	0.593277	0.991035	LOC104902297	PREDICTED: uncharacterized protein LOC104902297 isoform X2
gene1747	28.266	16.033	28.035	24.781	35.569	37.741	0.439431	up	0.131989	0.618543	LOC104902314	PREDICTED: probable leucine-rich repeat receptor-like protein kinase At5g49770 isoform X1
gene1748	147.324	157.759	147.873	141.79	116.389	134.67	-0.205395	down	0.437364	0.95099	LOC104902325	PREDICTED: protein arginine N-methyltransferase 2
gene1749	744.458	575.396	628.436	691.862	736.361	702.908	0.129411	up	0.63222	0.995359	LOC104902335	PREDICTED: subtilisin-like protease SBT1.7
gene1751	21.527	0	6.074	0	0	10.903	-1.33976	down	0.466358	0.952201	LOC104902939	PREDICTED: glycine-rich cell wall structural protein 1.8-like
gene1752	41.982	16.819	26.874	18.826	38.45	27.927	-0.00796978	down	0.970541	1	LOC104902343	PREDICTED: acyl-CoA-binding domain-containing protein 3
gene1753	13.351	11.002	6.278	4.539	10.594	9.391	-0.320763	down	0.367839	0.908979	LOC104902348	PREDICTED: protein sym-1
gene1754	11.762	6.842	18.742	20.787	16.836	30.136	0.859407	up	0.0251085	0.242711	LOC104902355	PREDICTED: uncharacterized protein LOC104902355 isoform X2
gene1755	123.953	103.226	121.125	123.773	127.346	123.904	0.106631	up	0.702534	1	LOC104902370	PREDICTED: uncharacterized WD repeat-containing protein C17D11.16
gene1756	313.664	249.209	262.384	261.286	212.585	271.571	-0.146747	down	0.599275	0.992065	LOC104902378	PREDICTED: nuclear cap-binding protein subunit 2
gene1757	1318.76	1486.84	1607.94	1606.7	1534.42	1573.07	0.0950768	up	0.754785	1	LOC104902387	PREDICTED: MFP1 attachment factor 1
gene1758	2.503	3.979	4.945	3.482	8.939	2.536	0.388285	up	0.419668	0.938529	LOC104902395	PREDICTED: uncharacterized protein LOC104902395 isoform X1
gene1759	10.337	7.582	8.526	5.751	10.726	10.873	0.0485404	up	0.951455	1	LOC104902415	PREDICTED: protein MRG1 isoform X2
gene1760	1.93	0	0	2.148	2.042	0	1.11714	up	1	1	LOC104902448	PREDICTED: uncharacterized protein LOC104902448
gene1761	2.518	4.743	0	0.934	0	10.201	0.616654	up	0.536119	0.962878	LOC104902455	PREDICTED: microtubule-associated protein RP/EB family member 1C
gene1762	3.784	7.127	2.847	10.525	9.34	7.665	1.00058	up	0.053008	0.381477	LOC104902461	PREDICTED: probable carbohydrate esterase At4g34215
gene1763	0	0	0	0	3.579	0	10.2216	up	0.504132	0.952201	LOC104902465	PREDICTED: probable carbohydrate esterase At4g34215
gene1764	109.527	93.35	88.507	73.527	69.636	94.797	-0.292199	down	0.271866	0.822588	LOC104902472	PREDICTED: mannose-P-dolichol utilization defect 1 protein homolog 2
gene1765	304.902	334.17	288.576	247.994	266.168	290.84	-0.204584	down	0.426855	0.94525	LOC104902477	PREDICTED: putative F-box/LRR-repeat protein 8
gene1766	94.265	104.499	88.067	104.392	81.121	80.864	-0.10673	down	0.708396	1	LOC104902483	PREDICTED: protein DCL, chloroplastic
gene1767	164.229	206.972	196.54	198.411	145.071	176.915	-0.12562	down	0.633361	0.995427	LOC104902489	PREDICTED: protein DCL, chloroplastic
gene1768	1369.63	1051.04	1120.5	903.85	1095.51	1246.51	-0.125624	down	0.610512	0.995359	LOC104902497	PREDICTED: cyclin-D3-3-like
gene1769	1.58	2.233	8.919	7.035	8.361	14.408	1.22685	up	0.0281971	0.258917	LOC104902500	PREDICTED: probable isoaspartyl peptidase/L-asparaginase 2
gene1770	665.282	1159.91	1191.18	1103.57	446.006	558.6	-0.516819	down	0.0602246	0.41204	LOC104902501	PREDICTED: low-temperature-induced cysteine proteinase
gene1774	432.201	309.066	372.181	264.81	580.334	331.856	0.0800799	up	0.822132	1	LOC104902503	PREDICTED: probable WRKY transcription factor 7
gene1775	301.662	284.116	311.587	264.472	384.923	316.675	0.106432	up	0.752578	1	LOC104902508	PREDICTED: uncharacterized protein At4g06744
gene1777	6.802	5.914	6.496	4.658	6.643	13.781	0.384592	up	0.469259	0.952201	LOC104902524	PREDICTED: probable inactive receptor kinase At5g67200
gene1778	43.942	33.779	27.716	51.054	43.756	58.911	0.54392	up	0.0813947	0.479982	LOC104902533	PREDICTED: cell wall protein DAN4
gene1780	1.816	0	1.025	6.061	0.96	0.92	1.48194	up	0.24735	0.799885	LOC104902542	PREDICTED: A-agglutinin anchorage subunit
gene1781	89.024	40.154	57.706	33.627	111.123	80.082	0.2667	up	0.363462	0.907524	LOC104902551	PREDICTED: kinesin-like protein KIN-4A isoform X1
gene1782	68.747	41.163	55.669	36.236	52.788	70.408	-0.0545775	down	0.807784	1	LOC104902573	PREDICTED: isocitrate dehydrogenase
gene1783	4.001	0.707	0	1.113	4.233	1.52	0.544067	up	0.688669	1	LOC104902580	PREDICTED: uncharacterized protein LOC104902580
gene1784	17.335	4.511	18.021	11.168	23.65	17.559	0.393712	up	0.278068	0.830389	LOC104902590	PREDICTED: WUSCHEL-related homeobox 4 isoform X2
gene1785	16.104	12.394	11.936	17.518	20.471	15.947	0.415653	up	0.149969	0.659842	LOC104902602	PREDICTED: serine/threonine-protein phosphatase 6 regulatory ankyrin repeat subunit A isoform X1
gene1786	72.328	60.107	58.958	44.976	47.514	51.955	-0.40601	down	0.138281	0.632541	LOC104902625	PREDICTED: NAC transcription factor 29-like isoform X1
gene1787	6174.52	5848.97	6130.23	6661.35	6757.55	7646.98	0.214644	up	0.439534	0.95215	LOC104902638	PREDICTED: polyadenylate-binding protein 2
gene1788	227.115	268.409	267.564	291.333	243.88	239.146	0.021153	up	0.950462	1	LOC104902646	PREDICTED: probable E3 ubiquitin-protein ligase RHG1A
gene1789	187.887	179.848	194.317	163.844	190.264	181.772	-0.0687933	down	0.768489	1	LOC104902651	PREDICTED: uncharacterized protein LOC104902651
gene1790	775.183	398.693	572.529	453.157	608.491	636.851	-0.0401277	down	0.895559	1	LOC104902659	PREDICTED: rRNA-processing protein CGR1
gene1792	41.232	60.13	41.533	39.468	36.119	47.604	-0.214054	down	0.432017	0.947584	LOC104902663	PREDICTED: transcription factor ALC isoform X2
gene1793	160.261	119.587	159.948	171.452	260.12	317.442	0.768154	up	0.00627779	0.0960921	LOC104902670	PREDICTED: probable serine/threonine-protein kinase At1g01540
gene1794	574.636	312.912	414.316	692.858	1304.42	1466.94	1.41195	up	4.22167e-07	3.25386e-05	LOC104902677	PREDICTED: uncharacterized protein LOC104902677
gene1798	43.358	22.156	54.142	37.981	46.848	67.279	0.346196	up	0.249689	0.799885	LOC104902690	PREDICTED: uncharacterized protein LOC104902690
gene1799	27.654	42.811	50.836	43.117	42.397	60.719	0.269671	up	0.381163	0.917581	LOC104902700	PREDICTED: protein DCL, chloroplastic
gene1801	171.026	153.963	170.534	192.098	147.953	174.214	0.0535596	up	0.831457	1	LOC104902731	PREDICTED: sugar transporter ERD6-like 6
gene1802	8.354	5.007	4.857	6.197	7.232	19.232	0.842099	up	0.0217304	0.220456	LOC104902738	PREDICTED: ABC transporter G family member 31
gene1803	100.986	121.846	108.434	84.431	106.265	84.598	-0.267014	down	0.31082	0.86088	LOC104902748	PREDICTED: protein DAMAGED DNA-BINDING 2
gene2589	13.56	8.62	6.122	15.089	13.629	35.711	1.18672	up	0.00297151	0.055359	LOC104903067	PREDICTED: uncharacterized protein LOC104903067
gene2590	179.784	179.805	121.549	136.672	165.728	197.435	0.0550008	up	0.916866	1	LOC104903053	PREDICTED: COX assembly mitochondrial protein 2 homolog
gene2595	3.654	25.812	8.249	12.199	19.331	29.612	0.696981	up	0.351914	0.898781	LOC104903105	PREDICTED: LOB domain-containing protein 21
gene2596	300.789	315.782	367.521	443.714	255.463	301.884	0.0246647	up	0.891678	1	LOC104903115	PREDICTED: trihelix transcription factor ASIL2 isoform X1
gene2597	8.708	7.382	15.726	3.876	12.899	3.528	-0.647982	down	0.374571	0.91433	LOC104903130	PREDICTED: omega-hydroxypalmitate O-feruloyl transferase
gene2599	307.343	373.26	410.787	284.998	293.792	327.703	-0.267798	down	0.333278	0.882568	LOC104903145	PREDICTED: RING-H2 finger protein ATL66
gene2602	53.397	24.733	104.726	71.106	65.755	65.614	0.147034	up	0.609784	0.995359	LOC104903159	PREDICTED: transcription factor bHLH51
gene2603	661.97	556.741	659.683	646.278	754.235	682.491	0.149166	up	0.592678	0.99094	LOC104903165	PREDICTED: uncharacterized protein LOC104903165 isoform X2
gene2604	189.73	156.889	177.601	190.178	185.997	187.608	0.104967	up	0.699844	1	LOC104903175	PREDICTED: probable zinc metalloprotease EGY2, chloroplastic
gene2605	100.266	61.057	78.696	76.946	83.524	62.455	-0.106589	down	0.746417	1	LOC104903179	PREDICTED: GDP-Man:Man(3)GlcNAc(2)-PP-Dol alpha-1,2-mannosyltransferase
gene2606	240.371	190.804	209.598	205.928	265.028	218.073	0.104751	up	0.712209	1	LOC104903190	PREDICTED: clathrin heavy chain 1
gene2607	11.387	4.95	4.943	2.924	3.707	0	-1.68175	down	0.0171802	0.19079	LOC104883347	PREDICTED: probable protein phosphatase 2C 2
gene2608	0	0	0	0	21.601	0	12.814	up	0.504132	0.952201	LOC104903197	PREDICTED: em-like protein GEA6
gene2610	7.249	12.178	11.277	10.791	13.68	12.899	0.283429	up	0.395827	0.925492	LOC104903210	PREDICTED: anaphase-promoting complex subunit 1
gene2612	106.734	54.764	74.318	56.725	101.688	102.735	0.147204	up	0.639393	0.996694	LOC104903217	PREDICTED: protein ESKIMO 1
gene2613	13.37	16.055	13.581	2.976	13.438	6.771	-0.89126	down	0.0271939	0.252891	LOC104903226	PREDICTED: uncharacterized protein LOC104903226
gene2614	166.73	171.496	138.66	156.235	160.41	170.861	0.0317753	up	0.952625	1	LOC104903233	PREDICTED: UPF0160 protein
gene2615	118.239	85.627	105.64	81.154	118.158	104.47	-0.0269307	down	0.89451	1	LOC104903240	PREDICTED: uncharacterized protein LOC104903240 isoform X1
gene2616	5411.9	5273.66	5511.34	5538.9	5730.88	5836.44	0.0788031	up	0.792289	1	LOC104903256	PREDICTED: omega-3 fatty acid desaturase, chloroplastic
gene2617	24.153	16.058	15.234	15.019	38.331	80.592	1.27243	up	0.000248374	0.00786624	LOC104903266	PREDICTED: omega-3 fatty acid desaturase, chloroplastic
gene2618	777.622	818.774	1195.21	3328.47	3281.36	4046.68	1.93257	up	2.73012e-12	6.42648e-10	LOC104903273	PREDICTED: zinc finger CCCH domain-containing protein 29
gene2619	16.16	5.553	8.873	15.066	14.786	35.834	1.10264	up	0.00174959	0.0360239	LOC104903279	PREDICTED: flavonol synthase/flavanone 3-hydroxylase
gene2620	24.921	19.071	25.198	19.065	36.254	37.339	0.421336	up	0.222536	0.784051	LOC104903287	PREDICTED: protein SMAX1-LIKE 8
gene2621	95.051	43.511	62.93	33.681	46.068	41.955	-0.727332	down	0.0145418	0.170231	LOC104903295	PREDICTED: dual specificity tyrosine-phosphorylation-regulated kinase 3
gene2622	97.721	76.892	77.485	66.758	81.794	114.02	0.0587277	up	0.89141	1	LOC104903308	PREDICTED: 39S ribosomal protein L28, mitochondrial
gene2624	547.893	547.036	560.71	657.154	566.291	653.167	0.180742	up	0.509921	0.954223	LOC104903313	PREDICTED: CTD nuclear envelope phosphatase 1 homolog
gene2625	473.009	337.092	399.808	278.377	281.359	358.812	-0.39747	down	0.143498	0.644555	LOC104903320	PREDICTED: putative serine/threonine-protein kinase-like protein CCR3
gene2626	33.736	25.26	43.407	32.284	36.049	43.398	0.125768	up	0.699907	1	LOC104903324	PREDICTED: NF-X1-type zinc finger protein NFXL2
gene2627	543.564	391.441	693.973	514.91	588.905	613.876	0.0765033	up	0.776468	1	LOC104903334	PREDICTED: phosphoinositide phospholipase C 2
gene2628	0	0	0	1.733	0	1.577	10.109	up	0.504132	0.952201	LOC104883363	hypothetical protein BVRB_2g023750
gene2629	233.757	68.744	116.84	93.96	212.993	370.15	0.691247	up	0.0130432	0.156474	LOC104903337	PREDICTED: phosphoinositide phospholipase C 6
gene2630	117.879	111.97	128.051	124.008	94.495	125.517	-0.0570636	down	0.840715	1	LOC104903345	PREDICTED: peptidyl-prolyl cis-trans isomerase CYP20-1
gene2631	26.989	59.916	30.461	30.032	28.554	15.622	-0.661346	down	0.24525	0.799885	LOC104903351	PREDICTED: protein EARLY FLOWERING 4-like
gene2632	41.147	63.113	71.652	58.868	41.046	54.778	-0.185452	down	0.594526	0.991083	LOC104903360	PREDICTED: nascent polypeptide-associated complex subunit alpha-like protein 4
gene2633	3.866	0	0	0	16.361	3.916	2.39003	up	0.230276	0.787955	LOC104903368	PREDICTED: protein EARLY FLOWERING 4
gene2635	9.125	3.438	3.09	3.723	9.654	18.486	1.0253	up	0.00804635	0.115619	LOC104903384	PREDICTED: DExH-box ATP-dependent RNA helicase DExH17
gene2636	4.133	0	4.665	2.3	4.373	10.467	0.96188	up	0.566598	0.977347	LOC104903376	PREDICTED: putative cytochrome c oxidase subunit 5C-4
gene2637	24.459	9.064	18.555	16.509	14.424	28.025	0.179004	up	0.61107	0.995359	LOC104903389	PREDICTED: GDSL esterase/lipase CPRD49
gene2638	26.788	17.226	20.851	22.202	33.814	25.825	0.33537	up	0.252689	0.799885	LOC104903406	PREDICTED: putative ABC1 protein At2g40090 isoform X1
gene2639	46	35.679	35.97	4.015	30.219	11.573	-1.36079	down	3.87655e-06	0.000238569	LOC109134462	PREDICTED: uncharacterized protein LOC109134462 isoform X1
gene2640	3.487	13.545	11.805	6.789	12.911	7.946	-0.0608439	down	0.914407	1	LOC104903428	PREDICTED: probable indole-3-pyruvate monooxygenase YUCCA10
gene2641	0	8.791	0	0	6.583	0	-0.417117	down	1	1	LOC109134384	PREDICTED: uncharacterized protein LOC109134384
gene2642	0	0	3.455	0	0	3.101	-0.155809	down	1	1	LOC104883373	PREDICTED: uncharacterized protein LOC104883373
gene2643	0	1.426	0	2.247	0	0	0.654919	up	1	1	LOC104903418	PREDICTED: probable indole-3-pyruvate monooxygenase YUCCA10
gene2644	102.875	122.804	106.21	127.785	92.81	124.4	0.0558741	up	0.873632	1	LOC104903436	PREDICTED: multiple organellar RNA editing factor 3, mitochondrial
gene2645	31.482	10.465	10.869	23.904	27.038	46.52	0.883827	up	0.00418978	0.071341	LOC104903445	PREDICTED: uncharacterized protein LOC104903445
gene2646	86.353	63.19	93.087	59.265	96.832	88.518	0.0117548	up	0.994979	1	LOC104903452	PREDICTED: nuclear pore complex protein NUP88
gene2647	146.317	152.384	151.221	149.897	125.377	133.756	-0.137467	down	0.605748	0.994211	LOC104903459	PREDICTED: cytochrome P450 90A1
gene2648	177.07	205.006	189.129	204.725	132.508	148.738	-0.233137	down	0.42083	0.939078	LOC104903463	PREDICTED: protein yippee-like isoform X1
gene2649	29.085	13.697	9.575	8.765	13.463	7.979	-0.793439	down	0.0385219	0.311394	LOC104903468	PREDICTED: mitogen-activated protein kinase kinase kinase 12-like isoform X1
gene2650	110.082	55.686	86.571	38.724	75.891	74.098	-0.419164	down	0.12414	0.611192	LOC104903479	PREDICTED: arginyl-tRNA--protein transferase 2
gene2651	169.41	185.741	169.505	175.79	144.597	183.707	-0.0576787	down	0.812737	1	LOC104903483	PREDICTED: cell wall protein RBR3
gene2652	1328.95	1413.93	1539.56	1493.15	1146.8	1239.46	-0.142597	down	0.597314	0.992065	LOC104903491	PREDICTED: clathrin light chain 2
gene2653	640.35	667.235	614.819	615.825	652.963	625.151	-0.0215217	down	0.909088	1	LOC104903500	PREDICTED: pleckstrin homology domain-containing protein 1
gene2654	889.176	1197.03	1153.25	1326.49	1225.77	1428.07	0.297141	up	0.299693	0.85244	LOC104903509	PREDICTED: 30S ribosomal protein S31, chloroplastic
gene2655	1.538	0	7.812	3.423	2.441	5.453	0.275373	up	0.852914	1	LOC104903512	PREDICTED: uncharacterized protein LOC104903512 isoform X1
gene2656	68.798	112.208	105.111	117.011	109.774	187.25	0.533143	up	0.0686732	0.440205	LOC104903521	PREDICTED: auxin transporter-like protein 2
gene2657	60.841	56.651	56.184	46.929	51.203	60.228	-0.133188	down	0.636744	0.996089	LOC104903526	PREDICTED: syntaxin-31
gene2658	6518.91	4310.46	5566.12	5301.23	5931.17	5536.04	0.0324495	up	0.887661	1	LOC104903535	PREDICTED: 60S acidic ribosomal protein P0
gene2659	723.65	725.601	1143.81	1717.97	3043.01	4582.85	1.84936	up	4.50624e-11	8.35045e-09	LOC104903543	PREDICTED: nematode resistance protein-like HSPRO2
gene2660	104.699	82.705	91.487	81.428	34.542	53.597	-0.717836	down	0.0252102	0.243424	LOC104903552	PREDICTED: uncharacterized protein LOC104903552
gene2661	160.118	85.612	114.387	80.802	134.031	84.931	-0.264636	down	0.336239	0.884889	LOC104903558	PREDICTED: glycosyltransferase family 64 protein C4
gene2662	24541.3	30406.9	27564.2	35124.1	24593.2	29614.1	0.114556	up	0.675074	1	LOC104903565	hypothetical protein BVRB_2g024080
gene2664	153.567	201.219	109.817	121.965	199.681	404.912	0.645076	up	0.0342622	0.291413	LOC104903578	PREDICTED: uncharacterized protein LOC104903578
gene2665	2.311	0	0	0	0.815	6.242	1.60928	up	0.24735	0.799885	LOC104903583	PREDICTED: uncharacterized protein LOC104903583
gene2666	328.407	445.021	915.306	671.209	538.907	600.814	0.100789	up	0.72673	1	LOC104903597	PREDICTED: 17.8 kDa class I heat shock protein
gene2667	2.57	4.842	3.868	3.814	12.691	6.943	1.0555	up	0.105655	0.561097	LOC104903607	PREDICTED: caffeine synthase 1
gene2668	43.828	34.055	41.552	40.479	46.833	62.596	0.327844	up	0.294357	0.847085	LOC104903617	PREDICTED: PHD finger protein ING1 isoform X2
gene2669	7.886	0	2.225	0	2.086	1.997	-1.30759	down	0.466358	0.952201	LOC104903627	PREDICTED: WUSCHEL-related homeobox 5
gene2670	350.709	219.83	317.519	221.691	323.441	332.629	-0.0168257	down	0.92792	1	LOC104903631	PREDICTED: 26S proteasome non-ATPase regulatory subunit 7 homolog A
gene2672	25.282	19.232	26.34	19.476	37.036	29.549	0.2805	up	0.642068	0.996808	LOC104903636	PREDICTED: uncharacterized protein LOC104903636
gene2673	1690.91	1262.11	1186.15	1449.58	1507.14	1516.98	0.112129	up	0.676117	1	LOC104903644	PREDICTED: uncharacterized acetyltransferase At3g50280
gene2674	77.916	95.219	99.27	92.552	70.802	59.071	-0.292431	down	0.312161	0.861986	LOC104903656	PREDICTED: uncharacterized protein LOC104903656
gene2675	11.348	12.826	9.108	10.102	3.468	10.984	-0.438738	down	0.205926	0.761576	LOC104903668	PREDICTED: peroxisomal nicotinamide adenine dinucleotide carrier
gene2676	631.861	506.369	636.162	539.462	613.487	552.806	-0.0569142	down	0.826547	1	LOC104903675	PREDICTED: uncharacterized protein LOC104903675
gene2677	294.604	255.957	325.557	294.125	294.313	286.456	-0.00201695	down	0.994977	1	LOC104903682	PREDICTED: coronatine-insensitive protein 1
gene2678	944.695	527.7	777.682	363.183	667.601	602.432	-0.462258	down	0.0835744	0.486558	LOC104903689	PREDICTED: transcription factor DIVARICATA
gene2679	4.067	2.873	1.721	0.566	8.067	6.179	0.773953	up	0.176286	0.71098	LOC104903698	PREDICTED: laccase-4
gene2680	8920.57	7742.09	9175.85	8591.08	9019.63	11312.1	0.162683	up	0.565735	0.977347	LOC104903703	PREDICTED: sedoheptulose-1,7-bisphosphatase, chloroplastic
gene2681	396054	452999	455947	540264	214788	537223	-0.0141372	down	0.968595	1	LOC104903711	PREDICTED: ferredoxin-1, chloroplastic-like
gene2682	276.592	183.297	228.976	135.843	238.973	227.002	-0.194893	down	0.44063	0.952201	LOC104903721	PREDICTED: uncharacterized protein At2g39910 isoform X1
gene2683	34.251	9.073	43.49	14.292	22.648	23.852	-0.514025	down	0.297055	0.848452	LOC104903754	PREDICTED: putative F-box/LRR-repeat protein At3g58920
gene2684	13.81	2.787	17.814	15.367	10.436	15.987	0.280266	up	0.766958	1	LOC104903747	PREDICTED: F-box/LRR-repeat protein At4g14103-like
gene2685	15.866	8.069	15.758	15.536	5.372	16.714	-0.0773021	down	0.945229	1	LOC104883411	PREDICTED: uncharacterized protein At2g39910-like isoform X1
gene2688	51.496	41.572	40.922	36.252	50.591	43.646	-0.0381963	down	0.879902	1	LOC104903762	PREDICTED: uncharacterized protein LOC104903762 isoform X2
gene2689	427.686	256.523	354.181	284.419	268.415	242.243	-0.385181	down	0.174847	0.708068	LOC104903779	PREDICTED: ER membrane protein complex subunit 8/9 homolog
gene2690	1394.69	1694.34	1692.88	1431.54	1276.29	1407.65	-0.216523	down	0.39148	0.922759	LOC104903783	PREDICTED: LIM domain-containing protein WLIM2b
gene2691	79.97	43.054	50.74	25.253	106.103	48.164	0.0470146	up	0.941895	1	LOC104903812	PREDICTED: probable leucine-rich repeat receptor-like protein kinase At5g49770 isoform X3
gene2692	0.839	0	0.947	0	1.775	2.549	1.27421	up	0.466358	0.952201	LOC104903804	PREDICTED: ubiquitin
gene2694	0.322	0	0.728	0	2.046	1.306	1.67181	up	0.165711	0.692375	LOC104903789	PREDICTED: probable leucine-rich repeat receptor-like protein kinase At5g49770
gene2695	47.406	28.89	18.884	54.82	33.437	35.779	0.382018	up	0.249098	0.799885	LOC104903846	PREDICTED: proliferating cell nuclear antigen
gene2696	496.514	343.586	352.922	406.29	558.058	568.841	0.361914	up	0.190896	0.740914	LOC104903856	PREDICTED: probable sugar phosphate/phosphate translocator At3g11320
gene2697	4547.47	3377.11	3546.16	3382.27	3835.22	4314.19	0.00764587	up	0.996722	1	LOC104903867	PREDICTED: 60S ribosomal protein L35a-3
gene2703	0	0	0	2.523	0	4.594	11.2127	up	0.256198	0.799885	LOC104903877	PREDICTED: uncharacterized protein LOC104903877
gene2705	65.097	38.677	59.74	60.928	73.378	95.519	0.491114	up	0.0990224	0.539697	LOC104903885	PREDICTED: syntaxin-81 isoform X1
gene2706	913.305	729.031	1144.37	1104	1271.35	955.06	0.25714	up	0.326412	0.877298	LOC104903897	PREDICTED: proline transporter 3-like
gene2707	622.81	596.786	664.23	803.518	702.859	969.153	0.394071	up	0.157596	0.677985	LOC104903906	PREDICTED: probable L-type lectin-domain containing receptor kinase S.7
gene2709	0	0	0.886	1.747	0	2.385	2.21763	up	0.230276	0.787955	LOC109134464	PREDICTED: uncharacterized protein LOC109134464
gene2710	97.116	87.03	89.161	78.227	92.78	85.892	-0.0893201	down	0.747592	1	LOC104903953	PREDICTED: uncharacterized protein LOC104903953
gene2712	68.27	65.685	75.062	55.011	88.419	86.442	0.137209	up	0.705555	1	LOC104903962	PREDICTED: uncharacterized protein LOC104903962
gene2713	7.569	3.564	21.831	8.422	7.118	12.778	-0.21915	down	0.690195	1	LOC104903972	PREDICTED: uncharacterized protein LOC104903972
gene2714	93.952	85.93	123.203	123.28	125.832	94.067	0.179237	up	0.516666	0.957519	LOC104903980	PREDICTED: uncharacterized protein LOC104903980
gene2715	104.473	219.284	272.889	504.87	369.493	371.897	1.06265	up	0.000408159	0.0116112	LOC104903994	PREDICTED: 18.2 kDa class I heat shock protein
gene2716	0	0	2.901	2.86	0	0	-0.0205138	down	1	1	LOC104904003	PREDICTED: protein At-4/1
gene2717	472.717	515.254	545.665	600.265	574.315	693.044	0.284247	up	0.31246	0.861986	LOC104904012	PREDICTED: very-long-chain enoyl-CoA reductase
gene2718	31.392	23.972	37.346	47.205	31.417	47.267	0.441343	up	0.178927	0.717808	LOC104904022	PREDICTED: actin-1
gene2719	46.862	40.804	50.301	52.146	43.104	44.756	0.021165	up	0.92999	1	LOC104904042	PREDICTED: dolichyl-phosphate beta-glucosyltransferase
gene2720	2.965	0	1.673	0	3.137	1.502	0.000310825	up	1	1	LOC104904037	PREDICTED: uncharacterized protein LOC104904037
gene2722	61.151	98.172	103.528	77.325	120.572	174.563	0.502835	up	0.173618	0.705181	LOC104904051	PREDICTED: uncharacterized protein LOC104904051
gene2723	380.977	176.686	118.31	335.447	408.426	625.355	1.01832	up	0.000201409	0.00665721	LOC104904063	PREDICTED: glucan endo-1,3-beta-glucosidase
gene2725	48.187	23.026	35.991	19.713	56.23	68.19	0.427032	up	0.210828	0.769305	LOC104904075	PREDICTED: uncharacterized protein LOC104904075
gene2728	314.298	270.593	327.896	261.766	295.806	345.056	-0.0161467	down	0.921197	1	LOC104904106	PREDICTED: uncharacterized protein LOC104904106
gene2729	72.511	168.002	114.577	54.867	49.098	108.704	-0.739567	down	0.0293846	0.26645	LOC104883500	PREDICTED: uncharacterized protein LOC104883500
gene2730	10.501	16.023	15.171	17.294	7.999	19.572	0.105709	up	0.818797	1	LOC104904115	PREDICTED: DNA replication complex GINS protein PSF2
gene2731	4732.58	4195.23	4652.93	4480	4547	5100.71	0.0569673	up	0.850518	1	LOC104904128	PREDICTED: triosephosphate isomerase, cytosolic
gene2732	352.625	260.613	317.915	337.119	345.301	391.682	0.20604	up	0.450991	0.952201	LOC104904134	PREDICTED: probable serine/threonine-protein kinase NAK
gene2733	88.27	79.541	98.55	105.125	90.865	144.992	0.356309	up	0.217495	0.774626	LOC104904143	PREDICTED: uncharacterized protein LOC104904143
gene2734	771.86	901.504	765.574	804.166	680.837	650.623	-0.191594	down	0.460658	0.952201	LOC104904150	PREDICTED: serine/arginine-rich SC35-like splicing factor SCL30 isoform X1
gene2735	61.994	31.279	30.987	24.637	44.038	17.044	-0.535659	down	0.114009	0.585819	LOC104904172	PREDICTED: elicitor-responsive protein 1 isoform X1
gene2739	77.831	35.186	40.76	15.243	75.098	52.979	-0.101598	down	0.662627	1	LOC104904194	PREDICTED: uncharacterized protein LOC104904194
gene2740	59.852	35.194	50.756	35.1	61.954	50.467	0.0169095	up	0.97911	1	LOC104904184	PREDICTED: AP3-complex subunit beta-A isoform X4
gene2741	241.328	155.385	187.345	127.769	324.376	284.85	0.335542	up	0.254355	0.799885	LOC104904218	PREDICTED: protein INVOLVED IN DE NOVO 2
gene2742	8.537	1.508	4.015	2.375	9.032	4.684	0.194619	up	0.717765	1	LOC104904207	PREDICTED: factor of DNA methylation 5-like isoform X1
gene2743	8.1	0	14.366	1.288	12.242	4.688	-0.302334	down	0.749754	1	LOC104904201	PREDICTED: factor of DNA methylation 2-like
gene2744	60.446	50.938	48.474	43.661	53.854	65.524	0.0284256	up	0.985489	1	LOC104904229	PREDICTED: factor of DNA methylation 1 isoform X1
gene2745	0	0	0	0	0	1.334	8.79982	up	0.504132	0.952201	LOC104904245	PREDICTED: arginine decarboxylase
gene2746	0	0	0	0	0	1.187	8.63178	up	0.504132	0.952201	LOC104904248	PREDICTED: factor of DNA methylation 5-like
gene2748	193.89	222.884	225.493	528.304	498.407	553.347	1.29873	up	2.95038e-06	0.000191051	LOC104904256	PREDICTED: expansin-A4
gene2749	101.061	160.52	172.707	110.55	185.453	167.143	0.0928143	up	0.858319	1	LOC104904266	PREDICTED: telomere repeat-binding protein 3
gene2750	154.006	133.187	160.012	104.904	159.892	155.997	-0.087825	down	0.700065	1	LOC104904278	PREDICTED: scarecrow-like protein 33
gene2751	48.84	43.699	34.912	74.274	44.783	84.102	0.672654	up	0.0612853	0.416141	LOC104904287	PREDICTED: uncharacterized protein LOC104904287
gene2752	7.565	8.744	9.315	5.357	11.642	12.539	0.205054	up	0.780416	1	LOC104904293	PREDICTED: protein FIZZY-RELATED 3 isoform X1
gene2753	34.027	19.982	30.308	19.616	34.916	29.069	-0.0123029	down	0.94454	1	LOC104904309	PREDICTED: actin-related protein 5 isoform X2
gene2755	896.076	632.967	733.859	632.315	505.816	896.595	-0.153339	down	0.580785	0.984785	LOC104904325	PREDICTED: uncharacterized protein LOC104904325
gene2757	14.429	11.648	10.857	7.645	19.627	18.095	0.296672	up	0.52476	0.957751	LOC109136060	PREDICTED: uncharacterized protein LOC109136060
gene2758	301.357	235.124	234.804	185.195	286.762	252.873	-0.089621	down	0.699693	1	LOC104904344	PREDICTED: protein CHLOROPLAST IMPORT APPARATUS 2 isoform X1
gene2759	485.041	580.698	435.832	508.29	461.213	416.356	-0.115692	down	0.642838	0.997463	LOC104904368	PREDICTED: peptidyl-prolyl cis-trans isomerase FKBP20-1
gene2760	289.476	352.693	278.481	316.711	321.681	333.562	0.078235	up	0.833208	1	LOC104904359	PREDICTED: laccase-17
gene2761	0.289	0	0	0	0.916	1.169	2.83808	up	0.135844	0.625609	LOC104904379	PREDICTED: laccase-17-like
gene2762	57.881	55.438	64.221	72.049	69.541	73.535	0.277027	up	0.384751	0.917581	LOC104904387	PREDICTED: laccase-17
gene2763	138.381	151.035	155.058	138.975	104.652	134.604	-0.23283	down	0.39539	0.925038	LOC104904394	PREDICTED: E3 ubiquitin-protein ligase SDIR1 isoform X3
gene2764	363.357	506.138	434.2	255.066	198.888	198.279	-0.999144	down	0.000179581	0.00613357	LOC104883553	_
gene2765	666.866	684.619	551.847	906.244	696.358	885.023	0.386241	up	0.159111	0.681713	LOC104904405	PREDICTED: probable E3 ubiquitin-protein ligase RHC2A
gene2767	341.523	280.228	306.32	252.873	345.53	317.331	-0.0193065	down	0.905274	1	LOC104904426	PREDICTED: pumilio homolog 1
gene2768	116.679	96.415	132.519	102.071	79.968	121.904	-0.185355	down	0.52126	0.957519	LOC104904436	PREDICTED: transcription factor PCL1
gene2769	0	0	8.774	5.767	0	7.874	0.636467	up	0.73528	1	LOC104904455	PREDICTED: thaumatin-like protein
gene2770	39.98	20.396	33.843	25.951	39.948	42.746	0.205526	up	0.610634	0.995359	LOC104904445	PREDICTED: uncharacterized protein LOC104904445
gene2771	273.54	226.111	298.882	201.573	276.32	212.23	-0.210498	down	0.427776	0.945699	LOC104904473	PREDICTED: uncharacterized protein LOC104904473 isoform X1
gene2772	65.376	56.713	50.487	59.985	70.381	82.487	0.302621	up	0.38915	0.921006	LOC104904464	PREDICTED: L-type lectin-domain containing receptor kinase S.4-like
gene2773	414.91	424.97	435.832	439.132	452.441	452.751	0.075578	up	0.808396	1	LOC104904488	PREDICTED: probable splicing factor 3A subunit 1
gene2774	253761	349420	328051	332842	271739	278972	-0.0758232	down	0.744552	1	LOC104904499	PREDICTED: ribulose bisphosphate carboxylase/oxygenase activase, chloroplastic isoform X1
gene2775	1.857	0	0	0	0	0.94	-0.979973	down	1	1	LOC104904514	PREDICTED: LOB domain-containing protein 33-like
gene2776	3.563	2.517	0	0	3.77	0	-0.689071	down	1	1	LOC109136092	PREDICTED: uncharacterized protein LOC109136092
gene2778	8.462	5.123	23.194	10.761	14.068	9.796	-0.0870609	down	1	1	LOC104904550	PREDICTED: AT-hook motif nuclear-localized protein 15
gene2779	410.074	428.203	400.549	468.593	376.069	465.83	0.0811348	up	0.777315	1	LOC104904561	PREDICTED: thylakoid lumenal 15 kDa protein 1, chloroplastic
gene2781	206.044	166.105	181.548	190.922	143.438	148.967	-0.196096	down	0.502856	0.952201	LOC104904586	PREDICTED: uncharacterized protein LOC104904586
gene2783	105.581	119.65	129.453	128.896	134.206	175.807	0.307385	up	0.294865	0.847647	LOC104904607	PREDICTED: tropinone reductase homolog At5g06060 isoform X2
gene2785	2772.4	2991.96	3243.99	3103.88	3456.7	3965.35	0.224611	up	0.439795	0.952201	LOC104904619	PREDICTED: protein phosphatase 2C 37
gene2786	115.849	66.679	111.824	87.243	101.521	96.011	-0.0477194	down	0.886913	1	LOC104904630	PREDICTED: protein HESO1
gene2787	139.428	157.982	123.417	122.859	177.092	160.229	0.12897	up	0.715601	1	LOC104904640	PREDICTED: probable methyltransferase PMT11
gene2788	275.916	305.52	272.139	394.156	412.236	543.862	0.661639	up	0.0182453	0.198461	LOC104904649	PREDICTED: BTB/POZ and MATH domain-containing protein 3 isoform X3
gene2789	1594.09	1939.13	1729.31	918.043	1489.55	1114.87	-0.579171	down	0.0215527	0.219164	LOC104904667	PREDICTED: ultraviolet-B receptor UVR8 isoform X1
gene2790	4.59	0	1.727	0	1.619	1.55	-0.994532	down	0.566598	0.977347	LOC104904693	PREDICTED: uncharacterized protein LOC104904693 isoform X1
gene2791	1339.09	1274.07	1640.08	1389.41	1547.36	1520.59	0.0676262	up	0.826402	1	LOC104904721	PREDICTED: mannose-1-phosphate guanylyltransferase 1
gene2792	41.059	27.6	35.878	35.004	45.543	32.199	0.10906	up	0.721929	1	LOC104904732	PREDICTED: uncharacterized protein LOC104904732 isoform X4
gene2794	115.835	90.097	130.738	66.62	83.997	145.018	-0.187516	down	0.502342	0.952201	LOC104904799	PREDICTED: uncharacterized protein At2g39795, mitochondrial
gene2797	513.986	543.286	584.884	523.841	499.903	645.947	0.0239899	up	0.973184	1	LOC104904817	PREDICTED: delta-1-pyrroline-5-carboxylate synthase isoform X2
gene2798	23.411	21.548	30.026	30.787	21.766	41.319	0.324081	up	0.297014	0.848452	LOC104904840	PREDICTED: protein YIPF1 homolog
gene2800	265.255	342.32	268.15	250.101	202.088	224.246	-0.372525	down	0.159961	0.683462	LOC104904851	PREDICTED: sm-like protein LSM2
gene2801	761.04	436.785	640.089	437.675	367.749	337.261	-0.68564	down	0.0168161	0.188494	LOC104904860	PREDICTED: probable glycosyltransferase At5g11130
gene2802	432.814	264.366	325.859	216.727	397.847	302.245	-0.158152	down	0.529114	0.960255	LOC104904867	PREDICTED: folylpolyglutamate synthase
gene2803	168.999	191.631	193.253	215.273	161.391	181.996	0.0123892	up	0.9698	1	LOC104904877	PREDICTED: serine/threonine-protein phosphatase PP1 isozyme 4
gene2804	264.705	175.533	154.462	112.711	256.242	131.784	-0.248108	down	0.334186	0.88374	LOC104904884	PREDICTED: protein DA1-related 2 isoform X1
gene2805	387.626	326.242	292.636	260.405	325.577	294.479	-0.193021	down	0.450644	0.952201	LOC104904898	PREDICTED: mitochondrial substrate carrier family protein B-like
gene2806	236.878	107.542	132.343	91.019	197.091	117.815	-0.232057	down	0.394738	0.924324	LOC104904909	PREDICTED: protein NRT1/ PTR FAMILY 5.6
gene2807	18.047	33.995	15.843	30.123	19.094	34.53	0.302933	up	0.445791	0.952201	LOC104904921	PREDICTED: ras-related protein Rab2BV isoform X1
gene2808	104.37	49.431	77.295	55.573	77.834	76.942	-0.135705	down	0.63732	0.996273	LOC104904931	PREDICTED: protein N-terminal asparagine amidohydrolase
gene2809	48.613	41.307	35.386	37.631	33.543	32.114	-0.278775	down	0.347519	0.896774	LOC104904953	PREDICTED: uncharacterized protein LOC104904953 isoform X2
gene2810	1.13	1.064	5.101	5.867	1.594	4.196	0.675995	up	0.258796	0.803992	LOC104904969	PREDICTED: uncharacterized protein DDB_G0271670
gene2811	20.756	0	18.742	13.858	35.136	58.87	1.44929	up	0.0224535	0.224651	LOC104904979	PREDICTED: uncharacterized protein LOC104904979
gene2812	87.669	168.443	102.907	171.695	137.275	170.502	0.417383	up	0.2379	0.798147	LOC104904987	PREDICTED: uncharacterized protein LOC104904987
gene2813	11.747	5.186	9.944	9.804	18.643	23.798	0.958843	up	0.0258259	0.246769	LOC104904998	PREDICTED: rop guanine nucleotide exchange factor 7
gene2814	47.392	52.192	48.015	48.168	46.193	65.393	0.114167	up	0.752584	1	LOC104905005	PREDICTED: DEAD-box ATP-dependent RNA helicase 18
gene2815	68.529	41.557	55.456	35.251	57.456	57.628	-0.139014	down	0.595064	0.991083	LOC104905018	PREDICTED: protein GUCD1
gene2816	378.933	202.561	354.13	229.996	400.417	326.777	0.0328764	up	0.917157	1	LOC104905043	PREDICTED: crooked neck-like protein 1
gene2817	345.501	354.422	450.807	304.872	270.079	370.03	-0.284191	down	0.284426	0.837601	LOC104905055	PREDICTED: uncharacterized protein LOC104905055
gene2818	233.546	97.447	156.973	97.194	216.948	175.811	0.0058627	up	1	1	LOC104905063	PREDICTED: glucosidase 2 subunit beta
gene2819	3892.09	5892.94	7221.25	5141.43	7424.3	7426.59	0.233377	up	0.458227	0.952201	LOC104905072	PREDICTED: 18.3 kDa class I heat shock protein
gene2820	65.954	89.347	93.814	91.486	211.248	73.213	0.593712	up	0.0529005	0.380931	LOC104905087	PREDICTED: UDP-glycosyltransferase 76C2-like
gene2821	39.767	34.957	47.876	21.634	31.789	28.645	-0.57905	down	0.0816758	0.480808	LOC104905080	PREDICTED: UDP-glycosyltransferase 76C2-like
gene2822	151.468	50.491	103.726	53.026	86.428	49.993	-0.690243	down	0.0225731	0.22533	LOC109133531	PREDICTED: UDP-glycosyltransferase 76F1-like
gene2824	423.139	460.129	497.167	411.436	487.222	501.624	0.0205944	up	0.999021	1	LOC104905102	PREDICTED: UDP-glycosyltransferase 76C4
gene2825	0	0	3.96	0	4.641	0.889	0.481469	up	0.763599	1	LOC104905094	PREDICTED: UDP-glycosyltransferase 76C2, partial
gene2826	211.232	61.673	95.364	70.515	154.948	114.114	-0.11702	down	0.710294	1	LOC104905092	PREDICTED: UDP-glycosyltransferase 76C4-like
gene2828	186.15	146.581	285.874	261.47	242.146	355.476	0.473792	up	0.122087	0.608479	LOC104905137	PREDICTED: 18.2 kDa class I heat shock protein
gene2829	73.814	36.609	35.452	38.447	85.572	50.906	0.261999	up	0.432921	0.948237	LOC104905146	PREDICTED: uncharacterized protein LOC104905146
gene2830	679.507	520.361	594.912	572.393	733.697	565.431	0.0604041	up	0.830999	1	LOC104905152	PREDICTED: uncharacterized protein LOC104905152
gene2833	139.738	74.797	84.246	91.751	176.309	161.766	0.52466	up	0.0766476	0.469146	LOC104905171	PREDICTED: proline dehydrogenase 2, mitochondrial-like
gene2834	255.922	177.186	230.506	213.113	268.972	319.748	0.272956	up	0.329729	0.879434	LOC104905181	PREDICTED: probable inactive ATP-dependent zinc metalloprotease FTSHI 3, chloroplastic
gene2835	1278.84	406.558	557.55	289.401	1234.15	860.466	0.087999	up	0.782855	1	LOC104905189	PREDICTED: ribosomal RNA-processing protein 14-C
gene2836	18.555	11.09	22.151	28.985	23.784	23.494	0.558116	up	0.0711922	0.45096	LOC104905210	PREDICTED: ecotropic viral integration site 5 protein homolog
gene2837	1.931	0.909	1.453	2.149	3.405	4.563	1.23614	up	0.144789	0.646612	LOC104905226	PREDICTED: S-adenosylmethionine decarboxylase proenzyme
gene2839	52.039	62.44	58.734	38.868	51.286	65.709	-0.152266	down	0.560814	0.976948	LOC104905243	PREDICTED: uncharacterized protein LOC104905243
gene2840	141.017	128.612	134.984	143.013	137.864	135.608	0.0417216	up	0.907458	1	LOC104905249	PREDICTED: basic leucine zipper 23
gene2842	145.475	91.12	117.698	76.748	157.398	129.95	0.0393756	up	0.937406	1	LOC104905260	PREDICTED: paired amphipathic helix protein Sin3-like 2 isoform X1
gene2844	8.317	1.068	1.707	2.524	3.2	2.298	-0.467336	down	0.558028	0.975222	LOC104905299	PREDICTED: sister chromatid cohesion 1 protein 1-like
gene2845	315.431	169.49	255.601	176.999	318.037	241.681	-0.00743203	down	0.966179	1	LOC104905310	PREDICTED: uncharacterized protein LOC104905310
gene2846	1345.45	1035.95	1205.4	1106.74	1322.53	1228.28	0.0281739	up	0.929428	1	LOC104905319	PREDICTED: uncharacterized protein LOC104905319
gene2850	0.697	0	0	0	0	4.939	2.81967	up	0.135844	0.625609	LOC104905327	PREDICTED: protein NRT1/ PTR FAMILY 5.6
gene2851	1602.8	2583.23	1952.67	2261.49	1367.55	1606.41	-0.229621	down	0.375309	0.914332	LOC104905334	PREDICTED: uncharacterized protein LOC104905334
gene2852	56.471	93.491	74.691	66.765	43.876	64.351	-0.360404	down	0.230289	0.787955	LOC104905340	PREDICTED: uncharacterized protein At4g29660
gene2853	40.772	78.041	68.285	80.495	48.703	99.919	0.292286	up	0.38566	0.917984	LOC104905347	PREDICTED: GTP-binding protein At2g22870
gene2854	214.642	222.554	221.926	197.899	178.022	187.523	-0.226272	down	0.392256	0.9239	LOC104905356	PREDICTED: alpha-mannosidase 2
gene2855	63.331	45.534	57.438	47.82	81.96	79.614	0.332401	up	0.287648	0.840215	LOC104905363	PREDICTED: mannose-1-phosphate guanyltransferase alpha
gene2856	366.196	187.169	267.141	205.399	354.36	331.727	0.119698	up	0.69248	1	LOC104905371	PREDICTED: DNA/RNA-binding protein KIN17
gene2857	67.495	31.785	42.152	34.048	85.215	93.892	0.591784	up	0.0477348	0.358801	LOC104905381	PREDICTED: CWF19-like protein 2
gene2859	4.78	16.883	14.567	22.872	19.218	26.146	0.913292	up	0.0117867	0.146339	LOC104905398	PREDICTED: uncharacterized protein LOC104905398
gene2862	0	0	0	2.453	0	2.233	10.6101	up	0.504132	0.952201	LOC104905409	hypothetical protein BVRB_2g026150
gene2864	319.14	200.872	243.171	230.416	226.304	408.486	0.181014	up	0.518535	0.957519	LOC104905427	PREDICTED: protein trichome birefringence-like 19
gene2866	395.706	287.098	373.192	317.929	387.434	466.722	0.150472	up	0.604412	0.993044	LOC104905453	PREDICTED: protein trichome birefringence-like 19
gene2867	122.332	94.168	147.808	89.005	164.273	157.276	0.172412	up	0.599016	0.992065	LOC104905446	PREDICTED: liprin-alpha-1
gene2869	367.85	163.937	174.192	238.882	278.69	282.1	0.179782	up	0.493157	0.952201	LOC104905464	PREDICTED: endo-1,3(4)-beta-glucanase 2
gene2870	108.386	38.481	62.126	47.359	83.452	75.299	-0.0200398	down	0.962816	1	LOC104905483	PREDICTED: probable endo-1,3(4)-beta-glucanase ARB_01444
gene2871	36.215	51.828	55.208	60.71	47.273	60.504	0.234088	up	0.45367	0.952201	LOC104905472	PREDICTED: proline-rich receptor-like protein kinase PERK8
gene2872	11.559	2.722	26.092	0	14.267	11.708	-0.636208	down	0.336938	0.885244	LOC109136134	PREDICTED: uncharacterized protein LOC109136134
gene2874	1.174	0	0	0	2.484	0	1.07929	up	0.695061	1	LOC104883726	PREDICTED: F-box/FBD/LRR-repeat protein At1g13570-like
gene2875	382.76	360.497	335.599	321.243	293.995	280.925	-0.267668	down	0.319985	0.869687	LOC104905497	PREDICTED: transmembrane protein 33 homolog
gene2876	26.93	41.703	41.5	39.763	33.971	41.966	0.0711402	up	0.864976	1	LOC104905504	PREDICTED: isoprenylcysteine alpha-carbonyl methylesterase ICME
gene2877	23.616	12.604	20.139	20.439	32.759	30.832	0.576233	up	0.0899243	0.509411	LOC104905514	PREDICTED: protein GAMETE EXPRESSED 3 isoform X1
gene2878	65.063	46.882	64.587	50.883	63.308	59.288	-0.0251683	down	0.923761	1	LOC104905534	PREDICTED: histone acetyltransferase HAC1-like isoform X1
gene2879	455.305	435.369	504.733	390.617	410.618	529.257	-0.068726	down	0.761704	1	LOC104905545	PREDICTED: pentatricopeptide repeat-containing protein At3g29230
gene2880	682.213	347.796	445.966	262.777	745.865	561.662	0.0893754	up	0.792625	1	LOC104905552	PREDICTED: protein CROWDED NUCLEI 1 isoform X1
gene2881	2.047	0	0	0	10.831	4.148	2.86953	up	0.135844	0.625609	LOC104905559	PREDICTED: putative nuclease HARBI1
gene2882	264.114	325.739	371.425	303.324	302.593	293.639	-0.0957403	down	0.687186	1	LOC104905568	PREDICTED: protein decapping 5 isoform X1
gene2883	24.171	13.218	13.2	19.088	23.923	29.222	0.513809	up	0.169642	0.698676	LOC104905574	PREDICTED: putative F-box/FBD/LRR-repeat protein At4g13965
gene2884	135.329	121.017	151.116	156.995	175.163	164.786	0.286416	up	0.318292	0.867724	LOC104905580	PREDICTED: probable transmembrane ascorbate ferrireductase 2
gene2885	218.172	172.869	232.878	164.51	172.739	153.024	-0.347772	down	0.202838	0.756742	LOC104905590	PREDICTED: probable translation initiation factor eIF-2B subunit delta isoform X2
gene2886	9.505	13.428	6.437	4.231	4.022	3.851	-1.27865	down	0.144789	0.646612	LOC109134465	PREDICTED: transcription factor DICHOTOMA-like
gene2887	2764.41	3379.56	3029.02	2682.18	2437.28	2718.43	-0.226927	down	0.366312	0.908741	LOC104905598	PREDICTED: ESCRT-related protein CHMP1B
gene2888	225.175	290.455	254.147	206.988	269.308	421.465	0.22189	up	0.562659	0.977347	LOC104905605	PREDICTED: uncharacterized protein LOC104905605
gene2890	30.825	18.463	17.636	13.436	24.497	24.604	-0.0978091	down	0.695447	1	LOC104905616	PREDICTED: HEAT repeat-containing protein 5A-like isoform X1
gene2892	96.656	59.172	89.698	78.276	124.986	114.768	0.373283	up	0.199221	0.751792	LOC104905695	PREDICTED: indole-3-glycerol phosphate synthase, chloroplastic
gene2893	521.356	342.403	409.716	382.366	558.43	585.927	0.261667	up	0.357562	0.90358	LOC104905703	PREDICTED: allene oxide cyclase, chloroplastic isoform X1
gene2894	77.325	86.195	82.487	56.636	72.144	91.214	-0.161233	down	0.497492	0.952201	LOC104905717	PREDICTED: uncharacterized protein LOC104905717 isoform X1
gene2895	724.644	260.589	540.098	302.015	601.069	705.722	0.0768679	up	0.788133	1	LOC104905726	PREDICTED: uncharacterized protein LOC104905726 isoform X1
gene2896	1003.54	1138.81	1140.89	1238.01	1022.68	1127.82	0.0455308	up	0.880932	1	LOC104905741	PREDICTED: uncharacterized protein LOC104905741
gene2897	11.22	0	0	0	0	0	-11.8692	down	0.256198	0.799885	LOC104883750	PREDICTED: transcription factor DIVARICATA
gene2898	39.23	18.029	29.341	24.72	30.504	37.823	0.103589	up	0.75986	1	LOC104905747	PREDICTED: uncharacterized protein LOC104905747
gene2899	5826.18	2093.93	4268.48	2573.91	5896.17	5606.67	0.207783	up	0.441542	0.952201	LOC104905758	PREDICTED: RHOMBOID-like protein 9, chloroplastic
gene2900	1.365	1.928	1.54	0	4.331	0	-0.158115	down	1	1	LOC104905764	PREDICTED: uncharacterized protein LOC104905764
gene2904	0	15.872	2.818	1.389	5.283	2.529	-1.02217	down	0.19931	0.751792	LOC104905792	PREDICTED: protein PLANT CADMIUM RESISTANCE 2-like
gene2906	1154.75	392.121	430.007	270.975	73.414	207.545	-1.84065	down	1.61111e-10	2.69846e-08	LOC104905802	PREDICTED: cell number regulator 10
gene2907	308.275	374.068	403.781	371.469	352.614	343.653	-0.0246338	down	0.899089	1	LOC104905810	PREDICTED: ultraviolet-B receptor UVR8
gene2908	3592.83	3976.55	3841.46	3858.04	3046.72	3623.73	-0.116108	down	0.646837	0.999017	LOC104905814	PREDICTED: 14-3-3-like protein
gene2909	115.244	99.148	80.878	106.865	87.538	115.237	0.0685564	up	0.825794	1	LOC104905822	PREDICTED: uncharacterized protein DDB_G0275933
gene2911	88.381	19	21.685	12.828	2.033	15.569	-2.08443	down	1.51103e-05	0.000762915	LOC104905832	PREDICTED: probable carboxylesterase 17
gene2912	36.39	18.236	26.833	23.614	39.272	28.809	0.170763	up	0.528811	0.960255	LOC104905844	PREDICTED: HEAT repeat-containing protein 5B isoform X1
gene2914	35.909	15.082	29.21	25.919	32.516	20.317	-0.0263027	down	1	1	LOC104905863	PREDICTED: NADPH-dependent diflavin oxidoreductase 1 isoform X1
gene2916	56.937	39.762	44.546	50.758	64.347	72.747	0.411389	up	0.155508	0.673538	LOC104905880	PREDICTED: uncharacterized protein LOC104905880
gene2917	1103.72	1208.05	1451.73	1485.64	1170.78	2116.63	0.342834	up	0.222712	0.784326	LOC104905926	PREDICTED: 30S ribosomal protein 3, chloroplastic
gene2918	67.723	25.058	16.379	26.914	34.119	55.532	0.0946878	up	0.900606	1	LOC104905934	PREDICTED: IST1 homolog
gene2919	737.851	949.33	908.316	953.772	670.957	674.34	-0.174961	down	0.512963	0.955784	LOC104905940	PREDICTED: ubiquitin receptor RAD23d
gene2920	213.672	223.193	218.619	230.356	236.951	229.924	0.0890758	up	0.775483	1	LOC104905946	PREDICTED: probable dolichyl pyrophosphate Man9GlcNAc2 alpha-1,3-glucosyltransferase
gene2921	2687.54	3426.61	3657.87	3566.45	3019.94	3715.35	0.0761586	up	0.813303	1	LOC104905984	PREDICTED: 3-ketoacyl-CoA synthase 6-like
gene2922	86.948	39.868	60.259	39.889	120.234	77.257	0.343577	up	0.279968	0.832192	LOC104905994	PREDICTED: pentatricopeptide repeat-containing protein At4g32450, mitochondrial
gene2923	229.139	248.588	254.207	203.197	214.296	270.125	-0.0901059	down	0.684755	1	LOC104906001	PREDICTED: caffeoylshikimate esterase isoform X1
gene2924	1589.36	1928.89	1713.06	2391.03	1772.69	2497.45	0.348604	up	0.206055	0.761688	LOC104906018	PREDICTED: uncharacterized protein LOC104906018
gene2925	436.751	295.996	448.606	399.425	432.742	482.971	0.154774	up	0.566613	0.977347	LOC104906037	PREDICTED: 50S ribosomal protein HLP, mitochondrial isoform X2
gene2926	33.567	26.804	41.592	21.924	36.672	33.632	-0.144765	down	0.592693	0.99094	LOC104906024	PREDICTED: uncharacterized protein LOC104906024
gene2927	91288.3	131805	116085	160089	102395	183708	0.395622	up	0.153984	0.669558	LOC104906047	PREDICTED: ribulose bisphosphate carboxylase small chain
gene2928	181150	223863	240798	287178	216055	291079	0.298594	up	0.273407	0.825146	LOC104906081	PREDICTED: ribulose bisphosphate carboxylase small chain
gene2930	218.078	178.457	185.612	180.509	230.568	186.949	0.0388245	up	0.905839	1	LOC104906070	PREDICTED: probable manganese-transporting ATPase PDR2
gene2931	324708	418481	408856	499296	366241	444295	0.185185	up	0.499782	0.952201	LOC104906059	PREDICTED: ribulose bisphosphate carboxylase small chain
gene2932	82370.2	116369	108322	133001	95014.1	156021	0.322715	up	0.251648	0.799885	LOC104906053	PREDICTED: ribulose bisphosphate carboxylase small chain
gene2933	2.044	4.331	8.074	4.549	2.162	8.281	0.0532124	up	1	1	LOC104906092	PREDICTED: LOB domain-containing protein 41
gene2934	266.623	243.574	273.516	252.733	272.203	249.796	-0.016628	down	0.936344	1	LOC104906099	PREDICTED: KH domain-containing protein At4g18375
gene2935	0	0	0.503	1.489	0.944	1.355	2.90537	up	0.0462287	0.352611	LOC104906111	PREDICTED: cytokinin hydroxylase
gene2937	60.584	42.175	57.478	46.898	48.306	41.801	-0.225974	down	0.501348	0.952201	LOC104906115	PREDICTED: uncharacterized protein LOC104906115
gene2938	259.183	182.429	261.299	323.303	320.079	436.312	0.619206	up	0.0251531	0.243007	LOC104906122	PREDICTED: protein ABA DEFICIENT 4, chloroplastic
gene2939	36.665	47.949	33.274	38.869	30.666	44.416	-0.049002	down	0.818264	1	LOC104906132	PREDICTED: zinc transporter 5 isoform X1
gene2940	61.41	67.08	52.876	68.334	45.547	62.845	-0.0373891	down	0.908043	1	LOC104906145	PREDICTED: uncharacterized protein LOC104906145
gene2941	381.134	220.274	365.338	324.676	414.814	527.373	0.390051	up	0.158143	0.678959	LOC104906150	PREDICTED: UMP-CMP kinase 3
gene2942	10525.8	7930.41	8550.61	8997.78	8493.74	10021.5	0.026791	up	0.916993	1	LOC104906160	PREDICTED: 40S ribosomal protein S7
gene2943	317.64	283.056	381.95	199.158	299.224	352.066	-0.208448	down	0.390045	0.921861	LOC104906170	PREDICTED: mannose-6-phosphate isomerase 1
gene2944	23.002	7.926	15.197	11.861	20.775	15.912	0.0738583	up	0.870575	1	LOC104906178	PREDICTED: elongator complex protein 5
gene2945	37.472	23.784	29.422	28.403	39.071	45.658	0.319173	up	0.340182	0.888886	LOC104906184	PREDICTED: uncharacterized protein LOC104906184
gene2946	40.493	43.477	31.078	41.454	49.696	73.83	0.520044	up	0.166829	0.694623	LOC104906193	PREDICTED: uncharacterized protein LOC104906193
gene2947	200.444	90.426	144.485	76.223	182.367	144.457	-0.111243	down	0.662183	1	LOC104906199	PREDICTED: uncharacterized protein LOC104906199
gene2948	33.355	13.464	13.445	7.953	50.414	33.786	0.61271	up	0.275179	0.82644	LOC104906210	PREDICTED: uncharacterized protein LOC104906210
gene2949	82.573	96.117	107.636	128.119	86.131	120.749	0.226496	up	0.429498	0.945699	LOC104906229	PREDICTED: chloroplastic group IIB intron splicing facilitator CRS2-B, chloroplastic
gene2950	511.389	379.043	433.829	464.768	435.354	565.225	0.146055	up	0.588476	0.989041	LOC104906234	PREDICTED: plastidic glucose transporter 4
gene2951	11.262	7.956	25.423	17.545	9.532	38.787	0.56109	up	0.223962	0.786691	LOC104906239	PREDICTED: uncharacterized protein LOC104906239 isoform X1
gene2952	0	0	0.733	0.722	0	0	-0.0217248	down	1	1	LOC104906249	PREDICTED: uncharacterized protein LOC104906249
gene2953	12.184	5.038	5.702	10.912	15.091	7.224	0.535439	up	0.135904	0.625609	LOC104906256	PREDICTED: delta(7)-sterol-C5(6)-desaturase
gene2954	165.128	100.88	122.78	116.083	218.38	204.558	0.471355	up	0.0992362	0.540524	LOC104906264	PREDICTED: chloroplastic group IIA intron splicing facilitator CRS1, chloroplastic
gene2955	205.314	134.105	185.385	132.925	163.622	169.077	-0.172612	down	0.523733	0.957519	LOC104906268	PREDICTED: protein ABHD17B
gene2956	10.054	0	2.128	2.797	6.648	13.367	0.904876	up	0.0899271	0.509411	LOC104906284	PREDICTED: peptide methionine sulfoxide reductase
gene2957	1102.01	1409.87	1209.1	963.118	940.743	773.717	-0.474752	down	0.0737681	0.458425	LOC104906293	PREDICTED: uncharacterized protein LOC104906293
gene2958	19.18	4.857	6.535	6.644	21.441	10.081	0.320049	up	0.312422	0.861986	LOC104906301	PREDICTED: LEAF RUST 10 DISEASE-RESISTANCE LOCUS RECEPTOR-LIKE PROTEIN KINASE-like 1.3 isoform X4
gene2960	35.414	11.436	21.698	27.022	42.82	27.673	0.508491	up	0.183701	0.727081	LOC104906332	PREDICTED: putative F-box/LRR-repeat protein 23
gene2961	14.804	40.22	34.702	38.015	66.264	53.06	0.810258	up	0.0257573	0.246512	LOC104906341	PREDICTED: putative F-box protein At4g05475
gene2962	772.617	476.165	632.072	503.146	927.147	639.743	0.138268	up	0.630974	0.995359	LOC104906350	PREDICTED: LEAF RUST 10 DISEASE-RESISTANCE LOCUS RECEPTOR-LIKE PROTEIN KINASE-like 2.4
gene2963	238.275	190.225	199.65	162.683	251.395	241.69	0.0620761	up	0.874591	1	LOC104906360	PREDICTED: transcription initiation factor IIE subunit alpha isoform X1
gene2965	669.919	775.267	764.157	737.524	561.739	920.417	0.00673428	up	0.992599	1	LOC104906372	PREDICTED: protein PAM68, chloroplastic
gene2966	220.532	265.627	259.914	283.986	189.18	204.722	-0.138269	down	0.624226	0.995359	LOC104906379	PREDICTED: uncharacterized protein LOC104906379
gene2967	4.381	3.094	5.768	7.312	7.724	8.874	0.852238	up	0.125371	0.612559	LOC104906390	PREDICTED: uncharacterized protein LOC104906390 isoform X1
gene2968	0.995	0	0.374	0	0	0	-8.8371	down	0.131224	0.616447	LOC104883802	PREDICTED: uncharacterized protein LOC104883802
gene2969	48.461	37.743	44.178	29.037	29.58	44.683	-0.335896	down	0.274873	0.826415	LOC104906404	PREDICTED: DNA replication complex GINS protein PSF3
gene2970	180.019	124.109	157.126	130.873	164.81	163.139	-0.0076268	down	0.967024	1	LOC104906422	PREDICTED: lisH domain and HEAT repeat-containing protein KIAA1468 homolog
gene2971	1017.5	284.667	463.323	222.825	1126.83	761.904	0.258238	up	0.364222	0.907524	LOC104906430	PREDICTED: protein PLASTID MOVEMENT IMPAIRED 2
gene2972	286.166	348.887	354.817	335.272	344.974	310.073	0.000654249	up	0.967643	1	LOC104906439	PREDICTED: uncharacterized protein LOC104906439
gene2974	198.844	105.039	160.027	138.53	232.328	234.692	0.384399	up	0.205184	0.760284	LOC104906448	PREDICTED: 60S ribosomal protein L26-1-like
gene2975	20.542	18.656	14.905	24.491	24.838	25.266	0.463348	up	0.294324	0.847085	LOC104906464	PREDICTED: zinc finger CCCH domain-containing protein 14
gene2976	985.634	835.475	1043.4	1089.2	1294.51	977.724	0.230788	up	0.426491	0.94457	LOC104883827	PREDICTED: chloroplast envelope membrane 70 kDa heat shock-related protein-like
gene2978	2047.95	2505.49	2143.84	2331.33	2052.8	1732.97	-0.130728	down	0.607405	0.99533	LOC104906480	PREDICTED: 2-hydroxyacyl-CoA lyase
gene2979	155.222	76.814	123.724	79.043	144.74	162.559	0.118973	up	0.724551	1	LOC104906487	PREDICTED: RNA polymerase-associated protein LEO1 isoform X1
gene2980	62.328	49.931	53.906	40.657	67.459	65.311	0.0617109	up	0.888592	1	LOC104906496	PREDICTED: DNA ligase 6
gene2981	7070.14	6145.52	5506.68	7936.39	5170.46	9892.27	0.296818	up	0.269153	0.818281	LOC104906507	PREDICTED: uncharacterized protein LOC104906507
gene2982	220.464	325.003	266.704	285.668	230.164	246.111	-0.0921001	down	0.695021	1	LOC104906511	PREDICTED: protein-lysine N-methyltransferase Mettl10
gene2983	1198.58	1238.64	1255	1327.98	998.537	1209.9	-0.0621974	down	0.816124	1	LOC104906521	PREDICTED: uncharacterized protein LOC104906521
gene2984	48.269	18.092	40.025	21.923	65.659	50.888	0.380256	up	0.279315	0.831581	LOC104906542	PREDICTED: pentatricopeptide repeat-containing protein At4g02820, mitochondrial
gene2985	59.133	54.301	64.071	48.692	47.547	61.694	-0.168544	down	0.561923	0.977347	LOC104906550	PREDICTED: E3 ubiquitin-protein ligase MARCH8
gene2986	10.546	2.483	3.968	3.912	0	8.902	-0.407476	down	0.815578	1	LOC104906556	PREDICTED: protein PIN-LIKES 2
gene2989	14.157	45	37.949	76.796	44.934	43.02	0.762628	up	0.0431518	0.337522	LOC104906566	PREDICTED: uncharacterized protein LOC104906566
gene2990	87.853	97.926	138.274	113.006	114.267	108.584	0.0516168	up	0.890593	1	LOC104906572	PREDICTED: uncharacterized protein LOC104906572 isoform X1
gene2991	1371.56	1303.85	1313.78	1263.82	1278.24	1356.2	-0.0332666	down	0.876072	1	LOC104906582	PREDICTED: uncharacterized protein LOC104906582
gene2992	1.141	0	0	1.269	0	1.155	1.08509	up	1	1	LOC104906591	PREDICTED: uncharacterized protein LOC104906591 isoform X1
gene2994	1016.38	690.942	968.605	682.842	1039.06	1163.05	0.108512	up	0.725975	1	LOC104906601	PREDICTED: ATP-dependent Clp protease proteolytic subunit 3, chloroplastic
gene2995	20.841	18.751	17.952	15.013	18.22	16.555	-0.208856	down	0.447259	0.952201	LOC104883855	PREDICTED: uncharacterized protein LOC104883855
gene2996	41.608	34.242	34.651	39.107	47.868	42.965	0.23378	up	0.447657	0.952201	LOC104906606	PREDICTED: dol-P-Man:Man(5)GlcNAc(2)-PP-Dol alpha-1,3-mannosyltransferase
gene2997	1141.32	1160.74	1247.65	1253.42	1093.57	1386.61	0.072869	up	0.809017	1	LOC104906613	PREDICTED: uncharacterized protein LOC104906613
gene2998	145.138	90.763	115.119	80.099	149.835	113.765	-0.0304073	down	0.879114	1	LOC104906630	PREDICTED: regulator of nonsense transcripts UPF2
gene2999	62.804	24.761	31.321	48.757	67.992	71.013	0.659313	up	0.0604951	0.413079	LOC104906638	PREDICTED: uncharacterized protein LOC104906638 isoform X1
gene3000	0	0	0	2.85	0	0	9.8933	up	0.504132	0.952201	LOC104906653	PREDICTED: heavy metal-associated isoprenylated plant protein 34
gene3002	73.063	70.908	73.142	82.009	85.367	85.592	0.220506	up	0.467202	0.952201	LOC104906667	PREDICTED: uncharacterized protein LOC104906667
gene3003	58.58	25.362	40.523	64.134	34.987	36.368	0.122433	up	0.637934	0.99629	LOC104906679	PREDICTED: mitochondrial intermembrane space import and assembly protein 40 homolog
gene3004	47.304	33.885	43.99	38.922	42.293	38.805	-0.0607162	down	0.842984	1	LOC104906689	PREDICTED: protein AAR2 homolog
gene3005	184.889	108.927	148.294	127.819	100.719	151.816	-0.217061	down	0.453685	0.952201	LOC104906695	PREDICTED: pyridoxal kinase isoform X2
gene3006	53.406	22.787	39.241	22.734	60.296	50.466	0.209723	up	0.513822	0.955919	LOC104906711	PREDICTED: transcription repressor MYB6-like isoform X2
gene3007	175.084	117.923	195.314	140.456	144.314	123.732	-0.257485	down	0.409242	0.932684	LOC104906722	PREDICTED: uncharacterized protein At1g66480
gene3008	210.872	89.846	83.113	175.056	106.239	77.981	-0.0953779	down	0.896869	1	LOC104906731	PREDICTED: uncharacterized protein LOC104906731
gene3009	70.516	71.007	74.871	65.588	79.481	67.194	-0.0278072	down	0.88247	1	LOC104906742	PREDICTED: protease Do-like 7
gene3011	17.254	7.077	8.166	8.67	11.777	7.893	-0.197447	down	0.651197	0.999017	LOC104906750	PREDICTED: putative disease resistance protein RGA3
gene3013	23.012	26.857	38.395	32.287	24.347	19.256	-0.217907	down	0.621195	0.995359	LOC104906767	PREDICTED: probable aquaporin NIP-type
gene3014	277.387	239.482	334.611	200.06	239.127	214.819	-0.380667	down	0.158197	0.678959	LOC104906776	PREDICTED: U-box domain-containing protein 4 isoform X2
gene3017	168.737	93.009	161.724	156.367	198.424	174.282	0.321205	up	0.236757	0.796679	LOC104906787	PREDICTED: uncharacterized protein LOC104906787
gene3018	153.65	172.63	142.012	135.972	200.961	183.823	0.153198	up	0.668516	1	LOC104906794	PREDICTED: pentatricopeptide repeat-containing protein At1g77360, mitochondrial
gene3020	230.507	172.091	234.783	177.95	193.647	181.602	-0.204356	down	0.461095	0.952201	LOC104906801	PREDICTED: serine/threonine-protein kinase CDL1
gene3021	0	0	0	20.494	4.871	41.975	14.4543	up	0.000440227	0.012289	LOC104906809	PREDICTED: polcalcin Che a 3
gene3022	257.242	349.421	368.624	368.093	319.336	311.138	0.0340323	up	0.928391	1	LOC104906815	PREDICTED: probable fructokinase-6, chloroplastic
gene3026	1742.06	2205.58	2206.16	4456.05	4018.55	5570.2	1.19049	up	1.53744e-05	0.000774007	LOC104906830	PREDICTED: probable calcium-binding protein CML18
gene3027	687.387	504.291	602.187	374.435	454.633	383.835	-0.564606	down	0.0359932	0.297728	LOC104906838	PREDICTED: GDP-L-galactose phosphorylase 2
gene3028	0	0	0	2.338	0	0	9.60795	up	0.504132	0.952201	LOC104906847	PREDICTED: LOW QUALITY PROTEIN: transcription factor MYB1-like
gene3029	825.402	729.734	792.158	720.296	914.989	666.331	-0.0283514	down	0.897248	1	LOC104906850	PREDICTED: receptor-like protein kinase FERONIA
gene3030	750.922	410.971	551.838	373.161	601.015	349.935	-0.372116	down	0.169614	0.698676	LOC104906857	PREDICTED: receptor-like protein kinase FERONIA isoform X1
gene3032	827.726	706.476	738.076	890.481	778.347	857.217	0.152741	up	0.562892	0.977347	LOC109133521	PREDICTED: putative receptor-like protein kinase At5g39000
gene3033	391.007	252.858	288.254	364.622	373.627	594.793	0.516135	up	0.0599186	0.410753	LOC104906872	PREDICTED: putative receptor-like protein kinase At5g39000
gene3034	178.772	101.217	128.611	137.428	126.334	180.392	0.12037	up	0.654631	1	LOC104906897	PREDICTED: uncharacterized protein C9orf85 homolog
gene3035	85.534	55.967	58.94	54.435	60.33	69.92	-0.118109	down	0.669587	1	LOC104906901	PREDICTED: solute carrier family 25 member 44
gene3036	33.332	0	6.772	14.836	16.927	38.49	0.808767	up	0.0240091	0.235553	LOC104906907	PREDICTED: protein COBRA
gene3037	181.962	248.293	154.205	217.682	209.598	218.913	0.14486	up	0.658033	1	LOC104906921	PREDICTED: protein COBRA-like isoform X2
gene3038	70.715	61.117	46.949	49.065	80.097	66.573	0.130706	up	0.738817	1	LOC104906917	PREDICTED: COBRA-like protein 4
gene3041	84.148	49.669	79.363	89.788	83.54	144.785	0.577461	up	0.0436707	0.339849	LOC104906946	PREDICTED: cytochrome P450 85A
gene3042	471.468	217.081	225.034	234.373	241.872	236.884	-0.357371	down	0.217531	0.774626	LOC104906953	PREDICTED: alpha-1,4-glucan-protein synthase
gene3043	188.914	178.45	222.837	185.896	204.965	209.368	0.0243065	up	0.959358	1	LOC104906961	PREDICTED: probable tRNA (guanine(26)-N(2))-dimethyltransferase 2 isoform X2
gene3045	0	1.143	1.369	0	0.856	1.229	-0.268437	down	0.763599	1	LOC104906969	PREDICTED: developmental protein SEPALLATA 1 isoform X1
gene3047	25.169	11.589	19.149	13.485	29.193	26.628	0.309936	up	0.312081	0.861986	LOC104883896	PREDICTED: truncated transcription factor CAULIFLOWER A-like
gene3048	217.426	203.681	209.065	167.698	198.443	160.216	-0.259703	down	0.325997	0.876725	LOC104906990	PREDICTED: ultraviolet-B receptor UVR8
gene3049	721.161	242.035	267.735	276.181	324.559	259.564	-0.51683	down	0.0732676	0.456782	LOC104906998	PREDICTED: uncharacterized protein LOC104906998
gene3050	165.819	188.147	197.96	164.66	117.418	157.824	-0.327291	down	0.226024	0.787955	LOC104907005	PREDICTED: E3 ubiquitin-protein ligase At3g02290
gene3051	56.926	49.013	70.041	52.198	58.677	68.799	0.0299697	up	0.948791	1	LOC104907011	PREDICTED: AUGMIN subunit 5 isoform X2
gene3052	791.529	830.812	989.334	1099.28	1466.05	1375.92	0.593677	up	0.0322787	0.281413	LOC104907021	PREDICTED: proline-rich extensin-like protein EPR1
gene3054	348.534	326.191	282.934	337.671	351.299	231.649	-0.0569076	down	0.843011	1	LOC104907032	PREDICTED: thioredoxin-like protein Clot
gene3055	5683.97	4062.63	4808.59	4312.4	5886.12	5797.81	0.136209	up	0.631643	0.995359	LOC104907036	PREDICTED: 60S ribosomal protein L7a-2
gene3056	239.718	222.028	233.513	230.36	286.376	226.32	0.09592	up	0.74538	1	LOC104907046	PREDICTED: auxin transport protein BIG
gene3057	131.001	96.462	106.636	86.58	91.559	141.542	-0.0636421	down	0.803945	1	LOC104907054	PREDICTED: U3 small nucleolar ribonucleoprotein protein IMP3
gene3059	201.66	169.286	232.554	251.228	330.855	242.753	0.450752	up	0.105114	0.560093	LOC104907063	PREDICTED: uncharacterized protein At1g04910
gene3060	54.238	63.695	54.713	43.757	57.384	48.416	-0.207118	down	0.428801	0.945699	LOC104907072	PREDICTED: transcription factor BIM2 isoform X1
gene3061	91.683	67.055	76.007	43.336	83.695	69.446	-0.25673	down	0.331673	0.880702	LOC104907086	PREDICTED: uncharacterized protein At1g04910
gene3062	627.614	346.417	469.498	314	474.074	426.284	-0.249406	down	0.348828	0.89731	LOC104907095	PREDICTED: phosphatidylinositol 4-kinase gamma 6
gene3063	153.21	51.883	83.547	56.828	102.6	102.88	-0.138008	down	0.637056	0.996196	LOC104907116	PREDICTED: calcium/calmodulin-regulated receptor-like kinase 2
gene3064	0.724	0	0.409	0	0.766	1.467	0.976957	up	0.73528	1	LOC104907127	PREDICTED: GDSL esterase/lipase 7
gene3068	84.509	95.32	83.075	134.231	162.957	128.403	0.694925	up	0.0169287	0.189512	LOC104907144	PREDICTED: beta-hexosaminidase 2
gene3069	2.265	1.066	1.704	0	0.799	1.529	-1.1119	down	0.523504	0.957519	LOC104907155	PREDICTED: uncharacterized protein LOC104907155
gene3072	47.944	17.22	34.852	30.744	79.096	37.041	0.554403	up	0.096811	0.530757	LOC104907166	PREDICTED: GDSL esterase/lipase 7
gene3074	226.11	143.315	114.496	127.842	183.62	195.607	0.0674101	up	0.855367	1	LOC104907176	PREDICTED: F-box/kelch-repeat protein At5g15710
gene3077	9.071	8.116	4.095	6.393	5.118	4.594	-0.40206	down	0.338291	0.88692	LOC104907186	hypothetical protein BVRB_2g028400 isoform A
gene3078	18.256	11.284	14.166	17.776	24.144	27.739	0.672442	up	0.147072	0.653616	LOC104907209	PREDICTED: uncharacterized protein LOC104891045 isoform X2
gene3079	130.835	143.145	117.691	124.789	142.586	127.545	0.011918	up	0.994181	1	LOC104907214	PREDICTED: protein ABHD17C
gene3080	6.755	4.581	6.404	5.111	6.861	5.2	-0.0469399	down	0.947342	1	LOC104907223	PREDICTED: DNA-directed RNA polymerase 2, chloroplastic/mitochondrial
gene3082	2691.2	3313.74	2945.38	4088.47	2818.51	3535.19	0.222411	up	0.410081	0.932684	LOC104907231	PREDICTED: probable sodium-coupled neutral amino acid transporter 6
gene3083	139.079	93.403	107.898	78.871	160.693	119.761	0.0781424	up	0.82759	1	LOC104907242	PREDICTED: zinc finger CCCH domain-containing protein 41 isoform X2
gene3084	540.762	374.93	458.223	358.264	456.819	481.182	-0.0839319	down	0.738687	1	LOC104907259	PREDICTED: uncharacterized protein LOC104907259
gene3085	1.657	0	1.246	6.144	3.505	1.119	1.89005	up	0.0189027	0.20114	LOC104907269	PREDICTED: sodium-coupled neutral amino acid transporter 1-like
gene3087	107.467	63.399	70.644	84.103	104.953	74.166	0.124196	up	0.690181	1	LOC104907274	PREDICTED: biogenesis of lysosome-related organelles complex 1 subunit 2
gene3088	46.168	21.536	23.351	19.144	35.713	24.044	-0.206687	down	0.4744	0.952201	LOC104907282	PREDICTED: kanadaptin
gene3089	14.643	2.069	8.263	5.703	10.07	20.765	0.548858	up	0.276806	0.828896	LOC104907313	PREDICTED: zinc finger BED domain-containing protein RICESLEEPER 2
gene3091	12.98	2.292	5.494	8.124	6.008	9.861	0.208362	up	0.722277	1	LOC104907305	PREDICTED: pentatricopeptide repeat-containing protein At3g02330
gene3092	359.503	357.639	407.449	363.368	266.247	362.635	-0.180624	down	0.516596	0.957519	LOC104907320	PREDICTED: uncharacterized protein LOC104907320
gene3094	95.211	10.347	30.31	59.765	56.824	86.551	0.580258	up	0.127105	0.616447	LOC104907325	PREDICTED: basic leucine zipper 43
gene3095	343.843	321.804	341.161	301.657	436.175	375.486	0.145077	up	0.644532	0.998602	LOC104907343	PREDICTED: probable galacturonosyltransferase 9
gene3096	20.717	25.258	21.14	22.737	25.521	31.333	0.24596	up	0.461839	0.952201	LOC104907353	PREDICTED: APO protein 4, mitochondrial
gene3098	5277.88	4669.53	6409.33	2556.08	2803.27	3676.68	-0.856125	down	0.00110955	0.0251657	LOC104907374	PREDICTED: zinc finger protein CONSTANS-LIKE 2
gene3099	33.89	39.297	49.798	20.279	37.885	27.528	-0.521235	down	0.0611952	0.415989	LOC104907400	PREDICTED: F-box/FBD/LRR-repeat protein At1g13570 isoform X2
gene3100	7.226	5.104	4.078	0	3.822	10.978	-0.148774	down	1	1	LOC109134390	PREDICTED: uncharacterized protein LOC109134390
gene3101	444.512	257.071	357.942	286.366	449.665	466.06	0.182128	up	0.530288	0.960312	LOC104907422	PREDICTED: pentatricopeptide repeat-containing protein At5g15980, mitochondrial
gene3102	18.18	18.723	18.218	16.07	33.795	22.029	0.383251	up	0.225985	0.787955	LOC104883997	PREDICTED: uncharacterized protein LOC104883997
gene3103	10.008	33.58	26.827	51.506	38.383	55.756	1.04847	up	0.00553181	0.0874398	LOC104907433	PREDICTED: putative F-box protein PP2-B12
gene3104	0	0	0	0	0.715	1.37	9.44294	up	0.256198	0.799885	LOC109136355	PREDICTED: GDSL esterase/lipase LIP-4-like
gene3105	4.887	1.534	4.903	3.021	5.745	4.4	0.21738	up	0.788132	1	LOC104884004	PREDICTED: GDSL esterase/lipase LIP-4-like
gene3106	986.686	1363.83	1424.24	1431.37	1027.33	1323.92	0.00299864	up	0.982806	1	LOC104907441	PREDICTED: pheophytinase, chloroplastic
gene3107	274.647	150.892	212.918	192.938	255.354	325.97	0.278231	up	0.339462	0.888757	LOC104907446	PREDICTED: serine/threonine-protein kinase-like protein At3g51990
gene3108	132.358	107.86	112.135	97.941	110.405	103.001	-0.178497	down	0.506328	0.952201	LOC104907450	PREDICTED: pentatricopeptide repeat-containing protein At1g71210
gene3109	92.709	64.717	59.089	47.333	62.313	91.699	-0.104796	down	0.699424	1	LOC104907463	PREDICTED: structure-specific endonuclease subunit slx1 isoform X1
gene3111	396.469	451.974	459.652	440.467	393.512	404.167	-0.0792857	down	0.744404	1	LOC104907477	PREDICTED: protein transport protein SEC31 homolog B isoform X1
gene3112	129.415	98.051	113.084	98.715	72.325	88.274	-0.393163	down	0.17503	0.708374	LOC104907486	PREDICTED: methyltransferase-like protein 13
gene3113	26.947	18.128	29.69	42.836	27.152	74.737	0.952851	up	0.00314289	0.0576709	LOC104907505	PREDICTED: agamous-like MADS-box protein AGL15 isoform X1
gene3114	66.581	45.398	58.709	56.853	123.519	144.017	0.926351	up	0.00113379	0.0256442	LOC104907523	PREDICTED: serine carboxypeptidase-like 40
gene3115	101.423	57.314	92.441	69.844	106.9	96.919	0.123689	up	0.668662	1	LOC104907529	PREDICTED: glutamine--fructose-6-phosphate aminotransferase
gene3116	264.118	226.887	230.4	189.473	223.139	263.614	-0.0933035	down	0.697778	1	LOC104907544	PREDICTED: uncharacterized protein LOC104907544
gene3118	217.755	177.661	209.167	171.604	233.184	243.365	0.100394	up	0.759357	1	LOC104907550	PREDICTED: protein PNS1 isoform X1
gene3119	3783.45	2717.33	2463.99	2177.26	2552.51	2483.55	-0.313603	down	0.236982	0.796679	LOC104907557	PREDICTED: N-alpha-acetyltransferase daf-31
gene3120	54.937	51.956	50.732	38.397	53.8	50.129	-0.147294	down	0.578213	0.983405	LOC104907565	PREDICTED: F-box/WD-40 repeat-containing protein At3g52030 isoform X2
gene3121	5.163	8.753	5.827	2.298	8.74	10.459	0.122776	up	1	1	LOC104907585	PREDICTED: ADP-ribosylation factor 1
gene3122	3635.73	3725.7	4237.69	4458.79	4212.29	4367.25	0.168743	up	0.538741	0.964673	LOC104907593	PREDICTED: protein RETICULATA-RELATED 4, chloroplastic
gene3123	1856.39	2021.72	2430.68	2454.36	2484	3034.23	0.337685	up	0.224631	0.787733	LOC104907602	PREDICTED: 50S ribosomal protein L1, chloroplastic
gene3124	76.685	60.801	56.397	53.363	40.093	44.84	-0.487418	down	0.0789388	0.474479	LOC104907608	PREDICTED: structural maintenance of chromosomes protein 5 isoform X1
gene3127	77.768	56.503	84.012	46.977	74.051	92.278	-0.0332748	down	0.891728	1	LOC104907622	PREDICTED: pentatricopeptide repeat-containing protein At3g51320
gene3129	261.644	242.724	236.373	390.484	310.678	276.402	0.400221	up	0.130518	0.616447	LOC104907628	PREDICTED: uncharacterized protein LOC104907628
gene3130	323.549	181.127	237.565	227.477	373.822	347.162	0.353699	up	0.199725	0.752707	LOC104907637	PREDICTED: uncharacterized protein LOC104907637 isoform X1
gene3131	91.961	46.591	114.53	88.215	130.843	122.701	0.43337	up	0.129851	0.616447	LOC104907695	PREDICTED: putative disease resistance protein RGA3 isoform X1
gene3133	9.586	5.159	2.318	5.841	9.659	9.017	0.522834	up	0.165516	0.692375	LOC104907673	PREDICTED: putative disease resistance protein RGA4 isoform X4
gene3134	1.283	0	0	2.856	6.789	5.2	3.52931	up	0.0155294	0.177149	LOC104907667	PREDICTED: uncharacterized protein LOC104907667
gene3135	157.298	100.641	125.599	80.255	100.414	118.323	-0.359259	down	0.177074	0.713035	LOC104907713	PREDICTED: alpha-N-acetylglucosaminidase
gene3136	17.233	14.608	16.975	5.23	14.918	13.647	-0.530505	down	0.0853974	0.492073	LOC104907724	PREDICTED: polyamine oxidase 1
gene3137	20.17	17.901	19.847	20.43	20.245	23.05	0.137841	up	0.681292	1	LOC104907732	PREDICTED: pentatricopeptide repeat-containing protein At3g53170 isoform X1
gene3140	394.39	222.717	309.392	218.224	310.654	262.851	-0.226782	down	0.405172	0.93178	LOC104907757	PREDICTED: cycloartenol-C-24-methyltransferase
gene3141	245.629	93.937	131.553	109.678	161.387	206.809	0.0205386	up	0.946029	1	LOC104907782	PREDICTED: cytochrome b5 domain-containing protein RLF
gene3142	19.445	13.186	23.703	21.638	9.875	34.666	0.232356	up	0.568595	0.979047	LOC104907775	PREDICTED: uncharacterized protein LOC104907775
gene3143	10.486	3.703	13.103	1.667	22.583	22.38	0.772715	up	0.0395184	0.316929	LOC104907798	PREDICTED: DNA topoisomerase 2 isoform X2
gene3144	215.35	88.356	127.35	83.225	172.585	143.028	-0.112072	down	0.680361	1	LOC104907810	PREDICTED: peptidyl-prolyl cis-trans isomerase FKBP42
gene3145	89.777	67.481	72.423	52.191	75.195	66.454	-0.244762	down	0.355088	0.90233	LOC104907813	PREDICTED: uncharacterized protein LOC104907813
gene3146	602.75	509.866	547.737	528.134	663.125	637.043	0.139014	up	0.634046	0.995493	LOC104907821	PREDICTED: uncharacterized protein LOC104907821
gene3147	223.124	144.413	177.038	176.112	248.371	232.079	0.269799	up	0.329041	0.879434	LOC104907829	PREDICTED: uncharacterized protein LOC104907829 isoform X1
gene3148	17526.9	22544.2	21114.2	28595.4	22105.9	26748.5	0.340076	up	0.21303	0.771657	LOC104907842	PREDICTED: photosystem II 5 kDa protein, chloroplastic
gene3149	18.712	18.505	29.567	14.575	33.655	43.594	0.459351	up	0.365279	0.908451	LOC104884061	PREDICTED: aspartic proteinase CDR1-like
gene3150	61.715	55.693	54.927	57.783	59.254	49.57	-0.0487659	down	0.867721	1	LOC104907850	PREDICTED: uncharacterized protein LOC104907850
gene3151	171.81	231.074	237.352	160.593	127.969	200.484	-0.388632	down	0.160994	0.684617	LOC104907856	PREDICTED: cytokinin riboside 5'-monophosphate phosphoribohydrolase LOG8
gene3152	144.684	124.72	159.147	117.337	147.886	128.546	-0.122116	down	0.645649	0.999017	LOC104907864	PREDICTED: polygalacturonase QRT2
gene3153	0	3.564	17.085	0	2.669	2.556	-1.98195	down	0.195755	0.74761	LOC104884068	PREDICTED: uncharacterized protein LOC104884068
gene3154	1166.97	837.472	1138.68	830.596	1141.73	1093.1	-0.0361162	down	0.86733	1	LOC104907872	PREDICTED: carotenoid 9,10(9',10')-cleavage dioxygenase 1
gene3155	121.213	153.77	154.119	170.664	163.836	160.366	0.205716	up	0.482702	0.952201	LOC104907882	PREDICTED: nuclear transcription factor Y subunit A-4
gene3156	91.686	32.382	45.431	25.506	47.319	53.231	-0.427203	down	0.153906	0.669387	LOC104907891	PREDICTED: protein FRA10AC1
gene3157	9.72	20.298	20.509	26.804	13.86	26.539	0.41145	up	0.224865	0.787955	LOC104907917	PREDICTED: cellulose synthase A catalytic subunit 3
gene3158	0	0	1.479	5.833	2.773	2.655	2.9261	up	0.0462287	0.352611	LOC104907900	PREDICTED: uncharacterized protein LOC104907900 isoform X1
gene3159	606.721	565.904	541.534	593.495	515.389	509.786	-0.0826919	down	0.764036	1	LOC104907926	PREDICTED: zinc finger CCCH domain-containing protein 24
gene3160	2.794	1.974	1.577	1.037	0.986	3.302	-0.252708	down	0.845438	1	LOC104907935	PREDICTED: protein DETOXIFICATION 43
gene3161	18.38	16.524	20.273	13.48	17.236	21.156	-0.089106	down	0.757038	1	LOC104907942	PREDICTED: uncharacterized protein LOC104907942
gene3163	17.438	3.359	11.63	7.938	8.386	10.437	-0.277035	down	0.55783	0.975222	LOC104907949	PREDICTED: transcription factor MYB26
gene3165	1.715	2.262	1.936	2.545	3.267	3.707	0.686643	up	0.0938887	0.521674	LOC104884087	PREDICTED: uncharacterized protein LOC104884087
gene3166	12.201	3.83	21.421	24.136	22.948	27.463	0.99305	up	0.0337041	0.288923	LOC104907959	PREDICTED: uncharacterized protein LOC104907959
gene3167	7.721	3.117	5.602	4.296	9.336	8.38	0.421013	up	0.471025	0.952201	LOC104907966	PREDICTED: E3 ubiquitin ligase BIG BROTHER
gene3168	9.165	23.737	39.651	22.662	36.091	12.893	-0.0181484	down	0.943641	1	LOC104907970	PREDICTED: zinc finger protein WIP5-like isoform X1
gene3169	60.675	50.062	49.203	42.268	50.438	55.52	-0.10973	down	0.666092	1	LOC104907989	PREDICTED: E3 ubiquitin-protein ligase makorin
gene3170	276.38	263.045	279.104	378.764	347.813	277.007	0.294055	up	0.316305	0.86644	LOC104907998	PREDICTED: uncharacterized protein LOC104907998
gene3171	139.125	101.764	118.466	84.277	125.42	145.928	-0.0150529	down	0.907812	1	LOC104908005	PREDICTED: nucleolin 1
gene3172	56.973	73.873	70.909	86.845	57.387	81.821	0.164054	up	0.5742	0.981531	LOC104908010	PREDICTED: uncharacterized protein LOC104908010
gene3173	159.754	115.126	144.012	111.329	174.872	152.83	0.067744	up	0.837127	1	LOC104908019	PREDICTED: clustered mitochondria protein
gene3174	141.474	94.96	134.389	91.891	83.983	121.906	-0.316481	down	0.264553	0.811454	LOC104908034	PREDICTED: uncharacterized protein LOC104908034
gene3175	4.908	3.467	2.77	8.192	0	7.457	0.489562	up	0.763599	1	LOC104908042	PREDICTED: putative lipid-transfer protein DIR1
gene3176	0.938	0	0	5.219	3.97	9.502	4.31224	up	0.000205502	0.00677961	LOC104908049	PREDICTED: ras-related protein RABA4d
gene3177	736.997	325.132	352.519	506.082	730.463	838.109	0.552427	up	0.0491268	0.363063	LOC104908055	PREDICTED: probable steroid-binding protein 3
gene3178	161.314	55.811	107.755	74.488	117.263	97.818	-0.165998	down	0.593149	0.991035	LOC104908059	PREDICTED: staphylococcal-like nuclease CAN2 isoform X3
gene3179	161.728	115.443	195.025	94.717	191.82	200.894	0.0458119	up	0.942358	1	LOC104908080	PREDICTED: uncharacterized protein LOC104908080
gene3180	17572.1	16162.3	15042.4	11575.6	12012.3	11051.3	-0.49379	down	0.0601582	0.411747	LOC104908093	PREDICTED: wound-induced protein 1
gene3181	164.636	131.624	144.67	97.234	137.143	142.732	-0.225566	down	0.372564	0.914257	LOC104908101	PREDICTED: cytoplasmic tRNA 2-thiolation protein 1 isoform X2
gene3182	111.824	75.556	60.362	52.298	80.588	83.722	-0.193749	down	0.524246	0.957617	LOC104884102	_
gene3183	40.775	30.603	33.078	23.821	47.454	41.561	0.111329	up	0.768386	1	LOC104908123	PREDICTED: uncharacterized protein LOC104908123
gene3184	334.466	502.166	426.352	642.189	452.39	635.067	0.45364	up	0.109393	0.572848	LOC104908114	PREDICTED: uncharacterized protein LOC104908114
gene3185	722.464	405.339	587.844	401.284	569.728	522.014	-0.200513	down	0.454976	0.952201	LOC104908135	PREDICTED: alpha-soluble NSF attachment protein 2
gene3186	200.34	161.537	213.029	161.283	231.383	197.385	0.0375134	up	0.925769	1	LOC104908143	PREDICTED: transcription initiation factor TFIID subunit 4b
gene3187	496.223	401.93	437.268	367.298	337.557	469.875	-0.184965	down	0.480671	0.952201	LOC104908157	PREDICTED: probable sodium-coupled neutral amino acid transporter 6
gene3188	69.95	112.706	101.135	124.154	200.002	110.674	0.615617	up	0.0368408	0.302133	LOC104908198	PREDICTED: probable sodium-coupled neutral amino acid transporter 6
gene3189	8.742	7.842	9.71	12.353	12.479	16.867	0.665218	up	0.0324278	0.282289	LOC104908175	PREDICTED: uncharacterized protein LOC104908175 isoform X3
gene3190	373.694	591.816	598.891	782.085	980.679	654.003	0.627467	up	0.0242916	0.236918	LOC104908167	PREDICTED: probable sodium-coupled neutral amino acid transporter 6
gene3191	43.835	50.668	59.97	62.081	47.783	58.53	0.124484	up	0.691126	1	LOC104884111	PREDICTED: uncharacterized protein LOC104884111, partial
gene3194	271.712	105.096	153.038	102.74	230.534	208.423	0.0319128	up	0.929258	1	LOC104908207	PREDICTED: uncharacterized protein At2g40430 isoform X4
gene3195	36.106	28.143	25.294	88.666	32.931	127.374	1.47529	up	1.4094e-05	0.000719952	LOC104908228	PREDICTED: uncharacterized protein LOC104908228
gene3196	0.481	1.359	0.543	0.535	0	1.949	0.0598125	up	1	1	LOC104908236	PREDICTED: BTB/POZ domain-containing protein At3g56230
gene3197	0	0	6.787	4.461	10.604	6.091	1.63979	up	0.165711	0.692375	LOC104908241	PREDICTED: uncharacterized protein LOC104908241
gene3198	60.973	52.948	59.979	46.062	56.816	61.762	-0.0789416	down	0.756333	1	LOC104908249	PREDICTED: uncharacterized protein LOC104908249
gene3199	138.832	70.552	94.693	95.581	169.075	166.932	0.505214	up	0.0885937	0.504136	LOC104908259	PREDICTED: peroxidase P7-like
gene3200	1255.6	669.307	1031.02	820.167	1158.81	1303.59	0.151214	up	0.579614	0.983985	LOC104908267	PREDICTED: peroxidase P7
gene3201	33.747	34.055	58.495	46.941	76.51	69.589	0.612068	up	0.081832	0.481239	LOC104908274	PREDICTED: peroxidase 52-like isoform X2
gene3204	23.579	45.162	36.72	18.795	22.547	18.027	-0.828896	down	0.00206079	0.0410251	LOC104908299	PREDICTED: LOW QUALITY PROTEIN: protein NRT1/ PTR FAMILY 5.1
gene3205	2.554	0	0	0	0	0	-9.73527	down	0.504132	0.952201	LOC104908309	PREDICTED: tyrosine decarboxylase 1
gene3206	0	0	2.434	0	0	0	-9.66593	down	0.504132	0.952201	LOC104908318	PREDICTED: peroxidase 4
gene3207	15.788	19.395	20.918	6.874	19.608	4.867	-0.839546	down	0.0292184	0.265358	LOC104908326	PREDICTED: peroxidase P7
gene3209	0	0	0	2.612	0	5.35	11.3745	up	0.000807082	0.0198008	LOC104908338	PREDICTED: uncharacterized protein LOC104908338 isoform X1
gene3210	2	1.413	4.515	5.565	8.466	6.079	1.34255	up	0.0656499	0.433658	LOC104908331	PREDICTED: peroxidase P7
gene3211	9.926	15.775	15.404	13.806	9.189	16.338	-0.0635689	down	0.914407	1	LOC104908367	PREDICTED: LOB domain-containing protein 15
gene3213	0	0	0	0.428	0.407	0	8.12584	up	0.504132	0.952201	LOC104908371	PREDICTED: 4,5-DOPA dioxygenase extradiol 1
gene3214	2.613	0	0.737	0	0.691	0	-2.27244	down	0.230276	0.787955	LOC104908380	PREDICTED: inactive cytochrome P450 76AD1
gene3215	974.584	737.179	819.53	746.535	406.016	598.465	-0.531681	down	0.0653614	0.433066	LOC104908389	PREDICTED: uncharacterized protein LOC104908389
gene3216	29.428	14.071	21.461	17.129	42.151	59.158	0.866478	up	0.00713826	0.106184	LOC104908397	PREDICTED: WEB family protein At3g51720
gene3219	0	0	0	0	0	3.675	10.2597	up	0.131224	0.616447	LOC104908405	PREDICTED: high mobility group B protein 2 isoform X1
gene3220	292.816	256.168	289.928	335.375	326.217	464.14	0.424271	up	0.124571	0.611636	LOC104908416	PREDICTED: pseudouridine-5'-phosphatase
gene3221	521.489	397.23	624.542	672.765	797.925	1625.39	1.00446	up	0.000276452	0.0085533	LOC104908426	PREDICTED: uroporphyrinogen decarboxylase
gene3222	1552.38	897.72	1351.71	872.87	1287.98	1173.92	-0.189099	down	0.472871	0.952201	LOC104908436	PREDICTED: CBL-interacting protein kinase 18
gene3223	9898.35	7227.71	7486.08	8983.6	8045.39	10788.1	0.176599	up	0.505669	0.952201	LOC104908441	PREDICTED: 40S ribosomal protein S16
gene3224	527.872	316.49	377.818	232.091	175.719	119.981	-1.21141	down	2.97718e-05	0.00137558	LOC104908446	PREDICTED: adenine/guanine permease AZG1
gene3225	1170.52	688.068	985.649	638.558	1134.88	1036.61	-0.0174474	down	0.916187	1	LOC104908455	PREDICTED: phosphoglucan phosphatase LSF2, chloroplastic
gene3226	42.193	31.964	28.642	34.022	35.259	38.713	0.0711229	up	0.833321	1	LOC104908464	PREDICTED: uncharacterized protein LOC104908464
gene3228	898.433	173.849	295.309	200.745	474.005	159.743	-0.712663	down	0.0133673	0.159493	LOC104908488	PREDICTED: isoflavone 2'-hydroxylase-like
gene3229	116.713	61.833	80.06	61.578	54.29	65.226	-0.51401	down	0.0807379	0.478027	LOC104908501	PREDICTED: mini-chromosome maintenance complex-binding protein
gene3230	848.395	850.308	1031.03	777.806	523.881	817.209	-0.365444	down	0.173633	0.705181	LOC104908508	PREDICTED: proteasome subunit alpha type-4
gene3231	2173.33	1525.09	1835.68	907.92	1090	1529.17	-0.64987	down	0.0127809	0.15482	LOC104908518	PREDICTED: uncharacterized protein LOC104908518
gene3232	124.976	127.458	122.276	82.289	137.31	143.072	-0.0471127	down	0.771048	1	LOC104908526	PREDICTED: potassium transporter 2
gene3233	12.082	14.224	24.433	9.523	3.728	8.159	-1.24469	down	0.00134301	0.0292789	LOC104908534	PREDICTED: endo-1,3;1,4-beta-D-glucanase isoform X1
gene3237	0	0	4.032	0	3.779	7.237	1.44935	up	0.631123	0.995359	LOC104908564	PREDICTED: uncharacterized protein LOC104908564
gene3238	64.884	25.328	49.464	47.5	73.765	56.21	0.345525	up	0.208854	0.766061	LOC104908574	PREDICTED: uncharacterized protein LOC104908574 isoform X1
gene3239	11.81	10.845	13.995	8.87	12.182	11.663	-0.163847	down	0.619487	0.995359	LOC104908594	PREDICTED: putative methyltransferase NSUN6 isoform X1
gene3240	226.306	131.273	175.92	79.494	161.206	116.893	-0.577163	down	0.032555	0.282972	LOC104908609	PREDICTED: probable L-type lectin-domain containing receptor kinase S.5
gene3242	1017.77	862.615	925.756	994.561	901.042	1018.34	0.0543842	up	0.838517	1	LOC104908615	PREDICTED: DEAD-box ATP-dependent RNA helicase 56
gene3245	65.216	50.438	51.578	46.614	55.903	38.092	-0.250157	down	0.399845	0.929645	LOC104908637	PREDICTED: SPX domain-containing protein 1
gene3246	0	161.269	149.62	100.389	41.881	114.696	-0.274819	down	0.28339	0.83639	LOC104908643	PREDICTED: uncharacterized protein LOC104908643
gene3247	0.217	5.511	4.892	3.617	0.459	7.244	0.092065	up	0.937641	1	LOC104908655	PREDICTED: uncharacterized protein LOC104908655
gene3248	63.529	54.285	65.342	22.804	18.971	39.441	-1.17321	down	9.765e-05	0.00372203	LOC104908673	PREDICTED: RNA-dependent RNA polymerase 6
gene3249	88.118	100.651	86.76	133.52	49.59	136.736	0.215171	up	0.50267	0.952201	LOC104908683	PREDICTED: uncharacterized protein LOC104908683
gene3250	30.543	19.777	21.546	15.578	9.425	25.782	-0.500882	down	0.252734	0.799885	LOC104908692	PREDICTED: uncharacterized protein LOC104908692
gene3251	10.429	0.982	2.354	13.152	48.547	64.084	3.19158	up	8.75867e-19	6.35697e-16	LOC104908703	PREDICTED: uncharacterized protein LOC104908703
gene3252	380.626	351.969	330.01	412.954	493.308	590.59	0.494325	up	0.0799723	0.476415	LOC104908713	PREDICTED: G-type lectin S-receptor-like serine/threonine-protein kinase SD2-5
gene3254	10.423	6.311	6.722	9.113	14.178	19.607	0.87087	up	0.0527932	0.380316	LOC104908734	PREDICTED: G-type lectin S-receptor-like serine/threonine-protein kinase SD2-5
gene3255	157.294	80.995	105.634	141.769	137.384	118.131	0.208083	up	0.41176	0.933844	LOC104908745	PREDICTED: putative L-ascorbate peroxidase 6
gene3256	692.292	483.39	635.355	508.004	780.544	596.794	0.0580101	up	0.849245	1	LOC104908761	PREDICTED: protein WVD2-like 6 isoform X1
gene3257	817.697	506.178	719.469	547.894	806.981	650.149	-0.0273126	down	0.918049	1	LOC104908752	PREDICTED: uncharacterized protein LOC104908752
gene3259	4069.93	5638.45	4047.24	4040.69	3125.03	3094.34	-0.422983	down	0.102444	0.552649	LOC104908780	PREDICTED: EIN3-binding F-box protein 1
gene3260	2.691	0	3.037	4.492	7.117	5.451	1.57401	up	0.140963	0.638021	LOC104908790	PREDICTED: uncharacterized protein LOC104908790
gene3261	166.365	147.624	126.732	155.544	154.678	168.981	0.120771	up	0.681322	1	LOC104908799	PREDICTED: uncharacterized protein LOC104908799 isoform X2
gene3262	1.871	1.322	2.64	1.041	10.89	7.109	1.70621	up	0.00225955	0.0442734	LOC104908837	PREDICTED: phospholipase D alpha 1
gene3263	60.976	26.218	71.814	45.726	89.757	126.215	0.718793	up	0.0299073	0.269227	LOC104908848	PREDICTED: ethylene-responsive transcription factor WIN1
gene3264	58384	36594.8	34141.2	28687	70791	35232.4	0.0611498	up	0.862149	1	LOC104908856	PREDICTED: uncharacterized protein LOC104908856
gene3265	533.337	924.573	494.122	674.832	662.979	598.392	-0.0117465	down	0.869396	1	LOC104908871	PREDICTED: jasmonate-induced protein homolog
gene3267	410.849	507.17	502.299	466.685	325.555	362.482	-0.298668	down	0.266987	0.814319	LOC104908879	PREDICTED: uncharacterized protein LOC104908879
gene3268	1781.74	1889.2	1894.69	1798.52	2036.26	2021.9	0.0735395	up	0.829504	1	LOC104908887	PREDICTED: probable clathrin assembly protein At4g32285 isoform X2
gene3269	51.088	15.356	40.485	12.095	20.7	30.829	-0.748983	down	0.0361523	0.297755	LOC104908900	PREDICTED: flavonoid 3',5'-methyltransferase-like
gene3271	87.132	90.775	77.465	88.831	75.19	109.953	0.101437	up	0.759619	1	LOC109136521	PREDICTED: uncharacterized protein LOC109136521
gene3276	0	0	0	3.154	0	2.871	10.9725	up	0.504132	0.952201	LOC104884207	PREDICTED: uncharacterized protein LOC104884207
gene3277	775.32	436.296	604.475	342.534	723.906	571.392	-0.149049	down	0.544296	0.967418	LOC104908969	PREDICTED: MAR-binding filament-like protein 1
gene3278	522.803	584.718	559.012	496.912	520.372	542.338	-0.0956533	down	0.677771	1	LOC104908975	PREDICTED: adenine phosphoribosyltransferase 5
gene3279	111.392	52.273	84.842	65.443	88.183	78.904	-0.0958684	down	0.755037	1	LOC104908981	PREDICTED: uncharacterized protein LOC104908981 isoform X1
gene3280	10138.3	19238.6	16702.3	39525.2	25488	41178.8	1.20449	up	1.05391e-05	0.000571904	LOC104908992	PREDICTED: 14 kDa proline-rich protein DC2.15
gene3281	215.686	320.282	259.78	284.976	231.853	262.258	-0.0305271	down	0.859207	1	LOC104909000	PREDICTED: protein transport protein Sec24-like At3g07100
gene3282	32.563	11.927	18.376	17.446	19.14	37.26	0.23223	up	0.519938	0.957519	LOC104909018	PREDICTED: vesicle-associated membrane protein 711
gene3283	163.138	145.98	173.987	129.666	182.106	147.614	-0.0726294	down	0.751737	1	LOC104909028	PREDICTED: uncharacterized protein LOC104909028
gene3284	1.353	0	0	0	0	1.371	0.0190248	up	1	1	LOC104884215	_
gene3285	0	0	0	2.918	2.774	2.656	11.4428	up	0.256198	0.799885	LOC109134391	PREDICTED: ACT domain-containing protein ACR2-like
gene3286	14.812	14.349	19.584	14.599	12.537	12.861	-0.285343	down	0.414892	0.934768	LOC104909037	PREDICTED: probable glycosyltransferase At5g25310
gene3287	0.567	0	0	1.892	0.6	0	2.13001	up	0.385205	0.917581	LOC104884224	PREDICTED: probable glycosyltransferase At5g11130
gene3288	0	3.355	0	0	0	9.621	1.51903	up	0.385205	0.917581	LOC104884231	PREDICTED: uncharacterized protein LOC104884231
gene3290	1292.71	1532.77	1431.45	654.26	796.257	624.453	-1.03672	down	8.19486e-05	0.00319343	LOC104909043	PREDICTED: sucrose-phosphate synthase
gene3291	3237.49	2871.37	3320.41	3124.75	3176.43	4057.39	0.135608	up	0.638237	0.99629	LOC104909054	PREDICTED: 60S ribosomal protein L36-2
gene3292	68.182	43.963	38.28	34.628	71.766	51.709	0.071819	up	0.855909	1	LOC104909062	PREDICTED: synaptotagmin-5
gene3293	25.593	29.675	29.158	35.463	28.865	26.168	0.100163	up	0.735647	1	LOC104909073	PREDICTED: bifunctional purple acid phosphatase 26
gene3294	143.178	122.208	118.956	126.683	113.085	128.915	-0.0600093	down	0.835412	1	LOC104909089	PREDICTED: uncharacterized vacuolar membrane protein YML018C
gene3295	418.374	451.679	411.085	444.086	331.194	392.226	-0.133996	down	0.617352	0.995359	LOC104909098	PREDICTED: ER membrane protein complex subunit 7 homolog
gene3296	150.823	90.54	125.088	92.762	118.276	136.667	-0.0757559	down	0.775109	1	LOC104909108	PREDICTED: hydroxyproline O-galactosyltransferase HPGT3
gene3297	114.486	113.707	117.524	103.158	124.499	117.85	-0.0008766	down	0.956875	1	LOC104909118	PREDICTED: uncharacterized protein LOC104909118 isoform X3
gene3298	174.146	148.777	216.266	157.769	185.877	255.492	0.152096	up	0.622661	0.995359	LOC104882821	PREDICTED: cysteine--tRNA ligase, chloroplastic/mitochondrial isoform X1
gene3299	37.831	6.928	15.419	8.575	15.936	19.87	-0.439268	down	0.176088	0.71098	LOC104882804	PREDICTED: heparanase-like protein 3
gene3310	5.406	6.943	9.429	19.14	15.598	31.859	1.61245	up	2.57732e-05	0.00121336	LOC104882837	PREDICTED: 8-amino-7-oxononanoate synthase isoform X1
gene3311	164.858	80.458	150.547	153.428	106.237	264.148	0.404048	up	0.167287	0.69546	LOC104882862	PREDICTED: uncharacterized protein LOC104882862
gene3314	380.821	223.197	300.74	216.472	367.98	314.687	-0.00898777	down	0.952814	1	LOC104882877	PREDICTED: protein bfr2 isoform X2
gene3315	8.255	5.831	4.658	0	4.367	4.181	-1.13249	down	0.695061	1	LOC104882888	PREDICTED: uncharacterized protein LOC104882888
gene3317	1.198	1.015	1.352	0.533	2.787	2.669	0.747922	up	0.233381	0.7915	LOC104882902	PREDICTED: topless-related protein 1-like
gene3318	258.761	236.305	243.648	181.353	226.124	187.53	-0.312108	down	0.239586	0.799513	LOC104882913	PREDICTED: protein MEMO1
gene3319	764.943	446.498	561.67	392.812	681.223	512.216	-0.160661	down	0.534536	0.962588	LOC104882916	PREDICTED: HSP-interacting protein
gene3320	170.596	134.744	127.005	91.4	98.999	101.487	-0.566773	down	0.0361873	0.297755	LOC104882925	PREDICTED: calcium uptake protein 1 homolog, mitochondrial
gene3321	144.414	129.164	145.405	135.263	204.452	149.438	0.223393	up	0.466103	0.952201	LOC104882932	PREDICTED: uncharacterized serine-rich protein C215.13
gene3322	6.796	13.716	23.012	19.987	24.139	24.586	0.658714	up	0.057656	0.40183	LOC104882940	PREDICTED: uncharacterized protein LOC104882940
gene3323	3691.98	2980.49	3000.29	3589.34	3449.99	3807.54	0.16528	up	0.53607	0.962878	LOC104882949	PREDICTED: 40S ribosomal protein S11
gene3324	0.906	2.049	0.205	0	0.767	0	-2.03836	down	0.0292174	0.265358	LOC104882957	PREDICTED: uncharacterized protein LOC104882957
gene3325	28.052	30.081	30.707	24.633	47.915	46.73	0.425034	up	0.165478	0.692375	LOC104882963	PREDICTED: uncharacterized protein LOC104882963 isoform X1
gene3326	83.258	46.278	69.322	57.207	76.534	75.118	0.0707897	up	0.80824	1	LOC104882971	PREDICTED: hydroxyproline O-arabinosyltransferase 1
gene3327	28.435	34.897	35.336	35.477	18.233	23.275	-0.357993	down	0.245112	0.799885	LOC104882987	PREDICTED: uncharacterized protein LOC104882987 isoform X1
gene3328	1568.46	1216.57	1602.57	998.984	1010.71	1042.91	-0.523391	down	0.0497961	0.3663	LOC104882999	PREDICTED: homeobox protein knotted-1-like 3
gene3332	98.432	116.832	112.829	120.42	104.547	102.815	-0.00136817	down	0.97965	1	LOC104883010	PREDICTED: trafficking protein particle complex II-specific subunit 120 homolog
gene3333	20.629	22.612	22.079	15.435	18.439	22.697	-0.207452	down	0.468209	0.952201	LOC104883018	PREDICTED: aberrant root formation protein 4 isoform X1
gene3334	108.13	127.463	153.136	131.817	190.182	249.752	0.556619	up	0.0607436	0.414231	LOC104883032	PREDICTED: uncharacterized protein LOC104883032 isoform X1
gene3335	40.423	28.554	48.962	23.039	63.108	70.406	0.408601	up	0.207935	0.764667	LOC104883041	PREDICTED: probable receptor-like protein kinase At1g80640 isoform X2
gene3336	413.498	366.591	392.397	395.153	370.878	439.532	0.0401362	up	0.896204	1	LOC104883049	PREDICTED: aspartate aminotransferase, chloroplastic
gene3337	24.605	10.139	13.885	6.845	7.593	11.942	-0.882297	down	0.0203471	0.210592	LOC104883058	PREDICTED: ankyrin repeat-containing protein At5g02620-like isoform X2
gene3338	53.64	32.8	23.494	22.272	27.952	44.602	-0.213277	down	0.509061	0.953483	LOC104883069	PREDICTED: ankyrin repeat-containing protein At5g02620
gene3339	5796.04	5843.74	5163.06	5708.99	6270.34	6331.8	0.124015	up	0.681885	1	LOC104883077	PREDICTED: 60S ribosomal protein L39-3
gene3342	21.64	20.382	13.569	37.458	17.807	112.036	1.58947	up	0.000503459	0.0137044	LOC104883082	PREDICTED: ethylene-responsive transcription factor ERF003
gene3345	500.775	458.195	525.377	680.655	798.283	869.817	0.662067	up	0.0179015	0.196736	LOC104883105	PREDICTED: uncharacterized protein LOC104883105
gene3347	164.182	141.138	158.209	73.25	130.278	156.107	-0.366123	down	0.162201	0.687774	LOC104883113	PREDICTED: deSI-like protein At4g17486
gene3348	4.321	4.994	2.438	4.371	3.74	5.968	0.260455	up	0.556961	0.975157	LOC104883133	PREDICTED: uncharacterized protein At2g39795, mitochondrial
gene3349	285.2	151.824	198.269	114.985	376.082	152.818	0.0193808	up	1	1	LOC104883124	PREDICTED: zinc finger protein 3
gene3350	227.618	215.993	225.952	196.065	242.995	219.45	-0.0240143	down	0.89359	1	LOC104883152	PREDICTED: two-component response regulator ORR24 isoform X2
gene3352	62.066	34.016	56.766	36.795	70.874	64.603	0.172587	up	0.553986	0.973643	LOC104883165	PREDICTED: CHD3-type chromatin-remodeling factor PICKLE
gene3353	187.91	171.499	200.826	127.679	153.944	126.332	-0.457619	down	0.0981071	0.535714	LOC104883178	PREDICTED: cytochrome b561, DM13 and DOMON domain-containing protein At5g54830
gene3355	15.019	0	0	0	0	0	-12.2898	down	0.131224	0.616447	LOC104884392	PREDICTED: putative F-box/kelch-repeat protein At4g12810
gene3356	2408.54	2414.88	2454.69	2819.34	1643.01	2348.36	-0.0957584	down	0.745946	1	LOC104883198	PREDICTED: probable CCR4-associated factor 1 homolog 7
gene3358	234.899	104.437	174.669	184.507	143.997	203.646	0.0500503	up	0.798144	1	LOC104883206	PREDICTED: probable signal peptidase complex subunit 2
gene3359	113.414	126.031	147.519	101.577	136.819	136.595	-0.045343	down	0.804025	1	LOC104883214	PREDICTED: chaperone protein ClpB4, mitochondrial
gene3360	827.009	920.274	935.63	872.225	830.341	963.906	-0.00886808	down	0.934923	1	LOC104883224	PREDICTED: U-box domain-containing protein 4
gene3361	15.7	23.002	28.222	16.824	23.378	37.697	0.219072	up	0.605864	0.994211	LOC104883232	PREDICTED: stromal cell-derived factor 2-like protein
gene3362	4145.75	3895.27	4260.19	3040.1	3685.2	3816.98	-0.222613	down	0.36776	0.908979	LOC104883240	PREDICTED: NADP-dependent glyceraldehyde-3-phosphate dehydrogenase
gene3363	45.094	38.35	46.543	41.596	54.772	47.03	0.141654	up	0.635999	0.995726	LOC104883248	PREDICTED: uncharacterized protein LOC104883248 isoform X2
gene3364	4.321	0	1.393	0.687	4.572	6.878	1.08644	up	0.14333	0.643969	LOC104883257	PREDICTED: uncharacterized protein LOC104883257 isoform X1
gene3365	312.681	297.728	336.22	286.813	257.611	247.709	-0.257056	down	0.344384	0.892948	LOC104883273	PREDICTED: protein FLX-like 2
gene3366	463.733	197.798	284.786	149.292	405.943	301.142	-0.144077	down	0.5627	0.977347	LOC104883280	PREDICTED: neurofilament heavy polypeptide isoform X1
gene3367	592.249	542.966	527.242	422.659	573.269	448.563	-0.202755	down	0.423907	0.941279	LOC104883288	PREDICTED: DEAD-box ATP-dependent RNA helicase 21
gene3369	133.44	84.181	89.039	68.173	58.602	73.108	-0.617477	down	0.0403009	0.322019	LOC104883309	PREDICTED: CBL-interacting serine/threonine-protein kinase 25
gene3370	0	0	5.697	0	1.78	0	-1.67666	down	0.631123	0.995359	LOC104884517	PREDICTED: glycine-rich cell wall structural protein 2 isoform X1
gene3371	192.33	19.882	53.828	13.92	19.025	29.302	-2.09551	down	1.98734e-10	3.23527e-08	LOC104884530	PREDICTED: probable WRKY transcription factor 40
gene3372	28.428	28.936	25.907	17.486	26.714	21.462	-0.342742	down	0.205732	0.761082	LOC104884970	PREDICTED: formin-like protein 3
gene3373	0.889	0	0	3.959	0	2.703	2.90149	up	0.0794567	0.474479	LOC104884537	PREDICTED: protein POLAR LOCALIZATION DURING ASYMMETRIC DIVISION AND REDISTRIBUTION isoform X1
gene3374	404.797	174.641	180.121	170.254	286.23	319.199	0.030305	up	0.921838	1	LOC104884551	PREDICTED: chorismate mutase 2
gene3375	149.403	120.485	140.873	137.155	163.007	162.055	0.17027	up	0.550467	0.971896	LOC104884561	PREDICTED: DNA-directed RNA polymerases IV and V subunit 2
gene3376	189.918	106.588	115.692	143.59	142.029	194.482	0.219999	up	0.415935	0.936068	LOC104884572	PREDICTED: uncharacterized protein LOC104884572
gene3377	102.842	41.863	57.709	36.206	53.481	58.854	-0.44644	down	0.128092	0.616447	LOC104884581	PREDICTED: probable WRKY transcription factor 32 isoform X1
gene3380	58.304	43.431	57.829	39.713	68.788	69.437	0.157237	up	0.638546	0.99629	LOC104884600	PREDICTED: 3-hydroxyisobutyryl-CoA hydrolase-like protein 2, mitochondrial
gene3382	19.795	5.72	9.648	5.006	11.424	9.114	-0.461027	down	0.21946	0.778411	LOC104884622	PREDICTED: putative disease resistance protein RGA3
gene3385	0	0	0	3.215	0	1.756	10.6952	up	0.00973235	0.129017	LOC104885013	PREDICTED: putative disease resistance protein RGA3
gene3386	77.169	25.56	26.671	30.815	37.502	25.806	-0.459206	down	0.144845	0.646612	LOC104884690	PREDICTED: putative disease resistance protein RGA3
gene3388	0	0	6.398	0	0	2.297	-1.47666	down	0.466358	0.952201	LOC104885020	PREDICTED: putative disease resistance protein RGA3
gene3390	32.309	25.808	31.013	28.56	38.176	27.221	0.076087	up	0.804005	1	LOC104884666	PREDICTED: disease resistance protein RGA2-like
gene3391	138.471	44.897	53.804	41.257	136.895	49.053	-0.0619383	down	0.826353	1	LOC104884658	PREDICTED: putative disease resistance protein RGA3 isoform X1
gene3392	7.321	10.342	6.991	5.013	14.894	15.971	0.541223	up	0.253464	0.799885	LOC104884645	PREDICTED: uncharacterized protein LOC104884645
gene3394	19.035	10.995	12.938	12.99	14.353	13.529	-0.0721446	down	0.831277	1	LOC104884718	PREDICTED: helicase and polymerase-containing protein TEBICHI
gene3399	1378.14	863.598	1050.06	1545.07	2443.02	2324.13	0.939275	up	0.000510043	0.0138239	LOC104884754	PREDICTED: BURP domain protein RD22-like
gene3402	104.331	63.871	92.241	52.243	59.484	58.711	-0.611712	down	0.0361765	0.297755	LOC104884783	PREDICTED: indole-3-pyruvate monooxygenase YUCCA6
gene3403	1282.03	1558.8	1231.14	1495.19	1102.15	1335.57	-0.0501351	down	0.830317	1	LOC104884789	PREDICTED: 60S ribosomal protein L37-3
gene3404	1961.5	2020.97	1783.79	1939.37	1921.93	1990.66	0.021285	up	0.970113	1	LOC104884797	PREDICTED: 60S ribosomal protein L37-3
gene3405	231.904	215.454	290.134	252.804	236.205	242.866	-0.0110301	down	0.974954	1	LOC104884805	PREDICTED: GTP-binding protein At2g22870
gene3406	26.13	35.89	37.685	41.192	29.182	39.702	0.142758	up	0.677332	1	LOC104884810	PREDICTED: jmjC domain-containing protein 7
gene3407	107.177	118.711	133.246	107.412	126.862	113.721	-0.0454553	down	0.824752	1	LOC104884819	PREDICTED: beta-adaptin-like protein A
gene3409	14.822	6.98	17.844	7.697	14.636	15.014	-0.0861762	down	0.848276	1	LOC104884835	PREDICTED: pentatricopeptide repeat-containing protein At4g19890
gene3410	136.292	193.37	197.872	318.225	244.024	348.676	0.788065	up	0.00482823	0.0794924	LOC104884844	PREDICTED: proline-rich receptor-like protein kinase PERK15
gene3411	333.965	420.36	364.69	378.519	341.856	414.417	0.0201985	up	0.995914	1	LOC104884852	PREDICTED: ras-related protein RABG3c
gene3412	150.242	167.397	140.728	199.929	156.497	180.425	0.228017	up	0.42476	0.942076	LOC104884857	PREDICTED: protein sym-1
gene3413	2043.21	1544.18	2123.97	1196.25	1717.84	1745.41	-0.293658	down	0.246822	0.799885	LOC104884865	PREDICTED: pentatricopeptide repeat-containing protein At5g25630
gene3414	54.215	48.193	94.193	89.476	48.337	66.023	0.0521374	up	0.814471	1	LOC104884871	PREDICTED: rhomboid-like protein 11, chloroplastic
gene3415	157.705	109.642	127.461	122.342	146.85	149.666	0.0853094	up	0.773532	1	LOC104884878	PREDICTED: exosome complex component RRP45B isoform X2
gene3416	1003.59	1094.89	1013.96	1167.62	813.81	1097.42	-0.0156521	down	0.946541	1	LOC104884897	PREDICTED: uncharacterized protein LOC104884897 isoform X1
gene3417	13.829	5.096	11.197	13.381	13.994	22.534	0.728425	up	0.0275981	0.255165	LOC104884912	PREDICTED: myb-related protein 3R-1
gene3418	623.622	290.467	446.639	279.091	570.681	506.227	-0.00502259	down	0.964366	1	LOC104884926	PREDICTED: la protein 1
gene3419	529.79	485.23	564.628	375.015	359.075	414.599	-0.459614	down	0.0812701	0.479982	LOC104884932	PREDICTED: coiled-coil domain-containing protein 25
gene3421	0	2.441	0	0	0	1.75	-0.479418	down	1	1	LOC104884939	PREDICTED: putative nuclease HARBI1
gene3422	588.622	489.945	525.029	512.794	618.546	528.763	0.0499619	up	0.869588	1	LOC104885058	PREDICTED: eukaryotic translation initiation factor 3 subunit L
gene3423	1267.2	722.043	1169.06	530.16	1131.21	1180.8	-0.152155	down	0.522454	0.957519	LOC104885066	PREDICTED: pentatricopeptide repeat-containing protein At5g13770, chloroplastic
gene3424	79.354	57.443	88.083	80.274	86.731	86.358	0.172048	up	0.558482	0.975551	LOC104885074	PREDICTED: uncharacterized protein LOC104885074
gene3425	136.86	81.376	117.022	113.834	121.883	99.888	0.00149244	up	0.968005	1	LOC104885084	PREDICTED: D-amino-acid transaminase, chloroplastic
gene3426	278.08	327.833	301.953	251.282	243.482	221.455	-0.342077	down	0.187236	0.73517	LOC104885095	PREDICTED: target of Myb protein 1 isoform X1
gene3427	30.487	39.155	52.135	49.345	43.007	63.634	0.357167	up	0.295228	0.847647	LOC104885110	PREDICTED: uncharacterized protein LOC104885110
gene3428	327.95	435.232	381.361	375.335	322.23	331.006	-0.15413	down	0.538806	0.964673	LOC104885118	PREDICTED: uncharacterized protein LOC104885118
gene3429	52.669	31.457	33.831	39.548	59.348	45.109	0.287851	up	0.335722	0.884635	LOC104885124	PREDICTED: protein tesmin/TSO1-like CXC 5
gene3431	81.004	73.609	98.778	48.466	71.49	82.464	-0.324009	down	0.217529	0.774626	LOC104885133	PREDICTED: protein EMBRYONIC FLOWER 1 isoform X1
gene3432	2.226	3.669	3.769	1.238	3.14	4.134	-0.183062	down	0.794233	1	LOC104885147	PREDICTED: L-gulonolactone oxidase 3
gene3433	47.974	70.113	31.741	31.294	40.255	45.243	-0.359358	down	0.314448	0.864504	LOC104885156	PREDICTED: U-box domain-containing protein 26
gene3434	514.088	437.936	481.506	449.532	529.291	467.108	0.0124266	up	0.982854	1	LOC104885167	PREDICTED: ER membrane protein complex subunit 1
gene3435	88.61	71.797	88.735	61.867	95.587	96.796	0.0292792	up	0.976049	1	LOC104885172	PREDICTED: probable beta-1,4-xylosyltransferase IRX9H
gene3436	295.898	276.558	285.843	304.819	255.984	273.548	-0.0408257	down	0.885093	1	LOC104885180	PREDICTED: tocopherol cyclase, chloroplastic
gene3437	4.785	5.633	7.201	16.861	27.843	179.33	3.66829	up	1.46323e-19	1.21372e-16	LOC104885190	PREDICTED: bark storage protein A
gene3438	16.56	26.861	78.223	55.281	25.956	63.368	0.249447	up	0.420062	0.938737	LOC104885205	PREDICTED: bark storage protein B
gene3441	621.897	520.49	597.124	1068.36	1361.14	1456.17	1.15948	up	2.20323e-05	0.00106311	LOC104885211	PREDICTED: protein NRT1/ PTR FAMILY 1.1-like
gene3442	106.402	158.875	144.501	89.522	86.031	105.149	-0.545798	down	0.048855	0.361822	LOC104886105	PREDICTED: protein NRT1/ PTR FAMILY 1.2-like
gene3443	6.988	0.846	2.028	2.222	11.195	8.291	1.13804	up	0.00328754	0.0595277	LOC104885220	PREDICTED: uncharacterized protein LOC104885220 isoform X1
gene3444	68.359	166.483	202.675	177.111	219.13	291.442	0.652401	up	0.0268972	0.250815	LOC104885232	PREDICTED: protein NRT1/ PTR FAMILY 1.2
gene3446	38.536	147.663	153.122	198.544	184.864	297.3	1.00438	up	0.000562141	0.014963	LOC104885240	PREDICTED: dehydrogenase/reductase SDR family member 7-like
gene3447	451.983	527.898	642.728	717.862	853.872	892.127	0.602605	up	0.029971	0.269522	LOC104885248	PREDICTED: protein NRT1/ PTR FAMILY 1.2
gene3452	46.158	32.605	45.585	42.802	52.905	62.34	0.345963	up	0.315286	0.865124	LOC104885270	PREDICTED: VAN3-binding protein isoform X2
gene3453	162.272	153.81	192.513	160.954	183.202	246.818	0.216576	up	0.473929	0.952201	LOC104885259	PREDICTED: probable lactoylglutathione lyase, chloroplastic
gene3455	403.434	395.335	495.519	439.02	704.063	389.621	0.24392	up	0.396662	0.926572	LOC104885290	PREDICTED: aquaporin TIP4-1
gene3456	1.919	0	0	4.27	0	1.944	1.69361	up	0.631123	0.995359	LOC104885297	PREDICTED: myosin heavy chain kinase B
gene3457	4.256	0	0	0	0	0	-10.4713	down	0.504132	0.952201	LOC104886135	PREDICTED: uncharacterized protein LOC104886135
gene3459	44.816	27.84	38.385	35.368	39.681	48.615	0.155329	up	0.60374	0.992315	LOC104885303	PREDICTED: exosome complex exonuclease RRP46 homolog
gene3460	1713.92	1399.23	1726.41	1729.18	1830.13	1858.4	0.162809	up	0.547527	0.970132	LOC104885309	PREDICTED: 2-dehydro-3-deoxyphosphooctonate aldolase 1
gene3461	11.14	7.869	12.573	12.396	5.893	39.494	0.87148	up	0.449736	0.952201	LOC104885325	PREDICTED: beta-TrCP-like
gene3462	3.534	5.742	2.992	2.556	4.3	5.012	-0.0478114	down	0.848673	1	LOC104885329	PREDICTED: probable cytosolic iron-sulfur protein assembly protein 1 isoform X3
gene3463	22.822	13.021	14.365	7.814	23.681	13.337	-0.163378	down	0.623082	0.995359	LOC104885348	PREDICTED: probable glycosyltransferase At3g07620
gene3464	34.207	25.689	27.839	15.426	26.667	30.82	-0.266966	down	0.309659	0.859045	LOC104885354	PREDICTED: uncharacterized protein LOC104885354 isoform X1
gene3465	21.55	33.827	29.728	26.644	58.266	70.337	0.867227	up	0.0521607	0.378735	LOC104885368	PREDICTED: dehydration-responsive element-binding protein 3
gene3467	290.771	221.389	275.041	225.17	247.553	268.319	-0.0871764	down	0.736088	1	LOC104885376	PREDICTED: indole-3-glycerol phosphate synthase, chloroplastic isoform X1
gene3468	0.653	0	0	0	0	0	-7.77259	down	0.504132	0.952201	LOC104885388	PREDICTED: carotenoid cleavage dioxygenase 8 homolog B, chloroplastic
gene3469	54.561	38.54	44.261	40.602	41.49	64.938	0.0981255	up	0.764453	1	LOC104885399	PREDICTED: probable transcriptional regulatory protein At2g25830 isoform X1
gene3470	287.841	252.49	257.468	279.323	305.01	280.647	0.116641	up	0.681186	1	LOC104885410	PREDICTED: uncharacterized protein LOC104885410
gene3471	91.761	83.405	109.278	74.328	81.378	100.807	-0.149111	down	0.563169	0.977347	LOC104885418	PREDICTED: nuclear pore complex protein NUP85 isoform X1
gene3472	464.028	351.516	320.372	340.52	348.726	251.31	-0.27227	down	0.331744	0.880757	LOC104885440	PREDICTED: ultraviolet-B receptor UVR8
gene3473	228.385	181.848	179.437	157.152	201.928	189.649	-0.103813	down	0.675869	1	LOC104885448	PREDICTED: pentatricopeptide repeat-containing protein At4g13650 isoform X1
gene3475	1.34	11.357	9.073	5.964	4.253	4.071	-0.607433	down	0.577547	0.983012	LOC104885465	PREDICTED: mitogen-activated protein kinase kinase kinase 1
gene3476	353.848	209.773	298.821	193.792	322.182	302.341	-0.0757709	down	0.754212	1	LOC104885471	PREDICTED: uncharacterized protein LOC104885471
gene3477	4.104	3.624	6.369	0	1.628	1.559	-2.14407	down	0.00119995	0.0268663	LOC104885478	PREDICTED: peptidyl-tRNA hydrolase 2, mitochondrial isoform X2
gene3480	168.628	225.141	215.422	201.389	220.233	183.948	-0.00860085	down	0.933568	1	LOC104885491	PREDICTED: 3-dehydrosphinganine reductase TSC10A-like
gene3481	335.576	319.171	336.62	373.846	378.899	412.783	0.233492	up	0.402339	0.931322	LOC104885499	PREDICTED: probable phosphoribosylformylglycinamidine synthase, chloroplastic/mitochondrial
gene3482	46.759	41.793	53.852	52.032	40.889	43.981	-0.0568449	down	0.880946	1	LOC104885514	PREDICTED: uncharacterized protein LOC104885514
gene3483	65.073	88.18	86.936	65.022	74.467	80.712	-0.125347	down	0.65502	1	LOC104885528	PREDICTED: GATA transcription factor 12
gene3484	21.596	16.694	14.716	24.484	18.968	16.097	0.167913	up	0.613473	0.995359	LOC104885537	PREDICTED: thioredoxin-related transmembrane protein 2 homolog
gene3485	243.926	157.332	226.598	214.828	204.256	261.132	0.115559	up	0.658506	1	LOC104885547	PREDICTED: argininosuccinate synthase, chloroplastic
gene3486	300.864	230.039	300.392	308.574	331.43	388.478	0.307083	up	0.26109	0.806592	LOC104885558	PREDICTED: homeobox-leucine zipper protein ATHB-8
gene3489	16.115	11.076	23.105	13.57	17.972	18.089	-0.019201	down	0.932507	1	LOC104885577	PREDICTED: probably inactive leucine-rich repeat receptor-like protein kinase At2g25790
gene3490	46.972	17.162	32.906	46.861	107.104	60.705	1.14544	up	0.000330447	0.00977259	LOC104885587	PREDICTED: ankyrin repeat-containing protein At5g02620
gene3493	121.705	44.134	53.624	28.244	5.853	21.755	-1.97424	down	1.36591e-10	2.37928e-08	LOC104885603	PREDICTED: ankyrin repeat-containing protein At5g02620 isoform X2
gene3494	5.847	3.847	3.706	2.941	4.83	6.815	0.122325	up	0.765231	1	LOC104885615	PREDICTED: uncharacterized protein LOC104885615
gene3495	431.325	579.047	536.522	383.213	309.403	289.934	-0.65477	down	0.0141894	0.166891	LOC104885641	PREDICTED: uncharacterized protein LOC104885641
gene3496	13320.7	23798.4	18206.6	16341.1	11144.3	15663.4	-0.35863	down	0.151587	0.663477	LOC104886250	PREDICTED: lachrymatory-factor synthase
gene3497	69.445	46.824	79.27	78.153	82.656	95.122	0.388293	up	0.196327	0.749024	LOC104885650	PREDICTED: gamma-tubulin complex component 3
gene3498	1258.72	1002.57	1109.97	896.217	1154.44	1072.44	-0.110312	down	0.652478	0.999191	LOC104885660	PREDICTED: casein kinase 1-like protein HD16
gene3499	52.922	41.599	56.587	38.522	44.204	57.234	-0.110563	down	0.678148	1	LOC104885668	PREDICTED: protein SAWADEE HOMEODOMAIN HOMOLOG 1
gene3500	218.8	202.445	219.705	212.036	296.697	243.48	0.230928	up	0.428539	0.945699	LOC104885681	PREDICTED: receptor protein kinase TMK1
gene3501	506.57	390.08	423.044	394.823	424.159	458.946	-0.0463968	down	0.852102	1	LOC104885693	PREDICTED: NADP-dependent malic enzyme
gene3502	97.141	57.748	81.958	75.452	85.985	90.603	0.0896962	up	0.751087	1	LOC104885703	PREDICTED: uncharacterized protein LOC104885703 isoform X2
gene3503	203.236	199.867	213.299	169.173	212.51	175.386	-0.146015	down	0.555066	0.974077	LOC104885715	PREDICTED: uncharacterized protein LOC104885715
gene3504	146.525	128.889	150.296	103.314	159.654	114.816	-0.172308	down	0.489477	0.952201	LOC104885724	PREDICTED: uncharacterized protein LOC104885724
gene3505	44.941	32.652	46.376	24.29	61.133	61.13	0.241438	up	0.583853	0.986435	LOC104885740	PREDICTED: histidine-containing phosphotransfer protein 4
gene3506	99.644	94.796	96.182	92.586	104.003	102.292	0.0404269	up	0.920205	1	LOC104885747	PREDICTED: phosphatidylinositol N-acetylglucosaminyltransferase subunit A
gene3508	0.55	0	0	0	0.581	0	0.0786889	up	1	1	LOC104885774	PREDICTED: amino acid permease 8
gene3510	4.206	1.08	3.452	0.425	2.427	4.26	-0.296935	down	0.566384	0.977347	LOC104885796	PREDICTED: amino acid permease 8
gene3513	143.059	61.994	95.047	42.338	68.969	47.018	-0.922541	down	0.000963455	0.0226178	LOC104885827	PREDICTED: uncharacterized protein LOC104885827
gene3515	1.688	0	0.953	0	0	0	-9.78354	down	0.256198	0.799885	LOC104886280	PREDICTED: receptor-like protein kinase HSL1
gene3516	2.096	2.961	2.366	0	4.435	1.062	-0.433154	down	1	1	LOC104886286	PREDICTED: uncharacterized protein LOC104886286
gene3518	208.302	188.365	213.681	191.133	191.266	198.259	-0.071943	down	0.776643	1	LOC104885839	PREDICTED: nuclear poly(A) polymerase 4 isoform X1
gene3519	107.864	75.965	101.028	75.957	108.669	115.782	0.0766846	up	0.824679	1	LOC104885860	PREDICTED: uncharacterized protein LOC104885860
gene3520	143.955	129.674	137.136	145.491	90.125	123.075	-0.19557	down	0.515852	0.957502	LOC104885868	PREDICTED: early nodulin-93
gene3521	4061.68	5620.07	4769.68	4869.2	3123.32	3834.93	-0.289072	down	0.268165	0.816246	LOC104885874	PREDICTED: profilin-3
gene3522	1736.66	2240.3	1834.17	1816.05	1403.55	1445.16	-0.317016	down	0.221305	0.78193	LOC104885886	PREDICTED: profilin-3
gene3523	9.554	5.142	3.594	4.05	7.702	3.226	-0.288158	down	0.549683	0.971384	LOC104885897	PREDICTED: NAC domain-containing protein 40 isoform X1
gene3524	9.832	6.314	6.725	6.962	9.456	8.752	0.138168	up	0.779242	1	LOC104885917	PREDICTED: ATP-dependent 6-phosphofructokinase 6
gene3527	10.841	16.847	11.012	10.857	13.764	26.355	0.397458	up	0.41103	0.933175	LOC104885944	PREDICTED: serine/threonine-protein kinase Aurora-2
gene3530	68.616	44.992	57.021	35.76	70.298	64.664	0.000786102	up	0.948882	1	LOC104885994	PREDICTED: uncharacterized protein LOC104885994 isoform X3
gene3531	87.291	82.214	105.339	67.81	95.258	110.108	-0.00878215	down	0.917524	1	LOC104885963	PREDICTED: photosystem II D1 precursor processing protein PSB27-H2, chloroplastic isoform X2
gene3532	178.211	222.057	197.392	227.866	181.52	227.607	0.0919521	up	0.771597	1	LOC104886011	PREDICTED: glutamyl-tRNA(Gln) amidotransferase subunit C, chloroplastic/mitochondrial
gene3533	120.37	141.711	138.409	138.658	147.231	122.928	0.0296887	up	0.948737	1	LOC104886031	PREDICTED: uncharacterized protein LOC104886031
gene3534	151.15	102.482	118.297	79.492	85.211	108.682	-0.444089	down	0.101508	0.549292	LOC104886042	PREDICTED: RNA polymerase sigma factor sigC
gene3536	133.983	426.462	395.364	384.402	245.934	333.567	0.0121656	up	0.977139	1	LOC104886049	PREDICTED: zinc finger CCCH domain-containing protein 23
gene3537	14461.9	20304	21633.2	27595.1	20369.1	25246.1	0.376378	up	0.165278	0.692375	LOC104886325	PREDICTED: chlorophyll a-b binding protein, chloroplastic
gene3538	242.5	240.081	282.21	227.549	259.555	271.727	-0.0112869	down	0.926684	1	LOC104886330	PREDICTED: clathrin interactor EPSIN 1 isoform X1
gene3539	172.886	152.654	176.837	135.267	112.098	127.693	-0.421654	down	0.12267	0.609857	LOC104886339	PREDICTED: exosome complex exonuclease RRP6 isoform X1
gene3540	3.713	1.311	1.048	2.066	7.857	3.761	1.17185	up	0.19931	0.751792	LOC104886511	PREDICTED: uncharacterized protein LOC104886511
gene3542	184.289	170.934	149.682	85.765	115.255	95.517	-0.767794	down	0.00450598	0.0754708	LOC104886353	PREDICTED: protein EARLY FLOWERING 3
gene3544	1.283	0.403	0.322	0.634	2.564	1.011	1.06659	up	0.0928284	0.519573	LOC104886361	PREDICTED: uncharacterized protein LOC104886361 isoform X1
gene3545	658.762	589.031	622.346	511.504	420.166	547.973	-0.337896	down	0.209244	0.767023	LOC104886392	PREDICTED: UPF0587 protein C1orf123 homolog
gene3546	104.391	83.874	94.928	91.939	93.696	117.268	0.0970693	up	0.754612	1	LOC104886401	PREDICTED: uncharacterized protein LOC104886401
gene3547	205.755	174.757	171.647	176.779	211.487	265.597	0.243903	up	0.401167	0.930518	LOC104886405	PREDICTED: uncharacterized protein DDB_G0283357
gene3548	58.866	115.08	101.276	94.538	49.488	61.561	-0.420841	down	0.127552	0.616447	LOC104886411	PREDICTED: vacuolar-processing enzyme
gene3549	88.991	173.376	149.852	168.902	86.56	62.881	-0.372826	down	0.191555	0.742313	LOC104886414	PREDICTED: vacuolar-processing enzyme
gene3553	263.299	375.167	421.727	124.591	183.323	206.891	-1.04222	down	6.50584e-05	0.00265399	LOC104886428	PREDICTED: vacuolar-processing enzyme gamma-isozyme
gene3556	142.679	98.818	144.932	59.634	101.617	72.614	-0.72452	down	0.00799442	0.115277	LOC104886441	PREDICTED: vacuolar-processing enzyme gamma-isozyme
gene3559	38.569	38.077	33.567	29.474	47.689	29.183	-0.0515272	down	0.835638	1	LOC104886451	PREDICTED: uncharacterized protein LOC104886451
gene3560	70.123	45.864	51.298	27.455	35.721	32.884	-0.800281	down	0.0229532	0.228209	LOC104886457	PREDICTED: probable protein phosphatase 2C 72
gene3561	0	0	0	4.275	0	0	10.4778	up	0.256198	0.799885	LOC104886463	PREDICTED: probable protein phosphatase 2C 72
gene3562	80.069	29.136	45.186	64.123	59.042	104.453	0.560017	up	0.0534275	0.382827	LOC104886469	PREDICTED: probable protein phosphatase 2C 12
gene3563	0	6.761	8.348	1.937	0.46	0.441	-2.41122	down	0.0002942	0.008897	LOC104886476	PREDICTED: uncharacterized protein LOC104886476
gene3564	0	3.766	15.045	0	0	0	-12.6146	down	0.0352187	0.293248	LOC109134395	PREDICTED: uncharacterized protein LOC109134395
gene3565	0.974	0	4.399	1.084	0	0	-2.30618	down	0.230276	0.787955	LOC104886478	PREDICTED: probable protein phosphatase 2C 72
gene3566	125.225	103.885	95.321	99.648	117.082	133.482	0.110316	up	0.739539	1	LOC104886487	PREDICTED: uncharacterized protein LOC104886487
gene3567	92.025	77.888	72.987	65.039	73.241	70.961	-0.215194	down	0.434878	0.949503	LOC104886492	PREDICTED: PITH domain-containing protein 1
gene3568	193.582	170.003	200.774	197.414	226.951	204.758	0.156728	up	0.582275	0.98568	LOC104886493	PREDICTED: serine hydroxymethyltransferase 3, chloroplastic
gene3569	493.392	442.15	497.598	470.706	470.6	427.033	-0.0667537	down	0.801863	1	LOC104886496	PREDICTED: thioredoxin-like protein HCF164, chloroplastic
gene3570	426.126	539.253	565.445	626.128	445.617	529.963	0.0653026	up	0.818643	1	LOC104886497	PREDICTED: small nuclear ribonucleoprotein-associated protein B'
gene3572	77.186	21.451	39.988	35.2	72.291	71.776	0.370915	up	0.282922	0.83579	LOC104886498	PREDICTED: uncharacterized protein C6G9.01c
gene3577	21.934	9.469	14.441	11.526	10.959	8.64	-0.558614	down	0.176058	0.71098	LOC104886500	PREDICTED: ferrochelatase-1, chloroplastic-like
gene3578	400.558	339.215	368.122	348.717	473.88	392.416	0.13315	up	0.649555	0.999017	LOC104886501	PREDICTED: far upstream element-binding protein 1
gene3579	786.126	962.263	813.436	902.904	669.446	715.549	-0.163148	down	0.532239	0.96153	LOC104886502	PREDICTED: uncharacterized protein LOC104886502
gene3580	142.917	84.976	117.543	68.314	121.491	134.191	-0.0924416	down	0.690889	1	LOC104886503	PREDICTED: serine/threonine protein phosphatase 2A 55 kDa regulatory subunit B beta isoform
gene3581	41.889	17.504	11.32	13.13	44.319	22.71	0.180882	up	0.640095	0.996694	LOC104886504	PREDICTED: uncharacterized protein LOC104886504
gene3582	339.399	259.963	424.605	304.106	472.288	422.487	0.227519	up	0.428837	0.945699	LOC104886505	PREDICTED: pollen-specific protein SF21 isoform X1
gene3583	0	9.812	0	0	0	0	-11.6758	down	0.0677283	0.436948	LOC104886524	PREDICTED: zinc finger MYM-type protein 1-like
gene3584	155.045	126.264	140.346	114.586	159.104	185.39	0.122682	up	0.70815	1	LOC104886507	PREDICTED: ubiquitin carboxyl-terminal hydrolase 2 isoform X2
gene3585	8.475	4.605	4.415	2.902	2.759	1.321	-1.32486	down	0.0463935	0.353358	LOC109134396	PREDICTED: inorganic pyrophosphatase 2-like
gene3586	218.521	208.085	295.691	190.766	212.034	297.167	-0.0453051	down	0.828665	1	LOC104886508	PREDICTED: chlorophyllase type 0 isoform X1
gene3588	9.165	0	6.896	3.399	22.624	0	0.696122	up	0.600627	0.992065	LOC104886525	PREDICTED: uncharacterized acetyltransferase At3g50280-like
gene3589	0	0	0	3.49	0	0	10.1853	up	0.504132	0.952201	LOC109134398	PREDICTED: uncharacterized protein LOC109134398
gene3591	46.572	34.173	38.099	28.925	39.533	38.581	-0.150929	down	0.563948	0.977347	LOC104886526	PREDICTED: protein KAKU4 isoform X2
gene3592	0	3.856	3.081	0	2.888	2.765	-0.295154	down	1	1	LOC104886527	PREDICTED: AT-hook motif nuclear-localized protein 16
gene3593	0	0	0	0	0	1.679	9.131	up	0.504132	0.952201	LOC104886528	PREDICTED: uncharacterized protein LOC104886528 isoform X1
gene3594	1647.19	2458.68	2241.3	2922.14	1978.94	1804.79	0.0793117	up	0.764343	1	LOC104886529	PREDICTED: uncharacterized protein LOC104886529
gene3595	103.703	64.562	83.321	64.544	78.104	108.605	-0.0019108	down	1	1	LOC104886532	PREDICTED: F-box/kelch-repeat protein At3g06240-like
gene3596	24.066	9.154	16.716	11.33	17.628	10.314	-0.346556	down	0.459413	0.952201	LOC104886531	PREDICTED: F-box/kelch-repeat protein At3g06240
gene3597	16.874	19.071	47.612	30.042	30.349	41.021	0.279387	up	0.55239	0.972714	LOC104886533	PREDICTED: F-box/kelch-repeat protein At3g06240
gene3599	134.109	152.562	147.844	129.275	123.739	137.028	-0.155775	down	0.540477	0.965741	LOC104886534	PREDICTED: COP9 signalosome complex subunit 5b
gene3600	1443.04	1651.93	1234.89	1241.96	1662.26	1004.18	-0.147745	down	0.531604	0.960995	LOC104886535	PREDICTED: plasma membrane ATPase 4 isoform X1
gene3601	20.786	25.978	29.777	18.682	27.067	17.006	-0.28649	down	0.428825	0.945699	LOC104886638	PREDICTED: transcription factor DIVARICATA-like
gene3602	2.707	6.692	3.055	4.518	2.864	4.113	-0.115574	down	1	1	LOC104886641	PREDICTED: U4/U6 small nuclear ribonucleoprotein Prp31 homolog
gene3603	3.201	0	0	0	0	3.243	0.0187889	up	1	1	LOC104886536	PREDICTED: peroxidase 16
gene3604	12.152	9.768	11.114	8.859	11.527	11.885	-0.0337103	down	0.895737	1	LOC104886537	PREDICTED: uncharacterized protein LOC104886537 isoform X1
gene3605	189.404	144.189	181.652	135.41	183.776	186.883	-0.0259243	down	0.894283	1	LOC104886538	PREDICTED: uncharacterized protein LOC104886538
gene3607	564.728	572.715	618.509	554.934	519.709	409.294	-0.242823	down	0.367381	0.908864	LOC104886539	PREDICTED: probable E3 ubiquitin-protein ligase RHG1A
gene3608	4.809	0.849	0	0	1.908	1.218	-0.855355	down	0.291881	0.844125	LOC104886540	PREDICTED: uncharacterized protein DDB_G0271670
gene3609	259.734	216.233	267.902	225.266	325.601	313.39	0.216411	up	0.455298	0.952201	LOC104886542	PREDICTED: pentatricopeptide repeat-containing protein At5g10690 isoform X1
gene3612	209.382	120.689	159.754	120.223	194.942	193.426	0.0542392	up	0.883223	1	LOC104886543	PREDICTED: pentatricopeptide repeat-containing protein At1g01970
gene3613	103.831	93.048	81.334	91.396	77.061	106.744	-0.015704	down	0.962603	1	LOC104886544	PREDICTED: uncharacterized protein LOC104892731
gene3616	33.263	11.189	17.877	3.525	0	11.231	-2.07838	down	0.000386835	0.011101	LOC104886546	PREDICTED: uncharacterized protein LOC104886546
gene3618	645.266	890.686	1098.7	760.582	259.761	671.107	-0.63935	down	0.0195442	0.20485	LOC104886547	PREDICTED: uncharacterized protein LOC104886547 isoform X2
gene3619	14.613	8.836	11.103	11.263	16.123	14.918	0.292002	up	0.301777	0.853908	LOC104886548	PREDICTED: myosin-15-like
[truncated: 15,421 more rows]

## Sheet: NS100_vs_Control.all.exp.2
Table S4. The FPKM value and annotation of identified genes in the leaves of sugar beet response to neutral salt and alkaline salt treatments
Geneid	Control-1	Control-2	Control-3	N100-1	N100-2	N100-3	log2(fc)	type	pvalue	qvalue	Gene_ID	Function
gene28049	1.426	1.214	0.95	0.689	0.418	0.734	-0.96235	down	0.000355481	0.00212323	nad2	NADH dehydrogenase subunit 2 (mitochondrion)
gene27987	0.529	0.546	0.666	0.233	0.35	0.483	-0.706138	down	0.0170338	0.0554978	nad1	_
gene28021	11.918	13.273	13.353	6.375	2.909	6.396	-1.29742	down	6.1524e-07	7.07435e-06	nad5	NADH dehydrogenase subunit 5 (mitochondrion)
gene0	478.425	467.403	488.782	433.577	417.167	392.354	-0.206718	down	0.119759	0.253808	LOC104882799	PREDICTED: 2,3-bisphosphoglycerate-independent phosphoglycerate mutase
gene1	64.361	61.422	65.378	76.409	71.872	64.488	0.154497	up	0.851241	0.935865	LOC104893862	PREDICTED: SWI/SNF complex subunit SWI3C
gene2	95.107	84.879	80.507	78.754	90.154	82.772	-0.0496534	down	0.354643	0.54217	LOC104906652	PREDICTED: N-glycosylase/DNA lyase OGG1 isoform X2
gene3	649.446	421.695	396.109	212.683	174.144	219.543	-1.27484	down	1.08837e-07	1.44111e-06	LOC104886639	PREDICTED: WAT1-related protein At4g08300
gene5	0	7.872	5.031	0	0	0	-12.0708	down	0.00276552	0.0122934	LOC104889863	PREDICTED: uncharacterized abhydrolase domain-containing protein DDB_G0269086-like
gene6	55.803	75.482	60.303	91.095	96.248	78.851	0.474465	up	0.417368	0.604082	LOC104888135	PREDICTED: aspartyl protease family protein 1-like
gene7	165.514	130.623	132.7	137.25	138.799	139.431	-0.04565	down	0.402699	0.589989	LOC104892910	PREDICTED: phosphatidylinositol 4-phosphate 5-kinase 4
gene8	603.835	614.211	701.614	839.953	868.205	848.01	0.413131	up	0.44162	0.628425	LOC104893637	PREDICTED: uncharacterized protein LOC104893637 isoform X1
gene9	153.791	119.025	122.259	137.826	82.661	118.945	-0.219002	down	0.168268	0.321612	LOC104894386	PREDICTED: uncharacterized protein LOC104894386
gene10	174.616	148.945	185.927	197.443	163.584	161.496	0.0364462	up	0.568751	0.726336	LOC104895466	PREDICTED: uncharacterized protein LOC104895466
gene11	295.781	239.785	239.134	199.188	211.586	182.201	-0.385665	down	0.0297859	0.0867193	LOC104896236	PREDICTED: DIS3-like exonuclease 2
gene12	45.404	22.909	57.346	97.177	119.4	70.511	1.19196	up	0.000664481	0.00366825	LOC104896917	PREDICTED: G-type lectin S-receptor-like serine/threonine-protein kinase At5g35370
gene13	694.076	895.006	891.684	450.212	458.801	591.096	-0.725717	down	0.000520968	0.00295507	LOC104900284	PREDICTED: selenoprotein K
gene14	240.988	304.371	426.166	704.53	729.203	678.261	1.12028	up	0.000914583	0.00480491	LOC104901038	PREDICTED: flavonol synthase/flavanone 3-hydroxylase
gene15	631.194	549.438	577.597	373.075	345.87	325.904	-0.750827	down	0.000404811	0.00237431	LOC104901765	PREDICTED: fluoride export protein 1
gene16	157.133	106.169	178.314	184.827	224.124	129.632	0.286374	up	0.755933	0.868022	LOC104903062	PREDICTED: auxin transporter-like protein 3
gene17	759.193	769.728	645.787	383.346	357.386	425.356	-0.899143	down	4.70407e-05	0.0003587	LOC104903767	PREDICTED: ubiquitin-fold modifier 1
gene18	66.545	27.27	51.027	94.817	103.461	79.519	0.939537	up	0.00911491	0.0332455	LOC104904601	PREDICTED: uncharacterized protein At1g04910
gene19	53.929	27.21	31.883	264.669	248.512	190.345	2.63797	up	2.31142e-14	8.55662e-13	LOC104905404	PREDICTED: uncharacterized protein LOC104905404
gene20	47.507	50.337	51.503	87.329	133.015	94.145	1.07433	up	0.00317771	0.0138446	LOC104906127	PREDICTED: probable serine/threonine-protein kinase mps1 isoform X1
gene21	93.642	55.602	102.117	104.124	118.724	110.515	0.407329	up	0.440782	0.627588	LOC104907381	PREDICTED: histone-lysine N-methyltransferase ASHR1 isoform X2
gene22	4888.63	5950.9	4109.93	2448.64	2572.35	2940.45	-0.908992	down	2.60957e-05	0.00021234	LOC104884484	PREDICTED: metallothionein-like protein type 2
gene23	46.346	51.648	45.161	38.238	41.128	45.062	-0.202262	down	0.148249	0.293346	LOC104885223	PREDICTED: biotin--protein ligase 2-like
gene24	179.781	99.833	130.584	196.749	154.092	168.017	0.339017	up	0.569599	0.727142	LOC104886494	PREDICTED: oxysterol-binding protein-related protein 1C
gene25	1370.53	1002.41	1186.79	1267.44	1308.79	1362.17	0.145842	up	0.855088	0.937749	LOC104886640	PREDICTED: phosphatidylinositol 4-phosphate 5-kinase 1
gene27	319.722	403.565	285.989	225.833	235.26	260.453	-0.484156	down	0.0089132	0.0326929	LOC104886706	PREDICTED: membrane magnesium transporter
gene28	301.734	154.744	305.567	239.027	312.029	257.344	0.0851928	up	0.726691	0.847469	LOC104886779	PREDICTED: transcription initiation factor TFIID subunit 8
gene29	143.627	148.298	156.841	405.263	420.402	352.514	1.39252	up	1.36196e-05	0.000118323	LOC104886923	PREDICTED: 30S ribosomal protein S13, chloroplastic
gene30	2318.84	2597.44	2852.23	7607.34	8277.11	7577.94	1.59464	up	3.07973e-07	3.74768e-06	LOC104886865	PREDICTED: 30S ribosomal protein S13, chloroplastic
gene31	48.417	37.859	39.65	40.229	47.007	49.941	0.12346	up	0.800268	0.897946	LOC104887169	PREDICTED: exosome complex component RRP42
gene32	114.36	154.831	102.184	54.565	19.314	39.556	-1.71098	down	1.66198e-05	0.000140908	LOC104887081	PREDICTED: cell wall protein IFF6-like
gene33	11344.4	7657.86	7227.99	5819.48	5054.45	5284.65	-0.698932	down	0.000823088	0.00437388	LOC104887841	PREDICTED: nitrate reductase
gene35	7.732	0	0	0	0	0	-11.3322	down	0.256198	0.429579	LOC104887921	PREDICTED: uncharacterized protein LOC104887921
gene36	254.718	296.391	272.447	210.284	210.086	217.774	-0.367983	down	0.0323385	0.092522	LOC104888013	PREDICTED: uncharacterized protein LOC104888013
gene37	91.176	81.912	80.324	63.791	55.986	70.917	-0.41022	down	0.0261605	0.078419	LOC104888091	PREDICTED: mitogen-activated protein kinase kinase kinase 1
gene38	365.892	286.726	391.46	384.077	391.999	409.622	0.183507	up	0.963208	1	LOC104888222	PREDICTED: uncharacterized protein LOC104888222
gene40	331.252	502.388	505.828	271.745	243.281	259.966	-0.789404	down	0.000215648	0.00137789	LOC104888422	PREDICTED: transmembrane protein 50 homolog isoform X1
gene41	308.02	224.367	282.288	401.664	419.487	376.982	0.55649	up	0.176938	0.333434	LOC104888566	PREDICTED: uncharacterized protein LOC104888566
gene42	82.961	74.63	100.037	73.078	91.968	76.942	-0.0903528	down	0.291565	0.472517	LOC104888635	PREDICTED: histone acetyltransferase of the MYST family 1
gene43	171.88	55.784	136.32	138.309	87.083	68.863	-0.306805	down	0.136036	0.275551	LOC104888711	PREDICTED: probable serine/threonine-protein kinase MARK-A
gene44	58.623	32.967	48.179	48.23	61.133	63.447	0.306136	up	0.712257	0.83607	LOC104888792	PREDICTED: vacuolar protein sorting-associated protein 9A
gene45	285.654	127.075	168.587	146.076	146.384	181.664	-0.294057	down	0.0874558	0.19945	LOC104888871	PREDICTED: beta-1,3-galactosyltransferase 7 isoform X1
gene47	89.824	80.473	58.521	90.316	86.579	103.926	0.295447	up	0.755566	0.867677	LOC104889090	PREDICTED: auxin response factor 17
gene48	633.178	492.554	577.143	877.426	899.05	794.618	0.594409	up	0.140481	0.282166	LOC104889266	PREDICTED: uncharacterized protein LOC104889266
gene51	146.608	42.987	90.541	129.873	131.74	103.335	0.38156	up	0.504569	0.673013	LOC104889478	PREDICTED: uncharacterized protein LOC104889478
gene52	502.801	295.849	377.045	371.427	332.922	372.519	-0.126672	down	0.242459	0.41913	LOC104889563	PREDICTED: putative 1-phosphatidylinositol-3-phosphate 5-kinase FAB1D
gene53	6.001	4.239	0	13.744	18.243	0	1.64298	up	0.165711	0.317725	LOC104889685	PREDICTED: uncharacterized protein LOC104889685
gene54	32.778	25.258	29.708	34.691	33.213	36.516	0.251018	up	0.889516	0.962124	LOC104889765	PREDICTED: probable arabinosyltransferase ARAD1
gene55	96.013	93.778	86.961	81.442	84.078	119.486	0.0423981	up	0.611117	0.762444	LOC104889851	PREDICTED: uncharacterized protein LOC104889851
gene61	309.247	219.13	282.293	244.226	244.598	213.836	-0.206287	down	0.147508	0.292322	LOC104890323	PREDICTED: G-type lectin S-receptor-like serine/threonine-protein kinase At1g34300
gene62	56.064	49.893	42.849	58.134	39.364	49.211	-0.0204749	down	0.456167	0.64116	LOC104890400	PREDICTED: cyclic nucleotide-gated ion channel 2
gene63	1.316	4.338	5.446	5.023	4.889	0.52	-0.0895189	down	0.601663	0.754016	LOC104890476	PREDICTED: protein DETOXIFICATION 54
gene64	21.592	4.448	3.554	19.059	32.362	18.137	1.23283	up	0.00258176	0.0116344	LOC104890557	PREDICTED: protein ROOT PRIMORDIUM DEFECTIVE 1
gene65	72.517	58.089	58.643	87.75	89.011	71.814	0.39339	up	0.495784	0.672584	LOC104890874	PREDICTED: protein-tyrosine-phosphatase PTP1
gene67	4.501	1.734	2.309	3.28	4.561	2.912	0.331652	up	0.894724	0.964952	LOC104890789	PREDICTED: protein-tyrosine-phosphatase PTP1-like
gene68	207.706	98.499	156.287	160.793	151.636	155.86	0.0179706	up	0.551615	0.712605	LOC104890983	PREDICTED: uncharacterized protein LOC104890983 isoform X1
gene69	6079.53	4151.66	3907.24	2893.28	3028.19	2921.18	-0.677071	down	0.00108041	0.00553553	LOC104891103	hypothetical protein BVRB_1g000710
gene70	0	0.676	2.159	0	0	0	-9.8857	down	0.0677283	0.16395	LOC104889929	PREDICTED: sucrose transport protein SUC2-like
gene74	129.769	127.415	105.089	144.144	116.373	121.192	0.0753953	up	0.632681	0.775598	LOC104891355	PREDICTED: phospholipase ABHD3 isoform X1
gene75	0	0	0	0	1.78	2.083	10.3317	up	0.504132	0.672584	LOC104891471	PREDICTED: scarecrow-like protein 21
gene77	41.468	52.725	81.906	59.357	90.341	93.437	0.465364	up	0.4216	0.607849	LOC104891598	PREDICTED: transmembrane protein 18
gene80	5.183	0	4.387	9.644	15.754	6.146	1.72046	up	0.00381787	0.0162119	LOC104891670	PREDICTED: FHA domain-containing protein PS1 isoform X1
gene82	98.625	92.472	89.351	93.187	93.663	97.031	0.0175528	up	0.510487	0.678283	LOC104891821	PREDICTED: F-box/LRR-repeat protein At4g14103 isoform X1
gene83	208.927	196.422	197.842	160.925	164.365	199.456	-0.200995	down	0.136094	0.275609	LOC104892066	PREDICTED: translation initiation factor eIF-2B subunit delta isoform X1
gene84	743.75	553.966	654.123	498.822	511.291	527.258	-0.344368	down	0.0446533	0.118662	LOC104892261	PREDICTED: protein SENSITIVE TO PROTON RHIZOTOXICITY 1
gene86	66.978	57.47	89.972	120.929	115.751	117.439	0.723787	up	0.0601036	0.150808	LOC104892350	PREDICTED: uncharacterized protein LOC104892350 isoform X1
gene88	54.251	51.956	49.162	52.567	61.844	64.337	0.202225	up	0.992611	1	LOC104892494	PREDICTED: uncharacterized protein LOC104892494 isoform X2
gene89	169.501	201.71	238.706	410.933	451.824	311.481	0.945037	up	0.00785871	0.0295083	LOC104892739	PREDICTED: dihydrolipoyllysine-residue acetyltransferase component 5 of pyruvate dehydrogenase complex, chloroplastic
gene90	296.489	114.025	128.277	24.521	14.187	33.208	-2.90529	down	2.38785e-21	2.08895e-19	LOC104892941	PREDICTED: leucine-rich repeat receptor-like tyrosine-protein kinase PXC3
gene91	0	2.957	1.181	0	0	4.964	0.262396	up	1	1	LOC104892811	PREDICTED: receptor-like protein kinase isoform X2
gene92	107.098	108.307	120.443	138.523	115.549	123.811	0.17013	up	0.901775	0.969956	LOC104893009	PREDICTED: probable magnesium transporter NIPA4
gene94	657.215	563.687	550.324	434.099	493.378	477.251	-0.334457	down	0.0457387	0.121052	LOC104893085	PREDICTED: histidinol-phosphate aminotransferase, chloroplastic isoform X1
gene95	7.539	8.875	8.509	50.359	61.113	29.801	2.50279	up	2.16454e-07	2.71479e-06	LOC104893181	PREDICTED: uncharacterized protein LOC104893181
gene96	132.711	108.003	120.217	180.005	175.385	142.104	0.462953	up	0.340902	0.526295	LOC104893259	PREDICTED: uncharacterized protein LOC104893259
gene99	73.645	57.991	68.132	91.937	149.249	83.757	0.701853	up	0.085816	0.196278	LOC104893456	PREDICTED: RAN GTPase-activating protein 2
gene100	84.378	44.064	68.925	92.488	80.843	84.102	0.383311	up	0.481261	0.66452	LOC104893519	PREDICTED: uncharacterized protein LOC104893519
gene101	0	0	0	2.23	0	0	9.53981	up	0.504132	0.672584	LOC104893591	PREDICTED: glutathione S-transferase T2-like
gene102	0	0	0	9.542	12.665	7.411	13.2694	up	0.000807082	0.00430705	LOC104889982	PREDICTED: putative nuclease HARBI1
gene104	1.045	0	3.537	3.589	4.234	4.955	1.47901	up	0.0582235	0.146929	LOC104893665	PREDICTED: NAC domain-containing protein 30
gene105	0	2.861	2.285	3.092	2.052	0	-0.000560488	down	1	1	LOC104890009	PREDICTED: uncharacterized protein LOC104890009
gene106	288.653	290.445	280.478	179.937	187.279	200.301	-0.598959	down	0.00340564	0.0147065	LOC104893730	PREDICTED: uncharacterized membrane protein At4g09580
gene107	649.563	783.715	926.175	2849.5	3336.8	3271.52	2.00306	up	6.06626e-11	1.35539e-09	LOC104893793	PREDICTED: 50S ribosomal protein L21, chloroplastic
gene108	848.638	344.507	551.679	436.784	531.917	506.725	-0.24195	down	0.119996	0.254219	LOC104893863	PREDICTED: calcium-dependent protein kinase 11
gene109	3.025	2.849	1.138	10.391	10.217	3.587	1.78637	up	0.0339129	0.0961503	LOC104893923	PREDICTED: heat shock 70 kDa protein-like
gene110	517.791	634.094	464.133	360.356	334.116	343.455	-0.638737	down	0.00186936	0.00884576	LOC104894000	PREDICTED: subtilisin-like protease SBT3.1
gene111	65.57	43.619	59.277	92.582	82.891	80.78	0.605103	up	0.142006	0.284077	LOC104894080	PREDICTED: uncharacterized protein LOC104894080
gene112	106.816	49.975	75.676	116.493	112.922	109.401	0.54347	up	0.182525	0.341183	LOC104894164	PREDICTED: ABC transporter G family member 25
gene113	25.273	13.389	14.263	144.707	163.261	97.409	2.93717	up	1.12533e-09	2.07203e-08	LOC104894257	PREDICTED: serine/threonine-protein phosphatase PP-Z1
gene114	822.178	814.132	778.33	676.435	633.772	658.052	-0.294888	down	0.0601842	0.150896	LOC104894340	PREDICTED: receptor homology region, transmembrane domain- and RING domain-containing protein 2-like
gene115	199.053	79.861	133.713	196.264	229.732	213.952	0.633113	up	0.0995312	0.220562	LOC104894402	PREDICTED: protein disulfide-isomerase 5-2
gene116	8.431	7.444	20.22	28.963	26.696	28.744	1.22543	up	0.0159444	0.0526214	LOC104894477	PREDICTED: pentatricopeptide repeat-containing protein At4g21065
gene117	53.863	35.343	40.913	73.958	83.551	76.289	0.845416	up	0.0200411	0.0628953	LOC104894568	PREDICTED: putative CCA tRNA nucleotidyltransferase 2 isoform X2
gene118	104.067	69.815	83.992	107.853	110.753	92.389	0.270222	up	0.800815	0.898359	LOC104894700	PREDICTED: alpha-(1,4)-fucosyltransferase
gene119	586.052	517.584	539.352	481.858	494.984	421.098	-0.233019	down	0.103567	0.227669	LOC104894771	PREDICTED: probable alkaline/neutral invertase D
gene120	829.928	1070.17	1018.45	1050.12	1202.94	1169.93	0.230004	up	0.964475	1	LOC104894854	PREDICTED: uncharacterized protein LOC104894854
gene121	802.426	658.602	787.508	981.644	999.679	1020.99	0.417088	up	0.413695	0.600592	LOC104894930	PREDICTED: histidinol dehydrogenase, chloroplastic isoform X1
gene122	5008.92	3932.97	4268.39	4100.5	3678.46	4608.27	-0.0928078	down	0.278367	0.456689	LOC104895126	PREDICTED: NAD(P)H-quinone oxidoreductase subunit T, chloroplastic
gene123	56.966	36.004	28.764	66.092	44.052	45.334	0.352971	up	0.622137	0.771158	LOC104895215	PREDICTED: probable purine permease 11
gene124	53.622	36.074	48.994	80.703	74.517	72.07	0.712658	up	0.0625036	0.155609	LOC104895404	PREDICTED: uncharacterized protein At1g04910 isoform X2
gene125	80.47	95.852	69.454	130.093	81.541	95.431	0.321197	up	0.739054	0.855982	LOC104895550	PREDICTED: transcription repressor MYB6
gene126	222.293	58.602	57.622	53.59	84.064	65.59	-0.736007	down	0.00260985	0.011749	LOC104895627	PREDICTED: cytochrome P450 76AD1-like
gene127	16.887	0	6.353	1.289	0	0	-4.16912	down	0.000121093	0.000833058	LOC104895710	PREDICTED: cytochrome P450 76AD1-like
gene129	374.336	295.653	318.039	525.872	628.408	497.762	0.741625	up	0.0449996	0.119473	LOC104895792	PREDICTED: uncharacterized protein LOC104895792
gene130	9.356	10.28	13.884	14.681	21.593	20.752	0.766544	up	0.0656855	0.161382	LOC104895878	PREDICTED: Fanconi anemia group M protein isoform X2
gene131	40.595	23.425	40.656	43.213	56.199	42.04	0.434371	up	0.443862	0.630493	LOC104896040	PREDICTED: actin-related protein 7
gene132	0	0	0	0	2.349	0	9.61471	up	0.256198	0.429579	LOC104896130	PREDICTED: uncharacterized protein At4g06598
gene133	163.05	115.544	147.754	194.493	213.143	189.955	0.487124	up	0.279513	0.458143	LOC104896196	PREDICTED: ran-binding protein 10
gene134	140.146	105.296	120.79	95.562	84.56	85.367	-0.464101	down	0.019974	0.0627071	LOC104896259	PREDICTED: cytochrome c oxidase assembly protein COX11, mitochondrial
gene135	41.193	21.162	42.266	358.788	322.543	266.463	3.17936	up	2.80838e-20	2.1659e-18	LOC104896332	PREDICTED: UDP-glycosyltransferase 92A1
gene136	0	0	2.317	0	0	0	-9.59495	down	0.504132	0.672584	LOC104896400	PREDICTED: V-type proton ATPase subunit G 1
gene138	402.774	281.536	324.711	496.583	550.336	434.384	0.553909	up	0.19781	0.36168	LOC104896562	PREDICTED: UDP-glycosyltransferase 92A1
gene139	36.898	53.027	30.157	40.796	25.786	30.178	-0.311529	down	0.102635	0.22627	LOC104896641	PREDICTED: chaperone protein dnaJ 8, chloroplastic
gene140	1257.79	1086.35	836.278	947.92	776.346	885.342	-0.28538	down	0.0706537	0.169677	LOC104896703	PREDICTED: uncharacterized protein LOC104896703 isoform X2
gene141	37.7	21.681	45.186	63.038	63.218	76.757	0.957124	up	0.00743514	0.0281584	LOC104896830	PREDICTED: uncharacterized protein LOC104896830
gene142	113.157	107.706	138.895	127.173	135.951	127.075	0.117182	up	0.750598	0.86423	LOC104896897	PREDICTED: phosphoinositide phosphatase SAC1 isoform X1
gene143	285.974	124.311	111.727	78.091	35.665	75.654	-1.46256	down	6.28038e-07	7.20628e-06	LOC104897042	PREDICTED: uncharacterized protein LOC104897042
gene144	90.446	64.333	73.727	119.396	102.787	109.496	0.53755	up	0.213317	0.381429	LOC104897111	PREDICTED: threonylcarbamoyladenosine tRNA methylthiotransferase
gene145	1180.57	1400.96	1497.83	1245.06	1202.52	1064.45	-0.216037	down	0.10646	0.232603	LOC104897181	PREDICTED: FT-interacting protein 1
gene148	201.315	115.652	140.479	78.438	70.255	91.138	-0.931575	down	0.000114023	0.000790608	LOC104897256	PREDICTED: uncharacterized protein LOC104897256
gene149	4.571	1.615	0	7.852	6.948	5.421	1.70829	up	0.0586403	0.1476	LOC104897327	PREDICTED: uncharacterized protein LOC104897327
gene150	10.985	19.399	35.646	25.159	26.437	21.17	0.140137	up	0.935636	0.991935	LOC104897396	PREDICTED: protein LYK5
gene151	131.001	134.038	132.623	105.464	92.518	95.568	-0.437933	down	0.0193801	0.0611228	LOC104897484	PREDICTED: transcription factor bHLH81
gene152	858.74	800.735	773.247	896.245	920.696	869.455	0.1431	up	0.812997	0.907561	LOC104897599	PREDICTED: transmembrane 9 superfamily member 1
gene153	136.413	144.369	171.918	171.114	189.513	176.066	0.24554	up	0.901508	0.969905	LOC104897678	PREDICTED: transmembrane 9 superfamily member 1
gene154	69.436	46.411	86.797	95.758	92.3	80.575	0.406684	up	0.480579	0.663982	LOC104897727	PREDICTED: protein NRT1/ PTR FAMILY 5.10
gene155	510.135	444.811	522.874	377.75	351.919	394.055	-0.395182	down	0.0271188	0.0804958	LOC104897822	PREDICTED: protein NRT1/ PTR FAMILY 5.10
gene156	90.362	104.526	85.561	70.141	66.983	88.462	-0.314057	down	0.0688896	0.166144	LOC104897913	PREDICTED: protein NRT1/ PTR FAMILY 5.10-like
gene157	1927.74	1710.59	1828.57	3058.81	2865.99	2756.33	0.66716	up	0.080721	0.187355	LOC104898006	PREDICTED: patellin-3
gene159	265.35	240.504	295.601	310.963	347.796	368.628	0.358285	up	0.567846	0.725601	LOC104898078	PREDICTED: uncharacterized protein LOC104898078 isoform X2
gene160	36.751	60.118	41.48	45.407	55.86	58.494	0.207599	up	1	1	LOC104898325	PREDICTED: F-box protein At1g30790
gene161	514.865	270.169	249.047	320.061	491.9	366.352	0.188373	up	1	1	LOC104898441	hypothetical protein BVRB_1g001610
gene163	13.818	3.183	5.086	9.975	14.458	6.768	0.498338	up	0.330289	0.514487	LOC104898757	PREDICTED: uncharacterized protein LOC104898757
gene166	0	0	5.501	5.582	4.939	5.781	1.56676	up	0.305004	0.486237	LOC104898522	PREDICTED: histone H3.3-like
gene168	6.196	26.258	35.962	12.162	20.179	28.865	-0.160653	down	0.249773	0.428196	LOC104890058	PREDICTED: amino acid permease 1
gene169	803.647	1065.86	1091.68	1142.98	1245.56	1287.48	0.311963	up	0.721455	0.842969	LOC104898882	PREDICTED: adenylate kinase 2, chloroplastic isoform X2
gene170	301.117	395.551	360.728	280.29	359.544	355.011	-0.0879718	down	0.262899	0.438182	LOC104898962	PREDICTED: serine/threonine-protein kinase-like protein CCR4
gene173	622.396	367.94	457.257	623.831	619.968	628.074	0.370826	up	0.491021	0.672584	LOC104899031	PREDICTED: receptor-like protein kinase HSL1
gene174	154.961	97.739	95.759	213.583	252.23	202.342	0.939188	up	0.00574541	0.0226875	LOC104899157	PREDICTED: protein TIC 40, chloroplastic
gene176	7.701	0	1.086	9.921	10.729	3.425	1.45378	up	0.0696398	0.167571	LOC104899275	PREDICTED: DNA-directed RNA polymerases II and IV subunit 5A
gene178	1.092	0.771	4.314	6.253	5.533	3.886	1.34279	up	0.071762	0.171659	LOC104899350	PREDICTED: myb-related protein 308
gene179	4.761	5.979	8.36	8.785	11.526	13.489	0.823352	up	0.0784006	0.183617	LOC104899413	PREDICTED: DNA mismatch repair protein MLH1 isoform X1
gene181	1062.31	988.998	1315.99	779.861	690.082	721.993	-0.619384	down	0.00210004	0.00977167	LOC104899542	PREDICTED: uncharacterized protein LOC104899542 isoform X1
gene182	42.663	33.972	47.277	63.068	94.322	62.554	0.827805	up	0.041349	0.111756	LOC104899674	PREDICTED: E3 ubiquitin-protein ligase RNF170
gene183	638.669	397.004	448.982	225.676	195.998	276.994	-1.08745	down	5.05821e-06	4.86387e-05	LOC104899761	PREDICTED: carboxymethylenebutenolidase homolog
gene184	264.8	259.436	273.888	181.187	216.817	179.863	-0.465873	down	0.0149506	0.0499128	LOC104899902	PREDICTED: MICOS complex subunit Mic10
gene185	613.581	358.825	575.393	713.053	703.84	662.878	0.426206	up	0.37557	0.563531	LOC104899995	PREDICTED: patellin-3
gene186	8.483	3.995	1.596	3.238	4.298	1.677	-0.611127	down	0.449736	0.634923	LOC104890151	hypothetical protein BVRB_1g001830
gene187	1153.54	1202.23	1608.86	852.568	945.351	1092.77	-0.455777	down	0.0134103	0.0455224	LOC104900078	PREDICTED: uncharacterized protein LOC104900078
gene188	78.351	59.958	51.586	226.799	280.083	188.417	1.87242	up	2.4981e-08	3.67432e-07	LOC104900480	PREDICTED: uncharacterized protein C594.04c
gene189	8.221	1.936	1.547	13.337	28.463	23.562	2.48115	up	3.97397e-07	4.73751e-06	LOC104900316	PREDICTED: WAT1-related protein At3g30340 isoform X1
gene190	5.302	1.665	3.325	25.636	39.997	21.659	3.08396	up	2.82746e-11	6.70959e-10	LOC104900225	PREDICTED: WAT1-related protein At3g30340
gene191	106.613	46.6	68.475	124.783	128.324	133.419	0.802026	up	0.0287366	0.0843862	LOC104900633	PREDICTED: ribosome production factor 1
gene192	66.993	20.076	48.117	118.561	78.17	62.596	0.939811	up	0.0341336	0.0965737	LOC104900556	PREDICTED: uncharacterized protein LOC104900556
gene193	176.114	130.794	153.652	218.058	218.753	260.509	0.598429	up	0.131352	0.269258	LOC104900702	PREDICTED: endoribonuclease Dicer homolog 1
gene195	10.172	11.976	9.567	43.681	43.806	43.227	2.04307	up	1.34646e-06	1.44543e-05	LOC104900864	PREDICTED: probably inactive receptor-like protein kinase At2g46850
gene196	36.486	45.034	45.948	77.404	70.05	78.795	0.827761	up	0.0320962	0.0920836	LOC104900935	PREDICTED: pre-mRNA-splicing factor ATP-dependent RNA helicase DEAH7 isoform X1
gene197	0	0	0	0	1.367	2.4	10.2954	up	0.0677283	0.16395	LOC104901118	PREDICTED: NAC domain-containing protein 8
gene198	446.027	498.826	486.924	649.718	704.875	648.313	0.484287	up	0.309245	0.490818	LOC104901177	PREDICTED: leucine--tRNA ligase, cytoplasmic isoform X1
gene199	92.133	75.833	83.642	105.963	97.011	116.862	0.346151	up	0.596801	0.7506	LOC104901286	PREDICTED: serine/threonine-protein kinase ATG1a isoform X2
gene200	5720.6	3930.85	5068.31	3841.18	3833.15	3569.41	-0.388633	down	0.0281745	0.083042	LOC104901408	PREDICTED: protein LHY isoform X2
gene201	0	74.833	35.871	25.917	8.783	29.124	-0.794508	down	0.00103703	0.00533659	LOC104901795	PREDICTED: caffeic acid 3-O-methyltransferase
gene204	0	4.416	3.528	1.193	0	0	-2.73219	down	0.0794567	0.185055	LOC104901566	PREDICTED: caffeic acid 3-O-methyltransferase
gene207	3572.14	1854.01	2177.86	1732.6	1785.79	1595.27	-0.572404	down	0.00457482	0.0187821	LOC104902057	PREDICTED: caffeic acid 3-O-methyltransferase
gene208	513.539	954.254	1496.61	2480.64	2268.84	1924.75	1.17086	up	0.000399162	0.00234353	LOC104902142	PREDICTED: caffeic acid 3-O-methyltransferase
gene209	1661.44	2023.68	2091.73	2357.97	2443.22	2456.4	0.329207	up	0.665034	0.801372	LOC104902234	PREDICTED: caffeic acid 3-O-methyltransferase
gene210	14199.4	21222.9	20404.4	22336.4	22470.9	21665.5	0.251808	up	0.911763	0.975942	LOC104902321	PREDICTED: protein CURVATURE THYLAKOID 1B, chloroplastic
gene211	204.332	68.687	124.581	349.099	445.39	299.979	1.46083	up	3.64608e-06	3.60589e-05	LOC104902402	PREDICTED: transcription factor bHLH67 isoform X1
gene212	119.578	96.534	117.205	131.27	132.101	120.485	0.203669	up	1	1	LOC104902470	PREDICTED: metal tolerance protein 1
gene214	37.294	39.515	24.554	81.854	66.133	73.713	1.12905	up	0.0298134	0.0867227	LOC104902693	hypothetical protein BVRB_1g002110
gene215	1586.66	750.269	1265.26	1428.57	1514.39	1556.4	0.320846	up	0.5912	0.745904	LOC104902773	PREDICTED: two-component response regulator-like APRR9
gene216	88.901	93.499	98.109	121.032	164.152	145.258	0.617766	up	0.16104	0.311363	LOC104902847	PREDICTED: pentatricopeptide repeat-containing protein At4g01400, mitochondrial
gene218	6229.87	7706.74	6948.41	4318.02	3709.13	5126.02	-0.667058	down	0.00100536	0.00520104	LOC104903013	PREDICTED: putative SERF-like protein
gene220	53.638	47.491	54.527	87.085	94.557	70.799	0.697574	up	0.0721721	0.172301	LOC104903078	PREDICTED: uncharacterized protein LOC104903078
gene221	5810.35	6129.48	6246.06	7795.16	8716.96	8067.37	0.434636	up	0.398126	0.585091	LOC104903148	PREDICTED: 60S acidic ribosomal protein P1
gene222	150.898	130.828	134.085	155.053	174.214	150.95	0.207757	up	0.993125	1	LOC104903216	PREDICTED: serine/arginine-rich splicing factor SR34A
gene223	5.639	31.069	66.191	64.573	72.567	74.898	1.04307	up	0.00661165	0.0254787	LOC104903365	PREDICTED: RNA-binding protein 24
gene224	297.098	249.665	338.215	390.075	407.455	431.305	0.473576	up	0.350803	0.537841	LOC104903444	PREDICTED: uncharacterized protein LOC104903444
gene225	119.754	125.904	147.736	159.458	217.296	135.413	0.380637	up	0.604337	0.756616	LOC104903507	PREDICTED: uncharacterized protein LOC104903507
gene226	22.607	8.599	9.814	31.365	22.908	23.717	0.926912	up	0.0264942	0.079163	LOC104903568	PREDICTED: N-alpha-acetyltransferase 40 isoform X1
gene227	1.003	0	1.132	0	2.032	1.189	0.59259	up	1	1	LOC104903714	PREDICTED: NAC domain-containing protein 43
gene229	252.431	218.837	331.161	422.337	421.054	365.455	0.591183	up	0.153131	0.300688	LOC104903788	PREDICTED: protein IQ-DOMAIN 1
gene230	0.596	0	8.076	21.849	18.729	4.95	2.39191	up	6.56851e-06	6.15347e-05	LOC104903879	PREDICTED: probable L-gulonolactone oxidase 6
gene231	6.127	1.731	2.075	9.121	13.037	4.359	1.41634	up	0.0172072	0.0559694	LOC104903969	PREDICTED: probable L-gulonolactone oxidase 4
gene232	347.467	889.048	1015.29	601.263	344.264	521.951	-0.617745	down	0.00322908	0.0140371	LOC104904055	PREDICTED: uncharacterized protein LOC104904055
gene233	2000.72	2582.74	3222.09	2514.46	2256.67	2787.91	-0.0462965	down	0.333148	0.517773	LOC104904140	PREDICTED: 3-ketoacyl-CoA synthase 1
gene234	752.477	479.346	691.788	585.422	468.581	550.568	-0.261629	down	0.0930659	0.209464	LOC104904209	PREDICTED: CBL-interacting serine/threonine-protein kinase 9
gene236	4.986	3.522	10.317	24.741	31.997	25.622	2.12912	up	8.95797e-06	8.14884e-05	LOC104904572	PREDICTED: uncharacterized protein LOC104904572
gene237	52.868	57.343	56.206	41.402	63.595	44.495	-0.154732	down	0.200977	0.365722	LOC104904652	PREDICTED: probable protein S-acyltransferase 12
gene239	88.86	111.392	106.649	108.205	87.505	71.985	-0.197181	down	0.150691	0.297257	LOC104904759	PREDICTED: GRF1-interacting factor 2 isoform X1
gene240	269.355	313.87	259.63	162.103	159.379	191.193	-0.717237	down	0.00159359	0.00770205	LOC104904905	PREDICTED: uncharacterized protein LOC104904905
gene241	150.47	131.165	186.09	163.142	184.912	108.206	-0.0358041	down	0.425215	0.611364	LOC104904994	PREDICTED: transcription factor MYC2
gene242	408.156	303.581	409.724	425.166	414.228	435.785	0.18532	up	0.974738	1	LOC104905069	PREDICTED: rho GTPase-activating protein 3
gene243	80.344	72.83	85.73	77.874	71.688	76.095	-0.0822984	down	0.305679	0.487004	LOC104905133	PREDICTED: CDPK-related kinase 3
gene244	120.684	83.83	119.594	257.75	285.944	267.988	1.32443	up	3.0773e-05	0.000245344	LOC104905269	PREDICTED: uncharacterized protein LOC104905269
gene245	372.153	438.969	400.479	326.5	348.77	306.371	-0.303646	down	0.0527324	0.135483	LOC104905349	PREDICTED: protein PAT1 homolog 1
gene247	133.341	202.868	127.343	117.456	159.365	113.53	-0.247957	down	0.17405	0.329404	LOC104905437	PREDICTED: auxin-responsive protein SAUR32
gene250	652.566	617.853	804.544	256.32	258.217	308.33	-1.33435	down	5.15324e-08	7.19735e-07	LOC104905523	PREDICTED: homeobox-leucine zipper protein ATHB-12
gene252	5.978	6.334	8.433	23.103	37.1	21.267	1.97335	up	2.09896e-05	0.000174177	LOC104905587	PREDICTED: uncharacterized membrane protein At1g16860 isoform X1
gene253	570.977	629.894	418.502	214.908	179.795	163.213	-1.53731	down	5.93334e-10	1.13899e-08	LOC104905659	PREDICTED: cytochrome P450 78A9
gene254	23.613	12.009	28.784	27.04	49.769	24.643	0.655506	up	0.214724	0.383325	LOC104905720	PREDICTED: cytochrome P450 78A3-like
gene255	677.035	754.93	665.054	368.312	371.248	345.39	-0.950709	down	1.91956e-05	0.000160426	LOC104905791	PREDICTED: cytochrome b5
gene256	2.341	0.827	1.321	2.01	2.372	0	-0.0347811	down	1	1	LOC104905857	PREDICTED: protein PFC0760c-like
gene257	958.191	708.127	369.201	272.008	290.668	239.919	-1.34265	down	2.63966e-08	3.87121e-07	LOC104905922	PREDICTED: vegetative cell wall protein gp1 isoform X1
gene258	946.978	1504.57	1402.89	2640.73	2808.32	2549.69	1.05325	up	0.00196166	0.00921555	LOC104906052	PREDICTED: uncharacterized protein LOC104906052
gene259	773.506	891.154	861.752	483.738	546.63	534.816	-0.690757	down	0.000921208	0.00483555	LOC104906128	PREDICTED: AAA-ATPase At2g46620
gene260	316.696	399.864	306.793	180.228	187.088	220.099	-0.800849	down	0.000167411	0.00110584	LOC104906209	PREDICTED: uncharacterized protein LOC104906209
gene261	78.388	49.754	64.111	40.329	47.198	44.46	-0.5426	down	0.0229188	0.0702219	LOC104906270	PREDICTED: uncharacterized protein LOC104906270 isoform X1
gene264	78.564	44.216	82.905	39.497	45.306	22.724	-0.935718	down	0.000206706	0.00133042	LOC104906515	PREDICTED: ras-related protein RABA3
gene265	1706.75	2483.13	2152.78	2708.79	2715.53	2514.09	0.323766	up	0.707393	0.831972	LOC104906598	PREDICTED: uncharacterized protein LOC104906598
gene266	21.073	7.443	14.865	34.186	23.132	28.114	0.977664	up	0.0384841	0.105653	LOC104906678	PREDICTED: pentatricopeptide repeat-containing protein At5g08510
gene267	226.157	157.881	159.011	248.668	243.655	179.011	0.305947	up	0.693599	0.821921	LOC104906756	PREDICTED: calcium-transporting ATPase, endoplasmic reticulum-type
gene268	180.983	161.096	187.739	144.955	195.051	184.856	-0.0135586	down	0.4298	0.616164	LOC104906889	PREDICTED: serine/arginine-rich splicing factor RS31
gene269	392.451	440.12	369.882	203.855	118.891	211.116	-1.17144	down	1.04616e-05	9.35213e-05	LOC104906818	PREDICTED: calcium-binding protein KIC
gene270	8.776	3.542	2.83	7.178	13.974	8.921	0.9892	up	0.271184	0.448252	LOC104906958	PREDICTED: protein yippee-like At4g27745
gene271	67.376	46.941	61.981	131.584	137.011	125.872	1.16187	up	0.000639673	0.00354268	LOC104907031	PREDICTED: probable serine/threonine-protein kinase WNK10
gene273	86.738	88.014	96.344	150.565	152.414	121.64	0.647359	up	0.111663	0.240494	LOC104907115	PREDICTED: bifunctional fucokinase/fucose pyrophosphorylase isoform X1
gene274	7.196	5.809	6.381	28.252	24.999	17.067	1.85872	up	1.45579e-05	0.000125054	LOC104907179	PREDICTED: uncharacterized protein LOC104907179
gene276	109.763	70.755	101.207	69.715	62.601	64.374	-0.518357	down	0.0106432	0.037732	LOC104907399	PREDICTED: ORM1-like protein 3
gene278	110.951	47.35	67.831	79.408	92.517	61.677	0.0468869	up	0.663822	0.800489	LOC104907474	PREDICTED: dof zinc finger protein DOF3.7
gene279	530.172	309.206	378.282	457.556	435.7	426.468	0.116125	up	0.794382	0.89373	LOC104907549	PREDICTED: WD repeat-containing protein 44
gene280	2.99	8.449	0	0	0	0	-11.8971	down	0.00276552	0.0122934	LOC104907666	PREDICTED: methionine--tRNA ligase, cytoplasmic
gene282	379.403	244.313	320.236	315.872	324.816	313.476	0.0155237	up	0.513637	0.680671	LOC104907807	PREDICTED: cullin-1
gene283	133.495	115.884	141.594	138.135	157.272	155.453	0.205609	up	1	1	LOC104907968	PREDICTED: pyridoxine/pyridoxamine 5'-phosphate oxidase 2
gene285	32.231	18.749	48.504	60.066	65.959	59.957	0.902606	up	0.0205465	0.0640243	LOC104907881	PREDICTED: laccase-6
gene288	69.659	57.72	69.611	122.789	116.902	109.341	0.825227	up	0.0210147	0.0651831	LOC104908039	PREDICTED: uncharacterized protein LOC104908039 isoform X1
gene289	0	0	0	15.458	51.294	44.024	15.1724	up	1.65761e-07	2.13691e-06	LOC104908154	PREDICTED: thymocyte nuclear protein 1
gene290	234.456	265.987	294.025	265.092	232.175	216.959	-0.153608	down	0.180863	0.338799	LOC104908232	PREDICTED: uncharacterized protein LOC104908232 isoform X2
gene291	115.427	305.151	241.208	264.358	160.968	277.839	0.0874981	up	0.618582	0.768486	LOC104908516	PREDICTED: uncharacterized protein LOC104908516
gene292	203.151	82.247	116.253	79.254	92.407	68.558	-0.741585	down	0.000926967	0.00485836	LOC104908603	PREDICTED: uncharacterized protein At4g00950
gene293	292.816	289.407	329.825	462.406	533.6	427.768	0.642537	up	0.107959	0.234858	LOC104908672	PREDICTED: auxin response factor 18
gene294	89.835	148.797	118.876	60.305	103.586	55.105	-0.707063	down	0.0105198	0.0373623	LOC104908760	PREDICTED: ethylene-responsive transcription factor ERF023
gene295	620.869	680.342	747.919	900.113	880.172	850.755	0.360621	up	0.576056	0.732738	LOC104908844	PREDICTED: transcription factor bHLH13
gene299	33.578	16.095	37.898	72.096	80.201	64.709	1.30918	up	0.000284055	0.00175011	LOC104909053	PREDICTED: uncharacterized protein LOC104909053
gene302	50.459	26.732	37.843	47.518	49.112	35.038	0.19484	up	0.987602	1	LOC104882882	PREDICTED: cyclic pyranopterin monophosphate synthase accessory protein, mitochondrial
gene303	47.095	88.712	120.806	295.799	310.914	221.712	1.69077	up	8.25156e-07	9.21241e-06	LOC104882986	PREDICTED: aspartyl protease family protein 2
gene304	117.683	65.544	95.787	150.312	155.94	177.137	0.792841	up	0.0394056	0.107829	LOC104883064	PREDICTED: UV-stimulated scaffold protein A homolog
gene306	132.761	107.939	110.994	106.983	101.565	88.365	-0.244278	down	0.107782	0.234676	LOC104883189	PREDICTED: E3 ubiquitin-protein ligase SINAT5
gene307	140.498	56.249	99.69	305.006	416.897	268.652	1.7405	up	2.15273e-08	3.21337e-07	LOC104883269	PREDICTED: uncharacterized protein LOC104883269
gene308	115.012	140.182	132.355	116.209	153.104	147.092	0.103608	up	0.766486	0.875072	LOC104883387	PREDICTED: ras guanine nucleotide exchange factor L
gene309	993.163	925.201	966.193	722.045	759.577	701.763	-0.401783	down	0.0235911	0.0719311	LOC104883470	PREDICTED: phosphatidylinositol 4-kinase gamma 4
gene310	33.461	32.947	41.2	38.898	39.557	34.872	0.0747043	up	0.671188	0.805358	LOC104883533	PREDICTED: calcineurin B-like protein 4
gene311	536.648	473.732	520.305	407.485	411.25	418.957	-0.306524	down	0.0587802	0.147867	LOC104883650	PREDICTED: uncharacterized protein LOC104883650
gene312	317.567	268.753	283.624	332.736	331.739	311.838	0.166421	up	0.896323	0.966255	LOC104883732	PREDICTED: dynamin-related protein 5A
gene314	1132.35	792.771	857.932	622.467	507.557	609.651	-0.67785	down	0.00121266	0.00614686	LOC104883808	PREDICTED: O-acyltransferase WSD1-like isoform X2
gene315	50.547	39.276	48.968	16.4	21.768	16.485	-1.34449	down	7.17897e-07	8.13369e-06	LOC104883920	PREDICTED: O-acyltransferase WSD1-like isoform X1
gene316	80.221	62.864	87.006	81.098	81.288	86.96	0.115943	up	0.786489	0.888393	LOC104884110	PREDICTED: cytochrome b561 and DOMON domain-containing protein At3g61750 isoform X1
gene317	1442.1	1173.29	1386.84	1489.53	1479.47	1348.68	0.109456	up	0.73243	0.851905	LOC104883992	PREDICTED: protein TSS
gene319	86.146	69.454	72.032	87.802	97.346	95.744	0.303309	up	0.708256	0.832596	LOC104884396	PREDICTED: histone-lysine N-methyltransferase ATX3
gene320	0.854	0	0	0	0	1.012	0.244113	up	1	1	LOC104884326	PREDICTED: probable F-box protein At3g61730
gene321	0	1.119	0	0	0	1.879	0.746194	up	1	1	LOC104884485	PREDICTED: putative RING-H2 finger protein ATL21A
gene322	746.569	564.324	706.782	771.024	744.125	701.261	0.135531	up	0.821366	0.913414	LOC104884550	PREDICTED: protein SDE2 homolog
gene323	108.14	75.059	101.358	85.607	75.276	89.214	-0.186228	down	0.178089	0.335064	LOC104884617	PREDICTED: beclin-1-like protein isoform X1
gene324	0	0	5.74	0	2.577	3.016	-0.0374086	down	1	1	LOC104884750	PREDICTED: non-specific lipid-transfer protein A-like
gene325	129.646	33.24	55.821	28.593	34.545	42.139	-1.05479	down	3.9803e-05	0.000308868	LOC104884969	PREDICTED: long chain acyl-CoA synthetase 4
gene326	10.81	4.628	9.982	3.376	6.307	10.489	-0.333566	down	0.179782	0.337348	LOC104884891	PREDICTED: cyclic nucleotide-gated ion channel 1-like
gene328	658.041	255.626	393.25	68.916	28.485	178.426	-2.24432	down	3.25078e-17	1.72694e-15	LOC104885117	PREDICTED: cyclic nucleotide-gated ion channel 1
gene329	231.654	260.9	311.739	285.679	321.323	340.04	0.235706	up	0.92458	0.984666	LOC104885201	PREDICTED: uncharacterized protein LOC104885201
gene330	308.453	408.027	384.155	395.38	396.291	358.037	0.0629312	up	0.569275	0.726794	LOC104885327	PREDICTED: uncharacterized protein LOC104885327 isoform X2
gene331	467.472	296.793	343.639	287.772	290.004	291.912	-0.349262	down	0.0435718	0.116492	LOC104885430	PREDICTED: probable trehalose-phosphate phosphatase C isoform X1
gene333	182.432	148.3	160.519	337.354	421.184	286.624	1.08919	up	0.0011265	0.00575656	LOC104885831	PREDICTED: DEAD-box ATP-dependent RNA helicase 31
gene334	160.269	176.147	170.159	178.862	165.703	145.287	-0.0484297	down	0.334639	0.51963	LOC104885924	PREDICTED: uncharacterized protein LOC104885924 isoform X2
gene335	0	0	0	0.993	1.319	2.058	10.5094	up	0.00973235	0.0350397	LOC104886129	PREDICTED: uncharacterized protein LOC104886129 isoform X1
gene336	1220.55	1463.65	1612.6	902.386	1005.2	840.171	-0.645002	down	0.0013341	0.00664557	LOC104886203	PREDICTED: abscisic acid receptor PYL9
gene337	181.921	105.983	170.401	282.417	217.597	289.14	0.783995	up	0.0327706	0.0934722	LOC104886253	PREDICTED: pentatricopeptide repeat-containing protein At4g01030, mitochondrial
gene338	116.305	106.319	75.563	80.582	96.559	86.35	-0.178462	down	0.170641	0.324734	LOC104886317	PREDICTED: chitinase domain-containing protein 1
gene339	4929.14	4740.86	5362.24	6350.74	6407.06	6156.79	0.33144	up	0.634759	0.777217	LOC104886380	PREDICTED: rhodanese-like domain-containing protein 4, chloroplastic
gene340	411.937	347.658	437.74	419.452	431.205	409.512	0.0737902	up	0.634747	0.777217	LOC104886440	PREDICTED: cullin-1 isoform X1
gene341	4803.65	6475.91	6995.36	6090.82	7080.24	6200.23	0.0840548	up	0.609565	0.761026	LOC104886495	PREDICTED: polyubiquitin-like
gene343	111.366	45.416	75.806	18.406	16.287	32.677	-1.78755	down	3.49257e-10	6.98214e-09	LOC104886506	PREDICTED: probable WRKY transcription factor 41
gene344	1662.21	1478.48	1755.84	1201.99	1306.5	1469.61	-0.299682	down	0.0618101	0.154188	LOC104886514	PREDICTED: hydroquinone glucosyltransferase
gene347	739.217	972.083	788.851	621.121	687.805	643.243	-0.356937	down	0.0337529	0.0958326	LOC104886523	PREDICTED: hydroquinone glucosyltransferase-like
gene348	90.553	162.622	107.401	77.332	104.199	67.345	-0.534871	down	0.0152578	0.0507555	LOC104886541	PREDICTED: hydroquinone glucosyltransferase
gene352	503.919	441.924	455.004	651.089	696.564	586.329	0.465274	up	0.335135	0.520098	LOC104886550	PREDICTED: protein trichome birefringence-like 25
gene353	211.444	158.717	210.537	360.465	405.421	305.43	0.883521	up	0.011799	0.041036	LOC104886558	PREDICTED: protein ENHANCED DISEASE RESISTANCE 4
gene354	1144.14	614.67	939.087	876.582	923.151	812.731	-0.0464267	down	0.384701	0.571405	LOC104886569	PREDICTED: jasmonic acid-amido synthetase JAR1
gene355	1133.85	1152.44	998.076	1028.68	1059.29	1051.33	-0.0651757	down	0.300324	0.482086	LOC104886578	PREDICTED: mitochondrial adenine nucleotide transporter ADNT1
gene356	59.779	28.565	26.79	20.134	29.396	21.894	-0.68881	down	0.0112538	0.0394904	LOC104886586	PREDICTED: uncharacterized protein LOC104886586
gene357	251.605	160.433	189.71	279.569	279.056	266.258	0.455028	up	0.321258	0.50442	LOC104886596	PREDICTED: protein SUPPRESSOR OF PHYA-105 1 isoform X1
gene358	1359.75	737.616	999.936	1268.74	1326.81	1252.99	0.313296	up	0.630315	0.774112	LOC104890305	PREDICTED: uncharacterized protein LOC104890305
gene359	34.725	22.924	29.669	68.752	84.185	63.503	1.30959	up	0.000117577	0.000811732	LOC104886621	PREDICTED: tubulin gamma-2 chain
gene360	76.4	68.945	72.555	62.436	52.179	67.454	-0.259177	down	0.102359	0.225775	LOC104886629	PREDICTED: mitochondrial carrier protein MTM1 isoform X1
gene361	280.968	158.239	201.413	54.349	44.245	94.558	-1.72972	down	2.4105e-09	4.22174e-08	LOC104886648	PREDICTED: ethylene-responsive transcription factor CRF6
gene363	1931.01	1964.04	1652.55	1061.08	1082.27	1137.76	-0.757682	down	0.000304564	0.00186018	LOC104886653	PREDICTED: ubiquitin-conjugating enzyme E2 28
gene364	196.16	165.812	132.469	204.891	248.669	204.402	0.412204	up	0.462015	0.646357	LOC104886658	PREDICTED: RNA-binding protein NOB1
gene365	1.313	0	0	0	0	0	-8.77698	down	0.504132	0.672584	LOC104886662	PREDICTED: protein YLS9
gene366	226.059	180.946	203.85	123.013	156.698	144.893	-0.524709	down	0.0087517	0.0321878	LOC104886666	PREDICTED: exosome complex component RRP41 homolog
gene368	377.29	275.598	266.654	567.023	511.656	545.71	0.820908	up	0.0200126	0.0628171	LOC104886671	PREDICTED: putative glucose-6-phosphate 1-epimerase isoform X1
gene369	77.05	45.154	72.147	92.807	113.353	95.436	0.633945	up	0.124334	0.260521	LOC104886686	PREDICTED: common plant regulatory factor 1 isoform X1
gene370	283.503	118.728	154.887	457.429	427.945	455.429	1.26704	up	6.1089e-05	0.000455744	LOC104886713	PREDICTED: GDSL esterase/lipase At4g01130
gene371	11.22	0	10.553	8.565	13.264	13.306	0.690293	up	0.595082	0.748995	LOC104886723	PREDICTED: uncharacterized protein LOC104886723
gene372	8215.57	8266.23	9302.11	12148.3	11166.3	12686.8	0.481581	up	0.295824	0.47679	LOC104886732	PREDICTED: protein CURVATURE THYLAKOID 1A, chloroplastic
gene373	70.975	66.603	78.938	86.615	61.42	84.785	0.10474	up	0.748603	0.862807	LOC104886738	PREDICTED: uncharacterized protein LOC104886738
gene374	8492.18	4714.17	5665.82	4841.37	4547.25	5521.48	-0.33997	down	0.0496217	0.128884	LOC104886743	PREDICTED: eukaryotic translation initiation factor 1A
gene375	542.463	557.832	596.987	536.674	425.657	482.851	-0.231975	down	0.102829	0.226538	LOC104886748	PREDICTED: BTB/POZ domain-containing protein POB1
gene376	18.637	20.167	14.322	17.709	18.081	21.162	0.100323	up	0.768393	0.876034	LOC104886757	PREDICTED: uncharacterized protein LOC104886757
gene377	134.878	50.098	80.047	184.183	208.537	183.234	1.11983	up	0.000831242	0.00440789	LOC104886761	PREDICTED: uncharacterized protein At5g41620
gene380	154.587	171.678	111.03	126.85	157.48	119.604	-0.114486	down	0.242679	0.419388	LOC104886773	PREDICTED: F-box/kelch-repeat protein At3g61590
gene382	12.427	8.778	16.363	14.23	39.875	24.562	1.06619	up	0.110937	0.239365	LOC104886787	PREDICTED: uncharacterized protein LOC104886787
gene383	162.926	160.387	285.614	151.341	260.372	262.075	0.146025	up	0.834177	0.923049	LOC104886797	PREDICTED: BAG family molecular chaperone regulator 6
gene384	195.802	144.571	160.971	169.778	151.05	169.136	-0.0331249	down	0.413728	0.600592	LOC104886803	PREDICTED: rRNA-processing protein FCF1 homolog
gene385	385.396	242.577	287.513	445.992	421.636	427.32	0.500283	up	0.244252	0.421609	LOC104886812	PREDICTED: uncharacterized protein LOC104886812
gene387	75.176	62.72	50.776	71.174	68.378	96.172	0.321214	up	0.689125	0.819308	LOC104886822	PREDICTED: UDP-D-xylose:L-fucose alpha-1,3-D-xylosyltransferase MGP4
gene388	182.167	158.271	192.854	204.831	184.112	178.075	0.0884684	up	0.682002	0.813425	LOC104886830	PREDICTED: protein ABIL1
gene389	1403.07	2156.53	1843.17	1180.33	1281.04	1515.07	-0.442219	down	0.0126269	0.0434021	LOC104886839	PREDICTED: uncharacterized protein LOC104886839
gene390	249.967	150.165	168.26	178.967	209.022	199.228	0.0470072	up	0.602488	0.754785	LOC104886858	PREDICTED: nicotinamide/nicotinic acid mononucleotide adenylyltransferase isoform X1
gene391	788.523	394.251	487.107	427.327	460.334	465.636	-0.303266	down	0.0873308	0.199225	LOC104886848	PREDICTED: nuclear transcription factor Y subunit B-9
gene392	4399.16	3843.4	3675.81	4812.12	4873.72	4566.15	0.257976	up	0.838186	0.925912	LOC104886867	PREDICTED: delta(8)-fatty-acid desaturase
gene393	60.568	36.814	59.617	69.762	80.285	79.763	0.549677	up	0.203056	0.368098	LOC104886871	PREDICTED: U11/U12 small nuclear ribonucleoprotein 59 kDa protein
gene395	175.722	93.976	117.615	150.528	168.857	137.312	0.237736	up	0.850827	0.935625	LOC104886879	PREDICTED: golgin candidate 4 isoform X1
gene396	4539.54	4302.15	4140.86	3681.56	3806.54	3281.32	-0.269632	down	0.0721549	0.172301	LOC104886894	PREDICTED: reticulon-like protein B4
gene397	800.846	1166.88	973.173	923.462	811.496	807.44	-0.210066	down	0.118121	0.25082	LOC104886898	PREDICTED: RING-H2 finger protein ATL67
gene399	15.373	8.687	17.351	10.562	28.039	14.585	0.361009	up	1	1	LOC104886903	PREDICTED: uncharacterized protein LOC104886903
gene400	60.724	32.651	39.895	40.996	40.868	45.68	-0.0633556	down	0.40123	0.588475	LOC104886912	PREDICTED: polyadenylation and cleavage factor homolog 4-like
gene401	2942.8	1833.18	1688.08	1380.79	1198.84	1590.22	-0.632447	down	0.00222768	0.0102616	LOC104886916	PREDICTED: desiccation protectant protein Lea14 homolog
gene403	0	0	0	2.442	0	0	9.67066	up	0.504132	0.672584	LOC104886927	PREDICTED: desiccation protectant protein Lea14 homolog
gene405	65.468	46.681	60.298	60.824	68.842	73.611	0.23729	up	0.891249	0.963125	LOC104886940	PREDICTED: uncharacterized protein LOC104886940
gene406	60.091	48.511	40.992	61.25	82.303	79.877	0.578761	up	0.206255	0.372055	LOC104886945	PREDICTED: 3-methyl-2-oxobutanoate hydroxymethyltransferase 1, mitochondrial
gene407	65.004	40.67	26.203	43.599	57.4	35.241	0.0469563	up	0.669271	0.804767	LOC104886951	PREDICTED: pentatricopeptide repeat-containing protein At3g61520, mitochondrial
gene408	272.045	299.097	200.571	160.788	155.616	152.205	-0.719676	down	0.000972224	0.00505637	LOC104886959	PREDICTED: WRKY transcription factor 22
gene409	43.428	18.567	16.124	45.805	60.218	56.923	1.06062	up	0.00554627	0.0220546	LOC104886966	PREDICTED: E3 ubiquitin-protein ligase TRAIP
gene410	15.752	14.58	15.94	62.823	53.94	70.214	2.01458	up	2.24219e-08	3.32379e-07	LOC104886974	PREDICTED: 1-aminocyclopropane-1-carboxylate synthase
gene411	1482.75	883.868	1229.55	831.061	748.067	728.038	-0.64034	down	0.002041	0.00952974	LOC104886981	PREDICTED: heavy metal-associated isoprenylated plant protein 39
gene412	50814.4	70249.4	70596.8	82446.8	79062.6	73573.9	0.294618	up	0.77643	0.882188	LOC104886989	PREDICTED: chlorophyll a-b binding protein CP26, chloroplastic
gene413	115.593	107.747	128.544	155.177	156.461	117.702	0.287018	up	0.766534	0.875072	LOC104886995	PREDICTED: C-terminal binding protein AN
gene414	45.141	35.365	37.054	19.737	26.613	32.12	-0.583166	down	0.0104079	0.037032	LOC104887002	PREDICTED: protein REVEILLE 6 isoform X1
gene415	617.382	442.699	579.994	658.177	636.698	627.706	0.229282	up	0.895471	0.965595	LOC104887015	PREDICTED: uncharacterized protein LOC104887015
gene417	2066.81	2792.34	2987.88	5261.88	5619.32	5279.85	1.0423	up	0.00199245	0.00933527	LOC104887024	PREDICTED: 50S ribosomal protein L5, chloroplastic
gene418	43.779	37.953	46.043	64.945	62.509	79.648	0.696723	up	0.0922949	0.208081	LOC104887031	PREDICTED: sphingoid long-chain bases kinase 2, mitochondrial
gene419	786.025	820.275	772.39	648.584	655.318	734.392	-0.222805	down	0.109167	0.236635	LOC104887036	PREDICTED: uncharacterized protein LOC104887036
gene420	146.31	130.131	128.07	136.97	162.324	139.949	0.11884	up	0.750883	0.864274	LOC104887043	PREDICTED: CAAX prenyl protease 1 homolog
gene421	394.746	365.376	380.039	438.909	460.249	387.422	0.174303	up	0.908014	0.974389	LOC104887050	PREDICTED: probable serine/threonine-protein kinase At1g01540
gene422	4144.47	3350.15	3720.75	2579.68	2368.41	2638.53	-0.563947	down	0.0042741	0.0177421	LOC104887058	PREDICTED: protein BPS1, chloroplastic
gene423	32.021	18.849	4.518	19.862	22.983	12.658	0.00299215	up	0.712683	0.836347	LOC104887066	PREDICTED: uncharacterized protein LOC104887066
gene424	183.86	130.709	189.298	130.744	137.236	155.011	-0.252414	down	0.103606	0.227726	LOC104887071	PREDICTED: mitogen-activated protein kinase homolog MMK2
gene426	88.395	80.02	106.548	97.292	93.049	86	0.00721205	up	0.489125	0.671326	LOC104887077	PREDICTED: mechanosensitive ion channel protein 1, mitochondrial
gene427	1.622	1.527	3.05	7.428	6.025	1.923	1.31016	up	0.0934627	0.210079	LOC104890362	PREDICTED: uncharacterized protein LOC104890362
gene428	1337.78	1143.81	1180.74	1440.55	1368.8	1290.53	0.16282	up	0.885148	0.95932	LOC104887083	PREDICTED: probable receptor-like protein kinase At5g24010
gene429	174.846	150.76	179.275	182.831	243.298	207.352	0.327356	up	0.65129	0.79074	LOC104887088	PREDICTED: ferric reduction oxidase 2
gene430	44.093	45.62	45.697	76.584	78.564	78.534	0.787199	up	0.0346794	0.0979049	LOC104887097	hypothetical protein BVRB_1g004240 isoform A
gene432	40.382	33.443	31.433	28.702	55.029	51.193	0.358208	up	0.703745	0.828692	LOC104887119	PREDICTED: AAC-rich mRNA clone AAC11 protein isoform X2
gene434	610.823	569.508	674.156	729.026	714.84	642.764	0.170154	up	0.900782	0.96936	LOC104887144	PREDICTED: 40S ribosomal protein S19-2-like
gene435	0.58	4.095	7.198	1.992	8.224	4.813	0.339988	up	0.891482	0.963125	LOC104887153	PREDICTED: zinc finger protein 462
gene436	24.715	29.603	24.256	22.149	28.855	26.761	-0.0149305	down	0.502826	0.672584	LOC104887165	PREDICTED: syntaxin-71 isoform X1
gene437	221.136	123.204	167.954	74.899	76.796	103.011	-1.00813	down	1.65543e-05	0.000140488	LOC104887174	PREDICTED: uncharacterized protein LOC104887174 isoform X1
gene438	239.596	182.336	188.998	199.334	169.679	192.305	-0.122188	down	0.249387	0.427695	LOC104887178	PREDICTED: calmodulin-binding receptor-like cytoplasmic kinase 2
gene439	1.856	0	2.094	2.975	3.761	4.401	1.49473	up	0.0347663	0.0980326	LOC104890372	PREDICTED: pentatricopeptide repeat-containing protein At2g46050, mitochondrial
gene440	199.035	266.162	200.636	151.947	143.179	129.731	-0.648179	down	0.00159598	0.0077098	LOC104887183	PREDICTED: probable E3 ubiquitin-protein ligase RHB1A
gene441	67.271	124.824	80.459	63.236	93.6	64.298	-0.301618	down	0.0819687	0.189351	LOC104887188	PREDICTED: G-type lectin S-receptor-like serine/threonine-protein kinase SD2-2
gene442	3.787	7.133	7.123	7.95	8.314	9.73	0.526666	up	0.532397	0.695979	LOC104887192	PREDICTED: protein DETOXIFICATION 34
gene444	118.295	98.722	98.024	169.186	156.284	171.069	0.656362	up	0.100714	0.222873	LOC104887196	PREDICTED: AT-rich interactive domain-containing protein 1 isoform X1
gene445	309.332	425.566	405.701	223.202	208.28	221.546	-0.804572	down	0.000170173	0.00112072	LOC104887203	PREDICTED: ubiquitin-conjugating enzyme E2-23 kDa
gene446	320.498	230.369	312.176	444.153	446.641	393.213	0.573147	up	0.15569	0.304205	LOC104887210	PREDICTED: ATP-dependent helicase BRM
gene447	689.486	545.517	596.2	650.884	713.994	650.987	0.138607	up	0.818673	0.911515	LOC104887240	PREDICTED: bifunctional L-3-cyanoalanine synthase/cysteine synthase, mitochondrial
gene448	25.883	9.539	25.403	47.681	53.595	60.056	1.40725	up	0.000810995	0.004324	LOC104887231	PREDICTED: uncharacterized protein LOC104887231
gene449	486.996	438.851	491.598	626.522	595.01	690.033	0.431461	up	0.391249	0.577788	LOC104887219	PREDICTED: uncharacterized protein LOC104887219
gene450	666.18	554.526	610.104	449.479	441.575	440.143	-0.459757	down	0.0138872	0.046906	LOC104887248	PREDICTED: ATG8-interacting protein 2
gene451	74.459	38.571	67.231	91.66	92.425	89.774	0.603338	up	0.156415	0.304922	LOC104887262	PREDICTED: origin of replication complex subunit 5
gene452	14.908	4.076	10.313	76.545	91.123	58.171	2.94634	up	1.67264e-16	8.08015e-15	LOC104887268	PREDICTED: cytochrome P450 86A8
gene453	424.527	461.779	447.802	460.276	395.846	404.283	-0.0819879	down	0.273297	0.450812	LOC104887276	PREDICTED: ascorbate transporter, chloroplastic
gene454	124.169	159.777	200.844	534.341	568.594	431.444	1.66222	up	1.23865e-07	1.62662e-06	LOC104887286	PREDICTED: probable glycerol-3-phosphate acyltransferase 8
gene455	12.75	37.311	35.119	68.481	77.362	51.12	1.20931	up	0.000483842	0.00276949	LOC104887305	PREDICTED: aquaporin PIP1-2
gene457	147.52	344.677	327.512	589.396	671.026	492.156	1.09629	up	0.0015931	0.00770205	LOC104887314	PREDICTED: probable aquaporin PIP1-5
gene458	99.652	71.356	108.365	172.996	195.5	153.255	0.901162	up	0.0110577	0.0389423	LOC104887325	PREDICTED: elongation factor Ts, mitochondrial
gene459	43.498	15.512	30.982	44.975	55.416	42.32	0.66521	up	0.0831767	0.191512	LOC104887331	PREDICTED: SKP1-like protein 21
gene460	73.183	111.785	103.426	82.73	96.023	67.874	-0.225708	down	0.101793	0.224639	LOC104887345	PREDICTED: signal peptide peptidase-like 2 isoform X2
gene461	109.479	45.239	65.446	30.723	24.116	57.989	-0.964435	down	0.000104864	0.000732301	LOC104887351	PREDICTED: U-box domain-containing protein 33-like
gene462	27.264	10.317	14.836	39.583	40.946	42.148	1.22671	up	0.00122385	0.00619823	LOC104887362	PREDICTED: U-box domain-containing protein 33 isoform X3
gene463	11.307	5.933	8.022	12.579	14.731	16.092	0.780721	up	0.0926246	0.208649	LOC104887358	PREDICTED: U-box domain-containing protein 33-like
gene464	106.412	24.379	52.586	11.856	11.074	18.418	-2.14884	down	3.66815e-12	9.80254e-11	LOC104887375	PREDICTED: U-box domain-containing protein 33 isoform X1
gene465	256.104	120.004	174.008	114.293	84.351	95.195	-0.904703	down	9.4073e-05	0.000665666	LOC104887386	PREDICTED: U-box domain-containing protein 33 isoform X2
gene466	1.917	1.806	5.77	13.172	9.065	9.852	1.75682	up	0.00291399	0.0128549	LOC104887398	PREDICTED: U-box domain-containing protein 33 isoform X3
gene468	974.943	523.792	692.874	755.219	784.819	704.424	0.0343792	up	0.573579	0.730962	LOC104887426	PREDICTED: uncharacterized protein LOC104887426
gene469	173.07	189.658	184.69	213.353	214.527	207.398	0.214744	up	0.991643	1	LOC104887435	PREDICTED: mediator of RNA polymerase II transcription subunit 12
gene470	22.842	29.581	4.297	4.359	5.786	2.257	-2.19301	down	0.000539457	0.00305108	LOC104887449	PREDICTED: uncharacterized protein LOC104887449
gene471	32.432	28.938	29.862	26.388	31.134	26.316	-0.121931	down	0.370645	0.55838	LOC104887457	PREDICTED: rop guanine nucleotide exchange factor 3
gene472	7.609	3.583	2.863	11.617	2.57	18.047	1.19733	up	0.330625	0.514487	LOC104887463	PREDICTED: elicitor-responsive protein 3
gene473	2.133	0	4.013	8.143	13.69	8.433	2.29942	up	0.000386835	0.002278	LOC104887470	PREDICTED: pentatricopeptide repeat-containing protein DOT4, chloroplastic
gene474	0.545	0	2.46	2.496	2.76	2.584	1.3826	up	0.170939	0.324846	LOC104887477	PREDICTED: 1-aminocyclopropane-1-carboxylate oxidase 3 isoform X2
gene475	1.282	0.604	2.893	8.317	7.36	6.08	2.18599	up	0.000362649	0.00215531	LOC104890435	PREDICTED: transcription factor MYC1
gene478	136.186	168.009	182.934	193.291	167.637	181.409	0.154885	up	0.838779	0.926341	LOC104887489	PREDICTED: beta-amylase 2, chloroplastic isoform X2
gene479	73.646	95.83	97.461	114.911	129.613	112.109	0.417937	up	0.461704	0.64601	LOC104887495	PREDICTED: beta-amylase 2, chloroplastic isoform X2
gene480	55.479	21.647	38.763	56.27	56.752	53.261	0.520886	up	0.270822	0.44799	LOC104887505	PREDICTED: uncharacterized protein LOC104887505 isoform X1
gene482	135.594	132.956	160.029	153.855	157.16	171.45	0.170862	up	0.904576	0.972075	LOC104887531	PREDICTED: uncharacterized protein LOC104887531
gene483	88.234	57.498	81.703	105.664	111.759	117.533	0.558511	up	0.183434	0.342482	LOC104887520	PREDICTED: uncharacterized protein LOC104887520 isoform X2
gene484	141.275	152.003	211.194	156.421	136.517	143.13	-0.21022	down	0.144059	0.287041	LOC104887553	PREDICTED: F-box/kelch-repeat protein SKIP4 isoform X2
gene485	3.141	0.74	6.499	6.594	7.426	6.208	0.962344	up	0.157908	0.306948	LOC104887580	PREDICTED: uncharacterized protein LOC104887580
gene487	106.909	109.164	112.301	201.212	218.806	180.762	0.871491	up	0.0210884	0.0653653	LOC104887590	PREDICTED: riboflavin biosynthesis protein PYRD, chloroplastic
gene488	99.409	135.039	118.673	120.404	104.606	126.96	-0.00471011	down	0.458397	0.643241	LOC104887599	PREDICTED: UPF0187 protein At3g61320, chloroplastic
gene489	53.368	88.445	81.085	47.01	67.597	53.553	-0.406543	down	0.0466552	0.122798	LOC104887605	PREDICTED: uncharacterized protein LOC104887605
gene490	17.08	22.923	26.024	17.603	30.287	18.23	0.00203054	up	0.597868	0.751566	LOC104887612	PREDICTED: uncharacterized protein LOC104887612
gene491	62.031	55.491	56.226	52.933	62.128	61.067	0.0196276	up	0.514138	0.681076	LOC104887619	PREDICTED: solanesyl-diphosphate synthase 1, mitochondrial isoform X1
gene492	298.422	239.815	289.091	273.247	235.057	219.936	-0.184045	down	0.153752	0.301604	LOC104887637	PREDICTED: probable serine/threonine-protein kinase At5g41260
gene493	323.397	146.202	178.853	248.122	327.698	375.851	0.553461	up	0.230157	0.403126	LOC104887641	_
gene495	1096.75	1162.08	1151.18	1212.72	1076.52	1262.31	0.0586706	up	0.575983	0.732738	LOC104887657	PREDICTED: AT-hook motif nuclear-localized protein 9
gene496	60.729	156.449	169.34	32.726	43.437	84.728	-1.26444	down	0.000112455	0.000780354	LOC104887667	PREDICTED: putative ripening-related protein 1
gene497	3.582	1.125	2.246	12.762	19.359	6.608	2.4772	up	6.34322e-07	7.25694e-06	LOC104887675	PREDICTED: uncharacterized protein LOC104887675
gene498	0.802	0	2.715	4.592	13.002	6.657	2.78458	up	0.000439894	0.00254972	LOC104890440	PREDICTED: uncharacterized protein LOC104890440
gene499	0	0	0	0	0.479	2.242	9.82655	up	0.0677283	0.16395	LOC109135812	PREDICTED: agamous-like MADS-box protein AGL65
gene500	574.526	260.918	311.231	363.811	413.167	391.33	0.026964	up	0.574706	0.731815	LOC104887680	PREDICTED: cell division control protein 48 homolog C isoform X2
gene502	16.141	19.546	39.906	217.405	207.954	151.314	2.93138	up	1.1551e-17	6.48925e-16	LOC104887710	PREDICTED: probable LRR receptor-like serine/threonine-protein kinase At4g36180
gene503	0.708	0	0	20.267	17.216	6.716	5.95812	up	2.18581e-11	5.31609e-10	LOC104887718	PREDICTED: probable LRR receptor-like serine/threonine-protein kinase At4g36180
gene504	272.122	417.159	332.547	168.699	154.493	183.863	-1.01093	down	8.01819e-06	7.35099e-05	LOC104887726	PREDICTED: probable 1-acylglycerol-3-phosphate O-acyltransferase isoform X2
gene505	318.378	370.024	366.422	414.871	475.177	379.429	0.267231	up	0.859186	0.940703	LOC104887734	PREDICTED: probable galacturonosyltransferase-like 1
gene506	2873.84	4081.57	3295.22	3245.36	3169.34	3265.83	-0.0825543	down	0.249931	0.428342	LOC104887744	V-type proton ATPase 16 kDa proteolipid subunit
gene507	184.005	147.193	167.107	208.617	209.296	185.338	0.275728	up	0.781012	0.885107	LOC104887753	PREDICTED: lysine-specific histone demethylase 1 homolog 3
gene508	32.669	34.347	30.298	17.11	25.148	21.023	-0.620851	down	0.00475276	0.0194129	LOC104887767	PREDICTED: protein DECREASED SIZE EXCLUSION LIMIT 1
gene510	0	0	0	6.369	1.409	1.649	11.6181	up	0.0352187	0.0984087	LOC104887805	PREDICTED: aldehyde oxidase GLOX-like
gene511	0	0	0	10.265	1.514	0	11.9393	up	0.0184479	0.0587765	LOC104887808	PREDICTED: aldehyde oxidase GLOX-like
gene512	0	0	0	0	1.608	3.763	10.8068	up	0.256198	0.429579	LOC104887815	PREDICTED: histone H3.3a
gene513	27.956	21.158	30.427	16.007	22.764	19.537	-0.447985	down	0.0499504	0.129604	LOC104887820	PREDICTED: transmembrane protein 42
gene514	182.381	114.915	154.206	197.935	193.822	175.593	0.329505	up	0.624115	0.772575	LOC104887827	PREDICTED: protein BASIC PENTACYSTEINE6
gene515	195.448	216.357	266.527	311.499	234.401	344.185	0.39195	up	0.489611	0.671768	LOC104887833	PREDICTED: transcription factor VIP1
gene516	270.016	250.926	304.757	567.852	546.174	501.631	0.968431	up	0.00537219	0.0214449	LOC104887843	PREDICTED: pentatricopeptide repeat-containing protein At4g14850
gene517	136.597	82.491	98.706	167.313	160.099	160.426	0.618306	up	0.112889	0.242552	LOC104887854	PREDICTED: protein RCC2 homolog
gene518	4.521	348.09	392.902	680.783	341.289	561.612	1.08698	up	0.00229256	0.0105145	LOC104887861	PREDICTED: cytochrome P450 71A1-like
gene521	0	1.023	0	21.562	126.218	48.095	7.57678	up	2.44089e-29	4.33541e-27	LOC104887880	PREDICTED: cytochrome P450 83B1-like
gene522	0	0	0	1.935	11.127	4.007	12.4744	up	4.14264e-05	0.000320194	LOC104887890	PREDICTED: cytochrome P450 71B9-like
gene524	158.405	54.703	74.295	5.643	6.777	4.592	-4.07821	down	2.84084e-34	8.057e-32	LOC104887906	PREDICTED: cytochrome P450 83B1-like
gene526	69.702	58.566	52.294	173.131	184.911	210.386	1.65447	up	1.33307e-07	1.74281e-06	LOC104887915	PREDICTED: cytochrome P450 83B1-like
gene527	4.032	1.628	6.176	9.564	5.545	2.049	0.535586	up	0.466732	0.649945	LOC104887922	PREDICTED: cytochrome P450 83B1-like
gene528	280.354	162.629	161.569	161.494	191.11	154.652	-0.253151	down	0.103325	0.227351	LOC104887930	PREDICTED: CBL-interacting serine/threonine-protein kinase 8 isoform X1
gene529	136.487	79.856	129.67	286.805	329.225	285.031	1.38079	up	1.56671e-05	0.000133538	LOC104887957	PREDICTED: serine hydroxymethyltransferase 2, mitochondrial
gene530	44.448	41.982	40.42	24.14	29.854	37.35	-0.473728	down	0.0185191	0.0589821	LOC104887946	PREDICTED: oligopeptide transporter 2
gene532	365.065	252.977	307.723	652.206	621.607	467.188	0.911197	up	0.00920098	0.0335141	LOC104887967	PREDICTED: pentatricopeptide repeat-containing protein At1g09900
gene534	2.405	0.637	1.696	7.056	4.264	4.812	1.76693	up	0.00011573	0.000800546	LOC104887978	PREDICTED: MADS-box transcription factor 23-like isoform X1
gene536	6.253	0	10.586	5.37	25.344	27.808	1.79699	up	0.00572039	0.0225937	LOC104888046	PREDICTED: putative GEM-like protein 8
gene538	0	0	0	4.144	2.445	2.861	11.6216	up	0.0352187	0.0984087	LOC104888052	PREDICTED: GEM-like protein 4
gene539	108.308	96.882	101.051	126.831	112.23	125.54	0.251649	up	0.857522	0.939481	LOC104888062	PREDICTED: transcription factor DIVARICATA
gene541	2.112	1.256	1.757	2.801	1.69	2.505	0.448753	up	0.589435	0.744411	LOC104888093	PREDICTED: MADS-box transcription factor 23-like isoform X2
gene542	297.861	225.884	264.507	294.318	301.066	281.468	0.153676	up	0.871488	0.949457	LOC104888108	PREDICTED: ubiquitin carboxyl-terminal hydrolase 24
gene543	50.596	41.57	49.411	53.83	55.632	51.066	0.181234	up	0.956012	1	LOC104888117	PREDICTED: TRAF-type zinc finger domain-containing protein 1
gene544	27.24	12.687	13.852	76.439	67.64	59.283	1.91888	up	6.5923e-09	1.07332e-07	LOC104888138	PREDICTED: probable rhamnogalacturonate lyase B
gene546	23.549	10.562	16.454	36.384	34.847	22.165	0.885182	up	0.0272995	0.0809637	LOC104888152	PREDICTED: rhamnogalacturonate lyase B
gene547	59.389	20.064	25.501	63.573	73.915	62.009	0.92659	up	0.00705136	0.026902	LOC104888162	PREDICTED: probable rhamnogalacturonate lyase B
gene548	231.696	277.03	263.979	292.92	310.261	283.216	0.198035	up	0.953202	1	LOC104888169	PREDICTED: actin-7
gene549	41164.2	57536.9	49575.5	36776.2	36987	32691.2	-0.478054	down	0.00824844	0.030742	LOC104888182	PREDICTED: actin-7
gene550	140.214	159.295	172.101	605.454	710.983	505.772	1.95002	up	4.39115e-10	8.61764e-09	LOC104888190	PREDICTED: probable inactive receptor kinase At1g48480
gene551	0.289	1.224	0.978	2.977	3.513	1.713	1.71822	up	0.0162045	0.0532995	LOC104888199	PREDICTED: probable rhamnogalacturonate lyase B
gene552	637.711	632.077	676.365	935.731	938.198	807.165	0.462196	up	0.338517	0.523664	LOC104888208	PREDICTED: E3 ubiquitin-protein ligase UPL2-like
gene553	51.194	34.413	37.278	29.785	36.396	46.024	-0.131169	down	0.279023	0.457513	LOC104888219	PREDICTED: protein CLT2, chloroplastic
gene554	2561.09	1585.95	1547.18	1023.89	946.03	1190.81	-0.849239	down	0.00014458	0.000972196	LOC104888229	PREDICTED: calcium-binding allergen Ole e 8
gene555	97.315	62.368	78.558	107.379	103.18	85.982	0.315806	up	0.66175	0.799142	LOC104888239	PREDICTED: neuroguidin
gene556	99.593	69.35	82.495	120.728	118.906	107.929	0.467067	up	0.307233	0.488682	LOC104888247	PREDICTED: protein SABRE
gene557	70.611	57.004	94.033	76.153	79.122	80.194	0.0872656	up	0.698547	0.824379	LOC104888256	PREDICTED: GATA transcription factor 19
gene558	254.003	154.701	222.976	319.306	283.69	344.066	0.584263	up	0.155513	0.303985	LOC104888270	PREDICTED: tRNA pseudouridine synthase A, mitochondrial
gene559	2.067	0	2.333	0	3.49	0.817	-0.030799	down	1	1	LOC104888279	PREDICTED: protein DYAD isoform X2
gene560	0	0	0	2.096	1.855	0	10.3641	up	0.131224	0.269057	LOC104890483	PREDICTED: protein DYAD-like
gene561	137.8	87.636	139.526	133.444	109.551	129.789	0.0305934	up	0.573512	0.730929	LOC104888291	PREDICTED: GATA transcription factor 24 isoform X2
gene562	118.66	75.652	107.829	53.656	49.329	35.361	-1.12692	down	8.01592e-06	7.35099e-05	LOC104888305	PREDICTED: UDP-glycosyltransferase 91C1
gene563	97.062	97.946	101.726	125.042	126.454	76.053	0.142539	up	0.859361	0.940703	LOC104888313	PREDICTED: pentatricopeptide repeat-containing protein At3g22470, mitochondrial
gene564	0	1.029	4.93	11.672	10.328	13.815	2.58682	up	4.85499e-05	0.000368451	LOC104888321	PREDICTED: uncharacterized protein LOC104888321 isoform X1
gene565	41.299	32.219	37.91	67.647	69.593	59.982	0.823692	up	0.0204275	0.063812	LOC104888359	PREDICTED: BEACH domain-containing protein B isoform X1
gene567	37.038	22.249	29.624	74.139	74.765	67.788	1.28518	up	0.000136264	0.00092441	LOC104888370	PREDICTED: serine/threonine-protein kinase CTR1 isoform X1
gene568	263.571	223.417	287.567	266.61	155.795	171.915	-0.382126	down	0.0712832	0.170815	LOC104888384	PREDICTED: uncharacterized protein LOC104888384
gene569	148.252	129.321	120.161	127.611	145.183	130.976	0.0217297	up	0.528988	0.69302	LOC104888392	PREDICTED: uncharacterized protein LOC104888392
gene570	45.053	24.591	53.161	135.427	192.983	127.501	1.89236	up	5.5077e-09	9.07661e-08	LOC104888402	PREDICTED: VIN3-like protein 2
gene572	0.54	0	0.61	0	0	0	-8.58621	down	0.504132	0.672584	LOC104890505	hypothetical protein BVRB_1g005640
gene574	203.971	195.824	214.178	281.661	266.513	241.143	0.362428	up	0.56215	0.721732	LOC104888415	PREDICTED: probable methyltransferase PMT13
gene575	0	0	0	2.431	1.434	4.197	11.3925	up	0.00517031	0.0207662	LOC104888431	PREDICTED: uncharacterized protein LOC104888431 isoform X2
gene576	265.887	255.938	335.791	308.052	278.523	227.345	-0.0754446	down	0.296096	0.477096	LOC104888442	PREDICTED: homeobox-leucine zipper protein ANTHOCYANINLESS 2
gene577	210.064	207.325	218.651	169.053	162.895	163.656	-0.359928	down	0.0358231	0.0997646	LOC104888449	PREDICTED: shaggy-related protein kinase epsilon isoform X1
gene578	287.428	304.549	266.48	243.565	259.213	241.041	-0.206793	down	0.120664	0.255148	LOC104888460	PREDICTED: E3 ubiquitin-protein ligase At1g12760
gene579	30.195	3.555	31.24	11.526	0	2.984	-2.16294	down	0.00178809	0.00851388	LOC104888471	PREDICTED: BON1-associated protein 1
gene580	360.011	251.13	336.798	468.843	587.189	460.428	0.67784	up	0.0746936	0.176847	LOC104888487	PREDICTED: cell division protein FtsY homolog, chloroplastic
gene581	129.01	81.956	122.156	129.887	151.783	128.352	0.299648	up	0.713385	0.837058	LOC104888481	PREDICTED: acyl-coenzyme A thioesterase 13
gene582	389.022	245.32	270.434	363.783	270.072	346.41	0.115611	up	0.798009	0.896625	LOC104888494	PREDICTED: uncharacterized protein LOC104888494
gene583	435.944	268.337	361.6	172.955	160.001	113.983	-1.25389	down	3.75982e-07	4.50359e-06	LOC104888503	PREDICTED: elicitor-responsive protein 3
gene584	116.246	83.925	99.366	89.07	110.43	86.668	-0.0658712	down	0.343629	0.529479	LOC104888511	PREDICTED: digalactosyldiacylglycerol synthase 2, chloroplastic
gene585	42.992	42.983	40.312	54.533	50.936	50.2	0.301769	up	0.778627	0.883486	LOC104888524	PREDICTED: uncharacterized protein LOC104888524 isoform X1
gene586	125.581	125.124	132.787	105.206	181.5	126.981	0.109342	up	0.724151	0.845236	LOC104888538	PREDICTED: methionine adenosyltransferase 2 subunit beta isoform X2
gene587	818.891	936.986	805.311	706.346	674.014	842.72	-0.204253	down	0.121981	0.257066	LOC104888549	PREDICTED: uncharacterized protein LOC104888549
gene588	257.047	240.226	222.537	318.975	337.565	277.373	0.375671	up	0.532631	0.695979	LOC104888560	PREDICTED: NAD-dependent malic enzyme 59 kDa isoform, mitochondrial
gene589	6.977	7.582	64.813	30.62	22.28	53.494	0.434135	up	0.298096	0.496096	LOC104888569	PREDICTED: (+)-neomenthol dehydrogenase
gene590	15.563	7.036	22.483	35.643	21.447	26.577	0.892063	up	0.0496661	0.128981	LOC104888576	PREDICTED: uncharacterized protein LOC104888576
gene591	44.205	22.098	28.016	34.266	22.741	37.099	-0.00326161	down	0.544598	0.706523	LOC104888590	PREDICTED: putative threonine aspartase
gene592	202.862	96.537	137.378	210.295	200.511	178.111	0.431165	up	0.373278	0.561242	LOC104888585	PREDICTED: bifunctional protein FolD 4, chloroplastic isoform X1
gene594	614.622	484.578	480.145	611.316	591.665	637.376	0.220659	up	0.931464	0.989002	LOC104888595	PREDICTED: K(+) efflux antiporter 2, chloroplastic
gene595	10.941	9.148	18.397	10.995	23.983	14.829	0.371989	up	0.602961	0.755215	LOC104888602	PREDICTED: AUGMIN subunit 7
gene598	626.421	326.082	435.132	1071.67	1141.33	1097.89	1.25459	up	6.79588e-05	0.00050273	LOC104888616	PREDICTED: acetyl-coenzyme A carboxylase carboxyl transferase subunit alpha, chloroplastic isoform X1
gene599	264.767	238.384	278.188	325.185	379.032	337.852	0.415429	up	0.434307	0.620883	LOC104888628	PREDICTED: pre-mRNA cleavage factor Im 25 kDa subunit 2
gene600	76.849	66.916	93.282	94.09	101.869	87.697	0.258966	up	0.8523	0.936416	LOC104888641	PREDICTED: uncharacterized protein LOC104888641
gene601	43.437	16.522	28.284	30.61	22.008	53.494	0.266026	up	0.883702	0.95863	LOC104888633	PREDICTED: LIM domain-containing protein PLIM2c
gene602	438.364	314.774	361.034	412.583	443.843	396.553	0.16939	up	0.921782	0.982638	LOC104888647	PREDICTED: DEAD-box ATP-dependent RNA helicase 8
gene604	15.6	34.896	38.15	78.902	59.938	60.899	1.17196	up	0.00230056	0.0105456	LOC104888669	PREDICTED: myb-related protein Myb4
gene605	0	0	0.833	0	0.748	0	-0.15469	down	1	1	LOC104888676	PREDICTED: remorin
gene606	415.945	306.406	474.492	666.835	803.816	579.599	0.776564	up	0.0351686	0.0984087	LOC104888692	PREDICTED: protein SLOW GREEN 1, chloroplastic
gene607	459.18	532.597	557.583	743.718	849.103	723.593	0.58022	up	0.174135	0.329494	LOC104888699	PREDICTED: uncharacterized protein LOC104888699
gene608	78.197	26.723	44.679	31.04	35.37	45.558	-0.418004	down	0.0363671	0.100993	LOC104888712	PREDICTED: uncharacterized protein LOC104888712
gene609	60.571	37.091	38.965	68.178	69.336	59.819	0.53038	up	0.222355	0.393428	LOC104888729	PREDICTED: tRNA-specific adenosine deaminase 1 isoform X2
gene610	14.33	3.796	4.044	9.231	7.941	11.153	0.353425	up	0.628846	0.774112	LOC104888756	PREDICTED: uncharacterized protein LOC104888756 isoform X1
gene611	29.119	3.322	10.207	0	0	1.072	-5.31017	down	7.98064e-28	1.25296e-25	LOC104888770	PREDICTED: O-glucosyltransferase rumi homolog
gene612	20.209	13.482	17.107	14.142	23.322	19.306	0.160348	up	0.960372	1	LOC104888778	PREDICTED: O-glucosyltransferase rumi homolog
gene614	1102.09	581.023	837.481	158.742	81.016	252.392	-2.35659	down	6.24015e-19	4.12506e-17	LOC104888794	PREDICTED: FT-interacting protein 1
gene615	16.62	4.696	18.758	22.838	16.841	19.709	0.56747	up	0.595082	0.748995	LOC104888802	PREDICTED: putative ripening-related protein 1
gene616	658.488	1033.42	1096.41	1389.95	1580.58	1524.31	0.688872	up	0.0795918	0.185272	LOC104888809	PREDICTED: protein ACCUMULATION AND REPLICATION OF CHLOROPLASTS 6, chloroplastic
gene617	0.994	0	1.121	0	1.007	0.589	-0.405533	down	1	1	LOC104888816	PREDICTED: kinesin-like protein KIN-7F
gene618	97.836	63.233	97.012	51.255	79.47	69.991	-0.362664	down	0.0475826	0.124728	LOC104888824	PREDICTED: pentatricopeptide repeat-containing protein At1g25360
gene619	593.617	536.518	669.994	851.821	795.789	652.602	0.353666	up	0.579095	0.735812	LOC104888841	PREDICTED: uncharacterized TPR repeat-containing protein At1g05150
gene620	392.91	142.206	253.564	306.823	361.672	358.119	0.380381	up	0.437922	0.624628	LOC104888848	PREDICTED: protein LTV1 homolog isoform X1
gene621	405.747	512.28	495.227	475.438	516.319	442.015	0.0207948	up	0.464897	0.649238	LOC104888861	PREDICTED: DNA-binding protein HEXBP
gene624	0	0	0	22.971	20.326	3.965	13.9435	up	0.000807082	0.00430705	LOC104890602	PREDICTED: glycine-rich cell wall structural protein 2-like
gene625	214.945	213.485	202.167	202.133	225.063	236.368	0.073517	up	0.632169	0.775273	LOC104888885	PREDICTED: probable small nuclear ribonucleoprotein F
gene626	0	0	0	1.273	2.253	0	10.2001	up	0.256198	0.429579	LOC104888895	PREDICTED: B-box zinc finger protein 20
gene627	38.895	16.485	21.95	26.724	23.648	39.208	0.212141	up	1	1	LOC104890611	hypothetical protein BVRB_1g006260
gene628	62.379	40.132	51.564	65.73	81.013	61.82	0.436843	up	0.388679	0.575008	LOC104888902	PREDICTED: uncharacterized protein LOC104888902
gene629	212.646	99.796	175.073	165.952	188.909	204.68	0.198796	up	0.953299	1	LOC104888917	PREDICTED: floral homeotic protein DEFICIENS isoform X1
gene631	18.885	11.978	12.18	1.324	0	0	-5.01964	down	3.71567e-18	2.25298e-16	LOC104888928	PREDICTED: S-type anion channel SLAH1-like
gene632	531.888	471.003	535.614	934.585	934.396	749.044	0.766949	up	0.0353364	0.0986592	LOC104888938	PREDICTED: coatomer subunit alpha-2-like
gene634	81.559	40.968	62.829	88.355	99.172	78.913	0.523505	up	0.22243	0.393519	LOC104888955	PREDICTED: V-type proton ATPase subunit a3
gene635	4158.53	5246.71	4481.89	3247.91	2548.94	3265.97	-0.615717	down	0.00184048	0.00872314	LOC104888961	PREDICTED: cysteine protease RD19A
gene637	251.649	155.961	233.5	161.754	190.256	173.185	-0.287717	down	0.0785375	0.183876	LOC104888968	PREDICTED: general transcription factor IIF subunit 2
gene638	691.405	628.966	813.735	1739.11	1712.32	838.154	1.00721	up	0.00284537	0.0125961	LOC104888980	PREDICTED: protein WALLS ARE THIN 1
gene640	325.834	385.151	317.148	9.585	10.299	12.762	-4.97685	down	6.79614e-50	7.96689e-47	LOC104888997	PREDICTED: purple acid phosphatase
gene641	350.924	281.687	243.046	593.646	875.507	589.568	1.23331	up	0.000312557	0.00190042	LOC104889006	PREDICTED: histone H2AX
gene642	115.447	76.92	96.161	165.685	160.915	146.476	0.713355	up	0.0615576	0.153653	LOC104889014	PREDICTED: WD repeat-containing protein 76
gene643	126.897	115.584	131.288	156.148	158.475	139.928	0.282293	up	0.784238	0.886993	LOC104889024	PREDICTED: uncharacterized protein LOC104889024
gene644	738.328	660.034	583.79	458.449	492.71	454.405	-0.495918	down	0.00870548	0.0320445	LOC104889031	PREDICTED: sodium/hydrogen exchanger 1
gene645	173.291	115.096	139.197	190.194	148.23	175.083	0.264174	up	0.789077	0.890287	LOC104889040	PREDICTED: vesicle-associated protein 2-2
gene646	17.729	25.047	12.006	40.604	61.08	25.23	1.21203	up	0.072898	0.17362	LOC104890650	PREDICTED: dehydration-responsive element-binding protein 2D-like
gene647	11.005	7.176	13.95	17.256	16.642	13.052	0.547117	up	0.253845	0.429579	LOC104889051	PREDICTED: probable GTP-binding protein OBGC2 isoform X1
gene648	24.747	23.89	35.379	30.227	30.509	24.456	0.0200531	up	0.561686	0.721294	LOC104889066	PREDICTED: glucose-induced degradation protein 8 homolog
gene649	242.374	235.175	195.399	240.949	336.009	232.159	0.265852	up	0.848919	0.93413	LOC104889076	PREDICTED: ervatamin-B
gene650	8797.01	13534.5	13018.7	10982.2	11876.8	12128.9	-0.0148616	down	0.369465	0.556947	LOC104889085	PREDICTED: uncharacterized protein LOC104889085
gene651	25.933	5.636	2.251	0	0	0	-13.4608	down	7.41314e-05	0.000539762	LOC104889096	PREDICTED: putative germin-like protein 2-1
gene654	4.369	0	0	0	0	0	-10.5091	down	0.504132	0.672584	LOC104889115	PREDICTED: putative germin-like protein 2-1
gene655	14.251	0	0	0	0	0	-12.2141	down	0.0184479	0.0587765	LOC104889122	PREDICTED: putative germin-like protein 2-1
gene656	254.934	312.535	694.368	1495.85	2560.83	1610.35	2.16706	up	1.64076e-12	4.59412e-11	LOC104889126	PREDICTED: putative germin-like protein 2-1
gene657	1.21	3.42	6.83	0	0	1.435	-2.99485	down	0.0268135	0.079778	LOC104889130	PREDICTED: putative germin-like protein 2-1
gene659	0	0	0	0	2.446	0	9.67301	up	0.256198	0.429579	LOC104889136	PREDICTED: putative germin-like protein 2-1
gene660	72.621	115.42	5.123	41.58	78.186	37.679	-0.294973	down	0.327817	0.511522	LOC104890697	PREDICTED: uncharacterized protein LOC104890697
gene661	13368.9	11360.3	5692.15	4432.64	3469.41	5283.02	-1.20618	down	1.84872e-07	2.34375e-06	LOC104889143	PREDICTED: thioredoxin H-type
gene662	8860.86	9210.3	7161.99	4545.69	4615.18	5761.36	-0.757857	down	0.00029474	0.00180771	LOC104889150	PREDICTED: thioredoxin H-type 1
gene663	3389.83	3059.49	3841.57	3727.78	3984.54	3452.91	0.117647	up	0.743708	0.859044	LOC104889159	PREDICTED: beta-galactosidase 5
gene664	65.319	57.838	33.747	50.042	89.494	73.099	0.43849	up	0.434697	0.621339	LOC104889166	PREDICTED: uncharacterized protein LOC104889166
gene666	262.841	179.479	149.261	120.046	113.299	126.579	-0.716879	down	0.000714402	0.00390247	LOC104890703	PREDICTED: uncharacterized protein LOC104890703
gene667	227.193	140.265	201.909	450.68	442.302	422.18	1.20781	up	0.000234149	0.00147997	LOC104889177	PREDICTED: pentatricopeptide repeat-containing protein At1g19720
gene668	131.062	57.935	85.592	128.137	116.727	117.305	0.399385	up	0.411858	0.598952	LOC104889188	PREDICTED: DNA repair protein UVH3
gene669	626.571	632.415	659.761	286.381	263.37	327.927	-1.1284	down	8.44183e-07	9.38907e-06	LOC104889207	PREDICTED: cytokinin dehydrogenase 5
gene670	389.49	265.545	279.218	170.122	233.66	234.398	-0.549848	down	0.00642589	0.0248445	LOC104889212	PREDICTED: probable ubiquitin-conjugating enzyme E2 18 isoform X1
gene671	51.361	32.199	46.376	67.27	69.284	60.149	0.598206	up	0.152913	0.300557	LOC104889227	PREDICTED: uncharacterized protein LOC104889227
gene672	3588.09	2511.39	3198.79	2101.49	2033.26	2275.11	-0.536668	down	0.00618644	0.0240722	LOC104889253	PREDICTED: BEL1-like homeodomain protein 3 isoform X1
gene673	109.192	79.66	65.661	116.84	135.131	116.756	0.534808	up	0.252719	0.429579	LOC104889277	PREDICTED: BEL1-like homeodomain protein 11
gene674	204.237	139.06	201.388	230.923	235.717	257.947	0.411735	up	0.415176	0.601702	LOC104889285	PREDICTED: uncharacterized protein LOC104889285
gene676	0	0	0	2.308	5.107	1.793	11.5842	up	0.000133436	0.000906626	LOC104889300	PREDICTED: FT-interacting protein 1
gene680	0	4.439	3.546	3.598	3.184	7.452	0.833739	up	0.695061	0.821921	LOC104889323	PREDICTED: protein ZGRF1-like
gene681	52.781	6.484	44.032	49.93	32.555	57.151	0.434862	up	0.583649	0.739561	LOC104889330	PREDICTED: uncharacterized protein LOC104889330
gene682	2.183	6.168	7.392	17.499	4.424	5.178	0.78352	up	0.651647	0.7909	LOC104890727	PREDICTED: uncharacterized protein LOC104890727
gene684	1.304	3.686	4.417	0	3.965	0	-1.24578	down	0.195755	0.359102	LOC104889342	PREDICTED: uncharacterized protein LOC104889342
gene685	78.727	52.312	74.926	79.075	79.436	67.649	0.134943	up	0.832441	0.92136	LOC104889348	PREDICTED: uncharacterized protein LOC104889348
gene686	91.259	89.334	94.89	63.36	60.435	56.243	-0.613654	down	0.00556189	0.0221018	LOC104889351	PREDICTED: constitutive photomorphogenesis protein 10
gene687	291.011	292.03	322.588	369.611	314.774	329.365	0.162709	up	0.876083	0.952752	LOC104889359	PREDICTED: transmembrane protein 136
gene688	171.538	131.767	175.941	249.463	298.071	257.574	0.748412	up	0.0459083	0.121428	LOC104889369	PREDICTED: uncharacterized protein LOC104889369 isoform X1
gene689	140.839	120.929	128.067	119.677	113.464	126.3	-0.117108	down	0.254666	0.429579	LOC104889378	PREDICTED: uncharacterized protein LOC104889378
gene691	20.989	16.474	9.213	16.024	9.453	13.829	-0.247914	down	0.363864	0.551758	LOC104889387	PREDICTED: protein TIC 20-I, chloroplastic
gene693	1452.83	886.79	807.498	394.181	295.798	326.176	-1.63091	down	9.87808e-11	2.13124e-09	LOC104889396	PREDICTED: bZIP transcription factor 44
gene694	104.618	42.384	50.357	48.449	38.195	46.526	-0.567543	down	0.0153622	0.0510736	LOC104889412	PREDICTED: omega-amidase, chloroplastic isoform X4
gene695	371.24	364.006	357.918	302.034	293.526	364.321	-0.187582	down	0.149488	0.295282	LOC104889438	PREDICTED: mitogen-activated protein kinase homolog NTF3
gene697	224.93	28.714	21.411	20.171	30.206	43.387	-1.55258	down	5.4164e-07	6.27831e-06	LOC104889455	PREDICTED: lectin isoform X2
gene698	68.162	14.191	20.245	22.184	22.538	19.57	-0.674266	down	0.012762	0.0437867	LOC104889464	PREDICTED: putative disease resistance protein RGA3
gene700	187.668	188.536	198.477	200.577	202.841	207.721	0.0887387	up	0.67362	0.806711	LOC104889484	PREDICTED: uncharacterized protein LOC104889484
gene701	128.519	75.957	100.597	69.799	77.787	75.695	-0.450289	down	0.0205391	0.0640126	LOC104889499	PREDICTED: cyclin-T1-3
gene702	2.007	0.567	2.718	3.218	8.135	3.808	1.51795	up	0.0262251	0.0785325	LOC104889507	PREDICTED: transcription factor bHLH110-like
gene703	163.706	154.617	166.604	225.379	177.998	231.77	0.389321	up	0.492134	0.672584	LOC104889517	PREDICTED: bifunctional nuclease 1
gene704	71.599	39.651	56.891	143.646	120.144	131.78	1.23425	up	0.000270699	0.00168327	LOC104889532	PREDICTED: phosphatidylinositol/phosphatidylcholine transfer protein SFH8-like
gene707	255.899	192.539	252.005	361.939	350.389	336.143	0.581945	up	0.158006	0.307003	LOC104889550	PREDICTED: pentatricopeptide repeat-containing protein At4g01570
gene708	70.164	45.057	48.338	76.173	89.103	75.104	0.555497	up	0.211335	0.378878	LOC104889576	PREDICTED: inositol-pentakisphosphate 2-kinase
gene709	235.737	303.282	374.872	72.357	106.712	114.323	-1.63918	down	1.08736e-10	2.32888e-09	LOC104889579	PREDICTED: jasmonate O-methyltransferase
gene711	4.995	0.564	2.706	6.177	13.361	5.923	1.62285	up	0.000165121	0.00109401	LOC104889589	PREDICTED: abscisic acid 8'-hydroxylase 4 isoform X1
gene712	759.246	396.631	523.529	922.551	1004.35	1210.19	0.901474	up	0.00904048	0.0330151	LOC104889602	PREDICTED: uncharacterized protein LOC104889602
gene713	7080.73	7642.99	8350.94	13802.4	14663.3	14252.1	0.888527	up	0.0109218	0.0385484	LOC104889609	PREDICTED: 50S ribosomal protein L31, chloroplastic
gene714	129.98	80.391	83.83	141.984	149.917	127.862	0.512768	up	0.259778	0.434256	LOC104889614	PREDICTED: glucose-1-phosphate adenylyltransferase large subunit, chloroplastic/amyloplastic isoform X1
gene715	5.842	1.548	7.418	1.673	2.837	2.887	-1.00107	down	0.000954496	0.00498037	LOC104889628	PREDICTED: DNA-directed RNA polymerase I subunit 1 isoform X1
gene716	1.536	0.723	6.356	3.518	2.594	2.429	-0.0124415	down	0.870841	0.948929	LOC104889643	PREDICTED: mannan endo-1,4-beta-mannosidase 4-like
gene717	194.363	107.31	98.339	0	6.791	7.948	-4.76205	down	2.55175e-23	2.68683e-21	LOC104889652	PREDICTED: abscisic stress-ripening protein 1
gene718	44.405	132.993	80.189	40.679	80.991	67.405	-0.446095	down	0.0516935	0.133508	LOC104889661	PREDICTED: abscisic stress-ripening protein 1
gene719	0	0	0	0	0	1.599	9.0607	up	0.504132	0.672584	LOC104889670	PREDICTED: dihydroflavonol 4-reductase
gene720	3663.99	3547.53	3321.85	4023.68	4499.84	3531.11	0.194621	up	0.953444	1	LOC104889680	PREDICTED: nascent polypeptide-associated complex subunit beta-like
gene721	122978	98029.2	78046	32993.7	26431.6	44135.5	-1.52992	down	2.18211e-10	4.47726e-09	LOC104889689	PREDICTED: jasmonate-induced protein homolog
gene722	72.575	61.518	71.887	121.312	129.957	125.632	0.871672	up	0.0140436	0.0473796	LOC104889703	PREDICTED: uncharacterized protein LOC104889703 isoform X2
gene723	12.352	3.682	8.442	4.412	7.005	3.763	-0.689088	down	0.00647471	0.0250058	LOC104889732	PREDICTED: DNA-directed RNA polymerase I subunit 1-like
gene725	191.007	151.424	124.076	143.982	144.812	169.481	-0.025685	down	0.427499	0.613567	LOC104889742	uncharacterized protein LOC100305969
gene726	58.29	39.721	41.022	102.872	102.147	91.898	1.09462	up	0.00250824	0.0113672	LOC104889750	PREDICTED: pentatricopeptide repeat-containing protein At3g20730
gene727	69.364	37.933	50.509	77.722	82.379	89.778	0.663067	up	0.0925394	0.208496	LOC104889766	PREDICTED: chromo domain-containing protein LHP1 isoform X2
gene729	145.029	86.562	124.987	137.11	144.11	121.328	0.174942	up	0.964686	1	LOC104889781	PREDICTED: RINT1-like protein MAG2 isoform X1
gene730	1217.46	981.718	699.6	428.112	435.158	553.788	-1.03254	down	7.17977e-06	6.67985e-05	LOC104889797	PREDICTED: glycine-rich protein A3
gene731	30294.8	29058.1	21471.6	10533.5	9758.59	13647.7	-1.25182	down	6.53539e-08	9.02028e-07	LOC104889805	_
gene732	28.269	20.886	31.568	48.5	50.103	43.712	0.818013	up	0.0234765	0.0716311	LOC104889813	PREDICTED: uncharacterized protein LOC104889813 isoform X2
gene733	21.344	11.903	22.188	48.24	40.979	36.636	1.18285	up	0.00247615	0.0112357	LOC104889829	PREDICTED: cytosolic sulfotransferase 5-like
gene734	1.775	2.508	0	0	0	0	-10.4805	down	0.504132	0.672584	LOC104890822	PREDICTED: uncharacterized protein LOC104890822
gene735	381.114	254.825	423.582	519.711	524.736	331.213	0.376711	up	0.529872	0.693714	LOC104890830	PREDICTED: cytosolic sulfotransferase 15-like
gene736	3504.65	1746.49	2089.55	776.542	644.578	843.343	-1.69675	down	2.00226e-11	4.89677e-10	LOC104890839	PREDICTED: cytosolic sulfotransferase 5-like
gene738	4287.8	2217.02	2330	879.623	766.197	953.654	-1.76498	down	3.23067e-12	8.72628e-11	LOC104889844	hypothetical protein BVRB_1g007370
gene739	54.082	54.531	50.703	153.329	144.517	134.739	1.44108	up	7.97449e-06	7.32237e-05	LOC104890952	PREDICTED: IAA-amino acid hydrolase ILR1-like 6
gene740	511.986	497.984	685.975	1457.35	1450.23	1280.94	1.30435	up	4.32257e-05	0.000331479	LOC104890959	PREDICTED: delta-aminolevulinic acid dehydratase, chloroplastic
gene741	6.557	18.526	51.802	15.016	26.575	34.99	-0.00571544	down	0.788132	0.889626	LOC104890965	PREDICTED: 22.0 kDa class IV heat shock protein
gene742	15.343	13.934	24.738	121.103	166.017	126.716	2.93756	up	6.39572e-18	3.77391e-16	LOC104890973	PREDICTED: two-component response regulator ORR9
gene743	3733.39	2861.78	3334.66	2475.94	2818.03	2796.53	-0.29554	down	0.0630595	0.156593	LOC104890984	PREDICTED: protein disulfide-isomerase
gene744	9.232	5.59	14.886	12.082	6.682	10.948	0.000194217	up	0.781591	0.885249	LOC104890992	PREDICTED: B3 domain-containing protein REM5
gene745	36.187	36.049	39.796	69.065	61.584	46.766	0.663203	up	0.126683	0.264496	LOC104891002	PREDICTED: uncharacterized protein LOC104891002
gene746	518.984	543.826	592.919	965.509	991.429	918.353	0.79624	up	0.0272989	0.0809637	LOC104891011	PREDICTED: probable L-ascorbate peroxidase 6, chloroplastic isoform X1
gene750	72.549	62.3	77.468	65.974	65.226	67.058	-0.0988394	down	0.284178	0.463973	LOC104891026	PREDICTED: aldehyde dehydrogenase family 3 member H1
gene751	0	0.812	0	0.658	1.164	1.363	1.96778	up	0.230276	0.403126	LOC104891033	PREDICTED: dnaJ homolog subfamily B member 1
gene752	5.97	2.249	3.706	11.166	12.199	9.912	1.4803	up	3.6434e-05	0.00028537	LOC104891044	PREDICTED: kinesin-like protein KIN-7C, mitochondrial isoform X2
gene753	1.937	6.567	13.117	9.316	12.561	12.863	0.684089	up	0.236673	0.411759	LOC104891062	PREDICTED: zinc finger BED domain-containing protein RICESLEEPER 2 isoform X1
gene754	98.833	45.985	102.198	103.689	119.338	124.226	0.491378	up	0.275758	0.453638	LOC104891078	PREDICTED: replication factor C subunit 3
gene755	213.539	209.919	209.119	320.733	298.589	264.05	0.481778	up	0.306071	0.487401	LOC104891081	PREDICTED: uncharacterized protein LOC104891081 isoform X1
gene756	123.329	80.018	77.331	126.581	113.861	149.508	0.474369	up	0.328086	0.511896	LOC104891090	PREDICTED: gamma-glutamylcyclotransferase 2-3
gene757	66.556	27.31	48.883	79.858	67.442	67.033	0.586363	up	0.141217	0.282788	LOC104891096	PREDICTED: glutamic acid-rich protein isoform X1
gene758	37.325	44.128	61.196	31.719	23.29	33.315	-0.691574	down	0.00150231	0.00732166	LOC104891108	PREDICTED: uncharacterized protein LOC104891108
gene759	451.191	487.873	503.367	319.939	356.961	411.596	-0.406165	down	0.0273866	0.0811536	LOC104891131	PREDICTED: uncharacterized protein LOC104891131
gene760	56.275	48.393	51.917	70.045	91.733	89.369	0.681576	up	0.0956681	0.213969	LOC104891113	PREDICTED: RNA polymerase II transcription factor B subunit 4 isoform X3
gene762	38.613	36.651	41.198	93.27	115.546	79.42	1.30737	up	0.000104478	0.000731052	LOC104891141	PREDICTED: lysM domain-containing GPI-anchored protein 1
gene763	35.551	14.424	25.104	43.425	47.108	46.053	0.863302	up	0.0151175	0.0503934	LOC104891151	PREDICTED: uncharacterized protein LOC104891151
gene764	0	1.613	0	3.921	1.157	1.354	1.99351	up	0.230276	0.403126	LOC104893333	PREDICTED: uncharacterized protein LOC104893333
gene765	75.085	49.11	43.942	175.149	143.714	110.481	1.35248	up	0.000240391	0.00151507	LOC104891156	PREDICTED: uncharacterized protein LOC104891156
gene766	326.312	329.95	280.607	202.741	211.846	201.586	-0.604509	down	0.00269897	0.0120975	LOC104891165	PREDICTED: UDP-galactose transporter 1
gene767	67.597	58.322	80.193	60.269	68.163	68.072	-0.0688688	down	0.323221	0.506643	LOC104891171	PREDICTED: probable ubiquitin-like-specific protease 2B
gene769	238.393	131.402	184.28	136.495	138.07	130.537	-0.451793	down	0.0172863	0.0561387	LOC104891182	PREDICTED: MADS-box protein JOINTLESS
gene770	53.107	35.43	51.615	49.834	51.571	41.987	0.0329715	up	0.615921	0.766154	LOC104891201	PREDICTED: proteasome assembly chaperone 4
gene771	555.972	705.912	705.348	509.328	537.694	529.138	-0.319753	down	0.0495106	0.128629	LOC104891211	PREDICTED: uncharacterized protein LOC104891211
gene772	30.535	25.717	19.883	48.415	64.262	50.836	1.10274	up	0.00444264	0.018325	LOC104891217	PREDICTED: histone-lysine N-methyltransferase ATX1 isoform X1
gene773	196.224	146.698	204.236	37.596	20.115	21.731	-2.78394	down	6.71e-21	5.64539e-19	LOC104891226	PREDICTED: basic endochitinase
gene776	3.758	0	0	1.434	3.808	0	0.479826	up	1	1	LOC104893358	PREDICTED: uncharacterized protein LOC104893358
gene777	93.834	59.899	90.478	96.043	109.637	92.595	0.288512	up	0.727725	0.848115	LOC104891237	PREDICTED: AP-4 complex subunit mu isoform X1
gene778	66.543	170.232	148.179	35.011	30.98	10.664	-2.32819	down	2.8605e-12	7.78623e-11	LOC104891247	PREDICTED: AT-hook motif nuclear-localized protein 28
gene779	316.359	193.373	175.492	161.789	172.689	171.616	-0.437168	down	0.0198717	0.0624307	LOC104891252	PREDICTED: ubiquitin carboxyl-terminal hydrolase 16
gene780	432.675	561.331	519.871	221.296	195.82	256.22	-1.16885	down	4.33087e-07	5.10758e-06	LOC104891270	PREDICTED: universal stress protein PHOS34
gene781	256.834	372.268	278.585	165.515	125.055	163.499	-0.999279	down	1.81872e-05	0.000152651	LOC104891261	PREDICTED: pentatricopeptide repeat-containing protein At4g15720
gene782	3.55	0	0	2.033	7.195	0	1.37745	up	0.695061	0.821921	LOC104891277	PREDICTED: zinc finger BED domain-containing protein RICESLEEPER 1
gene783	0.568	0	0	0	1.151	0	1.01508	up	1	1	LOC104891287	PREDICTED: uncharacterized protein LOC104891287 isoform X1
gene784	36.575	7.382	21.623	392.905	404.147	227.202	3.96511	up	5.46805e-26	7.45351e-24	LOC104891295	PREDICTED: aspartyl protease AED3
gene786	1013.45	1238.27	1270.31	333.617	222.038	333.687	-1.9856	down	3.02128e-14	1.09765e-12	LOC104891313	PREDICTED: heme-binding-like protein At3g10130, chloroplastic
gene787	5714.91	5386.52	5665.34	3952.35	4051.74	4315.46	-0.444655	down	0.0147437	0.0493251	LOC104891322	PREDICTED: NAD(P)H-quinone oxidoreductase subunit N, chloroplastic
gene788	29.443	10.915	14.612	32.999	40.203	34.917	0.975865	up	0.00637229	0.0246807	LOC104891330	PREDICTED: rho GTPase-activating protein REN1 isoform X2
gene789	197.614	115.217	197.372	169.72	192.296	194.364	0.124998	up	0.826175	0.91681	LOC104891343	PREDICTED: uncharacterized protein LOC104891343 isoform X1
gene790	31.362	34.919	41.396	64.218	68.944	52.321	0.78456	up	0.0425474	0.114152	LOC104891356	PREDICTED: uncharacterized protein LOC104891356
gene791	710.08	770.646	771.044	1170.5	1202.09	1264.92	0.691891	up	0.0701931	0.168732	LOC104891360	PREDICTED: glucose-6-phosphate isomerase 1, chloroplastic
gene792	142.596	81.57	106.637	123.219	126.763	164.956	0.326921	up	0.631344	0.774329	LOC104891366	PREDICTED: uncharacterized protein LOC104891366
gene793	3.075	0	0	1.174	2.077	1.215	0.537959	up	1	1	LOC104891380	PREDICTED: agamous-like MADS-box protein AGL61
gene794	0.561	0.198	0.158	0.161	0.142	0	-1.5881	down	0.305004	0.486237	LOC104891371	PREDICTED: protein DETOXIFICATION 27
gene795	85.45	63.663	84.689	86.655	86.587	79.406	0.11184	up	0.759157	0.870382	LOC104891385	PREDICTED: AT-rich interactive domain-containing protein 5
gene796	151.685	152.387	159.788	169.839	78.559	83.947	-0.481004	down	0.0434808	0.116284	LOC104893376	_
gene797	17.71	19.246	10.507	15.34	10.583	14.271	-0.239807	down	0.15899	0.308539	LOC104891391	PREDICTED: purine permease 3-like
gene800	103.802	80.337	74.369	157.11	107.011	124.17	0.586924	up	0.184733	0.344213	LOC104891422	PREDICTED: serine/threonine-protein kinase PEPKR2
gene804	2.122	11.99	2.395	2.43	12.899	5.032	0.302681	up	1	1	LOC104893427	PREDICTED: uncharacterized protein LOC104893427
gene805	508.811	331.434	347.317	139.558	119.632	184.274	-1.42111	down	9.19961e-09	1.46394e-07	LOC104891439	PREDICTED: esterase OVCA2-like
gene806	187.536	265.208	247.757	236.724	237.109	252.74	0.0527204	up	0.532552	0.695979	LOC104891446	PREDICTED: pyridoxine/pyridoxamine 5'-phosphate oxidase 1, chloroplastic
gene807	854.943	1098.7	828.226	613.144	689.314	669.334	-0.496545	down	0.00769234	0.0289765	LOC104891460	PREDICTED: transport inhibitor response 1-like protein
gene808	269.542	375.727	372.558	253.707	284.488	228.172	-0.409384	down	0.0194198	0.0611969	LOC104891478	PREDICTED: GEM-like protein 1
gene810	114.072	81.652	94.416	505.092	533.252	373.373	2.28262	up	2.6688e-12	7.3097e-11	LOC104891487	PREDICTED: zinc-finger homeodomain protein 1-like
gene811	3.633	3.208	2.563	7.801	3.682	4.847	0.795983	up	0.335672	0.520663	LOC109134693	PREDICTED: uncharacterized aarF domain-containing protein kinase At4g31390, chloroplastic-like
gene813	205.493	167.097	109.224	116.29	107.745	99.179	-0.575982	down	0.00784988	0.0294815	LOC104891495	PREDICTED: serine/threonine-protein kinase-like protein At3g51990
gene814	1615.69	1358.9	1191.89	350.827	411.029	436.393	-1.7979	down	1.10145e-12	3.16986e-11	LOC104891503	PREDICTED: uncharacterized protein LOC104891503
gene815	28.855	25.111	29.832	25.773	27.952	24.227	-0.104326	down	0.269995	0.446886	LOC104891512	PREDICTED: WD and tetratricopeptide repeats protein 1
gene816	918.444	804.673	850.184	951.454	1056.19	932.994	0.192508	up	0.96642	1	LOC104891529	PREDICTED: transcription factor bHLH143
gene817	556.386	322.571	370.267	346.616	269.482	333.025	-0.396364	down	0.0332276	0.0945123	LOC104891536	PREDICTED: cyclin-D4-1
gene818	81.885	76.279	75.958	85.271	93.864	74.349	0.114633	up	0.737489	0.854704	LOC104891541	PREDICTED: protein CutA, chloroplastic
gene819	809.386	399.597	606.07	371.737	273.383	420.069	-0.768901	down	0.000514443	0.00292466	LOC104891548	PREDICTED: probable receptor-like protein kinase At2g23200
gene820	192.826	92.677	106.574	76.259	61.437	54.222	-1.03064	down	4.92909e-05	0.000373752	LOC104891554	PREDICTED: 14-3-3 protein 1
gene821	0	0	0	0	6.904	0	11.1689	up	0.131224	0.269057	LOC104893473	PREDICTED: zinc finger MYM-type protein 1-like
gene822	20.426	29.074	30.681	30.777	23.654	24.77	-0.0177411	down	0.418957	0.605634	LOC104891562	PREDICTED: protein DETOXIFICATION 27
gene824	57.33	34.711	87.815	30.48	35.27	29.138	-0.922523	down	0.00360454	0.015414	LOC104891568	PREDICTED: putative clathrin assembly protein At4g40080
gene825	0	7.048	0	17.138	10.11	23.665	2.85222	up	0.0462287	0.121854	LOC104893489	PREDICTED: serine/arginine-rich splicing factor RS2Z32-like
gene826	1.495	2.112	1.688	0	0	0	-10.7863	down	7.41314e-05	0.000539762	LOC104891575	PREDICTED: E3 ubiquitin-protein ligase ATL15 isoform X2
gene828	4.272	3.018	2.411	0	0	0	-11.6594	down	0.131224	0.269057	LOC104893522	PREDICTED: E3 ubiquitin-protein ligase ATL31
gene829	4.175	0	4.713	0	0	4.952	-0.843461	down	1	1	LOC109135337	PREDICTED: putative F-box protein At1g67623
gene830	29.966	0	9.224	15.598	2.76	16.153	-0.183414	down	0.703757	0.828692	LOC104893531	PREDICTED: uncharacterized protein LOC104893531
gene832	408.295	401.802	387.962	251.758	167.965	252.448	-0.833796	down	0.000274397	0.00170014	LOC104891588	PREDICTED: E3 ubiquitin-protein ligase ATL6
gene836	2.101	7.717	1.897	0.481	0	0	-4.59758	down	5.44609e-06	5.19046e-05	LOC104891599	PREDICTED: transcription factor bHLH94
gene838	37.77	38.064	45.33	70.789	65.701	62.262	0.713994	up	0.062789	0.156142	LOC104891609	PREDICTED: 2-succinylbenzoate--CoA ligase, chloroplastic/peroxisomal isoform X1
gene839	1.727	19.519	5.848	7.911	3.5	16.385	0.0368999	up	1	1	LOC104891634	PREDICTED: E3 ubiquitin-protein ligase RING1-like
gene842	31.032	26.732	46.13	229.679	249.254	213.625	2.73679	up	1.70046e-16	8.19204e-15	LOC104891639	PREDICTED: uncharacterized protein LOC104891639 isoform X1
gene843	27.916	8.049	5.787	1.305	0	1.351	-3.97299	down	3.55434e-12	9.52738e-11	LOC104891651	PREDICTED: uncharacterized protein LOC104891651 isoform X1
gene845	4.507	0	1.017	17.549	16.443	10.691	3.01525	up	6.75782e-06	6.31401e-05	LOC104891674	PREDICTED: uncharacterized protein LOC104891674
gene846	59.715	71.787	75.77	228.928	219.11	202.773	1.6507	up	2.63926e-07	3.26362e-06	LOC104891688	PREDICTED: 28 kDa ribonucleoprotein, chloroplastic
gene849	0	0	5.186	17.538	9.311	5.449	2.63805	up	0.00504311	0.0203998	LOC104891714	PREDICTED: blue copper protein
gene850	10100.4	12436.8	10953.9	36870.5	36879.4	34600.5	1.69385	up	4.52033e-08	6.36902e-07	LOC104891723	PREDICTED: shematrin-like protein 2
gene851	13.78	9.734	9.149	12.067	11.705	9.853	0.0418732	up	0.630228	0.774112	LOC104891740	PREDICTED: isoamylase 3, chloroplastic isoform X1
gene852	40.314	26.818	36.445	54.456	51.955	35.044	0.449628	up	0.368012	0.555652	LOC104891775	PREDICTED: protein FAM91A1 isoform X1
gene853	143.85	59.772	152.808	25.839	5.716	30.105	-2.53115	down	8.77779e-11	1.90554e-09	LOC104893660	PREDICTED: uncharacterized protein LOC104893660
gene855	94.907	57.685	81.376	95.411	92.441	91.393	0.255217	up	0.808602	0.904252	LOC104891793	PREDICTED: E3 ubiquitin-protein ligase BRE1-like 2 isoform X1
gene856	31.889	17.878	26.28	4.637	11.284	9.605	-1.57481	down	8.71152e-07	9.67067e-06	LOC104891814	PREDICTED: uncharacterized protein At1g04910
gene858	953.388	998.718	1154.6	2565.8	2813.89	2888.65	1.41221	up	7.38189e-06	6.84615e-05	LOC104891829	PREDICTED: thylakoid lumenal 29 kDa protein, chloroplastic isoform X1
gene859	80.734	95.751	103.496	244.252	329.249	282.502	1.61228	up	1.24265e-06	1.34549e-05	LOC104891822	PREDICTED: exopolygalacturonase-like
gene860	0	3.316	0	0	0	0	-10.1116	down	0.504132	0.672584	LOC104891842	PREDICTED: exopolygalacturonase
gene862	18.271	19.667	12.766	1.993	0.882	7.223	-2.32769	down	1.55934e-06	1.64879e-05	LOC104891852	PREDICTED: exopolygalacturonase
gene863	40.921	48.792	40.643	50.983	18.742	37.076	-0.287525	down	0.0766479	0.180657	LOC104891868	PREDICTED: exopolygalacturonase isoform X1
gene864	133.619	163.869	128.991	242.212	293.261	265	0.908373	up	0.0119841	0.0416047	LOC104891882	PREDICTED: serine--tRNA ligase, chloroplastic/mitochondrial isoform X1
gene865	1013.52	1257.4	1146.34	1051.08	1000.96	1085.13	-0.123371	down	0.204089	0.369037	LOC104891896	PREDICTED: cytochrome c oxidase subunit 6b-1
gene866	168.95	93.819	108.141	28.535	26.387	44.327	-1.90191	down	1.25424e-13	4.16911e-12	LOC104891903	PREDICTED: alcohol dehydrogenase-like 2 isoform X1
gene868	304.716	430.489	388.395	382.028	354.019	386.289	-0.00162388	down	0.450809	0.635891	LOC104891924	hypothetical protein BVRB_1g008600
gene869	3132.87	2848.26	3696.6	3825.75	3432.87	3514.99	0.15476	up	0.860631	0.941479	LOC104891933	PREDICTED: 14-3-3-like protein
gene870	115.889	94.868	108.185	98.601	66.398	85.415	-0.348975	down	0.0537588	0.137377	LOC104891940	PREDICTED: serine/threonine-protein kinase SAPK2
gene871	6270.48	5396.37	6116.06	7501.65	8503.15	6985.58	0.370539	up	0.529207	0.693256	LOC104891949	PREDICTED: 40S ribosomal protein S6-1
gene872	258.101	144.011	149.155	117.095	116.345	147.291	-0.533976	down	0.00766132	0.0288844	LOC104891956	PREDICTED: F-box protein At1g78280
gene873	1035.79	1240.4	1205.4	1775.47	1876.16	1601.95	0.593558	up	0.155633	0.304139	LOC104891963	PREDICTED: phospho-2-dehydro-3-deoxyheptonate aldolase 1, chloroplastic
gene876	676.643	682.626	755.578	708.899	771.347	736.283	0.0677488	up	0.602803	0.755071	LOC104891973	PREDICTED: F-box protein FBW2
gene877	72.864	70.432	110.373	24.153	5.829	11.37	-2.61683	down	2.25875e-11	5.47079e-10	LOC104891980	PREDICTED: protein EXORDIUM-like 2
gene879	174.585	109.621	227.153	49.981	56.512	69.014	-1.54279	down	2.65415e-07	3.27973e-06	LOC104891989	PREDICTED: protein EXORDIUM
gene881	63.536	56.516	82.335	35.031	9.538	19.535	-1.65858	down	1.40406e-05	0.000121262	LOC104891996	PREDICTED: protein EXORDIUM
gene882	34.075	21.882	36.712	24.831	9.417	18.368	-0.81655	down	0.0166962	0.0546208	LOC104892004	PREDICTED: protein EXORDIUM
gene884	1796.9	2610.83	2306.21	726.711	595.941	827.027	-1.64304	down	2.30556e-11	5.56117e-10	LOC104892013	PREDICTED: protein EXORDIUM
gene886	0	0	0	33.893	19.994	2.925	14.209	up	1.31602e-05	0.000114559	LOC104892031	PREDICTED: protein EXORDIUM
gene887	167.509	211.845	174.065	217.903	209.166	217.785	0.220599	up	0.991313	1	LOC104892042	PREDICTED: 7-deoxyloganetin glucosyltransferase
gene889	0	0	0	0	1.487	0	8.95613	up	0.256198	0.429579	LOC104892057	PREDICTED: 7-deoxyloganetin glucosyltransferase
gene891	41.674	66.818	106.763	9.09	9.719	10.983	-2.85292	down	1.63201e-21	1.44936e-19	LOC104892067	PREDICTED: 7-deoxyloganetin glucosyltransferase
gene892	48.446	15.909	34.953	28.074	41.008	53.558	0.304439	up	0.618864	0.768727	LOC104892076	PREDICTED: 7-deoxyloganetin glucosyltransferase
gene893	143.612	116.358	142.189	133.105	140.585	166.185	0.129327	up	0.803866	0.900276	LOC104892093	PREDICTED: 7-deoxyloganetin glucosyltransferase
gene894	112.863	66.34	83.683	133.016	173.633	158.27	0.822535	up	0.0285195	0.0838327	LOC104892084	PREDICTED: uncharacterized protein LOC104892084
gene895	52.852	54.133	117.813	186.862	173.383	231.124	1.39542	up	2.7197e-05	0.000219776	LOC104892102	PREDICTED: 7-deoxyloganetin glucosyltransferase-like
gene897	3.334	5.494	14.423	20.995	33.216	35.58	1.94914	up	2.64638e-06	2.68672e-05	LOC104892116	PREDICTED: 7-deoxyloganetin glucosyltransferase
gene899	0.133	0.75	1.499	2.433	2.018	1.417	1.29962	up	0.0374038	0.103348	LOC104892130	PREDICTED: RNA-binding protein 38-like
gene900	16.487	14.319	12.659	16.094	11.092	11.859	-0.154705	down	0.230974	0.40378	LOC104893809	PREDICTED: putative pentatricopeptide repeat-containing protein At3g15200
gene901	394.88	159.08	219.942	431.581	377.728	375.611	0.614565	up	0.101639	0.224385	LOC104892147	PREDICTED: LOW QUALITY PROTEIN: dnaJ homolog subfamily C member 2-like
gene902	2968.67	2801.41	2723.12	3689.77	3834.71	3250.92	0.343361	up	0.609353	0.760998	LOC104892167	PREDICTED: 40S ribosomal protein S6-1
gene904	308.672	248.504	271.074	243.555	225.799	247.215	-0.20896	down	0.131717	0.269724	LOC104892177	PREDICTED: probable pectin methyltransferase QUA2 isoform X1
gene905	0	0	0	4.838	4.281	0	11.5702	up	0.504132	0.672584	LOC104893828	PREDICTED: uncharacterized protein LOC104893828
gene907	159.062	107.25	114.245	163.518	175.83	173.629	0.430779	up	0.443207	0.629987	LOC104892196	PREDICTED: protein ROOT PRIMORDIUM DEFECTIVE 1
gene909	879.864	744.127	621.513	317.003	213.035	283.043	-1.46556	down	1.6803e-09	3.01494e-08	LOC104892205	PREDICTED: uncharacterized protein LOC104892205
gene911	62.82	57.825	60.056	86.813	92.688	79.353	0.518527	up	0.252166	0.429579	LOC104892221	PREDICTED: uncharacterized protein LOC104892221
gene912	397.466	450.959	443.042	389.524	365.911	355.896	-0.216722	down	0.111744	0.240619	LOC104892242	PREDICTED: 5'-adenylylsulfate reductase-like 4
gene913	114.741	47.179	62.819	55.891	68.546	76.161	-0.163941	down	0.254246	0.429579	LOC104892251	PREDICTED: uncharacterized protein LOC104892251
gene914	224.971	57.373	112.043	36.908	27.434	40.516	-1.91114	down	7.0966e-12	1.84051e-10	LOC104892266	PREDICTED: probable protein phosphatase 2C 9
gene916	1930.62	2208.17	2237.38	1720.1	1722.84	1732.79	-0.300924	down	0.0532278	0.136384	LOC104892284	PREDICTED: cryptochrome-1 isoform X1
gene917	46.17	59.554	62.305	110.338	111.365	82.13	0.854557	up	0.0262867	0.0786632	LOC104892306	PREDICTED: signal peptidase complex-like protein DTM1
gene918	377.319	231.206	410.474	525.783	773.887	641.551	0.92981	up	0.0131164	0.0447322	LOC104892313	PREDICTED: multifunctional methyltransferase subunit TRM112-like protein At1g22270
gene919	94.865	104.026	100.442	122.341	135.722	123.484	0.350106	up	0.612406	0.76344	LOC104892323	PREDICTED: uncharacterized protein LOC104892323
gene920	3316.25	2569.22	2991.66	3956.33	4267.69	4045.56	0.46692	up	0.316498	0.499354	LOC104892333	PREDICTED: uncharacterized protein LOC104892333
gene921	54.47	63.55	56.988	72.887	72.248	60.242	0.23085	up	0.96204	1	LOC104892341	PREDICTED: probable mitochondrial adenine nucleotide transporter BTL3
gene922	83.41	76.227	78.256	79.696	99.575	82.844	0.139885	up	0.811071	0.906233	LOC104892351	PREDICTED: monothiol glutaredoxin-S15, mitochondrial
gene923	4.237	2.394	4.782	9.703	17.171	15.072	1.87758	up	6.72482e-05	0.000498311	LOC104892358	PREDICTED: synaptonemal complex protein 1-like isoform X1
gene925	21.66	15.656	19.558	16.036	14.496	16.249	-0.28183	down	0.094315	0.211562	LOC104892391	PREDICTED: carbon catabolite repressor protein 4 homolog 1-like
gene926	275.976	264.667	281.927	336.788	320.47	291.45	0.205825	up	1	1	LOC104892385	PREDICTED: uncharacterized protein LOC104892385
gene929	0	0	1.318	0.669	4.142	2.77	2.52133	up	0.0297938	0.0867193	LOC104892402	PREDICTED: protein TIC 20-I, chloroplastic-like isoform X1
gene930	91.276	73.537	95.224	110.173	94.99	88.352	0.174715	up	0.934143	0.991125	LOC104892425	PREDICTED: sugar transport protein 5-like isoform X4
gene931	729.321	685.112	734.554	807.617	801.888	720.01	0.116373	up	0.738144	0.854995	LOC104892418	PREDICTED: serine/arginine-rich splicing factor SC35 isoform X2
gene932	1.348	0.635	1.522	0.515	3.188	2.665	0.860871	up	0.394786	0.581302	LOC104892455	PREDICTED: uncharacterized protein LOC104892455
gene933	588.857	461.181	523.147	648.501	668.875	619.197	0.299817	up	0.709549	0.833635	LOC104892463	PREDICTED: uncharacterized protein LOC104892463
gene934	215.844	159.096	174.767	1.791	1.585	1.855	-6.71461	down	5.77585e-38	2.41816e-35	LOC104892471	PREDICTED: probable xyloglucan endotransglucosylase/hydrolase protein 23
gene938	93.621	55.434	45.064	56.758	30.692	37.553	-0.634966	down	0.00673787	0.0259253	LOC104892506	PREDICTED: uncharacterized protein LOC104892506 isoform X1
gene939	24.111	26.975	23.281	18.513	21.325	18.677	-0.34584	down	0.0496851	0.129011	LOC104892516	PREDICTED: FH protein interacting protein FIP2 isoform X1
gene940	92.413	64.2	64.496	61.359	55.326	55.501	-0.360784	down	0.0424244	0.113909	LOC104892538	PREDICTED: post-GPI attachment to proteins factor 3
gene941	3.533	1.664	1.329	1.348	1.193	1.396	-0.728666	down	0.73528	0.853108	LOC104892548	PREDICTED: hybrid signal transduction histidine kinase A-like
gene942	127.423	169.034	200.37	349.209	408.363	331.937	1.13286	up	0.000755914	0.00409615	LOC104892559	PREDICTED: biotin carboxyl carrier protein of acetyl-CoA carboxylase, chloroplastic
gene944	36.768	18.889	21.126	25.262	29.128	14.27	-0.16131	down	0.322775	0.506259	LOC104892569	PREDICTED: TPR repeat-containing thioredoxin TTL1
gene945	47.809	33.771	56.036	67.381	85.71	56.697	0.608273	up	0.261537	0.436367	LOC104892577	PREDICTED: uncharacterized protein LOC104892577
gene947	33.851	14.621	33.096	34.073	36.268	35.542	0.376384	up	0.507921	0.675589	LOC104892587	PREDICTED: uncharacterized protein LOC104892587
gene949	906.036	322.045	334.34	347.168	413.9	367.766	-0.468949	down	0.0193909	0.0611386	LOC104892603	PREDICTED: probable trehalose-phosphate phosphatase D
gene951	68.219	52.546	67.844	60.558	75.199	68.15	0.112511	up	0.755438	0.867675	LOC104892618	PREDICTED: endoplasmic reticulum-Golgi intermediate compartment protein 3
gene952	6378.46	5887.31	5465.34	4238.44	3779.23	4164.57	-0.541504	down	0.00517147	0.0207662	LOC104892628	PREDICTED: ethylene-responsive transcription factor RAP2-4
gene957	638.114	513.253	665.96	1112.16	1330.7	1170.44	0.991498	up	0.00305977	0.0133938	LOC104892639	PREDICTED: uncharacterized WD repeat-containing protein C2A9.03-like isoform X1
gene958	0.733	3.105	2.48	36.07	44.535	22.586	4.02906	up	2.18114e-14	8.12568e-13	LOC104892658	PREDICTED: probable beta-D-xylosidase 7
gene959	20.975	21.95	26.304	231.296	244.815	83.837	3.01579	up	2.12751e-20	1.69277e-18	LOC104892649	PREDICTED: probable beta-D-xylosidase 7
gene960	26.407	17.073	17.176	24.602	38.097	23.886	0.513445	up	0.333458	0.518071	LOC104892662	PREDICTED: metallophosphoesterase 1 isoform X1
gene962	161.175	112.521	151.475	133.577	125.825	107.098	-0.214228	down	0.142978	0.285468	LOC104892673	PREDICTED: random slug protein 5
gene965	310.054	137.323	166.565	185.245	204.18	244.852	0.0470104	up	0.63995	0.781403	LOC104892681	PREDICTED: uncharacterized protein LOC104892681
gene966	5213.58	5817.59	6820.45	9997.42	11302.9	7669.93	0.698517	up	0.0682375	0.16491	LOC104892686	PREDICTED: major pollen allergen Lol p 11
gene969	150.765	50.241	67.274	29.826	12.689	11.88	-2.30213	down	4.72018e-15	1.86936e-13	LOC104892694	PREDICTED: probable glucan 1,3-beta-glucosidase A
gene970	411.565	566.402	496.053	398.163	404.904	372.898	-0.32591	down	0.0413201	0.111756	LOC104892702	PREDICTED: uncharacterized protein LOC104892702
gene971	77.058	93.061	75.049	97.492	110.197	128.232	0.454347	up	0.401302	0.588532	LOC104892707	PREDICTED: uncharacterized protein LOC104892707
gene972	52.678	49.086	55.239	68.452	73.443	59.37	0.358298	up	0.598818	0.75233	LOC104892716	PREDICTED: uncharacterized protein LOC104892716
gene973	1.447	4.088	1.633	13.255	9.53	6.864	2.04788	up	0.00224713	0.010333	LOC104892722	PREDICTED: probable protein phosphatase 2C 2
gene974	128.716	129.889	167.252	201.896	249.896	185.998	0.582709	up	0.18881	0.350053	LOC104892731	PREDICTED: uncharacterized protein LOC104892731
gene975	371.609	267.57	295.259	431.601	489.172	404.831	0.504478	up	0.251538	0.429579	LOC104892736	PREDICTED: histidine--tRNA ligase, cytoplasmic
gene976	761.495	785.899	853.329	527.32	555.965	542.229	-0.562572	down	0.00402355	0.0169137	LOC104892743	PREDICTED: dentin sialophosphoprotein
gene977	148.314	67.349	103.264	133.445	134.185	129.632	0.316862	up	0.625792	0.773781	LOC104892749	PREDICTED: uncharacterized protein slp1
gene978	99.405	105.782	94.71	96.091	128.198	117.885	0.190261	up	0.96451	1	LOC104892763	PREDICTED: RNA-binding protein 7
gene979	1.66	3.518	2.81	2.851	2.944	0.492	-0.345316	down	0.414956	0.601533	LOC104892769	PREDICTED: endoglucanase 9
gene980	111.606	86.53	99.16	73.819	74.73	79.413	-0.383102	down	0.0325869	0.0930741	LOC104892775	PREDICTED: SCY1-like protein 2
gene981	35.596	26.494	38.216	35.791	33.958	30.477	-0.00115106	down	0.480525	0.663982	LOC104892785	PREDICTED: eukaryotic translation initiation factor 2D
gene983	6881.69	10885.6	9003.87	8771.57	9034.76	10718.7	0.0915462	up	0.618343	0.768352	LOC104892793	PREDICTED: ferredoxin-thioredoxin reductase, variable chain, chloroplastic
[truncated: 16,810 more rows]

## Sheet: AS25_vs_Control.all.exp.2
Table S4. The FPKM value and annotation of identified genes in the leaves of sugar beet response to neutral salt and alkaline salt treatments
[truncated: 17,499 more rows]

[truncated: 1 more sheets: AS100_vs_Control.all.exp.2]
