# Supplementary material for: Physiological and Transcriptome Analysis of Sugar Beet Reveals Different Mechanisms of Response to Neutral Salt and Alkaline Salt Stresses
Source: Front Plant Sci. 2020 Oct 19;11:571864. doi: 10.3389/fpls.2020.571864 (PMC7604294; doi:10.3389/fpls.2020.571864)
Supplement: Supplementary Table 5 — The FPKM value and annotation of identified genes in the roots of sugar beet response to neutral salt and alkaline salt treatments. [file Table_5.XLS]

## Sheet: NS25_vs_Control.all.exp.2
Table S5. The FPKM value and annotation of identified genes in the roots of sugar beet response to neutral salt and alkaline salt treatment
Geneid	Control-1r	Control-2r	Control-3r	N25-1r	N25-3r	N25-2r	log2(fc)	type	pvalue	qvalue	Gene_ID	function
gene28049	213.005	192.77	159.096	137.522	131.734	86.357	-0.667609	down	0.0321357	0.407475	nad2	NADH dehydrogenase subunit 2 (mitochondrion)
gene27987	129.163	100.092	114.134	47.887	80.38	71.036	-0.784871	down	0.032293	0.408227	nad1	_
gene28021	244.562	244.503	191.245	110.433	185.195	158.678	-0.582525	down	0.054714	0.543903	nad5	NADH dehydrogenase subunit 5 (mitochondrion)
gene0	3726.01	3955.7	4005.53	4819.35	4118.77	3646.86	0.106769	up	0.689335	1	LOC104882799	2,3-bisphosphoglycerate-independent phosphoglycerate mutase
gene1	1208.81	1236.94	1263.25	1096.33	1078.42	1223.56	-0.126217	down	0.633194	1	LOC104893862	SWI/SNF complex subunit SWI3C
gene2	688.232	676.361	736.441	518.092	595.013	633.193	-0.266799	down	0.324073	1	LOC104906652	N-glycosylase/DNA lyase OGG1 isoform X2
gene3	6467.7	6682.48	7833.79	5699.79	7754.68	6250.44	-0.0907325	down	0.729619	1	LOC104886639	WAT1-related protein At4g08300
gene4	192.483	102.128	134.983	129.67	79.452	124.71	-0.363849	down	0.258155	0.982161	LOC104887356	ethylene-responsive transcription factor ERF014
gene6	435.346	441.873	348.237	479.981	354.576	581.597	0.208659	up	0.461904	1	LOC104888135	aspartyl protease family protein 1-like
gene7	456.617	579.241	616.2	512.398	483.426	631.011	-0.0221964	down	0.920373	1	LOC104892910	phosphatidylinositol 4-phosphate 5-kinase 4
gene8	1298.23	1146.3	1062.42	1367.6	1262.16	1207.08	0.129699	up	0.621775	1	LOC104893637	uncharacterized protein LOC104893637 isoform X1
gene9	596.573	632.574	603.658	484.894	545.371	468.558	-0.290223	down	0.304632	1	LOC104894386	uncharacterized protein LOC104894386
gene10	499.292	360.304	492.765	412.944	462.379	549.193	0.0749913	up	0.791397	1	LOC104895466	uncharacterized protein LOC104895466
gene11	924.951	872.537	1052.49	638.273	693.48	598.115	-0.56245	down	0.0354896	0.427144	LOC104896236	DIS3-like exonuclease 2
gene12	256.144	293.022	289.31	241.62	277.689	284.864	-0.0602634	down	0.821426	1	LOC104896917	G-type lectin S-receptor-like serine/threonine-protein kinase At5g35370
gene13	2808.05	3203.32	3876.23	3708.87	3880.74	5057.54	0.35512	up	0.194632	0.929369	LOC104900284	selenoprotein K
gene14	86.476	127.602	77.64	63.397	40.098	53.155	-0.897017	down	0.0126582	0.224745	LOC104901038	flavonol synthase/flavanone 3-hydroxylase
gene15	303.035	286.852	594.586	356.912	376.338	234.768	-0.291139	down	0.277344	1	LOC104901765	fluoride export protein 1
gene16	2607.24	3016.74	3612.09	2352.82	2358.22	2021.75	-0.456076	down	0.0843574	0.658284	LOC104903062	auxin transporter-like protein 3
gene17	6355.97	3802.78	6240.64	5675.58	6061.49	6780.63	0.175262	up	0.509797	1	LOC104903767	ubiquitin-fold modifier 1
gene18	375.458	323.783	350.309	394.729	395.763	478.436	0.273839	up	0.319323	1	LOC104904601	uncharacterized protein At1g04910
gene19	267.995	280.275	384.758	316.295	274.917	304.637	-0.0586646	down	0.826098	1	LOC104905404	uncharacterized protein LOC104905404
gene20	524.149	498.31	517.044	476.642	464.922	503.941	-0.0908909	down	0.738483	1	LOC104906127	probable serine/threonine-protein kinase mps1 isoform X1
gene21	368.527	375.79	300.295	423.738	401.502	440.157	0.276622	up	0.315403	1	LOC104907381	histone-lysine N-methyltransferase ASHR1 isoform X2
gene22	11032	8043.34	4593.85	7549.57	9632.63	15124.9	0.44884	up	0.0854873	0.661907	LOC104884484	metallothionein-like protein type 2
gene23	506.683	448.589	394.256	480.201	503.169	500.754	0.137156	up	0.610745	1	LOC104885223	biotin--protein ligase 2-like
gene24	1380.04	1362.95	1165.24	1102.21	1076.33	1099.72	-0.253588	down	0.346672	1	LOC104886494	oxysterol-binding protein-related protein 1C
gene25	1351.19	1269.12	1151.68	1050.7	858.047	1106.94	-0.32284	down	0.227761	0.971196	LOC104886640	phosphatidylinositol 4-phosphate 5-kinase 1
gene27	3490.45	3353.64	3286.92	3814.04	3770.38	3056.1	0.0707904	up	0.785888	1	LOC104886706	membrane magnesium transporter
gene28	586.348	514.208	574.71	479.826	457.484	503.107	-0.217903	down	0.436691	1	LOC104886779	transcription initiation factor TFIID subunit 8
gene29	374.674	310.099	246.05	267.818	332.524	326.67	-0.00591883	down	1	1	LOC104886923	30S ribosomal protein S13, chloroplastic
gene30	277.399	218.228	245.244	231.63	282.293	346.61	0.216007	up	0.513749	1	LOC104886865	30S ribosomal protein S13, chloroplastic
gene31	393.647	425.109	412.357	378.392	388.828	423.289	-0.0483845	down	0.85762	1	LOC104887169	exosome complex component RRP42
gene32	286.667	120.251	2198.91	250.926	249.872	250.756	-1.79379	down	2.29418e-09	4.35022e-07	LOC104887081	cell wall protein IFF6-like
gene33	6813.41	7446.97	7976.61	5654.55	6349.99	3906.67	-0.482918	down	0.0688374	0.604303	LOC104887841	nitrate reductase
gene35	39.871	54.356	45.641	59.413	44.197	12.254	-0.271627	down	0.715197	1	LOC104887921	uncharacterized protein LOC104887921
gene36	1783.96	2258.11	2076.45	2267.99	2003.42	2300.59	0.103151	up	0.710065	1	LOC104888013	uncharacterized protein LOC104888013
gene37	788.391	952.324	806.693	711.209	730.177	741.796	-0.222597	down	0.405964	1	LOC104888091	mitogen-activated protein kinase kinase kinase 1
gene38	1317.79	1286.46	1143.23	1135.11	1037.22	1089.7	-0.200149	down	0.456294	1	LOC104888222	uncharacterized protein LOC104888222
gene40	1872.37	1800.38	2370.65	2136.92	1735.73	2871.13	0.158196	up	0.574324	1	LOC104888422	transmembrane protein 50 homolog isoform X1
gene41	1274.08	1577.74	1200.6	1313.64	1224.88	1519.67	0.00205733	up	0.998774	1	LOC104888566	uncharacterized protein LOC104888566
gene42	864.999	934.945	917.659	865.965	833.205	977.552	-0.0218674	down	0.932199	1	LOC104888635	histone acetyltransferase of the MYST family 1
gene43	519.076	349.062	372.186	445.951	333.909	406.681	-0.0639549	down	0.837114	1	LOC104888711	probable serine/threonine-protein kinase MARK-A
gene44	445.912	370.728	360.752	421.853	361.943	359.463	-0.0424423	down	0.895677	1	LOC104888792	vacuolar protein sorting-associated protein 9A
gene45	1771.26	1842.76	1670.06	1876.23	1499.01	1476.93	-0.123024	down	0.647232	1	LOC104888871	beta-1,3-galactosyltransferase 7 isoform X1
gene47	240.742	220.39	223.385	221.697	192.965	216.216	-0.117725	down	0.684129	1	LOC104889090	auxin response factor 17
gene48	776.859	620.679	781.286	819.881	856.701	927.268	0.257096	up	0.347777	1	LOC104889266	uncharacterized protein LOC104889266
gene51	1365.35	783.848	1175.1	805.597	1080	1079.36	-0.165038	down	0.551332	1	LOC104889478	uncharacterized protein LOC104889478
gene52	1880.39	2071.48	1700.89	1607.02	1576.42	1491.5	-0.274005	down	0.303918	1	LOC104889563	putative 1-phosphatidylinositol-3-phosphate 5-kinase FAB1D
gene53	27.789	15.154	17.672	33.88	10.268	55.513	0.717326	up	0.231302	0.972495	LOC104889685	uncharacterized protein LOC104889685
gene54	247.23	287.858	237.966	289.655	256.772	248.484	0.040224	up	0.898217	1	LOC104889765	probable arabinosyltransferase ARAD1
gene55	613.705	673.624	616.457	588.351	593.077	614.206	-0.0843779	down	0.771711	1	LOC104889851	uncharacterized protein LOC104889851
gene56	1409.99	1099.92	1111.29	1157.69	1014.91	1016.52	-0.183308	down	0.508443	1	LOC104890004	GDSL esterase/lipase At5g08460
gene61	340.285	341.733	287.97	277.496	293.245	383.813	-0.02314	down	0.937236	1	LOC104890323	G-type lectin S-receptor-like serine/threonine-protein kinase At1g34300
gene62	8.232	11.97	11.168	10.408	5.407	43.852	0.927482	up	0.0711946	0.613881	LOC104890400	cyclic nucleotide-gated ion channel 2
gene63	361.02	625.193	639.899	450.148	452.627	453.365	-0.26192	down	0.322495	1	LOC104890476	protein DETOXIFICATION 54
gene64	80.7	84.103	72.382	88.105	58.901	81.571	-0.0533318	down	0.856824	1	LOC104890557	protein ROOT PRIMORDIUM DEFECTIVE 1
gene65	790.982	639.533	607.392	564.618	577.783	658.634	-0.178262	down	0.527439	1	LOC104890874	protein-tyrosine-phosphatase PTP1
gene67	590.975	546.071	400.89	429.938	296.546	454.072	-0.381528	down	0.17907	0.904639	LOC104890789	protein-tyrosine-phosphatase PTP1-like
gene68	2158.99	2220.41	2364.62	2065.77	2072.09	2044.67	-0.125413	down	0.633822	1	LOC104890983	uncharacterized protein LOC104890983 isoform X1
gene69	4619.97	4036.84	3302.49	5216	6124.82	7347.17	0.643977	up	0.014933	0.251921	LOC104891103	hypothetical protein BVRB_1g000710
gene72	0	4.148	0	0	0	0	-10.4343	down	0.504132	1	LOC104891281	sucrose transport protein SUC2
gene74	603.729	695.847	649.199	765.751	753.51	725.7	0.204123	up	0.454322	1	LOC104891355	phospholipase ABHD3 isoform X1
gene75	512.673	468.171	165.606	200.633	210.481	285.115	-0.719537	down	0.0128911	0.226964	LOC104891471	scarecrow-like protein 21
gene77	410.01	921.868	516.683	984.387	534.52	453.641	0.0936576	up	0.749495	1	LOC104891598	transmembrane protein 18
gene80	117.729	116.269	118.85	128.592	121.484	151.568	0.186869	up	0.531515	1	LOC104891670	FHA domain-containing protein PS1 isoform X1
gene82	453.499	536.601	487.569	455.925	415.935	382.192	-0.236725	down	0.386622	1	LOC104891821	F-box/LRR-repeat protein At4g14103 isoform X1
gene83	827.383	909.669	737.161	686.62	679.595	650.708	-0.294813	down	0.277501	1	LOC104892066	translation initiation factor eIF-2B subunit delta isoform X1
gene84	2419.81	2522.62	1776.24	2015.75	2115.95	1998	-0.132363	down	0.630906	1	LOC104892261	protein SENSITIVE TO PROTON RHIZOTOXICITY 1
gene86	299.862	357.138	243.346	299.052	308.154	269.126	-0.0390019	down	0.909819	1	LOC104892350	uncharacterized protein LOC104892350 isoform X1
gene88	258.209	244.368	248.328	265.387	250.319	268.279	0.0621954	up	0.821114	1	LOC104892494	uncharacterized protein LOC104892494 isoform X2
gene89	1664.52	1794.47	2040.24	2580.2	2016.66	2466.93	0.361213	up	0.18125	0.907784	LOC104892739	dihydrolipoyllysine-residue acetyltransferase component 5 of pyruvate dehydrogenase complex, chloroplastic
gene90	39.799	64.025	30.373	25.879	35.294	30.579	-0.548526	down	0.116854	0.766723	LOC104892941	leucine-rich repeat receptor-like tyrosine-protein kinase PXC3
gene91	1.207	3.951	0	0	0	0	-10.7485	down	0.131224	0.78618	LOC104892811	receptor-like protein kinase isoform X2
gene92	1113.15	1097.98	1081.1	1164.25	988.639	1040.35	-0.0440432	down	0.871552	1	LOC104893009	probable magnesium transporter NIPA4
gene94	2073.78	1667.33	1854.48	1822.24	2389.97	1755.83	0.0929637	up	0.715949	1	LOC104893085	histidinol-phosphate aminotransferase, chloroplastic isoform X1
gene95	110.331	64.623	49.896	57.57	36.238	25.118	-0.918882	down	0.012907	0.227035	LOC104893181	uncharacterized protein LOC104893181
gene96	1418.5	1450.22	1191.31	1568.93	1082.24	1269.8	-0.0502794	down	0.853819	1	LOC104893259	uncharacterized protein LOC104893259
gene98	8.384	4.572	0	4.543	4.131	10.307	0.55083	up	1	1	LOC104893378	gibberellin-regulated protein 2-like
gene99	1255.75	1289.65	1104.91	1348.26	1189.74	1259.16	0.0569052	up	0.830612	1	LOC104893456	RAN GTPase-activating protein 2
gene100	860.547	1038.2	789.421	954.207	865.934	788.328	-0.0434216	down	0.878128	1	LOC104893519	uncharacterized protein LOC104893519
gene101	9.72	5.301	4.945	7.9	2.394	5.975	-0.295371	down	0.801815	1	LOC104893591	glutathione S-transferase T2-like
gene103	0	4.63	0	4.601	0	0	-0.00905885	down	1	1	LOC109135284	peptidyl-prolyl cis-trans isomerase FKBP62-like
gene104	121.935	76.305	83.393	93.152	63.028	76.179	-0.277458	down	0.414238	1	LOC104893665	NAC domain-containing protein 30
gene105	10.612	34.722	40.493	14.376	13.071	22.83	-0.771497	down	0.14712	0.830265	LOC104890009	uncharacterized protein LOC104890009
gene106	1003.51	1162.47	955.668	1155.11	1031.03	941.413	0.002726	up	0.992479	1	LOC104893730	uncharacterized membrane protein At4g09580
gene107	429.104	358.222	482.446	444.94	582.019	553.569	0.315836	up	0.264348	0.989649	LOC104893793	50S ribosomal protein L21, chloroplastic
gene108	2932.35	2662.06	2782.66	2542.68	2544.83	2473.17	-0.147932	down	0.581522	1	LOC104893863	calcium-dependent protein kinase 11
gene109	29.201	11.465	23.77	10.127	32.225	66.053	0.750465	up	0.0538266	0.538039	LOC104893923	heat shock 70 kDa protein-like
gene110	2216.16	1782.7	1943.8	2043.09	1679.74	1522.47	-0.18008	down	0.517019	1	LOC104894000	subtilisin-like protease SBT3.1
gene111	258.262	250.454	273.381	265.787	280.756	317.495	0.143747	up	0.602622	1	LOC104894080	uncharacterized protein LOC104894080
gene112	1461.79	1278.12	1053.3	1151.46	1028.05	1412.09	-0.0787871	down	0.776397	1	LOC104894164	ABC transporter G family member 25
gene113	526.611	406.828	498.632	328.949	349.53	274.241	-0.587977	down	0.0448008	0.488507	LOC104894257	serine/threonine-protein phosphatase PP-Z1
gene114	1136.43	1475.16	1774.97	1142.43	1582.79	1412.5	-0.084256	down	0.738478	1	LOC104894340	receptor homology region, transmembrane domain- and RING domain-containing protein 2-like
gene115	2671.9	2558.36	2383	3047.71	2593.49	2235.65	0.0491011	up	0.847874	1	LOC104894402	protein disulfide-isomerase 5-2
gene116	70.273	88.306	55.961	86.091	63.222	71.366	0.0407021	up	0.919	1	LOC104894477	pentatricopeptide repeat-containing protein At4g21065
gene117	393.961	424.675	363.577	385.577	455.891	386.701	0.055019	up	0.842625	1	LOC104894568	putative CCA tRNA nucleotidyltransferase 2 isoform X2
gene118	705.526	714.02	687.712	746.233	722.32	820.454	0.119355	up	0.666688	1	LOC104894700	alpha-(1,4)-fucosyltransferase
gene119	3006.39	3048.92	3199.5	3303.49	3301.46	3028.77	0.0578901	up	0.829189	1	LOC104894771	probable alkaline/neutral invertase D
gene120	9239.76	9824.58	9214.09	11125.5	9546.91	7783.81	0.00903992	up	0.971097	1	LOC104894854	uncharacterized protein LOC104894854
gene121	1984.55	1828.6	1742.11	1993.48	1872.84	1565.69	-0.0323678	down	0.913606	1	LOC104894930	histidinol dehydrogenase, chloroplastic isoform X1
gene122	16.44	3.586	10.037	3.563	3.24	8.084	-1.01379	down	0.291881	1	LOC104895126	NAD(P)H-quinone oxidoreductase subunit T, chloroplastic
gene123	129.496	33.231	77.509	79.25	127.597	63.678	0.171308	up	0.554498	1	LOC104895215	probable purine permease 11
gene124	439.753	398.323	413.334	415.993	396.584	610.859	0.185823	up	0.503445	1	LOC104895404	uncharacterized protein At1g04910 isoform X2
gene125	507.395	665.057	632.05	638.651	414.761	707.68	-0.0351304	down	0.88079	1	LOC104895550	transcription repressor MYB6
gene126	3710.41	2409.18	2915.69	3339.76	4374.42	1661.62	0.0533734	up	0.809728	1	LOC104895627	cytochrome P450 76AD1-like
gene127	9.178	14.014	18.678	21.882	7.235	15.796	0.101209	up	1	1	LOC104895710	cytochrome P450 76AD1-like
gene128	0	0	15.936	0	3.858	0	-2.04551	down	0.385205	1	LOC104890018	cytochrome P450 89A2-like
gene129	1115.94	1029.95	1056.87	1012.07	1146.04	1090.09	0.0203256	up	0.937036	1	LOC104895792	uncharacterized protein LOC104895792
gene130	221.756	243.393	195.558	197.6	175.497	233.671	-0.122865	down	0.65237	1	LOC104895878	Fanconi anemia group M protein isoform X2
gene131	868.769	755.931	802.399	877.366	925.641	807.47	0.10508	up	0.693877	1	LOC104896040	actin-related protein 7
gene132	9.089	4.956	2.312	9.85	4.478	11.173	0.640551	up	0.651647	1	LOC104896130	uncharacterized protein At4g06598
gene133	2640.09	2473.8	2359.72	2306.03	2444.09	2408.86	-0.0620526	down	0.821932	1	LOC104896196	ran-binding protein 10
gene134	433.854	432.128	451.539	429.39	493.861	387.233	-0.0077262	down	0.98664	1	LOC104896259	cytochrome c oxidase assembly protein COX11, mitochondrial
gene135	21.689	29.963	26.483	15.67	21.371	7.11	-0.82348	down	0.0672005	0.598552	LOC104896332	UDP-glycosyltransferase 92A1
gene136	6.19	10.127	6.299	6.709	0	7.61	-0.659302	down	0.566598	1	LOC104896400	V-type proton ATPase subunit G 1
gene138	920.057	744.613	916.338	1051.71	1117.99	809.335	0.206909	up	0.437507	1	LOC104896562	UDP-glycosyltransferase 92A1
gene139	334.281	425.345	548.004	543.406	809.723	490.854	0.49587	up	0.0915605	0.688137	LOC104896641	chaperone protein dnaJ 8, chloroplastic
gene140	0	5.232	0	10.397	0	11.794	2.08391	up	0.385205	1	LOC104896703	uncharacterized protein LOC104896703 isoform X2
gene141	259.851	187.25	250.242	235.345	200.26	192.809	-0.150152	down	0.595151	1	LOC104896830	uncharacterized protein LOC104896830
gene142	922.677	1203.44	834.197	1058.37	811.739	995.575	-0.0468667	down	0.858773	1	LOC104896897	phosphoinositide phosphatase SAC1 isoform X1
gene143	4482.74	5062.75	3058.44	3002.87	2765.53	2500.93	-0.608031	down	0.0246255	0.345376	LOC104897042	uncharacterized protein LOC104897042
gene144	925.383	726.466	908.428	814.409	872.036	832.217	-0.0236424	down	0.936268	1	LOC104897111	threonylcarbamoyladenosine tRNA methylthiotransferase
gene145	1107.78	920.761	1068.11	1161.81	1130.27	1237.74	0.188886	up	0.478533	1	LOC104897181	FT-interacting protein 1
gene148	658.011	489.31	537.666	498.558	517.848	474.499	-0.176549	down	0.528997	1	LOC104897256	uncharacterized protein LOC104897256
gene149	50.849	23.107	88.389	13.777	16.701	44.278	-1.11877	down	0.00497675	0.119455	LOC104897327	uncharacterized protein LOC104897327
gene150	214.723	116.226	182.882	112.042	90.899	113.409	-0.699767	down	0.0200252	0.301249	LOC104897396	protein LYK5
gene151	850.292	832.42	949.657	724.027	849.792	811.356	-0.142266	down	0.600056	1	LOC104897484	transcription factor bHLH81
gene152	7267.77	7405.08	7400.6	8459.43	7478.77	7217.12	0.069032	up	0.795262	1	LOC104897599	transmembrane 9 superfamily member 1
gene153	1188	1427.17	1353.56	1752.85	1466.9	1666.96	0.300185	up	0.266426	0.991251	LOC104897678	transmembrane 9 superfamily member 1
gene154	422.91	424.693	436.82	482.535	441.869	421.809	0.0677861	up	0.806622	1	LOC104897727	protein NRT1/ PTR FAMILY 5.10
gene155	819.909	783.853	994.856	832.795	1024.22	872.998	0.0711658	up	0.79788	1	LOC104897822	protein NRT1/ PTR FAMILY 5.10
gene156	208.348	234.016	292.687	202.203	252.786	317.298	0.0712925	up	0.83046	1	LOC104897913	protein NRT1/ PTR FAMILY 5.10-like
gene157	8533.47	7343.26	11743.9	12212.8	6661.5	10954.4	0.110955	up	0.697257	1	LOC104898006	patellin-3
gene159	1207.31	937.955	964.027	1029.31	1257.12	1013.67	0.0859245	up	0.737858	1	LOC104898078	uncharacterized protein LOC104898078 isoform X2
gene160	87.332	50.696	47.298	39.689	37.474	96.971	-0.0898659	down	0.793198	1	LOC104898325	F-box protein At1g30790
gene161	918.203	686.167	735.328	810.811	779.081	522.589	-0.147384	down	0.646673	1	LOC104898441	hypothetical protein BVRB_1g001610
gene163	60.85	2.458	25.226	61.061	95.489	2.771	0.847611	up	0.0309365	0.398247	LOC104898757	uncharacterized protein LOC104898757
gene166	14.11	3.078	2.871	6.116	2.781	10.407	-0.0553414	down	1	1	LOC104898522	histone H3.3-like
gene168	79.517	161.403	177.554	69.419	30.47	431.745	0.345293	up	0.324756	1	LOC104890058	amino acid permease 1
gene169	728.503	609.402	515.773	671.971	768.927	643.429	0.169191	up	0.527038	1	LOC104898882	adenylate kinase 2, chloroplastic isoform X2
gene170	600.79	248.082	129.737	142.6	112.567	106.586	-1.43572	down	6.59586e-07	7.06614e-05	LOC104898962	serine/threonine-protein kinase-like protein CCR4
gene173	510.32	555.537	306.707	400.057	480.28	445.603	-0.0498578	down	0.875982	1	LOC104899031	receptor-like protein kinase HSL1
gene174	774.203	480.241	562.931	730.655	654.78	557.18	0.0961437	up	0.708054	1	LOC104899157	protein TIC 40, chloroplastic
gene175	82.462	106.799	41.954	173.147	40.626	126.718	0.558376	up	0.192458	0.926947	LOC104890104	dirigent protein 14
gene176	6.29	0	3.2	13.633	12.395	0	1.45529	up	0.24735	0.979282	LOC104899275	DNA-directed RNA polymerases II and IV subunit 5A
gene178	239.945	177.189	200.916	146.27	226.575	125.979	-0.309191	down	0.33509	1	LOC104899350	myb-related protein 308
gene179	98.812	69.185	94.338	133.527	86.545	118.475	0.367942	up	0.228077	0.971196	LOC104899413	DNA mismatch repair protein MLH1 isoform X1
gene181	1649.5	1952.63	1689.18	1803.5	1825.07	1734.55	0.0194435	up	0.943635	1	LOC104899542	uncharacterized protein LOC104899542 isoform X1
gene182	346.603	398.067	392.756	301.638	263.902	464.832	-0.142607	down	0.608093	1	LOC104899674	E3 ubiquitin-protein ligase RNF170
gene183	625.738	426.536	386.573	435.943	335.807	377.757	-0.323897	down	0.260843	0.985478	LOC104899761	carboxymethylenebutenolidase homolog
gene184	3070.73	2843.06	2803.35	3592.22	3709.08	3028.23	0.244847	up	0.357448	1	LOC104899902	MICOS complex subunit Mic10
gene185	3096	2472.95	2662.25	2641.89	2568.25	2691.9	-0.0588799	down	0.832344	1	LOC104899995	patellin-3
gene186	8.912	1.944	9.068	11.59	7.025	8.765	0.458556	up	0.717143	1	LOC104890151	hypothetical protein BVRB_1g001830
gene187	28.969	113.216	24.564	47.093	49.953	56.388	-0.120058	down	0.802727	1	LOC104900078	uncharacterized protein LOC104900078
gene188	3560.99	2387.18	2849.08	3618.29	2968.41	5993.35	0.516015	up	0.0534272	0.537654	LOC104900480	uncharacterized protein C594.04c
gene189	142.551	123.416	122.62	84.411	39.097	175.245	-0.379281	down	0.197177	0.932382	LOC104900316	WAT1-related protein At3g30340 isoform X1
gene190	200.691	109.441	136.535	128.98	50.587	284.014	0.0536214	up	0.889204	1	LOC104900225	WAT1-related protein At3g30340
gene191	1228.15	1228.73	1020.9	1147.59	1052.92	1078.87	-0.0847476	down	0.762754	1	LOC104900633	ribosome production factor 1
gene192	225.457	185.786	234.507	257.909	232.024	243.289	0.183274	up	0.541843	1	LOC104900556	uncharacterized protein LOC104900556
gene193	661.338	596.375	709.132	577.279	375.522	817.808	-0.151637	down	0.553978	1	LOC104900702	endoribonuclease Dicer homolog 1
gene194	8.249	2.999	2.798	2.98	0	6.76	-0.528029	down	0.73528	1	LOC104900786	soluble inorganic pyrophosphatase 3
gene195	167.643	110	166.421	166.909	166.528	231.225	0.346618	up	0.237387	0.979282	LOC104900864	probably inactive receptor-like protein kinase At2g46850
gene196	474.295	391.378	384.955	328.604	386.481	408.664	-0.154333	down	0.584639	1	LOC104900935	pre-mRNA-splicing factor ATP-dependent RNA helicase DEAH7 isoform X1
gene197	74.35	87.491	47.781	137.827	61.693	117.861	0.598419	up	0.0712617	0.613932	LOC104901118	NAC domain-containing protein 8
gene198	1595.53	1507.54	1531.01	1579.91	1552.62	1541.07	0.012251	up	0.962057	1	LOC104901177	leucine--tRNA ligase, cytoplasmic isoform X1
gene199	987.287	811.952	837.789	802.8	767.56	863.696	-0.11555	down	0.673498	1	LOC104901286	serine/threonine-protein kinase ATG1a isoform X2
gene200	8481.25	16193.2	12084	7301.56	7258.26	7434.54	-0.740941	down	0.00494544	0.119143	LOC104901408	protein LHY isoform X2
gene201	460.071	204.153	530.095	501.038	626.654	560.042	0.498898	up	0.0747003	0.62772	LOC104901795	caffeic acid 3-O-methyltransferase
gene203	29.865	10.022	14.026	2.49	22.636	11.297	-0.565745	down	0.388995	1	LOC104901641	caffeic acid 3-O-methyltransferase
gene204	13.909	35.396	16.512	10.049	6.852	31.348	-0.447937	down	0.380607	1	LOC104901566	caffeic acid 3-O-methyltransferase
gene205	985.906	430.728	864.419	501.898	537.516	1467	0.135925	up	0.63939	1	LOC104901881	caffeic acid 3-O-methyltransferase-like
gene206	17754.3	25572.1	26408.3	15288.6	14553.2	16895.4	-0.577302	down	0.027577	0.372978	LOC104901967	caffeic acid 3-O-methyltransferase
gene207	27316.5	30371.3	24070.4	25465.4	28458.2	15481.6	-0.236322	down	0.381545	1	LOC104902057	caffeic acid 3-O-methyltransferase
gene208	1585.59	4588.02	1898.1	1863.49	2149.1	2625.45	-0.282117	down	0.281912	1	LOC104902142	caffeic acid 3-O-methyltransferase
gene209	109.386	54.596	67.914	70.324	71.246	79.773	-0.0671933	down	0.877088	1	LOC104902234	caffeic acid 3-O-methyltransferase
gene210	0	0	6.388	0	0	15.436	1.27247	up	0.695061	1	LOC104902321	protein CURVATURE THYLAKOID 1B, chloroplastic
gene211	18.555	7.784	13.071	26.296	2.813	12.283	0.070785	up	1	1	LOC104902402	transcription factor bHLH67 isoform X1
gene212	791.08	814.94	845.268	826.646	888.245	732.43	-0.00233665	down	0.997146	1	LOC104902470	metal tolerance protein 1
gene214	518.063	674.887	633.305	378.193	485.652	765.14	-0.164915	down	0.545914	1	LOC104902693	hypothetical protein BVRB_1g002110
gene215	305.677	299.288	302.788	223.358	430.115	375.783	0.18123	up	0.506566	1	LOC104902773	two-component response regulator-like APRR9
gene216	233.087	126.442	162.668	156.059	147.902	145.523	-0.216323	down	0.470534	1	LOC104902847	pentatricopeptide repeat-containing protein At4g01400, mitochondrial
gene218	15379.4	11529.9	20753.5	15190.4	22549.5	19872.6	0.273517	up	0.307058	1	LOC104903013	putative SERF-like protein
gene220	547.606	513.606	478.128	661.505	553.775	518.186	0.171347	up	0.516498	1	LOC104903078	uncharacterized protein LOC104903078
gene221	28195.5	33696	33332.7	40970.9	38180.7	45881.1	0.392903	up	0.141886	0.816503	LOC104903148	60S acidic ribosomal protein P1
gene222	491.706	490.723	575.664	602.831	546.227	604.478	0.170485	up	0.544745	1	LOC104903216	serine/arginine-rich splicing factor SR34A
gene223	582.514	516.415	559.613	615.419	767.969	762.12	0.371403	up	0.171518	0.885711	LOC104903365	RNA-binding protein 24
gene224	874.799	740.635	694.003	954.475	1043.13	1017.1	0.384478	up	0.158556	0.861475	LOC104903444	uncharacterized protein LOC104903444
gene225	867.332	337.588	475.717	457.748	673.525	654.022	0.0871542	up	0.73459	1	LOC104903507	uncharacterized protein LOC104903507
gene226	172.104	91.315	135.679	186.514	235.273	141.05	0.495971	up	0.0857604	0.663039	LOC104903568	N-alpha-acetyltransferase 40 isoform X1
gene227	14.035	10.934	6.12	4.346	3.951	2.465	-1.5302	down	0.0586403	0.563577	LOC104903714	NAC domain-containing protein 43
gene229	1146.45	997.943	1316.64	1290.54	1231.26	1326.83	0.15314	up	0.573125	1	LOC104903788	protein IQ-DOMAIN 1
gene230	127.919	32.614	96.353	124.227	91.668	281.838	0.954236	up	0.00212845	0.063359	LOC104903879	probable L-gulonolactone oxidase 6
gene231	831.811	954.784	727.01	731.927	881.863	650.904	-0.150442	down	0.588678	1	LOC104903969	probable L-gulonolactone oxidase 4
gene232	13.404	0	27.278	24.211	30.818	5.493	0.573034	up	0.558028	1	LOC104904055	uncharacterized protein LOC104904055
gene233	349.081	266.98	386.152	317.09	216.939	603.648	0.182901	up	0.533782	1	LOC104904140	3-ketoacyl-CoA synthase 1
gene234	572.78	285.522	387.952	371.302	451.852	514.07	0.101643	up	0.703344	1	LOC104904209	CBL-interacting serine/threonine-protein kinase 9
gene236	80.9	28.074	29.934	45.829	63.408	72.33	0.386365	up	0.261537	0.986724	LOC104904572	uncharacterized protein LOC104904572
gene237	701.783	590.041	561.541	659.296	667.943	603.648	0.0591166	up	0.821181	1	LOC104904652	probable protein S-acyltransferase 12
gene239	901.193	1007.25	1394.43	1127.32	1098.35	1239.12	0.0690459	up	0.822222	1	LOC104904759	GRF1-interacting factor 2 isoform X1
gene240	75.137	119.196	125.107	135.714	96.47	167.944	0.324914	up	0.333237	1	LOC104904905	uncharacterized protein LOC104904905
gene241	59.328	30.331	105.644	46.213	93.168	116.24	0.388287	up	0.277742	1	LOC104904994	transcription factor MYC2
gene242	1227.15	1587.31	1226.79	1358.59	1101.61	953.55	-0.243448	down	0.364743	1	LOC104905069	rho GTPase-activating protein 3
gene243	1535.44	1707.94	1360.26	1519.13	1520.45	1216.13	-0.113374	down	0.679033	1	LOC104905133	CDPK-related kinase 3
gene244	395.215	350.47	355.164	498.357	484.045	408.664	0.337573	up	0.220844	0.96766	LOC104905269	uncharacterized protein LOC104905269
gene245	1194.98	1281.17	1109.61	1197.2	1052.52	899.137	-0.187455	down	0.486728	1	LOC104905349	protein PAT1 homolog 1
gene247	1598.8	962.499	1393.27	913.512	1076.23	1464.38	-0.1952	down	0.480552	1	LOC104905437	auxin-responsive protein SAUR32
gene250	452.027	584.995	382.926	623.479	434.743	600.899	0.224581	up	0.423064	1	LOC104905523	homeobox-leucine zipper protein ATHB-12
gene252	66.803	45.103	126.237	51.712	68.958	86.035	-0.204252	down	0.589442	1	LOC104905587	uncharacterized membrane protein At1g16860 isoform X1
gene253	791.031	1631.92	971.696	667.221	555.932	574.099	-0.917466	down	0.000737743	0.028491	LOC104905659	cytochrome P450 78A9
gene254	98.998	172.375	155.518	127.991	27.381	194.297	-0.287876	down	0.310433	1	LOC104905720	cytochrome P450 78A3-like
gene255	6590.59	7183.47	7909.35	8894.43	8074.65	8666.33	0.241547	up	0.37029	1	LOC104905791	cytochrome b5
gene257	570.169	436.186	437.792	320.96	375.688	411.388	-0.382212	down	0.165099	0.875155	LOC104905922	vegetative cell wall protein gp1 isoform X1
gene258	117.596	100.102	122.576	121.226	228.917	271.503	0.869391	up	0.00617173	0.137036	LOC104906052	uncharacterized protein LOC104906052
gene259	1013.3	1070.9	822.5	739.864	669.431	983.558	-0.280653	down	0.298461	1	LOC104906128	AAA-ATPase At2g46620
gene260	3286.64	3639.22	3152.97	3439.6	3309.45	3320.16	-0.00137839	down	0.997826	1	LOC104906209	uncharacterized protein LOC104906209
gene261	200.006	157.96	312.286	261.598	258.234	288.269	0.269831	up	0.390607	1	LOC104906270	uncharacterized protein LOC104906270 isoform X1
gene264	1833.9	1307.78	1365.97	1371	1291.36	1406.97	-0.147583	down	0.59571	1	LOC104906515	ras-related protein RABA3
gene265	218.38	245.736	289.224	251.692	225.425	370.738	0.170516	up	0.607933	1	LOC104906598	uncharacterized protein LOC104906598
gene266	87.943	65.541	49.216	111.191	96.763	82.886	0.520873	up	0.0912258	0.686711	LOC104906678	pentatricopeptide repeat-containing protein At5g08510
gene267	4495.11	6303.44	4470	4285.7	4269.59	3900.49	-0.293747	down	0.266713	0.991843	LOC104906756	calcium-transporting ATPase, endoplasmic reticulum-type
gene268	1283.04	1825.5	1587.41	1576.92	1795.77	1831.82	0.148348	up	0.592303	1	LOC104906889	serine/arginine-rich splicing factor RS31
gene269	842.764	1358.31	924.235	705.294	659.712	690.7	-0.604363	down	0.0316663	0.40331	LOC104906818	calcium-binding protein KIC
gene270	222.471	163.313	213.311	180.825	242.395	299.792	0.271234	up	0.36237	1	LOC104906958	protein yippee-like At4g27745
gene271	952.602	970.314	828.677	950.793	849.877	1057.31	0.0547282	up	0.839679	1	LOC104907031	probable serine/threonine-protein kinase WNK10
gene273	445.218	511.183	526.536	456.073	444.919	549.549	-0.0318662	down	0.896308	1	LOC104907115	bifunctional fucokinase/fucose pyrophosphorylase isoform X1
gene274	803.741	638.246	778.299	742.095	703.429	829.866	0.0353683	up	0.903107	1	LOC104907179	uncharacterized protein LOC104907179
gene275	190.874	160.769	253.832	229.386	175.04	81.315	-0.317878	down	0.282044	1	LOC104907262	aluminum-activated malate transporter 10
gene276	1810.55	1738.4	1929.36	1660.72	1755.01	1492.63	-0.158489	down	0.557745	1	LOC104907399	ORM1-like protein 3
gene277	6.57	0	0	121.035	0	0	4.20276	up	0.000349856	0.0154638	LOC104890229	uncharacterized protein LOC104890229
gene278	1113.91	835.362	965.301	933.301	896.45	788.651	-0.154598	down	0.578443	1	LOC104907474	dof zinc finger protein DOF3.7
gene279	1438.63	1789.04	1666.95	1215.05	1132.98	1199.5	-0.464381	down	0.0799339	0.644278	LOC104907549	WD repeat-containing protein 44
gene280	6.477	12.362	8.238	12.284	15.955	1.991	0.158896	up	0.88015	1	LOC104907666	methionine--tRNA ligase, cytoplasmic
gene282	3043.31	2777.62	2738.1	2880.2	2882.14	2603.76	-0.0328941	down	0.908797	1	LOC104907807	cullin-1
gene283	458.272	453.675	469.893	443.16	482.814	446.367	-0.00995155	down	0.988984	1	LOC104907968	pyridoxine/pyridoxamine 5'-phosphate oxidase 2
gene285	104.536	89.226	63.821	98.512	107.481	113.984	0.312928	up	0.282267	1	LOC104907881	laccase-6
gene288	475.289	531.406	411.868	590.644	440.448	501.035	0.111105	up	0.676754	1	LOC104908039	uncharacterized protein LOC104908039 isoform X1
gene289	89.844	59.645	67.571	84.667	76.98	120.054	0.376066	up	0.363354	1	LOC104908154	thymocyte nuclear protein 1
gene290	2234.55	2328.03	3059.7	1967.59	2415.84	2520.24	-0.142857	down	0.580218	1	LOC104908232	uncharacterized protein LOC104908232 isoform X2
gene291	1729.27	1147.48	1332.5	3147.71	2531.06	2683.15	0.990267	up	0.00029503	0.013448	LOC104908516	uncharacterized protein LOC104908516
gene292	691.869	464.945	526.221	358.491	360.373	366.567	-0.632796	down	0.0250558	0.349087	LOC104908603	uncharacterized protein At4g00950
gene293	4600.91	5448.33	3031.95	3799.86	3868.95	4092.65	-0.153426	down	0.573033	1	LOC104908672	auxin response factor 18
gene294	17.93	0	3.649	3.886	0	17.634	-0.00394938	down	1	1	LOC104908760	ethylene-responsive transcription factor ERF023
gene295	953.239	1004.45	840.936	873.164	849.538	814.778	-0.141319	down	0.603737	1	LOC104908844	transcription factor bHLH13
gene298	0	6.677	18.688	6.635	0	0	-1.93419	down	0.385205	1	LOC104890254	putative invertase inhibitor
gene299	251.259	278.652	239.864	215.696	216.975	295.002	-0.0811462	down	0.77132	1	LOC104909053	uncharacterized protein LOC104909053
gene302	586.63	684.018	635.737	746.877	575.678	633.225	0.0369045	up	0.906418	1	LOC104882882	cyclic pyranopterin monophosphate synthase accessory protein, mitochondrial
gene303	2651.45	1880.38	2186.61	2579.67	2505.07	2893.78	0.247994	up	0.346819	1	LOC104882986	aspartyl protease family protein 2
gene304	341.512	268.838	340.493	307.428	259.163	333.5	-0.079136	down	0.778177	1	LOC104883064	UV-stimulated scaffold protein A homolog
gene306	1562.64	1148.38	1392.13	1347.03	1530.91	1695.67	0.156605	up	0.557182	1	LOC104883189	E3 ubiquitin-protein ligase SINAT5
gene307	224.47	259.13	214.35	307.638	293.998	274.254	0.327625	up	0.228483	0.971196	LOC104883269	uncharacterized protein LOC104883269
gene308	355.142	395.878	443.739	379.219	393.676	532.901	0.12821	up	0.672804	1	LOC104883387	ras guanine nucleotide exchange factor L
gene309	2232.3	2323.47	2051.03	1952.49	2047.65	1748.06	-0.200838	down	0.455298	1	LOC104883470	phosphatidylinositol 4-kinase gamma 4
gene310	604.861	427.979	592.575	568.829	495.018	596.097	0.0303264	up	0.925881	1	LOC104883533	calcineurin B-like protein 4
gene311	42.832	59.691	41.162	41.261	30.481	61.431	-0.109605	down	0.782007	1	LOC104883650	uncharacterized protein LOC104883650
gene312	3586.64	3690.88	3421.69	4304.24	3379.47	3660.62	0.0844689	up	0.75144	1	LOC104883732	dynamin-related protein 5A
gene315	0	0	4.984	0	0	0	-10.699	down	0.256198	0.979282	LOC104883920	O-acyltransferase WSD1-like isoform X1
gene316	106.823	104.023	77.64	81.313	96.485	92.239	-0.0953432	down	0.779763	1	LOC104884110	cytochrome b561 and DOMON domain-containing protein At3g61750 isoform X1
gene317	120.224	135.763	90.395	117.607	129.468	113.136	0.0564778	up	0.827654	1	LOC104883992	protein TSS
gene319	530.586	629.236	468.296	536.44	522.806	556.622	-0.0108959	down	0.971873	1	LOC104884396	histone-lysine N-methyltransferase ATX3
gene320	7.242	0	17.195	0	0	0	-12.992	down	0.00276552	0.077459	LOC104884326	probable F-box protein At3g61730
gene321	297.653	318.888	348.436	282.611	371.153	272.011	-0.0598328	down	0.846377	1	LOC104884485	putative RING-H2 finger protein ATL21A
gene322	5641.41	7076.61	7023.59	4771.48	4694.38	6560.38	-0.300803	down	0.2477	0.979282	LOC104884550	protein SDE2 homolog
gene323	866.484	829.561	823.669	737.815	778.35	860.978	-0.0840312	down	0.758316	1	LOC104884617	beclin-1-like protein isoform X1
gene324	83.704	17.389	89.227	77.754	86.404	132.301	0.639397	up	0.121636	0.772229	LOC104884750	non-specific lipid-transfer protein A-like
gene325	820.04	482.145	517.773	539.881	442.172	638.692	-0.167248	down	0.551538	1	LOC104884969	long chain acyl-CoA synthetase 4
gene326	28.355	32.397	30.226	23.412	33.26	14.939	-0.345324	down	0.418264	1	LOC104884891	cyclic nucleotide-gated ion channel 1-like
gene328	1726.58	2461.81	966.264	721.015	686.174	633.939	-1.33651	down	9.35968e-07	9.75155e-05	LOC104885117	cyclic nucleotide-gated ion channel 1
gene329	1741.42	1431.51	1582.57	1350.53	1470.3	1380.78	-0.178652	down	0.510495	1	LOC104885201	uncharacterized protein LOC104885201
gene330	493.026	460.439	438.585	521.511	445.071	511.738	0.0867474	up	0.760905	1	LOC104885327	uncharacterized protein LOC104885327 isoform X2
gene331	2715.52	2312.25	2574.03	1023.44	1018.34	1342.79	-1.16737	down	1.57877e-05	0.0011694	LOC104885430	probable trehalose-phosphate phosphatase C isoform X1
gene333	522.233	543.397	472.086	582.06	530.339	524.001	0.0897362	up	0.739325	1	LOC104885831	DEAD-box ATP-dependent RNA helicase 31
gene334	721.077	817.687	600.093	645.606	587.577	689.057	-0.154051	down	0.566279	1	LOC104885924	uncharacterized protein LOC104885924 isoform X2
gene335	151.869	145.916	111.606	152.829	136.578	143.729	0.0813401	up	0.782383	1	LOC104886129	uncharacterized protein LOC104886129 isoform X1
gene336	2863.59	4754.66	2911.38	2797.15	3207.64	3564.14	-0.138025	down	0.599163	1	LOC104886203	abscisic acid receptor PYL9
gene337	35.85	43.838	30.951	31.787	54.592	62.769	0.430875	up	0.192129	0.926872	LOC104886253	pentatricopeptide repeat-containing protein At4g01030, mitochondrial
gene338	371.869	379.044	367.779	442.555	374.978	414.432	0.139148	up	0.621633	1	LOC104886317	chitinase domain-containing protein 1
gene339	212.605	205.376	202.425	176.097	172.079	151.219	-0.31303	down	0.279983	1	LOC104886380	rhodanese-like domain-containing protein 4, chloroplastic
gene340	3065.5	2994.92	2964.7	2975.94	2893.07	3001.02	-0.025006	down	0.925933	1	LOC104886440	cullin-1 isoform X1
gene341	5532.25	11827.6	4260.17	6162.47	3519.9	8000.03	-0.290055	down	0.265052	0.99052	LOC104886495	polyubiquitin-like
gene343	696.184	922.41	409.452	329.963	300.005	249.533	-1.20533	down	1.82415e-05	0.00132021	LOC104886506	probable WRKY transcription factor 41
gene344	6574.07	6643.55	5348.87	4751	3835.11	4106.72	-0.548687	down	0.0396876	0.458959	LOC104886514	hydroquinone glucosyltransferase
gene345	104.755	243.735	135.016	143.801	142.213	71.545	-0.435349	down	0.173902	0.891227	LOC104890270	hydroquinone glucosyltransferase-like
gene347	493.609	524.648	431.033	494.091	422.701	463.388	-0.0704897	down	0.803619	1	LOC104886523	hydroquinone glucosyltransferase-like
gene348	284.427	205.513	177.265	200.358	218.95	246.947	-0.00205564	down	1	1	LOC104886541	hydroquinone glucosyltransferase
gene352	1830.11	1362.28	1697.29	1295.82	1707.85	1698.31	-0.0564695	down	0.840771	1	LOC104886550	protein trichome birefringence-like 25
gene353	1465.06	1076.66	1131.38	1068.81	1077.76	1244.02	-0.115465	down	0.675142	1	LOC104886558	protein ENHANCED DISEASE RESISTANCE 4
gene354	5390.69	6744.76	5296.85	5853.58	5952.99	3777.02	-0.161735	down	0.547429	1	LOC104886569	jasmonic acid-amido synthetase JAR1
gene355	4089.64	4142.86	4262.83	4860.07	4551.19	4512.07	0.156115	up	0.558614	1	LOC104886578	mitochondrial adenine nucleotide transporter ADNT1
gene356	452.163	479.45	306.726	272.235	416.656	406.606	-0.17682	down	0.571468	1	LOC104886586	uncharacterized protein LOC104886586
gene357	528.53	645.081	465.022	509.229	456.652	627.768	-0.0401588	down	0.87883	1	LOC104886596	protein SUPPRESSOR OF PHYA-105 1 isoform X1
gene358	762.376	951.334	677.9	681.811	665.926	878.122	-0.10362	down	0.699301	1	LOC104890305	uncharacterized protein LOC104890305
gene359	1403.72	1051.2	1133.57	1277.09	1386.67	1593.77	0.246636	up	0.353305	1	LOC104886621	tubulin gamma-2 chain
gene360	514.226	467.365	304.296	399.189	407.864	376.608	-0.119508	down	0.692582	1	LOC104886629	mitochondrial carrier protein MTM1 isoform X1
gene361	1171.84	999.905	510.061	705.267	870.865	672.999	-0.253835	down	0.377432	1	LOC104886648	ethylene-responsive transcription factor CRF6
gene363	9290.49	6669.4	8792.84	7505.38	9215.37	6684	-0.0807863	down	0.773077	1	LOC104886653	ubiquitin-conjugating enzyme E2 28
gene364	1010.05	1120.08	1110.79	669.123	949.725	1061.88	-0.273776	down	0.305784	1	LOC104886658	RNA-binding protein NOB1
gene365	16.621	18.128	19.731	15.011	10.918	27.244	-0.0350309	down	1	1	LOC104886662	protein YLS9
gene366	1411.01	1173.74	1405.32	1211.66	1357.91	1264.21	-0.0576434	down	0.83775	1	LOC104886666	exosome complex component RRP41 homolog
gene368	1050.06	731.073	1067.01	1097.45	905.685	1135.28	0.140017	up	0.60672	1	LOC104886671	putative glucose-6-phosphate 1-epimerase isoform X1
gene369	932.45	1128.5	992.885	1205.87	1065.64	1114.35	0.148902	up	0.585742	1	LOC104886686	common plant regulatory factor 1 isoform X1
gene370	69.255	19.782	30.201	57.184	56.866	68.922	0.617766	up	0.0756289	0.631473	LOC104886713	GDSL esterase/lipase At4g01130
gene371	181.913	307.05	390.035	260.512	224.056	268.893	-0.222326	down	0.416326	1	LOC104886723	uncharacterized protein LOC104886723
gene372	1333.93	1370.17	1332.18	1346.19	1446.5	1054.2	-0.0693326	down	0.809208	1	LOC104886732	protein CURVATURE THYLAKOID 1A, chloroplastic
gene373	524.473	687.678	594.49	664.513	691.577	756.171	0.225478	up	0.413796	1	LOC104886738	uncharacterized protein LOC104886738
gene374	17777.8	15533.9	17512.7	15970.9	17585	17584.8	0.00895227	up	0.971517	1	LOC104886743	eukaryotic translation initiation factor 1A
gene375	1864.63	2041.83	2256.02	2045.15	2001.36	2082.05	-0.0079648	down	0.967769	1	LOC104886748	BTB/POZ domain-containing protein POB1
gene376	382.958	262.659	361.551	380.796	322.881	300.917	-0.00369178	down	1	1	LOC104886757	uncharacterized protein LOC104886757
gene377	667.507	455.008	428.197	448.193	436.097	643.695	-0.0213004	down	0.952571	1	LOC104886761	uncharacterized protein At5g41620
gene379	2.82	0	5.738	3.056	0	10.399	0.652613	up	1	1	LOC104890320	phosphatidylinositol 4-phosphate 5-kinase 10
gene380	1092.33	1019.95	1105.88	1012.3	821.85	651.161	-0.372812	down	0.165432	0.875155	LOC104886773	F-box/kelch-repeat protein At3g61590
gene381	0	3.081	0	0.765	0	0.868	-0.91463	down	0.695061	1	LOC104890338	uncharacterized protein LOC104890338
gene382	122.32	112.481	100.06	116.967	137.07	123.838	0.174345	up	0.599937	1	LOC104886787	uncharacterized protein LOC104886787
gene383	117.754	236.578	317.677	376.126	466.401	647.615	1.14889	up	3.55419e-05	0.00234009	LOC104886797	BAG family molecular chaperone regulator 6
gene384	1213.66	1097.67	1283.12	1244.7	1230.86	1157.21	0.0152997	up	0.959055	1	LOC104886803	rRNA-processing protein FCF1 homolog
gene385	1577.85	1669.05	1492.39	1728.42	1305.6	1615.7	-0.0275228	down	0.914909	1	LOC104886812	uncharacterized protein LOC104886812
gene387	325.254	247.934	208.182	263.419	208.487	309.562	0.000180932	up	1	1	LOC104886822	UDP-D-xylose:L-fucose alpha-1,3-D-xylosyltransferase MGP4
gene388	1742.8	1718.57	1441.09	1650.07	1464.71	1570.71	-0.0653068	down	0.814252	1	LOC104886830	protein ABIL1
gene389	298.584	320.221	336.732	337.068	304.013	373.182	0.0860479	up	0.784798	1	LOC104886839	uncharacterized protein LOC104886839
gene390	1083.64	1021.96	971.082	785.808	777.502	989.709	-0.269171	down	0.316461	1	LOC104886858	nicotinamide/nicotinic acid mononucleotide adenylyltransferase isoform X1
gene391	995.392	999.588	1058.71	643.173	729.121	988.183	-0.371473	down	0.176205	0.898826	LOC104886848	nuclear transcription factor Y subunit B-9
gene392	1874.84	1549.02	1762.86	1602.32	1313.38	1519.32	-0.225881	down	0.398694	1	LOC104886867	delta(8)-fatty-acid desaturase
gene393	271.919	242.645	245.543	225.799	243.574	230.091	-0.119952	down	0.674179	1	LOC104886871	U11/U12 small nuclear ribonucleoprotein 59 kDa protein
gene395	1275.35	1376.49	1290.96	1125.62	1036.48	1205.86	-0.22735	down	0.390886	1	LOC104886879	golgin candidate 4 isoform X1
gene396	14687.1	14763	15071	14250.3	14584.9	14824.9	-0.0281752	down	0.91383	1	LOC104886894	reticulon-like protein B4
gene397	723.643	722.292	802.072	703.711	738.497	830.038	0.0154725	up	0.968238	1	LOC104886898	RING-H2 finger protein ATL67
gene399	270.494	361.003	391.125	362.573	592.674	468.17	0.477084	up	0.104625	0.730794	LOC104886903	uncharacterized protein LOC104886903
gene400	233.828	212.715	172.141	162.321	164.571	182.806	-0.279559	down	0.327457	1	LOC104886912	polyadenylation and cleavage factor homolog 4-like
gene401	3552.33	3515.44	2788.95	2581.38	2759.66	3199.44	-0.206791	down	0.445679	1	LOC104886916	desiccation protectant protein Lea14 homolog
gene402	1896.68	3251.45	2951.36	4657.66	2415.61	2486.71	0.239179	up	0.390606	1	LOC104886924	desiccation-related protein PCC27-45
gene403	3203.02	2275.49	2246.29	2062.03	2595.06	844.423	-0.489668	down	0.0771615	0.6367	LOC104886927	desiccation protectant protein Lea14 homolog
gene404	88.219	30.614	85.685	56.494	59.267	44.366	-0.353005	down	0.459413	1	LOC104886932	probable WRKY transcription factor 71
gene405	1082.11	893.171	1094.03	1206.49	1067.95	1000.38	0.0934976	up	0.728625	1	LOC104886940	uncharacterized protein LOC104886940
gene406	573.389	343.691	487.004	577.748	723.736	436.918	0.308132	up	0.256694	0.98035	LOC104886945	3-methyl-2-oxobutanoate hydroxymethyltransferase 1, mitochondrial
gene407	89.292	65.706	54.733	71.119	100.703	95.223	0.348538	up	0.244709	0.979282	LOC104886951	pentatricopeptide repeat-containing protein At3g61520, mitochondrial
gene408	705.141	727.633	776.314	595.956	777.787	647.61	-0.128129	down	0.639996	1	LOC104886959	WRKY transcription factor 22
gene409	314.942	250.339	213.189	232.845	260.356	339.597	0.0973248	up	0.726853	1	LOC104886966	E3 ubiquitin-protein ligase TRAIP
gene410	25.217	6.471	25.659	27.329	16.078	18.236	0.104214	up	0.856623	1	LOC104886974	1-aminocyclopropane-1-carboxylate synthase
gene411	2740.21	3034.09	2729.89	2198.28	2684.62	1804.53	-0.346721	down	0.19861	0.934843	LOC104886981	heavy metal-associated isoprenylated plant protein 39
gene412	0	9.257	34.545	3.066	27.877	132.164	1.89668	up	0.000258679	0.0122017	LOC104886989	chlorophyll a-b binding protein CP26, chloroplastic
gene413	1469.39	1477.75	1545.92	1513.97	1470.02	1692.14	0.0576178	up	0.834486	1	LOC104886995	C-terminal binding protein AN
gene414	352.759	611.049	403.283	339.569	435.505	265.3	-0.394006	down	0.163999	0.872712	LOC104887002	protein REVEILLE 6 isoform X1
gene415	2390.52	2707.12	2460.23	2457.45	2291.34	2307.57	-0.0990559	down	0.706392	1	LOC104887015	uncharacterized protein LOC104887015
gene417	1110.2	756.336	1064.92	868.757	868.24	1615.1	0.193447	up	0.491791	1	LOC104887024	50S ribosomal protein L5, chloroplastic
gene418	498.635	353.819	489.038	421.025	398.584	465.287	-0.0621867	down	0.825547	1	LOC104887031	sphingoid long-chain bases kinase 2, mitochondrial
gene419	12.922	35.234	26.297	10.503	25.465	15.886	-0.521849	down	0.388995	1	LOC104887036	uncharacterized protein LOC104887036
gene420	2957.15	2713.02	2339.17	3055.86	2952.18	2284.08	0.0500594	up	0.837453	1	LOC104887043	CAAX prenyl protease 1 homolog
gene421	1296.3	1491.61	1495.1	1393.33	1151.66	1323.03	-0.147032	down	0.574797	1	LOC104887050	probable serine/threonine-protein kinase At1g01540
gene422	10680.1	11867.9	13190.7	9111.99	10728.6	9777.67	-0.270997	down	0.301953	1	LOC104887058	protein BPS1, chloroplastic
gene423	125.535	60.456	136.03	72.44	77.108	62.131	-0.60527	down	0.0559076	0.551326	LOC104887066	uncharacterized protein LOC104887066
gene424	1156.97	1360.99	1116.29	1287.44	1021.94	1137.86	-0.0762216	down	0.776696	1	LOC104887071	mitogen-activated protein kinase homolog MMK2
gene426	498.14	520.141	521.272	421.758	476.891	615.867	-0.0236547	down	0.926871	1	LOC104887077	mechanosensitive ion channel protein 1, mitochondrial
gene427	0	4.076	5.704	2.025	1.841	16.08	1.02797	up	0.330625	1	LOC104890362	uncharacterized protein LOC104890362
gene428	1932.69	2184.86	2436.84	1957.92	1496.99	1677.63	-0.35279	down	0.180895	0.907454	LOC104887083	probable receptor-like protein kinase At5g24010
gene429	331.13	729.343	1089.77	280.357	210.294	109.719	-1.84057	down	5.36618e-11	1.47469e-08	LOC104887088	ferric reduction oxidase 2
gene430	722.262	779.754	717.248	858.041	759.417	771.023	0.106012	up	0.694426	1	LOC104887097	hypothetical protein BVRB_1g004240 isoform A
gene431	0	0	9.862	10.503	0	0	0.0908225	up	1	1	LOC104887109	uncharacterized protein LOC104887109 isoform X1
gene432	76.079	55.317	77.413	80.159	77.046	96.126	0.278836	up	0.445343	1	LOC104887119	AAC-rich mRNA clone AAC11 protein isoform X2
gene434	5396.99	6454.91	6296.33	7266.39	7882.59	6191.4	0.233756	up	0.381784	1	LOC104887144	40S ribosomal protein S19-2-like
gene435	20.783	28.063	15.105	30.03	26.329	20.683	0.268667	up	0.474128	1	LOC104887153	zinc finger protein 462
gene436	491.652	481.376	490.796	294.665	405.537	320.521	-0.520149	down	0.0637701	0.591031	LOC104887165	syntaxin-71 isoform X1
gene437	804.185	810.718	509.75	475.875	579.556	435.094	-0.511406	down	0.0620876	0.582536	LOC104887174	uncharacterized protein LOC104887174 isoform X1
gene438	309.965	151.824	237.966	191.092	243.239	250.994	-0.0300614	down	0.942488	1	LOC104887178	calmodulin-binding receptor-like cytoplasmic kinase 2
gene439	24.769	18.483	18.571	26.843	7.707	28.847	0.0362692	up	1	1	LOC104890372	pentatricopeptide repeat-containing protein At2g46050, mitochondrial
gene440	828.034	710.782	754.601	580.76	645.56	858.557	-0.137536	down	0.612895	1	LOC104887183	probable E3 ubiquitin-protein ligase RHB1A
gene441	393.139	339.975	472.226	326.476	410.296	607.706	0.157606	up	0.57942	1	LOC104887188	G-type lectin S-receptor-like serine/threonine-protein kinase SD2-2
gene442	46.594	64.836	67.029	55.719	52.243	86.908	0.126917	up	0.778011	1	LOC104887192	protein DETOXIFICATION 34
gene444	692.991	778.973	591.669	732.314	647.511	664.243	-0.0137432	down	0.966391	1	LOC104887196	AT-rich interactive domain-containing protein 1 isoform X1
gene445	1894.61	1385.96	2298.11	1771.56	2205.48	2751.65	0.270399	up	0.321431	1	LOC104887203	ubiquitin-conjugating enzyme E2-23 kDa
gene446	1533.77	1852.44	1440.94	1690.02	1486.41	1686.2	0.0105631	up	0.970855	1	LOC104887210	ATP-dependent helicase BRM
gene447	2238.14	2042.97	1908.26	2504.18	2216.16	1935.21	0.104764	up	0.687604	1	LOC104887240	bifunctional L-3-cyanoalanine synthase/cysteine synthase, mitochondrial
gene448	533.707	503.087	453.846	652.761	567.201	702.978	0.367381	up	0.199626	0.935443	LOC104887231	uncharacterized protein LOC104887231
gene449	1033.49	860.628	1003.67	794.547	969.011	836.151	-0.156599	down	0.574717	1	LOC104887219	uncharacterized protein LOC104887219
gene450	3899.21	3839.58	4155.26	3536.66	3287.09	3712.72	-0.174848	down	0.506504	1	LOC104887248	ATG8-interacting protein 2
gene451	329.781	297.012	302.824	283.923	320.416	357.387	0.0489893	up	0.859335	1	LOC104887262	origin of replication complex subunit 5
gene452	268.174	184.324	120.804	169.533	203.686	230.088	0.0735966	up	0.786059	1	LOC104887268	cytochrome P450 86A8
gene453	372.144	381.278	325.119	296.028	286.436	340.425	-0.224851	down	0.415002	1	LOC104887276	ascorbate transporter, chloroplastic
gene454	1424.92	822.525	758.545	736.335	679.754	1106.58	-0.252891	down	0.362406	1	LOC104887286	probable glycerol-3-phosphate acyltransferase 8
gene455	102.405	51.548	328.633	51.222	131.951	1313.8	1.63318	up	8.72159e-08	1.20714e-05	LOC104887305	aquaporin PIP1-2
gene457	4161.98	2951.24	4885.85	3721.51	4293.48	9519.05	0.547235	up	0.042799	0.478229	LOC104887314	probable aquaporin PIP1-5
gene458	1307.04	1195.06	1272.32	1390.51	1440.27	1687.15	0.259409	up	0.336675	1	LOC104887325	elongation factor Ts, mitochondrial
gene459	435.991	485.811	361.954	431.559	406.335	419.887	-0.0294902	down	0.928097	1	LOC104887331	SKP1-like protein 21
gene460	1111.87	1508.45	1267.18	1301.92	1024.2	1209.76	-0.136773	down	0.600463	1	LOC104887345	signal peptide peptidase-like 2 isoform X2
gene461	655.141	850.626	643.112	472.08	573.809	436.079	-0.536069	down	0.0483741	0.505648	LOC104887351	U-box domain-containing protein 33-like
gene462	388.17	487.979	360.522	370.873	372.946	291.372	-0.256564	down	0.355173	1	LOC104887362	U-box domain-containing protein 33 isoform X3
gene463	75.989	78.931	49.093	48.366	62.99	57.83	-0.270047	down	0.427438	1	LOC104887358	U-box domain-containing protein 33-like
gene464	73.988	90.923	40.293	31.621	41.072	70.459	-0.519502	down	0.0995164	0.71819	LOC104887375	U-box domain-containing protein 33 isoform X1
gene465	473.4	521.484	432.467	390.691	400.088	347.551	-0.326421	down	0.231998	0.972598	LOC104887386	U-box domain-containing protein 33 isoform X2
gene466	26.37	53.925	35.217	55.369	40.599	24.313	0.0583645	up	0.906222	1	LOC104887398	U-box domain-containing protein 33 isoform X3
gene467	1.874	14.306	11.44	18.277	1.846	0	-0.45681	down	0.577547	1	LOC104887418	uncharacterized protein LOC104887418
gene468	2960.75	2588.74	2374.45	2322.56	2110.19	2288.11	-0.237572	down	0.375705	1	LOC104887426	uncharacterized protein LOC104887426
gene469	852.368	1031.84	847.03	939.824	817.724	899.281	-0.0398512	down	0.877546	1	LOC104887435	mediator of RNA polymerase II transcription subunit 12
gene470	41.103	28.018	20.912	50.113	25.313	69.479	0.686563	up	0.231302	0.972495	LOC104887449	uncharacterized protein LOC104887449
gene471	289.816	467.053	354.316	539.098	213.109	300.449	-0.0780648	down	0.76743	1	LOC104887457	rop guanine nucleotide exchange factor 3
gene472	128.562	86.8	56.064	79.615	42.225	105.365	-0.256561	down	0.587531	1	LOC104887463	elicitor-responsive protein 3
gene473	97.858	130.622	93.628	107.634	100.74	79.004	-0.164593	down	0.608173	1	LOC104887470	pentatricopeptide repeat-containing protein DOT4, chloroplastic
gene474	241.462	265.153	425.759	277.811	291.698	296.841	-0.105958	down	0.686387	1	LOC104887477	1-aminocyclopropane-1-carboxylate oxidase 3 isoform X2
gene475	26.921	13.162	14.169	13.078	21.038	49.072	0.616671	up	0.115721	0.763768	LOC104890435	transcription factor MYC1
gene478	119.88	58.306	90.662	63.203	70.235	123.476	-0.0655045	down	0.831215	1	LOC104887489	beta-amylase 2, chloroplastic isoform X2
gene479	656.949	815.685	848.672	853.311	778.194	1007.69	0.185159	up	0.505329	1	LOC104887495	beta-amylase 2, chloroplastic isoform X2
gene480	351.152	341.492	308.178	326.643	305.636	316.571	-0.0769332	down	0.789356	1	LOC104887505	uncharacterized protein LOC104887505 isoform X1
gene482	691.999	612.828	815.409	657.987	648.41	660.632	-0.108206	down	0.688047	1	LOC104887531	uncharacterized protein LOC104887531
gene483	809.958	704.576	607.795	710.666	879.648	662.483	0.0860689	up	0.734728	1	LOC104887520	uncharacterized protein LOC104887520 isoform X2
gene484	582.82	696.86	702.859	720.516	704.018	597.075	0.0281547	up	0.922761	1	LOC104887553	F-box/kelch-repeat protein SKIP4 isoform X2
gene485	85.921	77.552	129.633	70.639	64.225	91.057	-0.3756	down	0.286302	1	LOC104887580	uncharacterized protein LOC104887580
gene487	259.761	269.907	237.526	207.329	271.516	194.191	-0.188907	down	0.526335	1	LOC104887590	riboflavin biosynthesis protein PYRD, chloroplastic
gene488	158.57	156.274	132.19	99.382	143.067	100.992	-0.380319	down	0.228305	0.971196	LOC104887599	UPF0187 protein At3g61320, chloroplastic
gene489	1074.84	719.069	1133.14	972.697	1075.45	1648.28	0.336687	up	0.234103	0.974916	LOC104887605	uncharacterized protein LOC104887605
gene490	281.281	232.407	306.45	261.726	349.946	289.907	0.136587	up	0.63775	1	LOC104887612	uncharacterized protein LOC104887612
gene491	667.786	673.114	689.461	684.774	664.429	656.352	-0.0177347	down	0.950279	1	LOC104887619	solanesyl-diphosphate synthase 1, mitochondrial isoform X1
gene492	3572.5	3932.43	3640.31	3183.13	2603.08	2962.86	-0.349227	down	0.186358	0.918995	LOC104887637	probable serine/threonine-protein kinase At5g41260
gene493	940.729	823.99	634.841	961.393	715.613	904.814	0.105618	up	0.706467	1	LOC104887641	_
gene495	34.237	44.453	16.589	22.969	28.916	30.064	-0.217425	down	0.611019	1	LOC104887657	AT-hook motif nuclear-localized protein 9
gene496	1343.75	1046.18	4434.29	430.159	1218.12	350.719	-1.77138	down	2.71627e-10	6.60333e-08	LOC104887667	putative ripening-related protein 1
gene497	83.473	138.38	78.142	167.899	71.721	70.601	0.0483574	up	0.876708	1	LOC104887675	uncharacterized protein LOC104887675
gene498	61.5	102.377	54.344	108.744	49.435	33.823	-0.184666	down	0.626222	1	LOC104890440	uncharacterized protein LOC104890440
gene499	0	0	3.879	0	3.756	9.373	1.75821	up	0.631123	1	LOC109135812	agamous-like MADS-box protein AGL65
gene500	2094.43	2578.54	1490.14	1776.13	1345.31	1491.8	-0.417876	down	0.119151	0.769734	LOC104887680	cell division control protein 48 homolog C isoform X2
gene502	918.996	719.672	736.668	799.073	732.664	1014.82	0.100416	up	0.704845	1	LOC104887710	probable LRR receptor-like serine/threonine-protein kinase At4g36180
gene503	178.802	186.064	176.929	239.106	189.919	203.677	0.223778	up	0.421522	1	LOC104887718	probable LRR receptor-like serine/threonine-protein kinase At4g36180
gene504	1149.46	1249.29	825.251	1213.16	1237.19	1233.38	0.192313	up	0.467578	1	LOC104887726	probable 1-acylglycerol-3-phosphate O-acyltransferase isoform X2
gene505	1500.45	1236.26	1386.28	1446.94	1057.82	1196.96	-0.155489	down	0.564385	1	LOC104887734	probable galacturonosyltransferase-like 1
gene506	14969.9	16984.8	17558	22259.2	16965.8	21610.7	0.297114	up	0.26878	0.992956	LOC104887744	V-type proton ATPase 16 kDa proteolipid subunit
gene507	530.358	646.964	495.758	536.144	444.957	514.794	-0.161497	down	0.543474	1	LOC104887753	lysine-specific histone demethylase 1 homolog 3
gene508	572.416	547.543	639.741	381.36	515.479	565.266	-0.267282	down	0.333822	1	LOC104887767	protein DECREASED SIZE EXCLUSION LIMIT 1
gene509	40.977	176.902	132.034	486.635	57.199	207.795	1.10302	up	0.000245206	0.011624	LOC104887794	aldehyde oxidase GLOX1
gene510	4.832	14.053	11.472	17.454	3.174	23.76	0.548095	up	0.433062	1	LOC104887805	aldehyde oxidase GLOX-like
gene511	3.461	9.437	14.086	16.878	0	4.255	-0.352562	down	0.595082	1	LOC104887808	aldehyde oxidase GLOX-like
gene513	511.665	623.901	633.816	709.495	623.157	558.69	0.0961646	up	0.744655	1	LOC104887820	transmembrane protein 42
gene514	1727.45	1534.05	1794.88	1366.07	1376.46	1537.81	-0.240381	down	0.368081	1	LOC104887827	protein BASIC PENTACYSTEINE6
gene515	734.407	864.468	906.762	865.461	985.442	869.811	0.118808	up	0.666465	1	LOC104887833	transcription factor VIP1
gene516	46.704	52.436	57.307	64.013	64.968	96.256	0.525761	up	0.115633	0.763448	LOC104887843	pentatricopeptide repeat-containing protein At4g14850
gene517	2221.83	2025.25	1886.34	2171.6	2283.7	2550.83	0.191927	up	0.467523	1	LOC104887854	protein RCC2 homolog
gene518	7.342	18.018	7.471	27.85	27.13	11.283	1.01308	up	0.0584001	0.563284	LOC104887861	cytochrome P450 71A1-like
gene524	1951.02	1324.18	1414.03	2346.24	2482.74	944.109	0.29999	up	0.244932	0.979282	LOC104887906	cytochrome P450 83B1-like
gene526	0	1.81	25.331	5.396	6.541	83.651	1.81624	up	0.000457387	0.0192733	LOC104887915	cytochrome P450 83B1-like
gene527	1142.44	543.365	942.208	690.728	888.699	1256.62	0.109909	up	0.68052	1	LOC104887922	cytochrome P450 83B1-like
gene528	2656.3	2493.05	2008.95	1724.49	1663.32	1861.33	-0.447533	down	0.0954565	0.704298	LOC104887930	CBL-interacting serine/threonine-protein kinase 8 isoform X1
gene529	2994.19	2725.65	2437.04	3228.79	2466.87	2673.86	0.0371279	up	0.883218	1	LOC104887957	serine hydroxymethyltransferase 2, mitochondrial
gene530	280.95	259.448	201.365	315.587	263.696	230.677	0.126892	up	0.635749	1	LOC104887946	oligopeptide transporter 2
gene532	199.401	178.067	194.726	230.6	225.487	194.132	0.18442	up	0.511221	1	LOC104887967	pentatricopeptide repeat-containing protein At1g09900
gene534	88.907	111.758	33.733	57.158	29.696	35.198	-0.941447	down	0.00589771	0.133134	LOC104887978	MADS-box transcription factor 23-like isoform X1
gene536	1489.23	1403.92	898.751	627.02	536.357	601.844	-1.10307	down	8.15299e-05	0.00475683	LOC104888046	putative GEM-like protein 8
gene538	94.125	47.573	49.056	39.808	20.359	70.557	-0.545179	down	0.146016	0.828722	LOC104888052	GEM-like protein 4
gene539	712.669	597.768	770.979	814.409	899.574	1353.31	0.559399	up	0.0398884	0.459796	LOC104888062	transcription factor DIVARICATA
gene541	310.96	580.605	331.888	399.269	333.044	349.037	-0.178125	down	0.519109	1	LOC104888093	MADS-box transcription factor 23-like isoform X2
gene542	3100.18	2862.11	2975.72	2988.4	3271.16	3114.49	0.0687194	up	0.792974	1	LOC104888108	ubiquitin carboxyl-terminal hydrolase 24
gene543	1171.89	1097.79	1236.71	1071.97	1051.82	862.974	-0.231406	down	0.398654	1	LOC104888117	TRAF-type zinc finger domain-containing protein 1
gene544	186.892	195.479	143.406	249.026	125.284	118.645	-0.0929945	down	0.760454	1	LOC104888138	probable rhamnogalacturonate lyase B
gene546	252.245	248.441	150.596	403.076	166.121	134.481	0.111633	up	0.6756	1	LOC104888152	rhamnogalacturonate lyase B
gene547	335.732	350.127	327.903	286.826	194.38	271.137	-0.430255	down	0.119573	0.769734	LOC104888162	probable rhamnogalacturonate lyase B
gene548	4188.06	4197.33	4023.05	4308.47	4011.2	4931.31	0.0947787	up	0.724342	1	LOC104888169	actin-7
gene549	94639	104324	135391	115487	103570	121814	0.0278511	up	0.935466	1	LOC104888182	actin-7
gene550	1738.32	1264.76	1555.42	1798.19	1502.82	2300.41	0.297234	up	0.265691	0.990574	LOC104888190	probable inactive receptor kinase At1g48480
gene551	15.972	15.243	28.442	18.392	10.82	26.999	-0.0858345	down	0.834506	1	LOC104888199	probable rhamnogalacturonate lyase B
gene552	2514.87	2970.81	2428.9	2837.14	2208.05	2631.37	-0.0440536	down	0.863407	1	LOC104888208	E3 ubiquitin-protein ligase UPL2-like
gene553	362.423	425.535	287.61	445.39	428.872	360.273	0.198868	up	0.472369	1	LOC104888219	protein CLT2, chloroplastic
gene554	4806.75	2923.95	2631.58	2668.32	2429.27	2802.04	-0.391485	down	0.152915	0.848575	LOC104888229	calcium-binding allergen Ole e 8
gene555	1464.74	1305.2	1539.04	1560.37	1519.01	1417.56	0.0615939	up	0.820389	1	LOC104888239	neuroguidin
gene556	681.72	744.338	649.402	807.27	607.981	593.44	-0.0471754	down	0.860154	1	LOC104888247	protein SABRE
gene557	710.131	1010.22	757.487	678.505	559.436	632.607	-0.405619	down	0.133191	0.794474	LOC104888256	GATA transcription factor 19
gene558	567.619	547.98	490.519	640.165	635.563	761.238	0.342843	up	0.20572	0.942919	LOC104888270	tRNA pseudouridine synthase A, mitochondrial
gene559	48.358	73.158	20.635	30.43	43.038	30.683	-0.448736	down	0.247684	0.979282	LOC104888279	protein DYAD isoform X2
gene560	1.937	0	0	4.199	1.909	0	1.65535	up	0.631123	1	LOC104890483	protein DYAD-like
gene561	1269.79	1251.46	1169.71	994.368	1172.19	1068.34	-0.190278	down	0.486493	1	LOC104888291	GATA transcription factor 24 isoform X2
gene562	196.116	145.316	173.657	149.263	163.738	170.238	-0.0920843	down	0.751049	1	LOC104888305	UDP-glycosyltransferase 91C1
gene563	242.894	188.284	228.769	195.793	233.398	259.117	0.0607038	up	0.848862	1	LOC104888313	pentatricopeptide repeat-containing protein At3g22470, mitochondrial
gene564	17.021	42.838	2.664	1.419	1.29	3.219	-3.39811	down	1.71466e-07	2.19685e-05	LOC104888321	uncharacterized protein LOC104888321 isoform X1
gene565	578.957	640.159	513.355	589.429	508.329	622.489	-0.0102155	down	0.969292	1	LOC104888359	BEACH domain-containing protein B isoform X1
gene567	398.769	678.011	408.417	479.338	447.828	446.341	-0.11279	down	0.673447	1	LOC104888370	serine/threonine-protein kinase CTR1 isoform X1
gene568	813.268	875.899	1111.99	694.076	841.41	1062.28	-0.108751	down	0.686399	1	LOC104888384	uncharacterized protein LOC104888384
gene569	654.587	610.973	670.238	411.406	497.389	539.841	-0.418233	down	0.129364	0.78618	LOC104888392	uncharacterized protein LOC104888392
gene570	297.802	169.598	234.358	270.273	238.507	382.334	0.344635	up	0.221051	0.96766	LOC104888402	VIN3-like protein 2
gene572	63.44	154.524	109.738	36.668	16.669	31.196	-1.95476	down	1.41057e-07	1.85744e-05	LOC104890505	hypothetical protein BVRB_1g005640
gene573	37.421	120.172	67.693	47.313	16.388	23.002	-1.37757	down	0.000267656	0.0125316	LOC109135315	glutamate receptor 2.6-like
gene574	1886.05	2048.75	1788.17	2370.73	1816.13	2011.53	0.115129	up	0.667259	1	LOC104888415	probable methyltransferase PMT13
gene575	12.393	30.152	17.461	27.895	9.393	10.548	-0.326992	down	0.436713	1	LOC104888431	uncharacterized protein LOC104888431 isoform X2
gene576	107.546	154.79	131.856	130.881	105.101	165.807	0.0275394	up	0.951894	1	LOC104888442	homeobox-leucine zipper protein ANTHOCYANINLESS 2
gene577	1682.83	1858.74	1732.68	1994.04	1931.23	2139.03	0.201374	up	0.453411	1	LOC104888449	shaggy-related protein kinase epsilon isoform X1
gene578	1360.27	1490.45	1740.17	1434.88	1834.21	1672.25	0.106129	up	0.699497	1	LOC104888460	E3 ubiquitin-protein ligase At1g12760
gene579	233.075	101.681	41.503	101.036	68.897	21.49	-0.974951	down	0.00689813	0.14847	LOC104888471	BON1-associated protein 1
gene580	239.408	149.816	189.692	180.767	224.296	294.316	0.272719	up	0.349548	1	LOC104888487	cell division protein FtsY homolog, chloroplastic
gene581	290.756	312.117	314.49	287.81	406.053	298.336	0.113136	up	0.697123	1	LOC104888481	acyl-coenzyme A thioesterase 13
gene582	425.61	185.675	346.457	305.88	423.783	490.177	0.348982	up	0.247132	0.979282	LOC104888494	uncharacterized protein LOC104888494
gene583	4057.34	2251.61	4188.48	3817.18	3736.3	3402.95	0.061742	up	0.815388	1	LOC104888503	elicitor-responsive protein 3
gene584	1445.17	1650.79	1263.35	1188.2	978.372	972.424	-0.473797	down	0.0785805	0.64135	LOC104888511	digalactosyldiacylglycerol synthase 2, chloroplastic
gene585	262.818	226.177	158.784	235.87	260.987	282.708	0.267166	up	0.353683	1	LOC104888524	uncharacterized protein LOC104888524 isoform X1
gene586	300.626	287.943	262.757	367.568	288.623	270.074	0.121713	up	0.66147	1	LOC104888538	methionine adenosyltransferase 2 subunit beta isoform X2
gene587	5651.2	5686.08	6003.96	7313.24	7118.73	7669.27	0.349921	up	0.191788	0.925996	LOC104888549	uncharacterized protein LOC104888549
gene588	2662.57	2427.04	2251.08	3061.25	2984.46	3531.32	0.383663	up	0.147773	0.832466	LOC104888560	NAD-dependent malic enzyme 59 kDa isoform, mitochondrial
gene589	1194.23	787.319	625.719	592.382	705.445	200.863	-0.798835	down	0.0051575	0.12165	LOC104888569	(+)-neomenthol dehydrogenase
gene590	72.16	49.986	41.674	59.18	39.394	25.174	-0.404698	down	0.233929	0.974916	LOC104888576	uncharacterized protein LOC104888576
gene591	265.525	236.94	233.337	306.444	310.9	260.714	0.254998	up	0.362031	1	LOC104888590	putative threonine aspartase
gene592	819.701	812.142	705.443	1021.05	908.885	769.736	0.207951	up	0.438255	1	LOC104888585	bifunctional protein FolD 4, chloroplastic isoform X1
gene593	7.859	2.857	13.327	25.55	28.393	28.983	1.78608	up	0.00424831	0.106343	LOC104890551	uncharacterized protein LOC104890551
gene594	944.111	833.598	818.107	829.159	919.53	788.432	-0.0329958	down	0.91309	1	LOC104888595	K(+) efflux antiporter 2, chloroplastic
gene595	591.32	502.409	486.757	590.43	521.547	579.917	0.0982707	up	0.722054	1	LOC104888602	AUGMIN subunit 7
gene598	768.512	713.364	728.33	853.531	753.927	947.528	0.209134	up	0.438762	1	LOC104888616	acetyl-coenzyme A carboxylase carboxyl transferase subunit alpha, chloroplastic isoform X1
gene599	1997.33	1891.99	2018.14	2306.86	2224.03	1772.02	0.0934816	up	0.72506	1	LOC104888628	pre-mRNA cleavage factor Im 25 kDa subunit 2
gene600	1909.15	2567.18	3249.74	3934.83	1974.78	2032.42	0.0397734	up	0.908132	1	LOC104888641	uncharacterized protein LOC104888641
gene601	591.137	437.773	519.815	703.907	460.223	462.046	0.0704023	up	0.802656	1	LOC104888633	LIM domain-containing protein PLIM2c
gene602	2809.75	2954.53	2601.31	2631.16	2520.31	2383.2	-0.150923	down	0.573176	1	LOC104888647	DEAD-box ATP-dependent RNA helicase 8
gene604	13.815	0	3.514	11.229	1.702	4.246	-0.0127081	down	1	1	LOC104888669	myb-related protein Myb4
gene605	114.869	87.317	187.72	264.064	120.044	85.584	0.268587	up	0.445325	1	LOC104888676	remorin
gene606	461.126	362.18	306.387	400.908	501.835	334.208	0.130857	up	0.615363	1	LOC104888692	protein SLOW GREEN 1, chloroplastic
gene607	882.102	918.82	988.33	1050.48	962.92	1091.72	0.154773	up	0.575318	1	LOC104888699	uncharacterized protein LOC104888699
gene608	667.115	589.9	401.132	346.126	312.838	502.757	-0.513307	down	0.0563147	0.552985	LOC104888712	uncharacterized protein LOC104888712
gene609	400.477	302.461	339.736	410.283	374.83	408.216	0.194703	up	0.470146	1	LOC104888729	tRNA-specific adenosine deaminase 1 isoform X2
gene610	458.655	371.852	383.062	503.658	391.939	296.893	-0.0252789	down	0.942547	1	LOC104888756	uncharacterized protein LOC104888756 isoform X1
gene611	132.426	70.363	62.191	121.435	123.793	54.266	0.176642	up	0.552318	1	LOC104888770	O-glucosyltransferase rumi homolog
gene612	697.823	466.818	647.354	566.739	838.565	548.708	0.10886	up	0.6763	1	LOC104888778	O-glucosyltransferase rumi homolog
gene613	83.656	139.26	138.885	262.44	108.46	75.779	0.30404	up	0.406325	1	LOC104888787	actin-depolymerizing factor 10
gene614	1989.72	2881.5	2314.25	1933.58	2186.83	1680.92	-0.308697	down	0.243757	0.979282	LOC104888794	FT-interacting protein 1
gene615	1565.93	881.211	2673.91	2501.79	1482.31	1475.73	0.092419	up	0.759436	1	LOC104888802	putative ripening-related protein 1
gene616	1099.6	1088.33	1053.57	1198.24	1132.4	1214.83	0.129315	up	0.629588	1	LOC104888809	protein ACCUMULATION AND REPLICATION OF CHLOROPLASTS 6, chloroplastic
gene617	30.893	54.113	42.865	108.554	28.595	17.263	0.27209	up	0.419151	1	LOC104888816	kinesin-like protein KIN-7F
gene618	105.831	112.739	75.13	106.69	81.645	97.829	-0.0375007	down	0.915302	1	LOC104888824	pentatricopeptide repeat-containing protein At1g25360
gene619	1576.15	1488.42	1753.73	1653.74	1670.89	2036.1	0.153902	up	0.570476	1	LOC104888841	uncharacterized TPR repeat-containing protein At1g05150
gene620	2450.78	2384.55	2042.87	1820.07	1990.81	1714.91	-0.315852	down	0.242346	0.979282	LOC104888848	protein LTV1 homolog isoform X1
gene621	2264.55	2478.05	2883.67	2480.74	2660.52	2610.07	0.0234664	up	0.940881	1	LOC104888861	DNA-binding protein HEXBP
gene624	171.262	124.524	250.225	166.566	138.462	188.947	-0.144491	down	0.662452	1	LOC104890602	glycine-rich cell wall structural protein 2-like
gene625	2423.92	2365.11	2558.9	2992.77	2657.07	3091.59	0.250531	up	0.356368	1	LOC104888885	probable small nuclear ribonucleoprotein F
gene626	642.832	516.221	808.666	789.705	1112.8	844.393	0.481278	up	0.0782081	0.639165	LOC104888895	B-box zinc finger protein 20
gene627	146.392	206.332	121.459	331.945	99.863	196.58	0.406209	up	0.179066	0.904639	LOC104890611	hypothetical protein BVRB_1g006260
gene628	655.334	696.291	680.804	586.494	613.438	669.196	-0.120839	down	0.65159	1	LOC104888902	uncharacterized protein LOC104888902
gene629	337.95	201.677	229.249	193.489	238.751	316.166	-0.0389297	down	0.916002	1	LOC104888917	floral homeotic protein DEFICIENS isoform X1
gene631	55.098	50.077	93.44	74.639	74.649	19.756	-0.232572	down	0.554036	1	LOC104888928	S-type anion channel SLAH1-like
gene632	2443.46	2666.56	2274.13	3142.61	2153.93	2590.64	0.0950755	up	0.72262	1	LOC104888938	coatomer subunit alpha-2-like
gene633	247.572	113.082	211.003	77.968	208.497	312.156	0.0664928	up	0.834304	1	LOC104888947	protein SHI RELATED SEQUENCE 1-like
gene634	1114.25	1159.14	1001.88	1285.6	977.274	1008.06	-0.00190987	down	0.997855	1	LOC104888955	V-type proton ATPase subunit a3
gene635	11715.4	11250.9	12220.9	12249.7	13159.7	13705.3	0.152663	up	0.565907	1	LOC104888961	cysteine protease RD19A
gene637	2158.97	2024.59	2187.11	2076.33	2343.33	1866.09	-0.0193627	down	0.948901	1	LOC104888968	general transcription factor IIF subunit 2
gene638	25217.1	16547.2	17558.3	18116	20757	20260.4	-0.00460999	down	0.993769	1	LOC104888980	protein WALLS ARE THIN 1
gene640	176.916	167.009	411.468	117.616	79.104	58.485	-1.56556	down	1.39455e-07	1.84919e-05	LOC104888997	purple acid phosphatase
gene641	4616.99	4738.96	4556.99	6337.88	5954.52	6918.28	0.465481	up	0.0824195	0.652815	LOC104889006	histone H2AX
gene642	986.295	836.288	1011.23	793.513	869.612	931.555	-0.12719	down	0.636995	1	LOC104889014	WD repeat-containing protein 76
gene643	1715.31	1646	1779.2	1866.14	1948.92	1557.01	0.0635663	up	0.81265	1	LOC104889024	uncharacterized protein LOC104889024
gene644	1414.39	1346.94	1168.48	1237.89	971.585	1312.71	-0.157988	down	0.555902	1	LOC104889031	sodium/hydrogen exchanger 1
gene645	1054.82	980.147	1143.51	1001.48	1048.3	1078.02	-0.023191	down	0.930437	1	LOC104889040	vesicle-associated protein 2-2
gene646	118.56	64.653	74.239	113.662	58.411	196.204	0.516483	up	0.195925	0.929477	LOC104890650	dehydration-responsive element-binding protein 2D-like
gene647	134.185	96.645	97.894	107.007	109.765	217.871	0.402951	up	0.173671	0.890716	LOC104889051	probable GTP-binding protein OBGC2 isoform X1
gene648	389.72	340.6	333.524	388.788	363.661	279.212	-0.0443175	down	0.894048	1	LOC104889066	glucose-induced degradation protein 8 homolog
gene649	1577.63	2325.56	1786.56	1785.37	1920.05	1959.78	-0.00624014	down	0.97521	1	LOC104889076	ervatamin-B
gene650	536.543	566.096	667.601	622.552	589.014	892.609	0.249309	up	0.383125	1	LOC104889085	uncharacterized protein LOC104889085
gene651	622.878	203.438	115.236	545.08	187.077	438.147	0.31377	up	0.262965	0.988123	LOC104889096	putative germin-like protein 2-1
gene652	50.316	43.902	20.479	25.447	36.358	32.99	-0.274937	down	0.670614	1	LOC104889105	putative germin-like protein 2-1
gene653	93.592	18.903	38.798	176.56	252.749	51.136	1.66701	up	3.10298e-06	0.000277541	LOC104889109	putative germin-like protein 2-1
gene654	91.238	25.959	24.218	90.28	277.518	121.917	1.79199	up	2.01863e-06	0.000192375	LOC104889115	putative germin-like protein 2-1
gene655	639.907	85.897	283.824	323.628	546.454	282.394	0.190912	up	0.465871	1	LOC104889122	putative germin-like protein 2-1
gene657	2631.11	665.688	2480.74	2089.05	2395.46	657.085	-0.16824	down	0.561091	1	LOC104889130	putative germin-like protein 2-1
gene660	30.275	105.663	30.806	52.497	0	104.213	-0.0895359	down	0.905728	1	LOC104890697	uncharacterized protein LOC104890697
gene661	280.78	32.81	45.916	124.976	340.888	172.588	0.828557	up	0.0124782	0.223218	LOC104889143	thioredoxin H-type
gene662	24297	23772.2	25615.4	23285.5	28094.7	24323.3	0.0389979	up	0.881701	1	LOC104889150	thioredoxin H-type 1
gene663	2833.48	3163.85	2440.29	3169.59	2568.23	3428.49	0.119504	up	0.653921	1	LOC104889159	beta-galactosidase 5
gene664	753.917	881.236	718.581	1089.39	999.887	1192.75	0.479638	up	0.0822632	0.651849	LOC104889166	uncharacterized protein LOC104889166
gene666	1951.28	2072.25	1757.99	1138.03	1439.12	1565.3	-0.480966	down	0.0703511	0.60941	LOC104890703	uncharacterized protein LOC104890703
gene667	125.384	114.146	154.997	108.931	140.903	133.759	-0.0405473	down	0.897486	1	LOC104889177	pentatricopeptide repeat-containing protein At1g19720
gene668	1051.95	1183.15	910.65	1040.42	922.161	922.897	-0.124593	down	0.643806	1	LOC104889188	DNA repair protein UVH3
gene669	488.023	597.133	532.343	512.771	382.296	322.411	-0.409868	down	0.134171	0.796792	LOC104889207	cytokinin dehydrogenase 5
gene670	626.754	599.026	642.249	590.43	678.666	626.201	0.0209071	up	0.942075	1	LOC104889212	probable ubiquitin-conjugating enzyme E2 18 isoform X1
gene671	273.085	288.096	227.232	237.867	272.853	277.672	-3.84277e-05	down	1	1	LOC104889227	uncharacterized protein LOC104889227
gene672	1938.31	2037.35	1989.71	1573.26	1923.21	1569.74	-0.235705	down	0.377385	1	LOC104889253	BEL1-like homeodomain protein 3 isoform X1
gene673	228.927	116.616	159.013	108.449	141.825	212.337	-0.125214	down	0.680701	1	LOC104889277	BEL1-like homeodomain protein 11
gene674	825.981	858.393	807.738	678.694	632.083	613.829	-0.372805	down	0.170328	0.884432	LOC104889285	uncharacterized protein LOC104889285
gene675	1115.03	2864.07	2908.01	3472.71	1406.71	2209.86	0.0417424	up	0.924632	1	LOC104889296	peroxidase 9
gene676	146.061	270.417	156.878	320.49	206.106	252.714	0.442764	up	0.11245	0.754524	LOC104889300	FT-interacting protein 1
gene677	43.215	21.753	30.443	28.821	42.581	28.607	0.0679002	up	1	1	LOC104890721	putative pectinesterase 11
gene678	55.35	17.755	43.068	31.756	57.746	56.036	0.325114	up	0.469259	1	LOC104889309	putative pectinesterase 11
gene679	110.632	60.33	96.49	68.512	119.392	106.862	0.140289	up	0.697298	1	LOC104889314	putative pectinesterase 11
gene680	35.787	21.684	8.092	4.309	15.672	19.553	-0.729744	down	0.351914	1	LOC104889323	protein ZGRF1-like
gene681	173.76	180.19	159.416	126.569	185.246	129.568	-0.217955	down	0.515537	1	LOC104889330	uncharacterized protein LOC104889330
gene682	39.879	37.281	52.172	58.654	44.908	49.026	0.238557	up	0.641187	1	LOC104890727	uncharacterized protein LOC104890727
gene684	5950.23	1672.06	14410.4	2607.35	3544.71	5112.97	-0.967796	down	0.000272995	0.0127501	LOC104889342	uncharacterized protein LOC104889342
gene685	861.326	958.263	923.943	1036.54	869.147	914.286	0.0396464	up	0.890808	1	LOC104889348	uncharacterized protein LOC104889348
gene686	726.135	606.681	694.804	534.251	695.796	659.268	-0.101924	down	0.72099	1	LOC104889351	constitutive photomorphogenesis protein 10
gene687	165.926	56.162	93.15	96.11	101.478	232.116	0.446898	up	0.183494	0.912553	LOC104889359	transmembrane protein 136
gene688	449.013	384.624	398.058	371.745	360.779	549.624	0.0579176	up	0.851138	1	LOC104889369	uncharacterized protein LOC104889369 isoform X1
gene689	1366.83	1480.25	1418.47	1276.6	1201.7	1137.26	-0.238513	down	0.373055	1	LOC104889378	uncharacterized protein LOC104889378
gene690	0.964	1.051	0.98	4.177	4.747	5.923	2.30839	up	0.0193699	0.2954	LOC104890737	uncharacterized protein LOC104890737
gene691	31.88	28.448	82.572	28.268	31.413	74.821	-0.0873764	down	0.81153	1	LOC104889387	protein TIC 20-I, chloroplastic
gene693	4377.59	3919.69	4450.36	4879.69	4375.02	3822.37	0.0368102	up	0.888351	1	LOC104889396	bZIP transcription factor 44
gene694	380.131	283.812	342.664	317.956	432.375	492.405	0.304018	up	0.286945	1	LOC104889412	omega-amidase, chloroplastic isoform X4
gene695	1585	1428.03	1576.06	1570.13	1616.73	1627.8	0.0692249	up	0.796129	1	LOC104889438	mitogen-activated protein kinase homolog NTF3
gene696	94.532	205.201	141.95	115.378	231.509	110.572	0.0506308	up	0.858793	1	LOC104890768	hypothetical protein BVRB_1g006950
gene697	17.423	7.601	0	0	0	34.27	0.453587	up	0.815578	1	LOC104889455	lectin isoform X2
gene698	24.938	9.973	3.383	9.91	4.914	0	-1.369	down	0.00723803	0.153521	LOC104889464	putative disease resistance protein RGA3
gene699	374.282	706.45	346.645	519.858	382.341	328.659	-0.213702	down	0.438114	1	LOC104889474	omega-hydroxypalmitate O-feruloyl transferase
gene700	732.919	751.528	847.752	744.504	946.436	813.735	0.102932	up	0.7094	1	LOC104889484	uncharacterized protein LOC104889484
gene701	934.273	1009.99	813.409	789.68	803.881	784.571	-0.213621	down	0.433975	1	LOC104889499	cyclin-T1-3
gene702	233.064	170.097	128.382	180.414	157.127	161.57	-0.0908252	down	0.801255	1	LOC104889507	transcription factor bHLH110-like
gene703	706.601	570.203	686.306	831.514	891.398	1118.73	0.533582	up	0.0497761	0.515768	LOC104889517	bifunctional nuclease 1
gene704	573.651	401.057	404.105	336.524	325.295	397.815	-0.37986	down	0.172715	0.889726	LOC104889532	phosphatidylinositol/phosphatidylcholine transfer protein SFH8-like
gene707	788.495	902.109	723.683	773.384	710.304	955.975	0.0150847	up	0.961868	1	LOC104889550	pentatricopeptide repeat-containing protein At4g01570
gene708	802.614	375.636	453.713	353.26	428.753	455.542	-0.399115	down	0.156465	0.856515	LOC104889576	inositol-pentakisphosphate 2-kinase
gene711	770.021	440.392	447.179	380.612	362.71	290.914	-0.680522	down	0.0159802	0.261898	LOC104889589	abscisic acid 8'-hydroxylase 4 isoform X1
gene712	1014.8	696.748	710.442	609.621	869.008	1160.66	0.12396	up	0.645782	1	LOC104889602	uncharacterized protein LOC104889602
gene713	813.159	736.267	957.511	742.686	871.784	1270	0.202382	up	0.490447	1	LOC104889609	50S ribosomal protein L31, chloroplastic
gene714	379.229	208.665	481.478	325.825	385.451	480.905	0.156839	up	0.585189	1	LOC104889614	glucose-1-phosphate adenylyltransferase large subunit, chloroplastic/amyloplastic isoform X1
gene715	7.885	3.969	5.554	5.916	5.378	5.965	-0.0123994	down	1	1	LOC104889628	DNA-directed RNA polymerase I subunit 1 isoform X1
gene716	16.284	10.149	2.367	10.084	2.292	0	-1.21832	down	0.170939	0.884432	LOC104889643	mannan endo-1,4-beta-mannosidase 4-like
gene717	4420.43	2522.34	6107.56	5727.43	5176.68	4075.69	0.198932	up	0.463518	1	LOC104889652	abscisic stress-ripening protein 1
gene718	13992.7	8718.2	15008.9	10260.4	9648.73	6836.42	-0.496025	down	0.0632939	0.588323	LOC104889661	abscisic stress-ripening protein 1
gene719	54.347	32.106	124.425	36.811	80.325	25.054	-0.568579	down	0.136394	0.800632	LOC104889670	dihydroflavonol 4-reductase
gene720	19251.5	17346.5	19095.4	22472.7	22770.4	18497.7	0.194709	up	0.458275	1	LOC104889680	nascent polypeptide-associated complex subunit beta-like
gene721	24218.2	15685.9	8156.28	9335.23	11519	14502.9	-0.442851	down	0.105872	0.734825	LOC104889689	jasmonate-induced protein homolog
gene722	33.216	23.185	28.39	24.478	36.656	37.567	0.219146	up	0.585095	1	LOC104889703	uncharacterized protein LOC104889703 isoform X2
gene723	33.655	17.314	29.076	25.462	27.53	37.471	0.17651	up	0.615847	1	LOC104889732	DNA-directed RNA polymerase I subunit 1-like
gene725	1316.49	1174.42	1145.18	1189.57	1338.26	1195.67	0.0342718	up	0.89461	1	LOC104889742	uncharacterized protein LOC100305969
gene726	79.628	87.946	66.666	99.404	83.427	81.782	0.175894	up	0.557019	1	LOC104889750	pentatricopeptide repeat-containing protein At3g20730
gene727	408.795	426.262	372.45	388.341	401.115	417.391	-0.000788763	down	1	1	LOC104889766	chromo domain-containing protein LHP1 isoform X2
gene729	547.521	659.192	542.649	688.408	589.705	643.956	0.135831	up	0.619648	1	LOC104889781	RINT1-like protein MAG2 isoform X1
gene730	100.827	103.302	52.852	56.29	90.317	108.927	-0.00814634	down	1	1	LOC104889797	glycine-rich protein A3
gene731	20628.2	16694.3	15913.9	12948.9	20775.6	23906.1	0.114424	up	0.655873	1	LOC104889805	_
gene732	583.342	555.974	499.744	526.045	506.529	598.49	-0.00705526	down	0.983103	1	LOC104889813	uncharacterized protein LOC104889813 isoform X2
gene733	2821.73	2321.48	2234.03	2485.5	3052.05	3095.08	0.226718	up	0.388513	1	LOC104889829	cytosolic sulfotransferase 5-like
gene735	330.066	459.164	466.08	248.202	116.152	182.181	-1.19965	down	6.36831e-05	0.00384573	LOC104890830	cytosolic sulfotransferase 15-like
gene736	184.101	382.634	180.259	82.818	17.113	21.351	-2.6227	down	1.32823e-12	4.66406e-10	LOC104890839	cytosolic sulfotransferase 5-like
gene738	621.774	875.134	579.657	301.156	41.072	21.351	-2.51385	down	1.21733e-15	6.7891e-13	LOC104889844	hypothetical protein BVRB_1g007370
gene739	40.262	49.639	30.281	41.736	32.772	30.128	-0.199836	down	0.652012	1	LOC104890952	IAA-amino acid hydrolase ILR1-like 6
gene740	888.657	552.807	612.871	708.032	935.623	892.183	0.303791	up	0.251477	0.979282	LOC104890959	delta-aminolevulinic acid dehydratase, chloroplastic
gene741	7.59	0	3.861	12.338	14.957	37.321	2.49611	up	0.00791645	0.164596	LOC104890965	22.0 kDa class IV heat shock protein
gene742	306.968	204.142	157.444	251.532	186.89	404.983	0.33518	up	0.25949	0.983094	LOC104890973	two-component response regulator ORR9
gene743	31592.5	37510.5	36319.9	40176.5	44766.7	30952.7	0.13664	up	0.604798	1	LOC104890984	protein disulfide-isomerase
gene744	47.135	18.939	60.582	59.147	31.777	42.696	0.0772188	up	0.94041	1	LOC104890992	B3 domain-containing protein REM5
gene745	474.15	457.786	539.585	460.502	371.886	508.574	-0.134039	down	0.609925	1	LOC104891002	uncharacterized protein LOC104891002
gene746	4626.9	4304.95	4191.76	4163.03	4972.11	3995.13	0.000732726	up	0.988884	1	LOC104891011	probable L-ascorbate peroxidase 6, chloroplastic isoform X1
gene750	2225	1798.31	1884.1	2088.84	1852.5	2054.97	0.0215499	up	0.931102	1	LOC104891026	aldehyde dehydrogenase family 3 member H1
gene751	117.276	130.232	110.653	201.042	100.849	60.29	0.0161025	up	0.976634	1	LOC104891033	dnaJ homolog subfamily B member 1
gene752	270.567	308.084	270.116	342.093	299.296	353.541	0.229226	up	0.40536	1	LOC104891044	kinesin-like protein KIN-7C, mitochondrial isoform X2
gene753	76.566	61.238	109.071	70.53	98.076	54.907	-0.14342	down	0.663822	1	LOC104891062	zinc finger BED domain-containing protein RICESLEEPER 2 isoform X1
gene754	745.051	614.618	629.254	720.516	846.428	760.246	0.226601	up	0.400207	1	LOC104891078	replication factor C subunit 3
gene755	482.413	564.105	458.176	634.043	488.092	582.631	0.180103	up	0.502962	1	LOC104891081	uncharacterized protein LOC104891081 isoform X1
gene756	427.103	296.429	410.278	352.814	288.408	348.815	-0.195624	down	0.50638	1	LOC104891090	gamma-glutamylcyclotransferase 2-3
gene757	1334.51	1247.28	1230.16	1299.02	1320.02	1511.61	0.11584	up	0.666181	1	LOC104891096	glutamic acid-rich protein isoform X1
gene758	1434.79	1423.17	1544.06	1167.8	1471.93	1375.52	-0.132676	down	0.625307	1	LOC104891108	uncharacterized protein LOC104891108
gene759	213.207	170.306	241.39	348.217	239.67	243.648	0.412143	up	0.17735	0.901328	LOC104891131	uncharacterized protein LOC104891131
gene760	499.496	347.527	466.629	468.989	540.965	606.115	0.298905	up	0.278804	1	LOC104891113	RNA polymerase II transcription factor B subunit 4 isoform X3
gene762	1123.08	966.815	1042.73	1323.66	1078.69	1304.86	0.242964	up	0.366856	1	LOC104891141	lysM domain-containing GPI-anchored protein 1
gene763	256.536	288.249	233.109	219.827	245.133	239.097	-0.143881	down	0.601677	1	LOC104891151	uncharacterized protein LOC104891151
gene764	3.967	5.769	2.691	1.433	1.303	0	-2.18211	down	0.0775917	0.637476	LOC104893333	uncharacterized protein LOC104893333
gene765	761.748	422.737	761.407	659.258	572.879	1495.68	0.487314	up	0.0822558	0.651849	LOC104891156	uncharacterized protein LOC104891156
gene766	2053.54	1775.66	1752.83	1844.33	1881.82	1601.65	-0.0672482	down	0.813141	1	LOC104891165	UDP-galactose transporter 1
gene767	1060.61	1091.84	942.95	1059.58	1036.68	1086.98	0.0403746	up	0.878046	1	LOC104891171	probable ubiquitin-like-specific protease 2B
gene769	4868.93	4288.63	4821.54	3579.96	4298.76	4384.96	-0.188879	down	0.479034	1	LOC104891182	MADS-box protein JOINTLESS
gene770	431.088	367.522	435.556	315.843	388.871	399.334	-0.160733	down	0.585254	1	LOC104891201	proteasome assembly chaperone 4
gene771	1071.12	1150.43	1240.86	1021.23	1097.18	1282.71	-0.0257666	down	0.915866	1	LOC104891211	uncharacterized protein LOC104891211
gene772	744.86	648.753	720.424	713.1	702.817	818.623	0.0799771	up	0.775459	1	LOC104891217	histone-lysine N-methyltransferase ATX1 isoform X1
gene773	5079.49	3026.51	4478.42	5033.78	4475.56	4791.24	0.184435	up	0.482006	1	LOC104891226	basic endochitinase
gene777	1636.57	1627.37	1546.96	1912.98	1831.29	1444.51	0.109088	up	0.678202	1	LOC104891237	AP-4 complex subunit mu isoform X1
gene778	316.594	222.622	542.558	297.958	457.666	519.792	0.237568	up	0.419065	1	LOC104891247	AT-hook motif nuclear-localized protein 28
gene779	1243.56	1445.12	1152.49	1070.63	1005.87	911.931	-0.362151	down	0.175852	0.898307	LOC104891252	ubiquitin carboxyl-terminal hydrolase 16
gene780	13076.1	19271.9	23331.6	13919.1	14874.3	11695.5	-0.459623	down	0.0784458	0.640607	LOC104891270	universal stress protein PHOS34
gene781	1715.57	2587.47	3202.97	1807.57	1814.78	1583.36	-0.527951	down	0.0443308	0.486741	LOC104891261	pentatricopeptide repeat-containing protein At4g15720
gene782	67.957	37.058	46.099	55.236	44.64	69.619	0.165602	up	0.724014	1	LOC104891277	zinc finger BED domain-containing protein RICESLEEPER 1
gene783	1.207	0	1.229	0	3.569	0	0.550442	up	1	1	LOC104891287	uncharacterized protein LOC104891287 isoform X1
gene784	2426.61	2848.97	4638.64	3051.7	3396.73	3627.89	0.023399	up	0.960167	1	LOC104891295	aspartyl protease AED3
gene785	5.653	0	3.835	6.127	7.427	11.583	1.40535	up	0.170939	0.884432	LOC104891302	uncharacterized protein LOC104891302
gene786	66.312	66.034	90.943	56.242	340.901	106.331	1.17299	up	0.000418265	0.0179032	LOC104891313	heme-binding-like protein At3g10130, chloroplastic
gene787	12.301	23.477	40.678	6.665	33.331	15.122	-0.472084	down	0.419145	1	LOC104891322	NAD(P)H-quinone oxidoreductase subunit N, chloroplastic
gene788	300.176	332.452	226.951	379.696	283.87	294.759	0.156884	up	0.563561	1	LOC104891330	rho GTPase-activating protein REN1 isoform X2
gene789	1668.58	1518.39	1618.98	1466.79	1437.96	1289.18	-0.19652	down	0.469949	1	LOC104891343	uncharacterized protein LOC104891343 isoform X1
gene790	982.143	840.017	837.619	825.54	788.418	934.576	-0.0616387	down	0.822279	1	LOC104891356	uncharacterized protein LOC104891356
gene791	2887.8	2906.38	3270.45	2979.31	3568.88	3459.86	0.142841	up	0.594292	1	LOC104891360	glucose-6-phosphate isomerase 1, chloroplastic
gene792	566.976	452.734	453.291	277.966	565.313	452.228	-0.185241	down	0.534507	1	LOC104891366	uncharacterized protein LOC104891366
gene793	4.749	12.948	2.416	10.293	8.189	1.46	-0.0123163	down	1	1	LOC104891380	agamous-like MADS-box protein AGL61
gene794	45.517	97.63	58.665	70.703	38.869	39.169	-0.440202	down	0.194198	0.929369	LOC104891371	protein DETOXIFICATION 27
gene795	1769.38	1647.8	1699.65	1325.38	1656.71	1701.83	-0.127531	down	0.63663	1	LOC104891385	AT-rich interactive domain-containing protein 5
gene796	8884.14	6153.23	10981.2	7162.88	15985.3	4911.65	0.108963	up	0.664139	1	LOC104893376	_
gene797	265.78	222.812	185.675	141.868	220.842	109.725	-0.513201	down	0.0917495	0.689012	LOC104891391	purine permease 3-like
gene800	478.915	381.352	436.725	378.936	483.323	450.223	0.017128	up	0.948956	1	LOC104891422	serine/threonine-protein kinase PEPKR2
gene801	0	8.484	0	0	2.555	0	-1.73024	down	0.631123	1	LOC104893383	caffeine synthase 1-like
gene803	5.106	13.923	0	13.835	2.516	3.139	0.034529	up	1	1	LOC104891431	caffeine synthase 1
gene804	7.371	13.398	12.5	13.313	4.842	18.123	0.124906	up	1	1	LOC104893427	uncharacterized protein LOC104893427
gene805	2834.68	2462.97	1657.78	1956.75	2015.09	1155.13	-0.440033	down	0.109982	0.745878	LOC104891439	esterase OVCA2-like
gene806	1477.96	1361.07	1595.58	1177.28	1361.34	1473.03	-0.14461	down	0.58623	1	LOC104891446	pyridoxine/pyridoxamine 5'-phosphate oxidase 1, chloroplastic
gene807	3672.81	4857.31	3992.57	3703.32	4222.3	5417.91	0.0915968	up	0.73953	1	LOC104891460	transport inhibitor response 1-like protein
gene808	2761.07	2812.29	3257.82	2752.09	2892.71	3192.39	0.000980175	up	0.99523	1	LOC104891478	GEM-like protein 1
gene810	18.606	0	4.207	4.481	2.037	25.414	0.485093	up	0.577547	1	LOC104891487	zinc-finger homeodomain protein 1-like
gene811	6.133	6.689	0	13.294	0	0	0.052142	up	1	1	LOC109134693	uncharacterized aarF domain-containing protein kinase At4g31390, chloroplastic-like
gene813	235.271	188.674	222.497	188.978	252.276	314.75	0.225872	up	0.428043	1	LOC104891495	serine/threonine-protein kinase-like protein At3g51990
gene814	2185.1	2038.96	1902.28	1680.77	1566.67	1455.82	-0.381365	down	0.159924	0.864817	LOC104891503	uncharacterized protein LOC104891503
gene815	540.592	527.994	572.353	467.186	488.371	515.79	-0.157384	down	0.560374	1	LOC104891512	WD and tetratricopeptide repeats protein 1
gene816	4091.79	3693.31	3073.48	2869.5	3735.26	4045.91	-0.027891	down	0.928196	1	LOC104891529	transcription factor bHLH143
gene817	2012.93	1487.46	1236.94	1392.65	1284.69	1284.57	-0.25788	down	0.350732	1	LOC104891536	cyclin-D4-1
gene818	1579.21	1244.4	1586.81	1664.38	1610.51	1776.38	0.195731	up	0.47403	1	LOC104891541	protein CutA, chloroplastic
gene819	640.245	667.489	652.495	529.952	716.296	456.137	-0.203465	down	0.45824	1	LOC104891548	probable receptor-like protein kinase At2g23200
gene820	7356.09	8297.27	12950.8	9740.95	6312.37	7256.98	-0.295259	down	0.250519	0.979282	LOC104891554	14-3-3 protein 1
gene821	0	3.443	3.212	3.421	4.666	5.821	1.06307	up	0.410629	1	LOC104893473	zinc finger MYM-type protein 1-like
gene822	618.721	477.047	833.489	592.961	647.262	340.228	-0.287709	down	0.292842	1	LOC104891562	protein DETOXIFICATION 27
gene824	1045.64	656.841	904.737	490.794	392.498	349.784	-1.08025	down	0.000111713	0.00628686	LOC104891568	putative clathrin assembly protein At4g40080
gene825	530.954	75.532	734.052	856.864	665.334	475.356	0.575421	up	0.0523646	0.532121	LOC104893489	serine/arginine-rich splicing factor RS2Z32-like
gene826	604.252	917.063	950.844	839.311	1195.81	947.901	0.271005	up	0.323847	1	LOC104891575	E3 ubiquitin-protein ligase ATL15 isoform X2
gene828	93.989	199.621	145.971	131.344	255.898	179.399	0.366304	up	0.230485	0.971429	LOC104893522	E3 ubiquitin-protein ligase ATL31
gene829	0	7.109	13.265	7.064	0	0	-1.52777	down	0.631123	1	LOC109135337	putative F-box protein At1g67623
gene830	10.028	10.937	5.102	0	14.821	12.328	0.0586679	up	1	1	LOC104893531	uncharacterized protein LOC104893531
gene832	264.726	625.932	602.478	438.004	629.213	665.788	0.21493	up	0.462173	1	LOC104891588	E3 ubiquitin-protein ligase ATL6
gene836	585.097	340.92	1019.44	390.877	675.237	706.972	-0.133849	down	0.606903	1	LOC104891599	transcription factor bHLH94
gene838	171.674	154.895	174.684	162.37	107.645	178.431	-0.160604	down	0.577354	1	LOC104891609	2-succinylbenzoate--CoA ligase, chloroplastic/peroxisomal isoform X1
gene839	144.01	89.439	95.655	95.375	100.511	110.649	-0.102491	down	0.78041	1	LOC104891634	E3 ubiquitin-protein ligase RING1-like
gene842	791.027	890.671	664.771	1114.09	1590.41	1043.32	0.67556	up	0.0131165	0.229019	LOC104891639	uncharacterized protein LOC104891639 isoform X1
gene843	4238.57	4685.79	3472.43	4320.89	4099.39	1913.79	-0.262559	down	0.337655	1	LOC104891651	uncharacterized protein LOC104891651 isoform X1
gene845	438.535	374.203	295.941	453.093	398.522	435.76	0.21559	up	0.439295	1	LOC104891674	uncharacterized protein LOC104891674
gene846	129.654	139.088	92.997	94.441	108.904	164.615	0.0245996	up	0.953665	1	LOC104891688	28 kDa ribonucleoprotein, chloroplastic
gene849	538.408	318.231	265.087	248.454	335.421	525.243	-0.0163074	down	0.986731	1	LOC104891714	blue copper protein
gene850	16992.7	16637.9	23169.6	27650.6	19866.5	43706.6	0.683513	up	0.0112072	0.209577	LOC104891723	shematrin-like protein 2
gene851	199.179	126.095	97.841	187.324	163.549	195.607	0.369117	up	0.188445	0.922522	LOC104891740	isoamylase 3, chloroplastic isoform X1
gene852	649.442	679.128	613.802	717.88	606.365	618.977	0.000631198	up	0.999254	1	LOC104891775	protein FAM91A1 isoform X1
gene853	2243.37	2215.22	1209.46	1054.59	1283.81	1120.01	-0.712743	down	0.00958902	0.189009	LOC104893660	uncharacterized protein LOC104893660
gene855	1213.49	1237.79	1150.86	1033.36	1122.1	1017.19	-0.183165	down	0.496178	1	LOC104891793	E3 ubiquitin-protein ligase BRE1-like 2 isoform X1
gene856	267.436	285.844	246.273	291.279	179.19	220.278	-0.211035	down	0.457333	1	LOC104891814	uncharacterized protein At1g04910
gene858	62.427	51.064	34.029	70.07	50.527	109.635	0.642167	up	0.0831138	0.654215	LOC104891829	thylakoid lumenal 29 kDa protein, chloroplastic isoform X1
gene859	3.76	4.101	3.826	2.038	3.705	18.492	1.052	up	0.271327	0.995458	LOC104891822	exopolygalacturonase-like
gene860	0	0	0	2.548	0	5.78	11.4393	up	0.256198	0.979282	LOC104891842	exopolygalacturonase
gene862	0	2.326	0	0	2.101	2.621	1.0206	up	1	1	LOC104891852	exopolygalacturonase
gene863	775.885	142.916	526.324	562.436	1425.38	786.382	0.940876	up	0.000477465	0.0198982	LOC104891868	exopolygalacturonase isoform X1
gene864	360.234	352.174	279.185	341.851	456.104	371.722	0.23829	up	0.384798	1	LOC104891882	serine--tRNA ligase, chloroplastic/mitochondrial isoform X1
gene865	6345.66	5930.09	6490.76	7681.18	8557.59	7334.69	0.329003	up	0.214389	0.961578	LOC104891896	cytochrome c oxidase subunit 6b-1
gene866	1896.03	2859.09	2898.1	2231.23	2022.56	1510.01	-0.409045	down	0.121727	0.772229	LOC104891903	alcohol dehydrogenase-like 2 isoform X1
gene868	666.064	414.634	575.615	451.559	608.348	635.617	0.0337558	up	0.904498	1	LOC104891924	hypothetical protein BVRB_1g008600
gene869	28208.8	27037.1	31436.9	31476.2	30637.2	31495.5	0.110899	up	0.679603	1	LOC104891933	14-3-3-like protein
gene870	796.836	915.859	823.278	821.486	1002.58	977.077	0.143475	up	0.599459	1	LOC104891940	serine/threonine-protein kinase SAPK2
gene871	29858.4	31695.1	31679.5	34028.7	34158.7	35601.2	0.154735	up	0.561613	1	LOC104891949	40S ribosomal protein S6-1
gene872	1023	946.038	696.369	731.757	767.521	722.57	-0.262594	down	0.338293	1	LOC104891956	F-box protein At1g78280
gene873	29179.2	30693.3	29978.5	30812.6	31794.7	17964.7	-0.157257	down	0.558719	1	LOC104891963	phospho-2-dehydro-3-deoxyheptonate aldolase 1, chloroplastic
gene876	1670.97	1305.88	1612.43	1323.98	1430.57	2114.06	0.0852453	up	0.757743	1	LOC104891973	F-box protein FBW2
gene877	2833.48	2615.63	3963.21	3405.25	3704.35	3614.37	0.188216	up	0.490461	1	LOC104891980	protein EXORDIUM-like 2
gene879	1356.09	1203.41	959.902	961.5	666.717	1059.63	-0.38888	down	0.15491	0.853154	LOC104891989	protein EXORDIUM
gene881	517.709	350.668	501.831	419.317	303.386	224.43	-0.532755	down	0.0642735	0.593528	LOC104891996	protein EXORDIUM
gene882	152.488	160.44	213.575	272.186	286.362	46.314	0.200163	up	0.492226	1	LOC104892004	protein EXORDIUM
gene884	2931.25	1461.96	1569.38	1426.45	1312.85	3226.3	0.000727384	up	0.987715	1	LOC104892013	protein EXORDIUM
gene886	54.262	43.606	34.871	111.42	59.094	24.576	0.555537	up	0.141494	0.815255	LOC104892031	protein EXORDIUM
gene887	151.625	217.701	58.589	183.041	204.245	77.863	0.120368	up	0.657539	1	LOC104892042	7-deoxyloganetin glucosyltransferase
gene889	415.748	621.088	371.49	484.635	18.933	75.162	-1.28301	down	6.19806e-06	0.000506584	LOC104892057	7-deoxyloganetin glucosyltransferase
gene891	0	0	0	0	0	7.341	11.2574	up	0.256198	0.979282	LOC104892067	7-deoxyloganetin glucosyltransferase
gene892	106.889	84.058	96.169	92.671	63.193	44.954	-0.515739	down	0.0734164	0.622038	LOC104892076	7-deoxyloganetin glucosyltransferase
gene893	9.48	29.294	33.761	42.806	28.022	56.327	0.809813	up	0.0411315	0.468068	LOC104892093	7-deoxyloganetin glucosyltransferase
gene894	3.476	5.055	10.611	50.228	3.425	34.186	2.19794	up	2.01892e-06	0.000192375	LOC104892084	uncharacterized protein LOC104892084
gene895	3.265	1.781	1.661	1.769	3.218	2.007	0.0604237	up	1	1	LOC104892102	7-deoxyloganetin glucosyltransferase-like
gene897	3225.56	3173.91	2228.67	2832.98	3442.85	3334.94	0.155604	up	0.545456	1	LOC104892116	7-deoxyloganetin glucosyltransferase
gene899	618.597	1082.41	990.242	1125.68	664.592	729.673	-0.0948869	down	0.706675	1	LOC104892130	RNA-binding protein 38-like
gene900	171.688	198.55	191.264	197.292	269.798	271.109	0.394717	up	0.168151	0.877884	LOC104893809	putative pentatricopeptide repeat-containing protein At3g15200
gene901	2141.91	2008.39	1465.27	1354.3	1731.53	1609.5	-0.258204	down	0.344059	1	LOC104892147	LOW QUALITY PROTEIN: dnaJ homolog subfamily C member 2-like
gene902	15259.4	16693	17978.4	19996.2	20961.3	19126.6	0.26705	up	0.316437	1	LOC104892167	40S ribosomal protein S6-1
gene904	1078.18	960.729	880.102	879.047	885.639	1015.54	-0.0702815	down	0.799835	1	LOC104892177	probable pectin methyltransferase QUA2 isoform X1
gene907	247.015	226.026	204.484	192.833	191.827	198.156	-0.217233	down	0.471492	1	LOC104892196	protein ROOT PRIMORDIUM DEFECTIVE 1
gene909	1947.37	1002.38	1597.26	1129.51	1433.38	1486.96	-0.16705	down	0.542988	1	LOC104892205	uncharacterized protein LOC104892205
gene911	608.361	560.605	632.74	533.15	555.976	669.559	-0.0348665	down	0.892586	1	LOC104892221	uncharacterized protein LOC104892221
gene912	1796.98	2063.34	1894.74	1834.56	1765.14	1628.25	-0.138587	down	0.603386	1	LOC104892242	5'-adenylylsulfate reductase-like 4
gene913	514.41	473.766	493.186	483.152	493.351	491.859	-0.0127165	down	0.972525	1	LOC104892251	uncharacterized protein LOC104892251
gene914	1293.51	1301.59	1261.34	769.747	792.794	662.571	-0.79339	down	0.00352061	0.0923345	LOC104892266	probable protein phosphatase 2C 9
gene916	1397.07	1566.31	2130.72	1504.89	1867.7	1847.3	0.0351896	up	0.913007	1	LOC104892284	cryptochrome-1 isoform X1
gene917	4.256	18.569	4.331	4.613	8.388	0	-1.06247	down	0.523504	1	LOC104892306	signal peptidase complex-like protein DTM1
gene918	1425.42	1244.85	1450.41	1299.67	1528.91	892.337	-0.147229	down	0.61089	1	LOC104892313	multifunctional methyltransferase subunit TRM112-like protein At1g22270
gene919	753.443	755.668	706.937	876.027	716.28	814.536	0.119153	up	0.664188	1	LOC104892323	uncharacterized protein LOC104892323
gene920	13.755	0	0	4.969	0	11.274	0.239814	up	1	1	LOC104892333	uncharacterized protein LOC104892333
gene921	253.838	229.442	194.6	231.756	215.853	265.033	0.0721473	up	0.807289	1	LOC104892341	probable mitochondrial adenine nucleotide transporter BTL3
gene922	1315.44	1084.84	1190.14	1415.05	1123.76	1119.25	0.0269221	up	0.92044	1	LOC104892351	monothiol glutaredoxin-S15, mitochondrial
gene923	88.784	110.343	75.634	88.386	50.862	87.571	-0.276632	down	0.358196	1	LOC104892358	synaptonemal complex protein 1-like isoform X1
gene925	389.14	317.88	395.962	261.23	338.416	311.824	-0.275141	down	0.326144	1	LOC104892391	carbon catabolite repressor protein 4 homolog 1-like
gene926	241.604	228.581	260.649	154.577	197.906	268.387	-0.235251	down	0.436531	1	LOC104892385	uncharacterized protein LOC104892385
gene929	0	0	6.172	3.287	2.989	3.729	0.696643	up	1	1	LOC104892402	protein TIC 20-I, chloroplastic-like isoform X1
gene930	293.922	353.164	334.558	433.451	403.213	414.701	0.35023	up	0.198263	0.934493	LOC104892425	sugar transport protein 5-like isoform X4
gene931	4304.56	4708.96	4613.48	5882.81	5852.21	5673.22	0.353303	up	0.185197	0.91736	LOC104892418	serine/arginine-rich splicing factor SC35 isoform X2
gene932	3.411	4.96	1.157	0	0	1.398	-2.76617	down	0.0462287	0.498139	LOC104892455	uncharacterized protein LOC104892455
gene933	3643.83	3203.72	3392.87	3326.82	3626.51	3753.81	0.064297	up	0.806272	1	LOC104892463	uncharacterized protein LOC104892463
gene934	1953.85	1922.1	1975.92	1579.17	1253	1486.05	-0.438459	down	0.103149	0.724899	LOC104892471	probable xyloglucan endotransglucosylase/hydrolase protein 23
gene937	0	3.065	8.578	3.045	0	6.909	-0.226051	down	1	1	LOC104892491	probable xyloglucan endotransglucosylase/hydrolase protein 25
gene938	391.572	437.878	331.19	273.954	336.991	272.172	-0.394243	down	0.163342	0.870516	LOC104892506	uncharacterized protein LOC104892506 isoform X1
gene939	671.056	580.818	673.1	631.487	630.626	469.729	-0.152531	down	0.58891	1	LOC104892516	FH protein interacting protein FIP2 isoform X1
gene940	1666.97	1716.37	1702.13	1951.84	1506.61	1585.93	-0.0117033	down	0.963694	1	LOC104892538	post-GPI attachment to proteins factor 3
gene941	193.698	133.894	192.929	88.697	91.397	139.184	-0.705138	down	0.0154353	0.256291	LOC104892548	hybrid signal transduction histidine kinase A-like
gene942	1031.37	1171.33	1086.31	1461.82	1001.54	1637.28	0.318197	up	0.245415	0.979282	LOC104892559	biotin carboxyl carrier protein of acetyl-CoA carboxylase, chloroplastic
gene944	1379.94	1463.18	1370.13	678.67	1049.96	750.08	-0.765343	down	0.00457046	0.111395	LOC104892569	TPR repeat-containing thioredoxin TTL1
gene945	609.053	594.582	697.738	482.344	549.762	696.379	-0.137533	down	0.612111	1	LOC104892577	uncharacterized protein LOC104892577
gene947	389.687	389.094	366.733	422.317	439.857	398.094	0.137735	up	0.623869	1	LOC104892587	uncharacterized protein LOC104892587
gene949	6980.89	9379.16	5050.65	3976.27	4616.2	3078.94	-0.875353	down	0.00112612	0.0388952	LOC104892603	probable trehalose-phosphate phosphatase D
gene951	1697.89	1971.69	1724.1	2138.86	2035.79	1600.33	0.0985443	up	0.710583	1	LOC104892618	endoplasmic reticulum-Golgi intermediate compartment protein 3
gene952	10594.5	14005.4	12492.3	8686.23	9982.16	10569.8	-0.343262	down	0.190974	0.924158	LOC104892628	ethylene-responsive transcription factor RAP2-4
gene957	3355.01	3898.36	3091.63	2093.35	2215.28	2075.66	-0.696335	down	0.00903339	0.181452	LOC104892639	uncharacterized WD repeat-containing protein C2A9.03-like isoform X1
gene958	102.909	181.647	89.557	118.863	42.695	79.902	-0.631684	down	0.0373701	0.442606	LOC104892658	probable beta-D-xylosidase 7
gene959	954.532	568.214	622.863	918.331	800.972	982.672	0.332627	up	0.208483	0.951085	LOC104892649	probable beta-D-xylosidase 7
gene960	112.233	96.759	87.01	126.264	108.481	113.007	0.23245	up	0.427752	1	LOC104892662	metallophosphoesterase 1 isoform X1
gene962	1288.85	1267.09	1027.45	988.558	1158.16	753.17	-0.305328	down	0.269956	0.994874	LOC104892673	random slug protein 5
gene964	2.827	9.249	2.876	6.127	0	3.475	-0.63877	down	0.73528	1	LOC109135359	uncharacterized protein LOC109135359
gene965	3393.49	3269.76	2998.64	2607.13	2937.89	1843.92	-0.386938	down	0.151456	0.845124	LOC104892681	uncharacterized protein LOC104892681
gene966	27591.2	23261.2	29700.7	28771.5	28128.3	40021.2	0.266869	up	0.318788	1	LOC104892686	major pollen allergen Lol p 11
gene968	0	5.764	0	34.365	0	6.497	2.82497	up	0.0794567	0.641677	LOC109135360	EH domain-containing protein 2-like
gene969	7325.19	3794.37	7034.23	6506.88	9046.17	5752.72	0.230973	up	0.372106	1	LOC104892694	probable glucan 1,3-beta-glucosidase A
gene970	406.514	348.015	320.238	310.282	368.25	249.874	-0.211196	down	0.474959	1	LOC104892702	uncharacterized protein LOC104892702
gene971	1475.85	1125.17	1492	1438.96	1840.11	1115.61	0.102594	up	0.699974	1	LOC104892707	uncharacterized protein LOC104892707
gene972	512.999	609.854	668.15	530.936	629.319	700.027	0.0547535	up	0.863379	1	LOC104892716	uncharacterized protein LOC104892716
gene973	223.953	93.453	73.317	156.175	97.862	43.093	-0.395048	down	0.233306	0.973794	LOC104892722	probable protein phosphatase 2C 2
gene974	1388.1	1152.16	1254.68	1730.96	1936.16	1507.01	0.447237	up	0.0971913	0.710737	LOC104892731	uncharacterized protein LOC104892731
gene975	1908.6	1915.07	1740.08	1775.29	1970.88	2153.26	0.0845176	up	0.749184	1	LOC104892736	histidine--tRNA ligase, cytoplasmic
gene976	3286.71	3627.96	4348.3	2662.47	3010.15	4895.29	-0.0918988	down	0.708918	1	LOC104892743	dentin sialophosphoprotein
gene977	2544.14	2967.14	2673.83	1839.53	1949.33	1428.08	-0.6498	down	0.0150363	0.252989	LOC104892749	uncharacterized protein slp1
gene978	695.69	642.882	721.835	709.374	665.229	733.068	0.0327203	up	0.920212	1	LOC104892763	RNA-binding protein 7
gene979	14.444	19.837	8.165	20.871	18.976	18.414	0.456874	up	0.19433	0.929369	LOC104892769	endoglucanase 9
gene980	793.273	866.202	831.06	875.974	845.467	916.35	0.0828745	up	0.762106	1	LOC104892775	SCY1-like protein 2
gene981	546.41	558.498	481.76	525.506	573.634	392.135	-0.0894538	down	0.758726	1	LOC104892785	eukaryotic translation initiation factor 2D
gene983	597.797	515.419	624.716	520.908	700.469	973.247	0.336602	up	0.240374	0.979282	LOC104892793	ferredoxin-thioredoxin reductase, variable chain, chloroplastic
gene984	232.721	173.663	179.47	199.111	248.619	195.749	0.135351	up	0.648378	1	LOC104892804	centrosomal protein of 128 kDa isoform X2
gene985	52.604	46.24	38.347	69.771	40.228	44.399	0.170465	up	0.588709	1	LOC104892827	glycerophosphodiester phosphodiesterase GDPD4 isoform X1
gene986	688.95	593.671	502.778	396.175	395.83	382.737	-0.603901	down	0.0308408	0.397555	LOC104892836	phytolongin Phyl1.1
gene987	270.666	185.02	244.379	285.067	272.332	372.578	0.409705	up	0.152256	0.846896	LOC104892844	RING-H2 finger protein ATL7
gene988	464.074	455.525	479.665	452.639	397.102	477.426	-0.0763181	down	0.789612	1	LOC104892857	uncharacterized protein LOC104892857 isoform X1
gene989	1157.62	1239.8	984.244	1432.56	1392.4	1278.88	0.279243	up	0.298539	1	LOC104892868	single-stranded DNA-bindig protein WHY2, mitochondrial
gene990	333.946	342.425	341.736	299.012	302.8	298.252	-0.177789	down	0.51601	1	LOC104892874	DNA-binding protein SMUBP-2
gene992	2794.46	2248.99	2548.72	3054.47	3316.9	2981.5	0.300896	up	0.253708	0.979282	LOC104892882	RNA-binding protein 24-B
gene993	850.903	727.189	856.127	853.334	944.793	1010.93	0.206625	up	0.454574	1	LOC104892891	DNA repair RAD52-like protein 1, mitochondrial
gene995	148.223	177.824	142.595	207.364	176.587	175.592	0.255761	up	0.380869	1	LOC104892900	CLP protease regulatory subunit CLPX1, mitochondrial isoform X2
gene998	1073.54	1016.95	974.221	950.493	959.238	1023.31	-0.0633557	down	0.819203	1	LOC109135367	uncharacterized protein LOC109135367
gene999	1422.76	1566.36	1352.09	1309.15	1371.03	1386.05	-0.094404	down	0.7371	1	LOC109134783	uncharacterized protein LOC109134783
gene1000	272.073	183.436	312.077	380.63	341.197	431.773	0.587741	up	0.0624821	0.583878	LOC104892922	protein TRIGALACTOSYLDIACYLGLYCEROL 5, chloroplastic
gene1003	0	4.805	8.966	28.649	2.171	0	1.16206	up	0.19931	0.935186	LOC104892948	GDSL esterase/lipase At1g71250
gene1004	339.084	316.988	517.543	485.594	715.954	595.504	0.614672	up	0.0433709	0.48178	LOC104892970	cytosolic sulfotransferase 5-like
gene1005	86.41	119.189	43.962	104.662	77.63	99.979	0.177686	up	0.628846	1	LOC104892984	uncharacterized protein LOC104892984 isoform X2
gene1007	2.257	14.768	6.889	0	6.671	8.323	-0.673363	down	0.482822	1	LOC104894140	glutathione S-transferase T3-like
gene1009	283.776	576.421	427.779	255.468	287.012	134.745	-0.927396	down	0.000959067	0.0340558	LOC104892997	heat shock cognate 70 kDa protein-like
gene1010	0	11.966	0	0	0	0	-11.9621	down	0.256198	0.979282	LOC109135372	uncharacterized protein LOC109135372
gene1011	2.639	2.879	6.714	2.86	2.601	3.245	-0.490435	down	0.628403	1	LOC104893016	putative transcription elongation factor SPT5 homolog 1
gene1015	2.618	14.274	5.327	0	1.29	17.698	-0.226673	down	0.739936	1	LOC104893031	heat shock 70 kDa protein 18-like
gene1016	2162.17	1234.28	1584.13	1974.62	2008.78	1356.41	0.100473	up	0.684902	1	LOC104893041	imidazoleglycerol-phosphate dehydratase isoform X1
gene1019	1.734	0	0	0	1.709	2.132	1.14601	up	1	1	LOC104894252	heat shock 70 kDa protein 18-like
gene1021	24.821	65.743	5.412	15.371	5.241	41.411	-0.629846	down	0.146702	0.830265	LOC104894264	heat shock 70 kDa protein 18-like
gene1025	4.397	11.19	5.966	19.061	11.554	18.019	1.17396	up	0.0396885	0.458959	LOC104893107	heat shock cognate 70 kDa protein-like
gene1026	0	0	0	0	5.352	6.678	11.9697	up	0.504132	1	LOC109135376	uncharacterized protein LOC109135376
gene1028	30.859	33.657	47.1	29.727	27.028	18.968	-0.559722	down	0.192458	0.926947	LOC104893116	heat shock cognate 70 kDa protein-like
gene1029	141.49	49.177	178.776	53.921	163.928	374.641	0.681435	up	0.0239485	0.339904	LOC104893125	heat shock 70 kDa protein 18-like
gene1031	69.78	156.438	67.059	100.83	194.811	26.212	0.134137	up	0.643993	1	LOC104893134	cytochrome P450 71A1-like
gene1032	7.44	8.114	21.197	12.901	17.594	23.781	0.562493	up	0.275179	0.999388	LOC104893144	heat shock cognate 70 kDa protein-like
gene1033	10.706	3.892	9.078	15.47	10.549	4.387	0.36089	up	0.610949	1	LOC104893153	heat shock cognate 70 kDa protein-like
gene1034	1332.45	1399.84	1273.31	1395.94	1151.62	1478.19	0.00724282	up	0.984517	1	LOC104893161	auxilin-related protein 1
gene1035	303.632	329.35	183.521	231.326	198.095	260.374	-0.24329	down	0.384862	1	LOC104893173	protein translocase subunit SECA2, chloroplastic isoform X1
gene1036	844.517	1403.01	882.146	1113.35	1174.71	1156.78	0.138426	up	0.60962	1	LOC104893186	putative inactive cadmium/zinc-transporting ATPase HMA3
gene1037	444.717	459.755	506.923	443.32	464.54	451.393	-0.0543077	down	0.838412	1	LOC104893195	NAD kinase 2, chloroplastic
gene1038	2466.44	4066.12	3672.65	6607.74	3179.5	4793.56	0.514763	up	0.057723	0.560608	LOC104893204	1-aminocyclopropane-1-carboxylate oxidase 5
gene1039	226.013	220.603	184.338	216.346	176.773	170.817	-0.162003	down	0.565854	1	LOC104893213	DNA topoisomerase 2-binding protein 1-A
gene1040	664.639	663.626	583.155	521.901	479.64	511.47	-0.337222	down	0.213493	0.960212	LOC104893222	ubinuclein-2 isoform X2
gene1041	193.8	144.226	125.278	187.789	229.15	179.386	0.364138	up	0.220572	0.96766	LOC104893236	uncharacterized protein LOC104893236
gene1043	33.205	8.048	18.771	47.981	39.989	0	0.551449	up	0.322436	1	LOC104893251	floral homeotic protein PMADS 2
gene1044	119.89	91.134	88.722	122.055	110.973	160.786	0.39377	up	0.273756	0.998529	LOC104894361	uncharacterized protein LOC104894361
gene1048	14923.7	24238.6	7625.51	13010.6	5893.46	5375.77	-0.946372	down	0.000417581	0.0179032	LOC104893272	albumin-2
gene1049	565.674	579.439	529.105	572.43	501.237	599.492	-0.000912841	down	0.99695	1	LOC104894374	histone-lysine N-methyltransferase ASHH2
gene1050	734.859	731.523	783.089	570.505	610.863	627.451	-0.314537	down	0.255908	0.979282	LOC104894380	glutathione S-transferase TCHQD isoform X2
gene1052	0	6.145	2.867	0	5.552	6.927	0.46945	up	1	1	LOC104894389	uncharacterized abhydrolase domain-containing protein DDB_G0269086-like
gene1053	216.227	184.311	220.018	159.255	230.639	227.107	-0.00828854	down	0.985033	1	LOC104894394	probable receptor-like serine/threonine-protein kinase At5g57670
gene1057	494.961	602.635	522.329	546.09	355.138	579.185	-0.129927	down	0.614719	1	LOC104894407	uncharacterized protein LOC104894407 isoform X1
gene1058	60.675	39.103	42.094	37.859	58.879	53.117	0.0789757	up	0.803736	1	LOC104894420	NAD(P)H-quinone oxidoreductase subunit M, chloroplastic
gene1059	164.213	135.491	126.408	86.66	108.339	122.88	-0.422752	down	0.1591	0.862204	LOC104894414	uncharacterized protein LOC104894414
gene1060	1134.63	1424.92	1259.73	1328.06	1149.66	1161.23	-0.0697787	down	0.78934	1	LOC104894442	UDP-sugar pyrophosphorylase 1
gene1061	328.442	300.32	199.17	125.839	78.455	110.119	-1.39684	down	1.47876e-05	0.0011243	LOC104894452	probable calcium-binding protein CML44
gene1062	138.793	296.812	253.377	368.664	193.07	242.556	0.223249	up	0.451555	1	LOC104894461	probable methyltransferase PMT10
gene1063	355.44	282.8	459.5	363.1	404.771	469.194	0.172384	up	0.570949	1	LOC104894468	BTB/POZ domain-containing protein At4g08455
gene1064	283.805	348.712	263.192	268.636	238.346	347.424	-0.0681081	down	0.80669	1	LOC104894476	PHD finger protein EHD3
gene1065	5.817	15.86	4.932	6.304	4.776	2.384	-0.982648	down	0.0928284	0.693782	LOC104894483	uncharacterized protein LOC104894483
gene1067	844.653	786.789	870.526	809.304	771.544	824.459	-0.0568422	down	0.843569	1	LOC104894498	tetratricopeptide repeat protein 33
gene1068	1524.26	1481.32	1447.37	1370.07	1403.12	1519.49	-0.0528821	down	0.845186	1	LOC104894514	uncharacterized protein LOC104894514
gene1069	15.57	16.982	7.922	0	0	0	-13.7199	down	0.0677283	0.598552	LOC104894823	uncharacterized protein LOC104894823
gene1072	5924.38	27444.9	7516.69	11711.4	12338	4734.03	-0.506368	down	0.0563459	0.552985	LOC104894523	germin-like protein
gene1078	253.956	489.268	196.514	491.111	268.213	357.067	0.248511	up	0.377167	1	LOC104894547	uncharacterized protein LOC104894547
gene1080	510.602	423.465	449.197	391.961	419.263	467.512	-0.113358	down	0.693012	1	LOC104894556	uncharacterized protein LOC104894556 isoform X2
gene1082	1389.27	1135.64	1201.16	1765.08	1632.26	1581.26	0.418085	up	0.119774	0.769734	LOC104894572	39S ribosomal protein L46, mitochondrial
gene1083	567.303	708.864	312.503	322.883	283.514	390.1	-0.67288	down	0.0139735	0.239703	LOC104894581	uncharacterized protein LOC104894581 isoform X4
gene1086	755.089	634.946	536.163	555.523	644.21	690.541	-0.0271606	down	0.935709	1	LOC104894638	probable methyltransferase PMT25 isoform X1
gene1087	2987.83	3016.07	2951.25	4371.31	2841.52	4124.73	0.340322	up	0.203128	0.940281	LOC104894656	probable methyltransferase PMT26
gene1088	152.669	162.926	145.323	133.429	106.757	155.393	-0.220543	down	0.458902	1	LOC104894664	pentatricopeptide repeat-containing protein At5g16420, mitochondrial
gene1089	330.715	339.397	320.37	354.439	293.399	385.561	0.0611945	up	0.833771	1	LOC104894673	probable methyltransferase PMT26
gene1090	497.962	560.713	465.609	434.644	604.706	407.01	-0.0757049	down	0.803127	1	LOC104894688	protein STAY-GREEN LIKE, chloroplastic
gene1093	4219.83	4607.48	4684.59	4151.84	4114.52	3192.69	-0.237741	down	0.370073	1	LOC104894694	TOM1-like protein 2
gene1095	2750.21	1813.85	1608.24	1487.05	1384.96	1653.03	-0.447878	down	0.100109	0.71819	LOC104894701	uncharacterized protein LOC104894701
gene1096	39.172	32.41	26.114	46.844	57.231	53.138	0.686332	up	0.0544906	0.542674	LOC104894703	pentatricopeptide repeat-containing protein At3g26540
gene1097	365.239	194.118	305.614	319.47	82.207	211.968	-0.495245	down	0.085028	0.660133	LOC104894712	2-oxoisovalerate dehydrogenase subunit alpha 1, mitochondrial
gene1099	7566.91	7765.08	8359.08	6556.42	7384.84	7708.78	-0.129973	down	0.619037	1	LOC104894719	ACT domain-containing protein ACR3
gene1101	0	1.965	1.833	0	0	0	-10.3072	down	0.504132	1	LOC104895009	uncharacterized protein LOC104895009
gene1105	730.554	775.558	1220.61	604.334	272.603	725.393	-0.766994	down	0.00446041	0.109416	LOC104895048	thioredoxin-like protein 4B isoform X1
gene1106	47.152	59.997	103.954	34.067	0	48.305	-1.35769	down	0.0347663	0.425632	LOC104895078	uncharacterized protein LOC104895078
gene1107	1410.6	1317.87	1522.39	1947.42	1783.38	1689.49	0.350614	up	0.194	0.929369	LOC109134845	uncharacterized protein LOC109134845
gene1110	1375.55	1476.29	1248.28	1411.43	1064.6	1430.18	-0.0698974	down	0.794089	1	LOC104895095	uncharacterized protein LOC104895095
gene1111	1093.15	430.93	528.015	416.781	480.163	1321.2	0.112252	up	0.675976	1	LOC104895111	bidirectional sugar transporter SWEET1
gene1112	14.774	53.712	15.033	0	97.052	78.706	1.07339	up	0.0412444	0.468068	LOC109135449	uncharacterized protein LOC109135449
gene1113	8.754	14.321	4.454	0	19.407	13.452	0.255311	up	0.859547	1	LOC104895119	psbP domain-containing protein 4, chloroplastic isoform X1
gene1114	2005.41	2360.88	2207.46	2246.7	2078.42	2767.8	0.109666	up	0.690155	1	LOC104895134	putative transcription elongation factor SPT5 homolog 1
gene1115	4736.82	821.055	62374.2	941.897	3183.81	2911.6	-3.271	down	3.10103e-30	4.52321e-27	LOC104895143	alcohol dehydrogenase 3
gene1116	63.158	45.922	4346.49	52.476	143.134	31.057	-4.29695	down	8.56047e-41	5.41078e-37	LOC104895152	alcohol dehydrogenase 2
gene1117	274.556	225.733	214.899	256.346	108.212	316.754	-0.0700066	down	0.810169	1	LOC109135832	uncharacterized protein LOC109135832
gene1118	1094.18	1098.65	1012.63	1031.46	1013.11	901.026	-0.121976	down	0.657107	1	LOC104895168	protein trichome berefringence-like 7
gene1120	84.276	105.533	82.578	128.543	107.645	134.303	0.443776	up	0.211468	0.956092	LOC104896466	serine carboxypeptidase-like 42
gene1121	39.608	48.833	44.391	50.39	69.571	77.626	0.572875	up	0.0526274	0.533168	LOC104895179	pentatricopeptide repeat-containing protein At3g09040, mitochondrial
gene1123	636.524	595.046	546.055	932.148	1095.75	817.329	0.67859	up	0.0116998	0.214765	LOC104895227	serine carboxypeptidase-like 42
gene1127	119.869	140.073	117.615	139.185	134.985	163.15	0.211993	up	0.508465	1	LOC104895244	uncharacterized protein LOC104895244
gene1128	430.179	484.209	340.917	416.889	426.588	366.12	-0.0535113	down	0.860193	1	LOC104895251	putative UDP-glucuronate:xylan alpha-glucuronosyltransferase 3
gene1129	2904.79	2724.29	2537.41	1610.19	2072.63	1777.81	-0.58065	down	0.0310232	0.398282	LOC104895262	probable cinnamyl alcohol dehydrogenase 1
gene1130	612.663	727.941	721.68	610.846	680.382	590.136	-0.132464	down	0.623404	1	LOC104895270	protein LAZ1 homolog 1 isoform X1
gene1131	23.41	51.064	35.731	33.827	61.512	71.948	0.602122	up	0.197834	0.933399	LOC104895279	glycolipid transfer protein 3-like
gene1134	5.459	0	0	0	0	6.71	0.297528	up	1	1	LOC109135457	AT-rich interactive domain-containing protein 3-like
gene1138	141.99	279.356	226.634	147.845	161.854	95.834	-0.676126	down	0.0323497	0.408399	LOC104895288	glycolipid transfer protein 3
gene1141	322.437	364.112	223.565	287.588	244.607	336.754	-0.0667755	down	0.824585	1	LOC104895303	uncharacterized protein LOC104895303 isoform X2
gene1142	0	0	0	6.111	0	0	10.9929	up	0.504132	1	LOC104896557	uncharacterized protein LOC104896557
gene1143	48.574	12.226	15.208	12.148	9.818	18.374	-0.91389	down	0.0321369	0.407475	LOC104895340	dof zinc finger protein DOF3.5
gene1147	21.006	20.047	16.031	14.228	10.349	16.14	-0.487425	down	0.55296	1	LOC104895348	dof zinc finger protein DOF3.5
gene1150	4.111	0	6.971	7.425	6.751	11.792	1.22829	up	0.106901	0.738296	LOC104895354	ABC transporter G family member 22-like
gene1152	12.323	19.001	9.08	11.513	4.606	11.493	-0.549153	down	0.140554	0.81305	LOC109134872	uncharacterized protein LOC109134872
gene1153	386.605	286.228	258.426	168.202	258.591	152.642	-0.684533	down	0.0244408	0.343931	LOC104895362	protein MKS1
gene1154	0	8.24	0	24.563	0	0	1.57542	up	0.305004	1	LOC104895373	uncharacterized protein LOC104895373
gene1155	145.571	17.772	67.429	88.299	81.352	41.401	-0.128868	down	0.726063	1	LOC104895380	uncharacterized protein LOC104895380 isoform X1
gene1156	20.785	21.158	29.609	4.505	12.288	17.035	-1.08071	down	0.018296	0.285558	LOC104895405	L-type lectin-domain containing receptor kinase S.6
gene1157	213.597	226.173	223.672	244.967	245.202	231.993	0.122352	up	0.689989	1	LOC104895438	uncharacterized protein LOC104895438 isoform X3
gene1158	133.956	119.186	89.674	187.197	93.784	147.345	0.321272	up	0.35061	1	LOC104895430	probable NAD(P)H dehydrogenase subunit CRR3, chloroplastic
gene1159	534.252	372.825	412.4	463.633	455.826	455.47	0.0593908	up	0.826078	1	LOC104895415	protein MITOFERRINLIKE 1, chloroplastic
gene1160	1421.85	1449.77	1362.11	1624.32	1210.37	1455.13	0.0189916	up	0.947339	1	LOC104895448	glycine-rich RNA-binding protein RZ1A
gene1161	2295.97	1387.98	1034.61	995.287	896.841	856.844	-0.779453	down	0.00442506	0.108971	LOC104895459	U-box domain-containing protein 27
gene1162	15.892	4.522	21.092	22.465	21.106	2.548	0.152031	up	0.700909	1	LOC104895469	wall-associated receptor kinase-like 2 isoform X2
gene1163	63.774	85.702	78.798	46.899	67.328	88.201	-0.173355	down	0.576838	1	LOC104895484	wall-associated receptor kinase-like 22 isoform X4
gene1165	692.747	843.715	859.742	853.831	615.424	814.6	-0.0692796	down	0.784349	1	LOC104895498	CDP-diacylglycerol--serine O-phosphatidyltransferase 1 isoform X1
gene1166	433.107	267.878	745.946	711.17	681.701	248.933	0.182285	up	0.515155	1	LOC104895523	berberine bridge enzyme-like 21
gene1169	133.514	181.278	133.082	203.753	204.047	167.485	0.361182	up	0.237769	0.979282	LOC104895537	NAC domain-containing protein 76
gene1171	99.528	159.206	119.277	172.579	176.523	165.858	0.446029	up	0.151073	0.844354	LOC104895551	NAC domain-containing protein 76
gene1173	647.89	608.912	589.253	642.328	594.254	582.121	-0.0215355	down	0.942179	1	LOC104895565	uncharacterized protein LOC104895565
gene1174	2928.93	3068.36	3116.71	3397.15	3400.77	3580.79	0.18747	up	0.485066	1	LOC104895572	RNA-binding protein 2
gene1180	24732.3	5113.61	16297.8	20559.8	24383.9	43066.1	0.931529	up	0.00043213	0.0184551	LOC104895608	extensin-1
gene1182	785.94	792.098	596.826	706.636	675.462	610.134	-0.126539	down	0.653175	1	LOC104895619	serine/threonine-protein kinase STY46-like isoform X3
gene1183	8110.23	10068	5611.1	10125.6	8691.48	13875.4	0.458642	up	0.0833087	0.655061	LOC104895630	serine decarboxylase
gene1186	192.983	120.272	144.691	182.409	155.84	194.432	0.218093	up	0.450643	1	LOC104895637	protein ROOT PRIMORDIUM DEFECTIVE 1
gene1188	968.103	1615.35	461.934	1022.11	1142.9	1459.42	0.251126	up	0.341122	1	LOC104895650	galactinol--sucrose galactosyltransferase
gene1189	1272.15	1188.91	1502.58	1312.91	1054.18	1154.98	-0.170401	down	0.521192	1	LOC104895660	transcription factor VIP1
gene1192	3242.66	5700.48	5425.06	4331.94	3582.66	4197.68	-0.246409	down	0.337969	1	LOC104895671	vacuolar iron transporter homolog 4
gene1193	176.472	201.42	292.316	369.154	234.541	398.574	0.580587	up	0.0664437	0.598552	LOC104895679	vacuolar iron transporter homolog 4
gene1195	18.53	36.377	18.855	20.081	7.303	18.224	-0.693555	down	0.252418	0.979282	LOC104896918	uncharacterized protein LOC104896918
gene1196	6.499	0	3.306	7.043	9.606	3.995	1.0739	up	0.523504	1	LOC104896921	uncharacterized protein LOC104896921
gene1197	182.683	398.484	374.819	373.241	268.531	265.08	-0.0761221	down	0.772606	1	LOC104895690	vacuolar iron transporter homolog 3
gene1204	247.174	492.393	256.64	281.537	178.934	427.888	-0.165302	down	0.553846	1	LOC104895701	vacuolar iron transporter homolog 2
gene1207	10393	10960	10555.8	13085.2	12772.5	8648.89	0.112921	up	0.665622	1	LOC104895711	cytochrome b-c1 complex subunit 6
gene1208	343.368	308.956	277.327	465.149	351.021	282.292	0.240723	up	0.391307	1	LOC104895720	putative methyltransferase At1g22800
gene1209	1487.33	1626.37	1445.15	1673.38	1518.9	1671.45	0.0933957	up	0.728814	1	LOC104895729	ubiquitin carboxyl-terminal hydrolase FAM188A
gene1211	591.368	353.556	527.768	525.909	354.264	446.826	-0.150288	down	0.594094	1	LOC104895737	fructose-1,6-bisphosphatase, cytosolic
gene1214	1853.4	2068.52	1911.54	2117.85	1923.79	2028.38	0.0573497	up	0.833076	1	LOC104895747	exocyst complex component SEC5A
gene1215	2148.04	2092.71	2104.56	2619.57	2524.14	2610.06	0.289206	up	0.286044	1	LOC104895756	sm-like protein LSM3A
gene1218	1018.18	1347.61	1424.27	1737.85	1091.83	1524.14	0.20006	up	0.470746	1	LOC104895765	trihelix transcription factor GT-2
gene1221	4874.8	5347.95	5963.98	4863.31	5074.97	4192.43	-0.195978	down	0.455798	1	LOC104895773	tubby-like F-box protein 8
gene1222	1.941	0	1.975	0	0	0	-10.3513	down	0.504132	1	LOC104897103	uncharacterized protein LOC104897103
gene1226	126.803	153.212	43.009	138.768	165.367	189.508	0.611822	up	0.0339577	0.420116	LOC104895780	uncharacterized protein LOC104895780 isoform X2
gene1228	1992.13	1225.43	1206.41	1088.81	1022.21	1021.13	-0.49819	down	0.0684597	0.60289	LOC104895802	uncharacterized protein LOC104895802
gene1234	6888.61	5970.7	5663.07	6184.6	6393.24	4001.75	-0.159861	down	0.561213	1	LOC104895811	glucose-6-phosphate 1-dehydrogenase, cytoplasmic
gene1235	7926.55	7941.37	8553.19	7997.6	7005.07	10054.2	0.0370775	up	0.901379	1	LOC104895821	hypothetical protein PHAVU_011G069500g, partial
gene1236	117.672	80.211	146.947	71.008	69.831	205.483	0.00622869	up	0.98387	1	LOC104895826	uncharacterized protein LOC104895826 isoform X2
gene1237	1688.59	1109.24	1556.58	1322.66	1743.45	3106.95	0.503506	up	0.0630243	0.58668	LOC104895841	early nodulin-like protein 1
gene1238	944.255	1017.34	1166.38	1287.3	978.412	1344.01	0.206658	up	0.453886	1	LOC104895850	sterol 3-beta-glucosyltransferase UGT80B1
gene1240	394.401	463.239	413.075	413.334	387.194	401.383	-0.0803102	down	0.76787	1	LOC104895857	GTP-binding protein BRASSINAZOLE INSENSITIVE PALE GREEN 2, chloroplastic isoform X1
gene1242	902.263	950.036	1045	919.233	915.663	1088.75	0.0130581	up	0.974845	1	LOC104895875	G-box-binding factor 4-like
gene1243	851.91	916.135	844.112	945.839	843.82	895.327	0.0396729	up	0.886955	1	LOC104895889	GPI mannosyltransferase 3
gene1245	758.188	814.05	732.049	763.244	774.463	729.092	-0.0236639	down	0.933124	1	LOC104895896	sister-chromatid cohesion protein 3
gene1247	289.755	288.018	233.877	210.67	240.933	240.479	-0.229914	down	0.421699	1	LOC104895907	sterol 3-beta-glucosyltransferase UGT80B1 isoform X1
gene1249	1001.3	1028.17	838.177	801.456	891.02	560.338	-0.348139	down	0.206559	0.945623	LOC104895916	aspartic proteinase Asp1
gene1251	1685.9	1780.61	1920.69	1647.66	1715.56	2219.93	0.0515418	up	0.859536	1	LOC104895920	uncharacterized protein LOC104895920
gene1252	1013.49	735.562	585.002	806.787	882.422	797.394	0.0913406	up	0.727098	1	LOC104895925	thioredoxin Y1, chloroplastic
gene1253	71.757	110.204	86.425	77.765	93.792	86.414	-0.0570999	down	0.889516	1	LOC104895933	protein SET DOMAIN GROUP 41 isoform X2
gene1255	3048.44	1718.38	4424.43	2820.38	4819.28	5980.28	0.567387	up	0.0356932	0.428363	LOC104895943	stress protein DDR48
gene1256	443.231	409.978	559.47	355.698	469.902	1713.98	0.846153	up	0.00289331	0.0803263	LOC104895948	glycine-rich cell wall structural protein 1.8
gene1259	184.111	108.767	98.873	113.62	113.382	75.446	-0.373247	down	0.28776	1	LOC104895972	abscisic stress-ripening protein 3 isoform X2
gene1264	8438.44	2741.62	9799.14	3748.19	5154.52	13421.5	0.0896466	up	0.759191	1	LOC104895990	abscisic stress-ripening protein 2
gene1265	7879.94	4393.04	6369.71	8150.49	7786.06	8276.92	0.3772	up	0.151546	0.845178	LOC104895999	abscisic stress-ripening protein 2
gene1267	773.502	629.267	839.914	731.775	633.52	852.535	-0.0160769	down	0.945947	1	LOC104896010	glycosylphosphatidylinositol anchor attachment 1 protein
gene1268	5689.98	4557.44	5747.54	4775.25	4368.92	6250.4	-0.0551951	down	0.828585	1	LOC104896016	cellulose synthase A catalytic subunit 2
gene1270	99.025	79.392	95.423	81.732	72.372	99.163	-0.112673	down	0.696064	1	LOC104896025	uncharacterized protein LOC104896025 isoform X5
gene1273	1174.88	1345.55	1212.32	1311.12	1279.04	1629.68	0.176951	up	0.516812	1	LOC104896055	retinol dehydrogenase 11
gene1274	2502.92	2636.25	2070.76	2878.69	3101.34	2862.89	0.294535	up	0.265886	0.990614	LOC104896085	soluble inorganic pyrophosphatase 6, chloroplastic
gene1275	1480.66	1739.77	1523.03	1754.97	1605.16	1750.85	0.107659	up	0.692029	1	LOC104896095	polypyrimidine tract-binding protein homolog 3
gene1276	204.811	223.375	138.934	119.517	95.729	154.944	-0.615384	down	0.0508348	0.523306	LOC104896104	5-formyltetrahydrofolate cyclo-ligase-like protein COG0212
gene1279	132.969	80.374	58.685	93.754	132.598	9.847	-0.20375	down	0.598317	1	LOC104896121	ethylene-responsive transcription factor ABR1
gene1280	713.793	668.991	561.889	518.541	636.858	588.214	-0.157447	down	0.575252	1	LOC104896131	protein S-acyltransferase 8 isoform X1
gene1281	1859.26	2058.85	1921.74	1906.91	1696.94	1777.99	-0.11783	down	0.65435	1	LOC104896145	5'-3' exoribonuclease 3 isoform X1
gene1285	490.759	519.824	466.482	422.417	525.352	466.761	-0.0624104	down	0.833562	1	LOC104896156	histone-lysine N-methyltransferase ASHH1
gene1286	0	8.843	0	0	0	9.967	0.172568	up	1	1	LOC109135580	uncharacterized protein LOC109135580
gene1288	3.087	3.366	3.141	0	0	0	-11.6434	down	0.256198	0.979282	LOC104897439	uncharacterized protein LOC104897439
gene1289	4388.55	2321.58	3463.61	1605.66	4652.21	3619.76	-0.0426131	down	0.900586	1	LOC104896161	MLP-like protein 28
gene1290	293.503	347.942	220.74	205.137	247.286	274.535	-0.246125	down	0.402601	1	LOC104896165	leucine-rich repeat receptor protein kinase EMS1
gene1292	0	0	2.362	0	0	0	-9.62266	down	0.504132	1	LOC104897464	uncharacterized protein LOC104897464
gene1295	7648.9	7703.97	7464.25	6002.55	8225.81	2653.78	-0.434619	down	0.107539	0.740973	LOC104896177	peroxidase 12
gene1296	3418.05	2085.18	2172.44	2500.65	2108.71	2711.96	-0.0681908	down	0.817055	1	LOC104896185	peroxidase 12
gene1298	23820.8	32703.1	23281	22048.7	22864.8	19712.9	-0.304352	down	0.250407	0.979282	LOC104896191	peroxidase 12
gene1300	19904.9	12077	12822.4	12656.6	17124.8	11493.5	-0.118372	down	0.684529	1	LOC104896200	peroxidase 12
gene1302	7730.72	4087.66	6025.94	8086.79	7531.48	3780.07	0.120468	up	0.625547	1	LOC104896205	peroxidase 12
gene1305	0.635	0.693	11.63	0	0	0	-12.0769	down	7.47954e-06	0.000606098	LOC104897580	uncharacterized protein LOC104897580
gene1307	75.163	48.44	114.72	92.564	134.655	310.803	1.17474	up	0.000848692	0.0309479	LOC104896210	light-harvesting complex-like protein OHP2, chloroplastic
gene1308	2923.12	2784.66	3033.02	2712.35	2802.15	3135.85	-0.0150048	down	0.952753	1	LOC104896217	uncharacterized protein LOC104896217
gene1311	2259.87	2660.02	2556.13	2132.03	2278.93	2480.51	-0.117461	down	0.654436	1	LOC104896231	uncharacterized protein LOC104896231
gene1313	6.237	0	0	2.253	0	0	-1.46778	down	0.631123	1	LOC104897622	uncharacterized protein LOC104897622
gene1314	3005.25	2180.04	1607.28	1126.14	923.698	976.925	-1.16618	down	1.64924e-05	0.00121685	LOC104896241	protein GIGANTEA
gene1315	857.572	725.909	839.116	786.703	731.49	676.612	-0.142461	down	0.604639	1	LOC104896252	carboxypeptidase SOL1
gene1317	699.183	677.999	602.963	553.666	615.263	733.587	-0.0576974	down	0.836134	1	LOC104896262	pentatricopeptide repeat-containing protein At1g20300, mitochondrial
gene1319	338.058	335.182	341.378	383.017	365.906	428.185	0.214309	up	0.460938	1	LOC104896267	S-adenosylmethionine carrier 1, chloroplastic/mitochondrial
gene1320	2566.84	1740.68	1977.62	1690.76	1760.58	1762.37	-0.269636	down	0.321992	1	LOC104896272	probable choline kinase 1
gene1322	62.397	129.065	89.762	146.901	97.523	126.964	0.401204	up	0.219972	0.96766	LOC104896276	dehydrogenase/reductase SDR family member 12
gene1323	1584.52	2305.77	1773.53	2005.36	1896	1585.03	-0.0459203	down	0.859701	1	LOC104896285	type IV inositol polyphosphate 5-phosphatase 3-like isoform X2
gene1326	79.574	28.338	66.097	61.598	59.205	93.831	0.302712	up	0.383793	1	LOC104896300	3-ketoacyl-CoA synthase 17-like
gene1328	74.125	174.126	246.581	163.754	272.489	259.358	0.491319	up	0.124034	0.774681	LOC104896307	uncharacterized protein LOC104896307
gene1330	147.146	139.776	151.336	142.32	176.948	196.455	0.234814	up	0.402688	1	LOC104896329	probable LRR receptor-like serine/threonine-protein kinase At1g34110
gene1331	1720.78	2239.31	1638.2	2620.7	2241.46	2580.2	0.410774	up	0.134634	0.798791	LOC104896338	uncharacterized protein LOC104896338
gene1332	278.773	826.076	968.725	877.844	580.467	653.087	0.026079	up	0.978434	1	LOC104896347	uncharacterized protein LOC104896347
gene1333	602.027	563.024	516.402	594.127	588.901	580.997	0.0691624	up	0.795689	1	LOC104896355	DEAD-box ATP-dependent RNA helicase 39
gene1334	531.963	452.029	442.378	456.111	489.429	451.737	-0.0297301	down	0.926391	1	LOC104896365	potassium transporter 10-like isoform X1
gene1335	129.448	84.709	110.643	143.093	130.101	114.579	0.255659	up	0.442177	1	LOC104896380	UPF0544 protein C5orf45
gene1336	12.492	28.612	19.067	23.015	13.54	18.429	-0.13005	down	0.805461	1	LOC104896372	polyadenylate-binding protein 5
gene1337	58.836	64.169	24.491	75.356	94.865	82.193	0.775104	up	0.0321476	0.407475	LOC104896390	uncharacterized protein LOC104896390 isoform X2
gene1339	1797.35	2198.93	1333.49	2206.32	1620.79	1786.39	0.074826	up	0.776132	1	LOC104896408	ras-related protein Rab7
gene1342	922.921	980.798	958.779	1080.54	937.972	1081.76	0.11512	up	0.67289	1	LOC104896417	protein VACUOLELESS1
gene1344	1146.15	1239.49	1219.44	1063.78	1352.55	1178.15	-0.0042482	down	0.99076	1	LOC104897781	C-type lectin receptor-like tyrosine-protein kinase At1g52310
gene1346	0	9.053	12.669	0	4.089	5.102	-1.24059	down	0.466358	1	LOC104898137	serine/threonine-protein phosphatase 7 long form homolog
gene1347	1432.98	1462.16	1604.26	1430.65	1165.97	1471.53	-0.145357	down	0.585473	1	LOC104897792	uncharacterized protein LOC104897792
gene1348	801.454	744.946	757.407	701.266	802.204	670.709	-0.083549	down	0.7697	1	LOC104897802	uncharacterized GTP-binding protein At5g64813 isoform X1
gene1349	700.488	795.764	637.499	802.868	713.408	721.983	0.0689851	up	0.797457	1	LOC104897827	transducin beta-like protein 3
gene1350	2.533	4.143	2.577	1.372	0	0	-2.75096	down	0.0794567	0.641677	LOC104898145	uncharacterized protein LOC104898145
gene1352	284.934	243.113	214.982	277.283	257.837	285.946	0.144079	up	0.609983	1	LOC104897835	tRNA pseudouridine(38/39) synthase isoform X1
gene1355	499.748	383.96	327.34	381.527	414.67	457.664	0.0501213	up	0.84834	1	LOC104897862	uncharacterized protein LOC104897862
gene1356	1171.96	919.653	1093.5	1041.63	1147.51	1065.61	0.0312026	up	0.902905	1	LOC104897872	imidazole glycerol phosphate synthase hisHF, chloroplastic isoform X1
gene1357	0	0	0	2.626	0	2.979	10.8683	up	0.504132	1	LOC104897885	11-beta-hydroxysteroid dehydrogenase-like 5
gene1358	125.22	126.263	163.476	94.737	128.04	127.798	-0.243244	down	0.445993	1	LOC104898188	protein Rf1, mitochondrial
gene1359	1039.59	923.03	1032.97	826.786	747.71	840.338	-0.310914	down	0.251239	0.979282	LOC104897895	uncharacterized protein LOC104897895
gene1361	129.822	195.222	149.111	264.331	125.011	153.551	0.195308	up	0.503436	1	LOC104897903	probable serine/threonine-protein kinase At1g54610
gene1366	0	0	9.267	2.468	0	2.799	-0.814766	down	0.695061	1	LOC104897925	GDSL esterase/lipase At1g71691
gene1367	122.311	109.577	40.003	66.276	107.605	139.623	0.205453	up	0.61717	1	LOC104897934	uncharacterized protein LOC104897934
gene1369	1675.14	2691.56	2193.19	2511.46	1051.92	1735.67	-0.307936	down	0.240096	0.979282	LOC104897950	agamous-like MADS-box protein AGL12 isoform X2
gene1372	284.445	216.786	212.715	211.698	172.217	280.167	-0.104453	down	0.725859	1	LOC104897967	uncharacterized protein LOC104897967 isoform X1
gene1373	810.737	856.228	546.339	843.848	800.957	612.734	0.0285493	up	0.9013	1	LOC104897982	12-oxophytodienoate reductase 2
gene1375	18258.8	19101.8	17915.1	22389.8	21933.6	20354.6	0.226628	up	0.390335	1	LOC104897998	elongation factor 1-gamma 2
gene1376	2985.48	3099.89	2928.52	3614.52	3128.95	3632.95	0.203087	up	0.449298	1	LOC104897990	agamous-like MADS-box protein AGL11
gene1378	1070.52	1063.77	978.444	974.258	822.882	978.948	-0.165127	down	0.53835	1	LOC104898010	regulator of nonsense transcripts UPF3 isoform X1
gene1380	0	0	0	6.804	0	0	11.1478	up	0.504132	1	LOC104898313	uncharacterized protein LOC104898313
gene1383	202.679	232.345	225.802	192.394	221.573	267.351	0.0440577	up	0.894873	1	LOC104898024	F-box protein At1g49990 isoform X2
gene1384	5013.56	4696.5	4723.94	4369.2	4935.17	4521.46	-0.0621044	down	0.820716	1	LOC104898037	immune-associated nucleotide-binding protein 9
gene1385	1549.14	1707.3	1732.64	1794.43	1626.17	1311.1	-0.0764139	down	0.774953	1	LOC104898045	putative methylesterase 14, chloroplastic
gene1386	308.037	300.963	280.788	301.374	356.215	441.799	0.305166	up	0.28365	1	LOC104898053	rhomboid-like protein 14, mitochondrial
gene1391	857.504	851.772	867.956	719.541	756.224	816.222	-0.169223	down	0.535274	1	LOC104898059	protein phosphatase methylesterase 1 isoform X2
gene1394	420.614	411.353	313.23	295.54	365.259	345.478	-0.186568	down	0.505367	1	LOC104898069	phospholipase SGR2 isoform X3
gene1398	1741.06	1718.16	1900.9	2021.75	1637.32	1700.46	-0.000159617	down	0.994548	1	LOC104898085	acetyl-CoA carboxylase 1 isoform X2
gene1399	1196.82	1116.7	1134.45	1055.38	1210.65	928.656	-0.110071	down	0.694295	1	LOC104898101	probable U3 small nucleolar RNA-associated protein 11
gene1400	195.218	144.62	37.479	101.79	194.17	81.506	0.000569594	up	0.940578	1	LOC104898111	lysosomal Pro-X carboxypeptidase
gene1405	86.389	120.601	87.903	67.408	112.361	157.179	0.192333	up	0.623979	1	LOC104898510	uncharacterized protein LOC104898510, partial
gene1409	811.033	862.707	914.398	849.103	917.532	910.878	0.048979	up	0.86582	1	LOC104898527	uncharacterized protein LOC104898527
gene1410	476.753	454.972	505.955	470.253	578.028	574.649	0.174858	up	0.530288	1	LOC104898538	uncharacterized protein LOC104898538
gene1411	0	5.728	2.672	2.846	0	6.456	0.147102	up	1	1	LOC109135623	uncharacterized protein LOC109135623
gene1413	1308.44	1093.82	819.439	1171.47	1235.26	1543.21	0.294007	up	0.265804	0.990614	LOC104898559	lysine histidine transporter-like 8
gene1415	964.414	837.113	831.077	827.484	935.855	847.091	-0.012203	down	0.975691	1	LOC104898577	B3 domain-containing protein Os01g0723500 isoform X1
gene1416	1499.98	1703.69	1486.84	1536.64	1342.65	1630.31	-0.0567449	down	0.825995	1	LOC104898593	uncharacterized protein LOC104898593, partial
gene1417	1.321	0	0	2.863	0	0	1.11414	up	1	1	LOC104899427	uncharacterized protein LOC104899427
gene1421	0	0	0	0	1.09	2.719	10.3114	up	0.256198	0.979282	LOC104899469	uncharacterized protein LOC104899469
gene1422	213.163	270.564	235.598	256.901	291.517	219.129	0.093611	up	0.748603	1	LOC104898602	probable transcription factor KAN4
gene1423	2781.08	3169.12	2899.3	3560.77	3418.79	2663.62	0.123913	up	0.641792	1	LOC104898607	transmembrane protein 147
gene1424	46.623	50.849	23.72	15.158	41.346	57.316	-0.0905381	down	1	1	LOC104898612	uncharacterized protein LOC104898612
gene1428	580.845	407.805	477.408	446.298	515.801	501.228	-0.00268998	down	0.9993	1	LOC104898631	5'-nucleotidase domain-containing protein 4 isoform X1
gene1430	729.966	904.957	577.111	618.453	429.488	531.543	-0.485919	down	0.0761753	0.632245	LOC104899518	cytochrome P450 CYP72A219-like isoform X1
gene1431	0	3.223	3.007	3.202	0	0	-0.959602	down	1	1	LOC104899527	uncharacterized protein LOC104899527
gene1433	578.924	639.081	470.112	592.289	575.987	529.878	0.00855239	up	0.969714	1	LOC104898634	lysophospholipid acyltransferase LPEAT1 isoform X2
gene1436	660.925	680.193	680.493	822.537	824.187	820.945	0.287643	up	0.284767	1	LOC104898653	leishmanolysin-like peptidase
gene1439	1810.19	1897.56	1484.09	1993.86	1593.97	1781.65	0.0485373	up	0.853152	1	LOC104898658	probable sugar phosphate/phosphate translocator At1g48230
gene1442	20.159	13.192	10.256	28.401	15.891	12.391	0.378333	up	0.531667	1	LOC104898669	zinc finger protein ZAT5
gene1443	1.674	9.128	0	168.701	9.896	2.058	4.06349	up	1.66826e-14	7.71549e-12	LOC104898677	zinc finger BED domain-containing protein RICESLEEPER 2
gene1444	4.912	0	0	81.974	4.84	1.208	4.16265	up	9.95243e-14	4.10256e-11	LOC104898699	uncharacterized protein LOC104898699
gene1445	2.829	0	0	6.132	0	0	1.11524	up	1	1	LOC104898709	uncharacterized protein LOC104898709
gene1446	1.19	1.298	2.422	0	2.346	1.463	-0.366056	down	1	1	LOC104899653	protein FAR1-RELATED SEQUENCE 6-like
gene1447	2443.53	2227.13	2547.86	2287.87	2316.24	2425.45	-0.038268	down	0.885053	1	LOC104898720	protein BRASSINAZOLE-RESISTANT 1
gene1448	543.1	407.05	464.882	423.997	456.514	458.818	-0.0793241	down	0.782505	1	LOC104898714	serine/arginine repetitive matrix protein 1
gene1451	946.762	844.734	797.782	819.914	772.541	978.145	-0.0104447	down	0.973233	1	LOC104898726	ubiquitin carboxyl-terminal hydrolase 5
gene1460	623.24	657.897	605.823	559.395	518.898	483.677	-0.272697	down	0.312116	1	LOC104898734	uncharacterized protein LOC104898734
gene1462	7.195	0	7.321	11.697	3.545	8.846	0.730552	up	0.763599	1	LOC104899834	uncharacterized protein LOC104899834
gene1464	184.479	132.161	171.15	158.765	169.299	171.203	0.0335512	up	0.923453	1	LOC104898747	probable inactive heme oxygenase 2, chloroplastic isoform X2
gene1468	766.343	447.254	393.8	491.64	530.342	696.336	0.0962706	up	0.711771	1	LOC104898767	uncharacterized protein LOC104898767
gene1469	42720.5	34777.4	45044.2	38288.6	43050.6	46754.4	0.0639201	up	0.811651	1	LOC104898777	40S ribosomal protein S28
gene1470	238.314	230.741	222.696	242.456	213.254	270.051	0.0692414	up	0.806927	1	LOC104898785	uncharacterized protein LOC104898785 isoform X1
gene1472	1347.19	1280.61	1313.44	1367.3	1386.82	1223.6	0.0132907	up	0.958747	1	LOC104898799	uncharacterized protein LOC104898799
gene1473	63.628	45.319	40.96	70.363	78.049	78.221	0.59628	up	0.0635969	0.590684	LOC104898805	pentatricopeptide repeat-containing protein At4g30700
gene1475	1207.07	762.072	1423.75	1005.24	901.922	792.418	-0.329777	down	0.220141	0.96766	LOC104898813	uncharacterized protein LOC104898813
gene1476	508.54	575.715	481.811	417.596	453.475	495.981	-0.196076	down	0.47179	1	LOC104898820	probable E3 ubiquitin-protein ligase ARI2 isoform X1
gene1478	4.677	0	0	68.428	5.761	0	3.98668	up	9.79833e-11	2.54515e-08	LOC104898841	uncharacterized protein LOC104898841 isoform X1
gene1480	293.77	181.278	184.858	202.471	228.523	256.603	0.0593025	up	0.824996	1	LOC104898880	inactive protein kinase SELMODRAFT_444075-like isoform X1
gene1482	8.242	0	0	2.977	0	0	-1.46821	down	0.631123	1	LOC104899961	uncharacterized protein LOC104899961
gene1483	729.981	787.351	794.074	826.07	768.951	678.009	-0.0241539	down	0.928351	1	LOC104898891	probable methyltransferase PMT28
gene1485	210.577	174.702	172.147	198.951	179.115	170.369	-0.0234595	down	0.958693	1	LOC104898898	uncharacterized protein LOC104898898
gene1488	1122.3	999.456	1172.18	862.449	1032.73	1149.37	-0.113583	down	0.672397	1	LOC104898918	DUF21 domain-containing protein At1g47330
gene1489	5.13	0	0	0	0	0	-10.7406	down	0.256198	0.979282	LOC104900013	uncharacterized protein LOC104900013
gene1490	1479.45	1436.02	1372.88	1748.37	1611.01	1827.65	0.274488	up	0.312334	1	LOC104898928	outer envelope pore protein 24B, chloroplastic
gene1491	306.503	218.73	202.142	246.05	303.873	307.022	0.236502	up	0.405831	1	LOC104898935	F-box/FBD/LRR-repeat protein At1g13570 isoform X2
gene1492	1413.6	1350.91	1387.8	1503.95	1249.86	1772.02	0.124269	up	0.65084	1	LOC104898952	UDP-galactose transporter 2
gene1496	1950.95	2406.18	2073.25	2491.23	1887.05	1869.91	-0.0414672	down	0.872211	1	LOC104898970	protein DETOXIFICATION 33
gene1500	125.572	131.974	137.066	153.407	141.728	101.043	0.0057139	up	1	1	LOC104898979	uroporphyrinogen-III synthase, chloroplastic isoform X1
gene1501	863.547	553.206	541.714	372.524	631.967	608.101	-0.280343	down	0.344252	1	LOC104898988	cell wall / vacuolar inhibitor of fructosidase 2-like
gene1503	361.016	132.297	255.672	156.498	307.344	110.066	-0.384116	down	0.224325	0.970272	LOC104898995	uncharacterized protein LOC104898995
gene1505	1065.54	939.695	1039.83	1093.3	945.68	959.986	-0.0220097	down	0.936883	1	LOC104899002	uncharacterized protein LOC104899002 isoform X1
gene1508	140.44	124.747	114.911	106.697	85.596	117.473	-0.29519	down	0.338443	1	LOC104900157	pentatricopeptide repeat-containing protein At2g41080
gene1512	156.838	165.041	152.73	188.561	163.593	180.758	0.167157	up	0.548348	1	LOC104899010	CST complex subunit CTC1 isoform X2
gene1513	968.803	1164.28	843.292	786.199	731.783	754.957	-0.388999	down	0.14841	0.834071	LOC104899032	probable disease resistance protein At4g33300
gene1514	541.447	617.992	627.814	695.953	702.245	656.34	0.20107	up	0.472794	1	LOC104899051	protein OSB1, mitochondrial
gene1518	643.697	671.956	854.595	767.355	770.171	970.319	0.208588	up	0.454183	1	LOC104899076	nucleobase-ascorbate transporter 3
gene1520	1895.36	1728.81	1516.14	1639.32	1825.17	1742.67	0.0186442	up	0.935535	1	LOC104899085	serpin-ZX
gene1525	618.943	538.613	409.532	363.087	425.514	314.254	-0.506842	down	0.0669655	0.598552	LOC104899099	uncharacterized protein LOC104899099
gene1533	61.655	15.877	37.467	42.689	41.344	30.529	-0.00549259	down	1	1	LOC104899112	pyruvate, phosphate dikinase, chloroplastic isoform X3
gene1534	8077.59	8072.92	10869.6	10594.4	8524.37	8222.04	0.0170228	up	0.962147	1	LOC104899125	pyrophosphate--fructose 6-phosphate 1-phosphotransferase subunit alpha
gene1539	921.651	1006.68	862.672	892.124	966.074	862.381	-0.036872	down	0.897431	1	LOC104899131	protein ABC transporter 1, mitochondrial
gene1540	0	0	5.623	0	0	0	-10.8729	down	0.504132	1	LOC104900471	uncharacterized protein LOC104900471
gene1541	887.722	794.807	767.151	875.059	753.735	963.612	0.0816983	up	0.763433	1	LOC104899145	protein PLASTID TRANSCRIPTIONALLY ACTIVE 12
gene1542	455.181	494.071	375.834	459.153	441.014	479.446	0.0581775	up	0.828813	1	LOC104899154	DNA mismatch repair protein PMS1
gene1543	1111.86	1093.69	1101.08	1059.13	954.596	1041.25	-0.114198	down	0.669988	1	LOC104899168	uncharacterized protein LOC104899168
gene1544	409.079	344.572	334.281	345.117	334.867	351.256	-0.077208	down	0.789464	1	LOC104899177	nucleolin 2 isoform X2
gene1545	845.879	820.599	1013.83	773.394	788.544	689.516	-0.251539	down	0.354812	1	LOC104899190	deSI-like protein At4g17486 isoform X2
gene1547	10.793	7.848	0	7.798	7.09	30.959	1.29821	up	0.170939	0.884432	LOC104900557	uncharacterized protein LOC104900557
gene1548	22.989	45.131	9.357	14.948	4.53	11.305	-1.33155	down	0.0743355	0.626189	LOC104900563	putative uncharacterized protein DDB_G0287457
gene1549	28.412	18.593	0	18.475	11.198	6.986	-0.358621	down	0.801815	1	LOC109135698	uncharacterized protein LOC109135698
gene1551	880.492	1008.51	920.781	917.663	976.458	882.246	-0.0172594	down	0.950015	1	LOC104899206	THO complex subunit 5A isoform X1
gene1552	1015.48	987.862	861.067	829.808	887.879	786.335	-0.19399	down	0.477561	1	LOC104899221	uncharacterized protein LOC104899221
gene1554	950.096	1184.08	1142.83	1032.04	1078.44	1014.89	-0.0683536	down	0.792205	1	LOC104899230	chloride channel protein CLC-f
gene1555	2155.31	1737.31	1565.42	1986.37	1865.49	1018.95	-0.164223	down	0.559654	1	LOC104899239	amino acid permease 3
gene1556	693.033	499.079	528.043	603.725	570.148	717.456	0.136862	up	0.611152	1	LOC104899245	cyclin-A1-4
gene1558	2478.46	2382.08	2302.26	2326.58	2322.23	2168.77	-0.0712641	down	0.794649	1	LOC104899248	chaperone protein dnaJ 10
gene1559	18.201	36.865	14.551	19.725	20.496	47.947	0.340802	up	0.418264	1	LOC104899254	uncharacterized protein LOC104899254 isoform X3
gene1560	2071.43	2473.14	1916.13	1927.42	1992.1	1517.62	-0.248844	down	0.358809	1	LOC104899269	bZIP transcription factor 60
gene1561	1231.83	1094.31	1020.95	1353.55	1343.21	1387.96	0.287328	up	0.281541	1	LOC104899278	mitotic spindle checkpoint protein BUBR1
gene1563	782.954	564.458	587.382	544.103	416.247	796.664	-0.139054	down	0.612796	1	LOC104899283	uncharacterized protein LOC104899283
gene1564	183.438	132.023	168.652	159.442	172.491	147.669	-0.0135061	down	0.974606	1	LOC104899293	chlorophyll a-b binding protein 5, chloroplastic isoform X2
gene1565	2703.31	2381.25	2378.29	2894.1	2631.34	3245.73	0.233044	up	0.382229	1	LOC104899317	cell division control protein 2 homolog D
gene1566	3482.89	2575.14	3969.37	4086.03	4548.17	3662.15	0.294282	up	0.267925	0.992368	LOC104899326	UDP-glycosyltransferase 74E1
gene1567	512.411	527.489	451.309	430.637	454.929	449.419	-0.159659	down	0.558541	1	LOC104899337	tetratricopeptide repeat protein SKI3 isoform X2
gene1568	581.459	609.51	497.09	530.792	612.53	494.041	-0.043991	down	0.885014	1	LOC104899357	uncharacterized protein LOC104899357
gene1572	154.518	432.698	433.437	339.439	267.471	195.091	-0.347815	down	0.251255	0.979282	LOC104899366	dirigent protein 8
gene1574	903.199	648.32	772.222	813.083	938.292	1067.78	0.278812	up	0.30821	1	LOC104899374	30S ribosomal protein S9, chloroplastic
gene1575	613.144	585.583	627.265	765.055	627.013	509.303	0.0583595	up	0.844587	1	LOC104900736	uncharacterized protein LOC104900736
gene1581	2726.73	4028.7	2972.9	2669.7	3073.42	1895.48	-0.348884	down	0.193095	0.927701	LOC104900750	cinnamoyl-CoA reductase 2 isoform X2
gene1587	403.335	462.127	431.148	399.235	397.42	393.807	-0.123223	down	0.654923	1	LOC104900767	RNA-binding protein 24 isoform X1
gene1588	10.073	24.72	7.688	13.646	9.926	15.48	-0.121412	down	0.870841	1	LOC104901211	uncharacterized protein LOC104901211
gene1589	658.16	760.042	662.535	781.926	742.144	830.742	0.178517	up	0.515555	1	LOC104900799	SWI/SNF complex subunit SWI3B
gene1590	101.823	55.527	30.473	38.947	76.723	33.135	-0.335945	down	0.436713	1	LOC104900783	psbP domain-containing protein 3, chloroplastic isoform X2
gene1591	667.029	822.676	729.468	812.397	938.268	1059.5	0.340632	up	0.210699	0.954826	LOC104900814	AT-hook motif nuclear-localized protein 10 isoform X1
gene1592	239.813	387.009	170.613	310.604	330.431	309.195	0.252909	up	0.367401	1	LOC104900838	short-chain dehydrogenase/reductase family 42E member 1 isoform X3
gene1593	1055.56	878.228	1147.1	1018.74	984.89	946.879	-0.0623823	down	0.817297	1	LOC104900829	short-chain dehydrogenase/reductase family 42E member 1
gene1594	1130.74	1225.43	1303.49	1217.66	1276.35	1302.1	0.0528126	up	0.856494	1	LOC104900845	increased DNA methylation 3
gene1598	120.398	139.838	101.825	45.752	107.848	49.978	-0.830642	down	0.00909677	0.181955	LOC104900851	probable inorganic phosphate transporter 1-10
gene1599	87.193	59.435	105.357	141.741	64.436	80.393	0.185548	up	0.756108	1	LOC104901237	uncharacterized protein LOC104901237
gene1601	462.549	492.699	417.549	540.29	606.507	654.925	0.392257	up	0.153422	0.849742	LOC104900865	60S ribosome subunit biogenesis protein NIP7 homolog isoform X3
gene1603	173.167	114.556	170.425	203.049	142.656	279.19	0.447798	up	0.157531	0.858851	LOC104900872	peptidyl-prolyl cis-trans isomerase FKBP18, chloroplastic
gene1604	548.581	887.891	837.891	965.928	909.346	823.943	0.247078	up	0.369199	1	LOC104900876	monosaccharide-sensing protein 2
gene1605	16.279	106.53	19.878	31.756	73.787	132.085	0.735839	up	0.0698224	0.607605	LOC104900887	serine/threonine-protein kinase CDL1-like
gene1607	175.06	125.199	161.582	122.332	109.34	123.481	-0.378953	down	0.188798	0.923071	LOC104900909	pentatricopeptide repeat-containing protein At2g13600-like
gene1609	11.163	17.044	6.815	8.468	17.598	30.19	0.683699	up	0.125644	0.779345	LOC104900926	protein PLASTID MOVEMENT IMPAIRED 1
gene1611	269.981	392.33	238.648	408.641	276.425	394.016	0.26027	up	0.342502	1	LOC104900936	uncharacterized protein LOC104900936
gene1614	4.689	5.114	4.771	5.081	0	5.764	-0.426265	down	1	1	LOC109135729	protein CUP-SHAPED COTYLEDON 3-like, partial
gene1615	634.779	513.772	683.301	767.585	714.353	1141.8	0.518318	up	0.0654067	0.59648	LOC104900954	RING-H2 finger protein ATL80
gene1616	838.584	886.455	892.668	1244.36	978.834	1289.96	0.424464	up	0.129051	0.78618	LOC104900964	outer envelope pore protein 21B, chloroplastic
gene1617	3428.89	3474.49	3158.58	4244.71	3833.54	3286.34	0.175635	up	0.504035	1	LOC104900975	dolichyl-diphosphooligosaccharide--protein glycosyltransferase subunit 1A
gene1621	5.204	5.676	0	2.82	2.564	4.798	-0.0956303	down	1	1	LOC104900984	MLO-like protein 9
gene1623	1125.24	1137.66	1101.31	1146.4	1184.83	1196.46	0.0684514	up	0.79865	1	LOC104900992	protein S-acyltransferase 21
gene1629	2581.25	2528.81	2365.8	3140.98	2865.27	3003.96	0.269321	up	0.313597	1	LOC104901002	uncharacterized protein LOC104901002
gene1630	1.873	20.426	9.528	22.326	27.68	36.837	1.44807	up	0.00462512	0.112387	LOC104901009	glyceraldehyde-3-phosphate dehydrogenase B, chloroplastic
gene1632	1296.92	1693.29	1451.22	1375.57	1440.32	1520.36	-0.0345796	down	0.890242	1	LOC104901015	serine/threonine-protein kinase/endoribonuclease IRE1a
gene1634	927.12	842.352	746.707	778.598	864.966	667.381	-0.122751	down	0.660233	1	LOC104901021	glutamate receptor 3.3 isoform X1
gene1635	5879.75	6277.75	5399.04	6475.71	5959.8	5400.45	0.0227801	up	0.927804	1	LOC104901036	elongation factor 1-gamma
gene1637	487.932	504.694	598.986	678.896	744.43	708.197	0.421395	up	0.135716	0.79971	LOC104901046	LOW QUALITY PROTEIN: 60S ribosome subunit biogenesis protein NIP7 homolog
gene1639	0	2.048	0	0	1.851	0	-0.145686	down	1	1	LOC104901496	uncharacterized protein DDB_G0290685-like
gene1643	1042.72	1177.81	877.857	895.742	801.534	750.331	-0.340146	down	0.20681	0.946543	LOC104901053	probable protein phosphatase 2C 27 isoform X1
gene1644	1464.25	1287.65	1406.02	1715.52	1550.01	1163.56	0.0911463	up	0.731932	1	LOC104901063	protein canopy-1 isoform X1
gene1646	1520.61	1506.91	1413.74	1236.64	1260	1306.33	-0.223838	down	0.403912	1	LOC104901075	F-box/kelch-repeat protein At5g42350
gene1647	1967.96	1984.65	2100.8	1760.23	1951.01	1482.37	-0.221011	down	0.408257	1	LOC104901082	U-box domain-containing protein 44
gene1654	1319.47	1183.01	1342.6	1449.67	1195.98	1343.04	0.0529024	up	0.846274	1	LOC104901112	epidermal growth factor receptor substrate 15-like 1
gene1656	193.856	186.056	135.711	176.474	138.293	158.242	-0.124448	down	0.669291	1	LOC104901128	Fanconi anemia group J protein homolog
gene1658	243.925	125.322	229.74	159.484	123.154	133.826	-0.52433	down	0.0809804	0.647911	LOC104901595	branched-chain-amino-acid aminotransferase 2, chloroplastic
gene1659	81.41	51.794	48.322	139.692	86.901	108.421	0.884034	up	0.0580571	0.56227	LOC104901591	histone H2B.9
gene1660	6.109	9.691	11.866	8.426	6.019	4.096	-0.577318	down	0.220649	0.96766	LOC104901601	uncharacterized protein LOC104901601
gene1661	2.35	0	0.598	4.457	1.158	1.445	1.25908	up	0.239306	0.979282	LOC104902770	uncharacterized protein LOC104902770, partial
gene1662	526.743	627.593	517.961	472.509	396.897	315.613	-0.49692	down	0.0762964	0.632866	LOC104901614	transcription factor RAX3-like
gene1663	616.414	468.201	597.353	683.934	676.067	744.256	0.32316	up	0.253083	0.979282	LOC104901624	uncharacterized protein LOC104901624
gene1664	752.906	912.391	772.825	768.233	904.556	757.788	-0.00447147	down	0.993568	1	LOC104901632	uncharacterized protein LOC104901632 isoform X1
gene1665	7961.39	4104.04	8726.25	7820.45	7158.08	7106.52	0.0870641	up	0.743064	1	LOC104901642	squalene monooxygenase
gene1666	123.652	116.043	155.08	152.705	107.672	120.195	-0.0528608	down	0.886818	1	LOC104901651	uncharacterized protein LOC104901651
gene1668	94.082	115.436	66.48	145.859	144.204	99.596	0.49755	up	0.0922745	0.691585	LOC104901663	sodium-coupled neutral amino acid transporter 2
gene1669	858.987	796.084	911.567	896.826	673.266	905.328	-0.0522064	down	0.838435	1	LOC104901672	probable xyloglucan glycosyltransferase 9
gene1670	1879.22	1767.86	1775.78	1674.95	1517.37	1944.63	-0.0781396	down	0.767619	1	LOC104901681	transcription factor bHLH74
gene1673	1191.73	650.564	338.764	586.308	791.536	613.927	-0.130977	down	0.682389	1	LOC104901696	AP2-like ethylene-responsive transcription factor ANT
gene1675	426.018	292.156	298.843	426.714	407.051	436.438	0.320714	up	0.267481	0.992368	LOC104901710	uncharacterized protein LOC104901710
gene1677	1043.59	790.759	793.428	836.579	914.673	973.01	0.0520242	up	0.838651	1	LOC104901733	RNA-binding protein 1
gene1678	1399.68	1295.45	1285.75	1154.51	1517.07	2241.68	0.303595	up	0.260579	0.985009	LOC104901742	uncharacterized protein LOC104901742
gene1679	84.425	103.587	78.746	83.87	58.924	105.95	-0.100869	down	0.764584	1	LOC104901752	uncharacterized protein LOC104901752
gene1680	547.04	331.734	459.624	474.768	396.995	417.175	-0.0543242	down	0.853877	1	LOC104901761	kinesin-like protein KIN-7N
gene1683	553.392	609.907	476.159	622.876	600.762	656.441	0.197574	up	0.470732	1	LOC104901770	uncharacterized protein LOC104901770 isoform X1
gene1685	177.631	117.623	58.097	82.502	368.805	857.883	1.88949	up	6.16481e-08	8.78925e-06	LOC104901796	phytosulfokines
gene1686	188.787	199.697	143.493	172.549	163.606	171.966	-0.0661914	down	0.839223	1	LOC104901805	uncharacterized protein LOC104901805
gene1687	863.482	813.33	887.301	867.357	840.732	866.419	0.0058369	up	0.987291	1	LOC104901813	uncharacterized protein LOC104901813
gene1689	707.162	685.984	747.639	651.73	590.291	699.719	-0.14079	down	0.597274	1	LOC104901828	U-box domain-containing protein 30
gene1690	0	0	1.754	0	0	2.12	0.27299	up	1	1	LOC104901839	lecithin-cholesterol acyltransferase-like 1
gene1692	882.002	514.146	748.918	629.546	413.557	889.864	-0.150205	down	0.582609	1	LOC104901855	uncharacterized protein LOC104901855
gene1693	6.225	2.263	2.111	6.746	2.045	0	-0.269745	down	1	1	LOC104901862	serine carboxypeptidase-like 18
gene1695	17.004	4.636	0	23.034	0	5.226	0.385014	up	1	1	LOC104902825	hypothetical protein BVRB_1g014840
gene1696	1046.93	1130.4	1087.95	1682.72	1127.12	1259.66	0.317646	up	0.238233	0.979282	LOC104901870	dynamin-related protein 1C
gene1697	4.069	4.438	0	4.41	0	0	-0.947399	down	1	1	LOC104901877	uncharacterized protein LOC104901877
gene1698	2253.51	2536.78	2229.67	2156.4	2214.89	2117.76	-0.113455	down	0.670023	1	LOC104901882	U3 small nucleolar RNA-associated protein 4
gene1700	325.775	398.811	466.786	482.746	399.61	408.664	0.115887	up	0.746937	1	LOC104901890	uncharacterized protein LOC104901890
gene1701	179.576	150.306	150.853	174.246	189.287	154.019	0.106461	up	0.729257	1	LOC104901904	heptahelical transmembrane protein 4 isoform X1
gene1702	136.157	47.085	77.72	75.579	91.622	200.046	0.492906	up	0.163063	0.870003	LOC104902837	phosphoserine phosphatase, chloroplastic-like
gene1703	6.276	0	4.257	0	10.307	46.293	2.42555	up	0.00178809	0.0554923	LOC104901936	uncharacterized protein LOC104901936
gene1704	5088.43	5763.92	5730.28	6833.64	7260.73	6908.94	0.340944	up	0.202354	0.940244	LOC104901946	NADH dehydrogenase
gene1706	128.022	132.079	73.935	107.806	96.313	107.403	-0.100669	down	0.750548	1	LOC104901955	disease resistance protein RGA2-like
gene1707	0	1.361	0	0.676	0	1.534	0.69816	up	1	1	LOC104902844	uncharacterized protein LOC104902844
gene1708	2164.98	2016.1	2410.16	2434.54	1935.66	2569.08	0.0742369	up	0.794065	1	LOC104901963	LIM domain-containing protein WLIM1
gene1709	630.318	738.967	573.419	573.66	595.398	714.812	-0.0443666	down	0.87221	1	LOC104901972	F-box protein At3g12350
gene1711	915.837	918.34	791.052	850.019	802.393	720.338	-0.145883	down	0.601836	1	LOC104901983	GPN-loop GTPase 2
gene1712	169.74	170.565	168.834	121.946	210.473	100.818	-0.232902	down	0.46357	1	LOC104901991	uncharacterized protein LOC104901991
gene1713	54.053	14.738	6.875	36.612	59.918	33.225	0.778049	up	0.232746	0.97324	LOC104902850	uncharacterized protein LOC104902850
gene1714	47.296	14.738	6.875	36.612	59.918	33.225	0.912996	up	0.162404	0.869427	LOC104902855	uncharacterized protein LOC104902850
gene1715	570.563	602.42	471.452	535.015	312.996	475.075	-0.313685	down	0.257862	0.982083	LOC104902002	A-kinase anchor protein 17B
gene1716	939.763	1030.05	1156.05	709.369	608.108	1011.6	-0.424491	down	0.125509	0.779271	LOC104902019	uncharacterized protein LOC104902019
gene1717	756.17	846.265	716.508	758.616	712.286	700.714	-0.0946982	down	0.726927	1	LOC104902028	tetratricopeptide repeat protein 7B
gene1719	31.92	32.327	34.799	29.651	62.904	33.635	0.349418	up	0.436855	1	LOC104902063	cinnamoyl-CoA reductase 1 isoform X2
gene1720	2.528	13.785	7.717	5.479	9.963	34.185	1.0462	up	0.162404	0.869427	LOC104902080	cinnamoyl-CoA reductase 1
gene1721	354.971	328.992	310.038	275.725	306.233	374.578	-0.0554279	down	0.848566	1	LOC104902089	DNA excision repair protein ERCC-8 isoform X2
gene1722	487.583	420.697	601.972	542.501	371.535	554.121	-0.040783	down	0.871307	1	LOC104902099	F-box/kelch-repeat protein At5g43190
gene1723	947.826	1382.67	1115.9	1030.9	1102.51	822.377	-0.221549	down	0.409624	1	LOC104902107	U-box domain-containing protein 4
gene1724	1975.7	2557.62	2118.8	2138.45	3121.61	1910.76	0.108322	up	0.679682	1	LOC104902116	probable strigolactone esterase DAD2
gene1725	2988.21	3477.5	2797.58	3403.7	3021.18	2665.02	-0.0272599	down	0.921291	1	LOC104902123	calcium-transporting ATPase 1, chloroplastic
gene1726	0	12.115	5.652	15.048	0	13.656	0.691959	up	0.628403	1	LOC104902132	cyclin-D5-1-like
gene1727	1568.91	1358.46	1087.78	1079.88	1193.16	977.55	-0.30475	down	0.267357	0.992368	LOC104902143	interferon-related developmental regulator 1
gene1728	638.272	578.381	499.771	613.288	523.704	612.559	0.0275787	up	0.915196	1	LOC104902150	activating signal cointegrator 1 complex subunit 2
gene1729	568.49	604.005	616.166	522.124	560.154	652.453	-0.0441679	down	0.863785	1	LOC104902159	uncharacterized protein LOC104902159
gene1730	54.847	205.465	84.927	93.037	75.191	55.7	-0.624554	down	0.0690788	0.605581	LOC104902171	transcription factor PIF3
gene1731	37.194	136.909	151.385	176.35	71.007	80.018	0.00833972	up	1	1	LOC104902181	transcription factor bHLH54
gene1733	2355.1	2755.76	2414.77	2592.85	2490.95	2550.98	0.0207759	up	0.941369	1	LOC104902194	SNF1-related protein kinase catalytic subunit alpha KIN10
gene1734	8388.28	7901.77	8408.28	8738.82	8683.6	7184.03	-0.00537673	down	0.988041	1	LOC104902205	adenine phosphoribosyltransferase 1-like
gene1735	5199.25	4719.38	1920.93	1590.03	1880.37	945.982	-1.42268	down	2.29592e-07	2.81633e-05	LOC104902217	zinc finger protein ZAT10
gene1737	4166.72	3338.54	3267.22	4699.8	3945.36	1833.26	-0.0399298	down	0.903972	1	LOC104902232	isoflavone 3'-hydroxylase-like
gene1739	154.046	142.887	153.817	141.981	133.346	130.971	-0.149788	down	0.619139	1	LOC104902242	F-box-like/WD repeat-containing protein TBL1Y isoform X3
gene1740	379.11	350.304	312.534	450.798	415.057	358.175	0.232355	up	0.39881	1	LOC104902260	putative cyclin-A3-1
gene1742	524.673	525.257	484.734	547.389	588.997	489.37	0.0831878	up	0.755157	1	LOC104902269	metal transporter Nramp2
gene1743	242.448	88.142	71.268	216.038	106.175	99.351	0.0690654	up	0.821637	1	LOC104902279	peamaclein
gene1744	5.596	12.207	0	12.13	0	55.039	1.9155	up	0.0718155	0.615028	LOC104902288	uncharacterized protein LOC104902288
gene1745	138.084	159.896	192.543	184.748	142.778	92.211	-0.224834	down	0.457536	1	LOC104902916	hypothetical protein BVRB_1g015350
gene1746	638.574	511.398	516.102	452.794	681.345	479.99	-0.0456965	down	0.890564	1	LOC104902297	uncharacterized protein LOC104902297 isoform X2
gene1747	419.694	272.941	301.533	397.214	306.662	440.998	0.203627	up	0.445988	1	LOC104902314	probable leucine-rich repeat receptor-like protein kinase At5g49770 isoform X1
gene1748	2391.91	2823.44	3200.61	2035.5	2073.66	2848.69	-0.274487	down	0.292588	1	LOC104902325	protein arginine N-methyltransferase 2
gene1749	3068.62	3146.14	3433.56	2108.73	1566.54	2891.34	-0.555127	down	0.0350056	0.425632	LOC104902335	subtilisin-like protease SBT1.7
gene1751	14.677	16.007	7.467	7.953	14.461	0	-0.767241	down	0.73528	1	LOC104902939	glycine-rich cell wall structural protein 1.8-like
gene1752	748.051	737.04	524.667	806.454	483.048	641.089	-0.0579791	down	0.841753	1	LOC104902343	acyl-CoA-binding domain-containing protein 3
gene1753	149.435	104.554	103.283	106.947	230.59	194.107	0.573434	up	0.0737901	0.623811	LOC104902348	protein sym-1
gene1754	143.85	156.889	130.404	124.716	177.82	212.21	0.255693	up	0.422162	1	LOC104902355	uncharacterized protein LOC104902355 isoform X2
gene1755	1296.06	1402.42	1329.15	1231.54	1400.91	1161.05	-0.0864025	down	0.751381	1	LOC104902370	uncharacterized WD repeat-containing protein C17D11.16
gene1756	2800.93	2460.41	2579.65	2388.99	2642.3	3093.32	0.0512631	up	0.848037	1	LOC104902378	nuclear cap-binding protein subunit 2
gene1757	4382.79	4383.07	5400.68	4914.81	5303	6063.76	0.200752	up	0.460203	1	LOC104902387	MFP1 attachment factor 1
gene1758	103.979	90.723	99.532	64.272	76.651	104.155	-0.26372	down	0.357769	1	LOC104902395	uncharacterized protein LOC104902395 isoform X1
gene1759	484.831	506.745	397.405	413.531	422.43	463.576	-0.0960289	down	0.746216	1	LOC104902415	protein MRG1 isoform X2
gene1760	31.297	80.46	113.736	99.331	57.272	32.979	-0.250257	down	0.472066	1	LOC104902448	uncharacterized protein LOC104902448
gene1761	742.239	515.821	554.925	654.792	713.517	695.481	0.186929	up	0.48626	1	LOC104902455	microtubule-associated protein RP/EB family member 1C
gene1762	187.97	165.692	183.405	214.871	228.346	322.88	0.512423	up	0.0898054	0.681806	LOC104902461	probable carbohydrate esterase At4g34215
gene1764	2009.75	2023.08	1812.85	1998.49	2189.01	1582.57	-0.018781	down	0.957184	1	LOC104902472	mannose-P-dolichol utilization defect 1 protein homolog 2
gene1765	446.61	533.729	481.834	496.02	529.01	697.007	0.236002	up	0.395852	1	LOC104902477	putative F-box/LRR-repeat protein 8
gene1766	1005.72	1138.74	1218.64	1152.33	1255.73	1330.76	0.152789	up	0.588411	1	LOC104902483	protein DCL, chloroplastic
gene1767	330.66	240.421	311.783	286.678	288.886	327.907	0.033287	up	0.914942	1	LOC104902489	protein DCL, chloroplastic
gene1768	1612.13	1252	1382.43	1480.12	1701.07	1536.33	0.151732	up	0.562618	1	LOC104902497	cyclin-D3-3-like
gene1769	907.254	621.008	490.428	755.339	581.999	432.772	-0.18958	down	0.519262	1	LOC104902500	probable isoaspartyl peptidase/L-asparaginase 2
gene1770	1592.6	1569.56	1923.68	1927.51	1313.04	2006.69	0.0450749	up	0.88476	1	LOC104902501	low-temperature-induced cysteine proteinase
gene1774	2798.76	3050.4	2566.11	2139.1	2349.45	2364	-0.296369	down	0.267825	0.992368	LOC104902503	probable WRKY transcription factor 7
gene1775	3459.74	4468.44	2884.83	2744.39	3162.83	2121.41	-0.429543	down	0.110581	0.7478	LOC104902508	uncharacterized protein At4g06744
gene1777	481.291	412.998	500.023	526.29	526.927	726.712	0.352266	up	0.200608	0.938273	LOC104902524	probable inactive receptor kinase At5g67200
gene1778	216.602	213.268	229.582	192.355	260.854	247.787	0.0881382	up	0.785162	1	LOC104902533	cell wall protein DAN4
gene1780	21.173	3.299	27.7	16.39	20.863	29.748	0.360889	up	0.566384	1	LOC104902542	A-agglutinin anchorage subunit
gene1781	1161.99	1243.34	1047.35	1184.41	768.974	1292.4	-0.0891491	down	0.731097	1	LOC104902551	kinesin-like protein KIN-4A isoform X1
gene1782	1144.08	984.25	925.72	1156.56	1123.69	1084.67	0.13985	up	0.596184	1	LOC104902573	isocitrate dehydrogenase
gene1783	222.238	224.051	110.217	236.799	138.012	89.539	-0.261183	down	0.407942	1	LOC104902580	uncharacterized protein LOC104902580
gene1784	2852.59	1853.06	1673.91	1893.66	2357.23	4139.04	0.395202	up	0.136016	0.799712	LOC104902590	WUSCHEL-related homeobox 4 isoform X2
gene1785	257.948	141.017	177.611	219.994	143.327	378.305	0.363179	up	0.18575	0.917477	LOC104902602	serine/threonine-protein phosphatase 6 regulatory ankyrin repeat subunit A isoform X1
gene1786	1306.53	1164.44	1198.7	1076.66	914.712	1136.79	-0.23034	down	0.392224	1	LOC104902625	NAC transcription factor 29-like isoform X1
gene1787	21783.9	24847.8	25365.3	32475.7	30110.5	36735.6	0.464174	up	0.0819616	0.651171	LOC104902638	polyadenylate-binding protein 2
gene1788	1984.41	2092.73	2139.84	1883.62	1954.18	2218.79	-0.0377077	down	0.881864	1	LOC104902646	probable E3 ubiquitin-protein ligase RHG1A
gene1789	1921.68	2122.63	1736.39	1888.24	1813.52	2074.65	-0.00107206	down	0.998411	1	LOC104902651	uncharacterized protein LOC104902651
gene1790	1397.5	1510.65	1392.55	1451.79	1544.04	1819.67	0.163115	up	0.554928	1	LOC104902659	rRNA-processing protein CGR1
gene1791	0	5.81	0	34.64	0	0	2.57521	up	0.135844	0.79971	LOC104903016	putative pentatricopeptide repeat-containing protein At2g01510
gene1792	182.677	73.402	107.614	135.455	142.104	262.987	0.571692	up	0.0655493	0.59648	LOC104902663	transcription factor ALC isoform X2
gene1793	402.47	224.146	270.113	282.119	239.629	473.722	0.150705	up	0.595624	1	LOC104902670	probable serine/threonine-protein kinase At1g01540
gene1794	4251.19	4122.33	4069.58	4332.19	3127.86	3823.86	-0.141078	down	0.593075	1	LOC104902677	uncharacterized protein LOC104902677
gene1797	41.189	34.353	46.842	39.387	23.874	26.807	-0.442316	down	0.311171	1	LOC104902683	transcription factor HEC1
gene1798	1197.06	1125.12	1114.77	1283.73	1058.95	1328.03	0.0949322	up	0.72603	1	LOC104902690	uncharacterized protein LOC104902690
gene1799	924.175	837.838	999.593	726.571	871.629	666.798	-0.285997	down	0.297704	1	LOC104902700	protein DCL, chloroplastic
gene1800	72.646	41.083	53.386	67.065	37.116	38.038	-0.232722	down	0.51424	1	LOC104902706	uncharacterized protein LOC104902706 isoform X4
gene1801	1261.92	1006.71	1236.42	1016.07	969.927	956.195	-0.252544	down	0.349654	1	LOC104902731	sugar transporter ERD6-like 6
gene1802	0.701	0	0	1.518	0	0	1.11137	up	1	1	LOC104902738	ABC transporter G family member 31
gene1803	114.967	88.689	77.037	75.972	88.415	75.838	-0.224604	down	0.497885	1	LOC104902748	protein DAMAGED DNA-BINDING 2
gene2589	28.372	10.315	30.473	22.207	32.615	9.689	-0.100388	down	0.931174	1	LOC104903067	uncharacterized protein LOC104903067
gene2590	913.758	733.391	703.54	846.284	790.82	806.662	0.0560224	up	0.8287	1	LOC104903053	COX assembly mitochondrial protein 2 homolog
gene2592	376.11	9.466	126.587	34.489	892.279	0	0.855601	up	0.00257308	0.0732262	LOC104903096	probable acetyltransferase NATA1-like
gene2593	0	15.233	0	0	0	0	-12.3102	down	0.256198	0.979282	LOC104883322	_
gene2595	0	0	0	0	4.167	10.399	12.2457	up	0.256198	0.979282	LOC104903105	LOB domain-containing protein 21
gene2596	1332.21	1186.55	1688.69	1293.65	1828.82	2130.01	0.320052	up	0.240898	0.979282	LOC104903115	trihelix transcription factor ASIL2 isoform X1
gene2597	534.54	767.791	784.053	756.367	771.171	1167.97	0.36955	up	0.185461	0.917466	LOC104903130	omega-hydroxypalmitate O-feruloyl transferase
gene2599	1788.53	1828.1	1273.6	1187.33	978.034	1930.12	-0.255867	down	0.343178	1	LOC104903145	RING-H2 finger protein ATL66
gene2601	47.988	42.822	22.195	14.183	85.971	48.267	0.393299	up	0.440474	1	LOC104883337	myb protein
gene2602	142.238	52.544	49.022	54.698	94.942	177.68	0.424975	up	0.205264	0.94288	LOC104903159	transcription factor bHLH51
gene2603	439.445	361.903	307.224	392.008	397.654	481.43	0.197365	up	0.487479	1	LOC104903165	uncharacterized protein LOC104903165 isoform X2
gene2604	267.58	232.752	258.908	261.521	232.924	252.262	-0.0240137	down	0.943105	1	LOC104903175	probable zinc metalloprotease EGY2, chloroplastic
gene2605	1437.88	1398.84	1257.12	1329.46	1397.89	1239.94	-0.0453048	down	0.875585	1	LOC104903179	GDP-Man:Man(3)GlcNAc(2)-PP-Dol alpha-1,2-mannosyltransferase
gene2606	2636.01	3410.83	2678.18	4612.83	2667.24	3415.65	0.293802	up	0.272088	0.997043	LOC104903190	clathrin heavy chain 1
gene2607	162.034	284.411	239.584	170.114	84.818	74.699	-1.05741	down	0.000719741	0.0278525	LOC104883347	probable protein phosphatase 2C 2
gene2610	303.405	364.537	257.736	380.727	364.064	431.883	0.346131	up	0.198368	0.934671	LOC104903210	anaphase-promoting complex subunit 1
gene2611	0	0	2.206	0	4.273	0	0.952868	up	1	1	LOC104883353	endoglucanase 14-like
gene2612	1362.54	1031.61	1078.5	1119.01	1255.65	970.251	-0.0540687	down	0.859283	1	LOC104903217	protein ESKIMO 1
gene2613	919.654	1209.31	933.564	1062.63	867.609	967.538	-0.0797749	down	0.765851	1	LOC104903226	uncharacterized protein LOC104903226
gene2614	1432.52	1301.17	1236.3	1497.7	1556.56	1453.15	0.183162	up	0.490366	1	LOC104903233	UPF0160 protein
gene2615	614.005	736.095	534.69	679.5	443.348	511.205	-0.205949	down	0.443366	1	LOC104903240	uncharacterized protein LOC104903240 isoform X1
gene2616	633.752	631.444	518.3	592.139	447.918	371.348	-0.337575	down	0.222208	0.968711	LOC104903256	omega-3 fatty acid desaturase, chloroplastic
gene2617	537.425	631.045	500.541	875.986	307.478	668.675	0.150199	up	0.599229	1	LOC104903266	omega-3 fatty acid desaturase, chloroplastic
gene2618	3663.02	2253.15	1079.19	1405.67	915.611	1268.15	-0.962644	down	0.000414892	0.0178394	LOC104903273	zinc finger CCCH domain-containing protein 29
gene2619	86.862	163.867	124.216	211.168	289.15	80.809	0.63217	up	0.0355364	0.427144	LOC104903279	flavonol synthase/flavanone 3-hydroxylase
gene2620	308.104	283.184	227.919	254.638	258.544	452.948	0.237988	up	0.38731	1	LOC104903287	protein SMAX1-LIKE 8
gene2621	715.666	655.956	709.236	632.852	622.481	805.292	-0.0140965	down	0.95582	1	LOC104903295	dual specificity tyrosine-phosphorylation-regulated kinase 3
gene2622	887.32	820.484	716.412	944.197	871.141	719.313	0.0642688	up	0.810766	1	LOC104903308	39S ribosomal protein L28, mitochondrial
gene2624	2154.8	2191.96	2292.84	1990.69	1923.53	2123.32	-0.137139	down	0.60365	1	LOC104903313	CTD nuclear envelope phosphatase 1 homolog
gene2625	431.055	367.868	303.559	327.268	308.352	306.873	-0.226201	down	0.421426	1	LOC104903320	putative serine/threonine-protein kinase-like protein CCR3
gene2626	395.695	387.216	556.015	450.323	456.341	431.585	-0.000729651	down	0.988168	1	LOC104903324	NF-X1-type zinc finger protein NFXL2
gene2627	2687.62	1320.72	1836.3	1504.33	1877.75	2155.61	-0.0778304	down	0.79081	1	LOC104903334	phosphoinositide phospholipase C 2
gene2628	0	1.967	0	0	1.777	0	-0.146318	down	1	1	LOC104883363	hypothetical protein BVRB_2g023750
gene2629	1398.19	1369.65	1172.6	973.789	954.193	605.979	-0.636966	down	0.0187552	0.28937	LOC104903337	phosphoinositide phospholipase C 6
gene2630	1083.68	770.546	821.999	878.53	979.042	885.843	0.0357713	up	0.883495	1	LOC104903345	peptidyl-prolyl cis-trans isomerase CYP20-1
gene2631	0	14.6	27.242	29.014	8.793	5.485	0.0491452	up	1	1	LOC104903351	protein EARLY FLOWERING 4-like
gene2632	1131.51	931.3	1265.76	1390	1177.24	1464.45	0.276486	up	0.31983	1	LOC104903360	nascent polypeptide-associated complex subunit alpha-like protein 4
gene2633	17.896	0	4.553	0	0	0	-12.8696	down	0.0677283	0.598552	LOC104903368	protein EARLY FLOWERING 4
gene2635	110.229	124.007	92.732	142.034	66.707	101.366	-0.0763826	down	0.803146	1	LOC104903384	DExH-box ATP-dependent RNA helicase DExH17
gene2636	44.408	69.19	116.193	41.251	18.753	23.397	-1.46215	down	0.00714518	0.151891	LOC104903376	putative cytochrome c oxidase subunit 5C-4
gene2637	528.611	346.853	491.962	426.162	546.268	483.423	0.0904017	up	0.741477	1	LOC104903389	GDSL esterase/lipase CPRD49
gene2638	263.995	336.628	240.558	313.144	248.477	221.205	-0.103724	down	0.719858	1	LOC104903406	putative ABC1 protein At2g40090 isoform X1
gene2639	26.284	251.963	280.116	301.34	6.815	425.161	0.39323	up	0.208975	0.951101	LOC109134462	uncharacterized protein LOC109134462 isoform X1
gene2640	11.322	14.818	23.042	31.903	22.313	22.271	0.637053	up	0.201713	0.940019	LOC104903428	probable indole-3-pyruvate monooxygenase YUCCA10
gene2641	14.391	7.848	0	0	0	8.846	-1.3297	down	0.631123	1	LOC109134384	uncharacterized protein LOC109134384
gene2642	4.197	4.578	8.542	4.549	0	10.32	-0.21984	down	1	1	LOC104883373	uncharacterized protein LOC104883373
gene2643	0	3.034	5.661	0	2.741	3.42	-0.496817	down	1	1	LOC104903418	probable indole-3-pyruvate monooxygenase YUCCA10
gene2644	819.633	747.709	728.588	1000.53	1035.79	1048.82	0.426257	up	0.119946	0.769734	LOC104903436	multiple organellar RNA editing factor 3, mitochondrial
gene2645	631.241	765.23	663.101	767.763	928.503	555.493	0.128708	up	0.635529	1	LOC104903445	uncharacterized protein LOC104903445
gene2646	625.216	725.36	636.176	657.82	733.872	653.807	0.042041	up	0.87702	1	LOC104903452	nuclear pore complex protein NUP88
gene2647	507.794	468.771	418.892	424.527	393.13	294.292	-0.327646	down	0.244936	0.979282	LOC104903459	cytochrome P450 90A1
gene2648	2156.16	2155.32	2438.14	2286.99	2246.25	1986.92	-0.049898	down	0.852294	1	LOC104903463	protein yippee-like isoform X1
gene2649	154.875	200.259	99.103	195.529	118.78	109.919	-0.0986047	down	0.740701	1	LOC104903468	mitogen-activated protein kinase kinase kinase 12-like isoform X1
gene2650	1174.27	1470.54	1071.38	1045.44	1060.43	1024.67	-0.247411	down	0.356974	1	LOC104903479	arginyl-tRNA--protein transferase 2
gene2651	747.27	861.036	805.841	838.091	802.361	967.488	0.111397	up	0.68741	1	LOC104903483	cell wall protein RBR3
gene2652	5331.43	4873.8	5196.66	4892.78	5375.09	6783.97	0.146821	up	0.5836	1	LOC104903491	clathrin light chain 2
gene2653	1375.31	1097.55	1542.78	1257.81	1186.58	1736.1	0.0580445	up	0.846495	1	LOC104903500	pleckstrin homology domain-containing protein 1
gene2654	574.344	265.748	430.931	553.276	503.042	634.749	0.411943	up	0.169009	0.879944	LOC104903509	30S ribosomal protein S31, chloroplastic
gene2655	153.551	129.274	93.197	125.536	98.212	142.403	-0.038378	down	0.916371	1	LOC104903512	uncharacterized protein LOC104903512 isoform X1
gene2656	2925.16	2744.59	2020.58	2263.5	2652.55	2756.46	-0.00334519	down	0.996236	1	LOC104903521	auxin transporter-like protein 2
gene2657	573.486	438.641	454.706	530.029	653.141	405.918	0.115494	up	0.665851	1	LOC104903526	syntaxin-31
gene2658	37519.8	33404.5	31279.1	44659.1	39637	41636.9	0.301213	up	0.251009	0.979282	LOC104903535	60S acidic ribosomal protein P0
gene2659	6312.85	7437.04	3626.44	4070.22	4113.61	4095.38	-0.500905	down	0.0624405	0.583878	LOC104903543	nematode resistance protein-like HSPRO2
gene2660	220.363	136.005	215.535	225.856	173.369	252.003	0.187391	up	0.528218	1	LOC104903552	uncharacterized protein LOC104903552
gene2661	3014.17	3765.89	2963.99	3508.86	2502.34	2650.09	-0.169938	down	0.520783	1	LOC104903558	glycosyltransferase family 64 protein C4
gene2662	186111	274212	266429	215845	259563	192120	-0.122634	down	0.633186	1	LOC104903565	hypothetical protein BVRB_2g024080
gene2663	0	8.832	0	4.388	7.979	14.933	1.62776	up	0.305004	1	LOC104903571	oleosin 18.2 kDa
gene2664	46.37	68.012	222.898	119.566	113.437	184.774	0.308784	up	0.359007	1	LOC104903578	uncharacterized protein LOC104903578
gene2665	2471.6	3565.32	2490.34	4216.11	2418.35	1882.06	-0.00181804	down	0.993464	1	LOC104903583	uncharacterized protein LOC104903583
gene2666	139.641	194.604	580.197	273.241	699.434	1258.9	1.28709	up	1.48231e-05	0.0011243	LOC104903597	17.8 kDa class I heat shock protein
gene2668	472.833	429.308	368.779	413.582	326.367	292.114	-0.300341	down	0.298054	1	LOC104903617	PHD finger protein ING1 isoform X2
gene2669	23.915	70.797	34.764	22.215	30.297	33.6	-0.588382	down	0.245768	0.979282	LOC104903627	WUSCHEL-related homeobox 5
gene2670	4691.92	5176.77	4527.73	5813.02	4814.97	5102.47	0.12785	up	0.631782	1	LOC104903631	26S proteasome non-ATPase regulatory subunit 7 homolog A
gene2672	126.123	105.623	121.459	114.716	128.712	121.824	0.048386	up	0.901685	1	LOC104903636	uncharacterized protein LOC104903636
gene2673	9020.77	11104.4	5252.75	6681.19	7244.27	5374.85	-0.394951	down	0.143834	0.82274	LOC104903644	uncharacterized acetyltransferase At3g50280
gene2674	575.568	461.888	564.029	559.969	467.237	874.417	0.247821	up	0.37374	1	LOC104903656	uncharacterized protein LOC104903656
gene2675	1348.96	897.295	889.936	965.91	808.831	779.059	-0.29637	down	0.284789	1	LOC104903668	peroxisomal nicotinamide adenine dinucleotide carrier
gene2676	2718.32	2873.9	2754.24	2498.9	2499.22	2965.38	-0.0677611	down	0.794622	1	LOC104903675	uncharacterized protein LOC104903675
gene2677	1090.14	1209.92	1089.7	1127.28	1210.48	1132.29	0.0337737	up	0.900261	1	LOC104903682	coronatine-insensitive protein 1
gene2678	2765.02	2729.18	3281.93	1756.91	1797.76	1923.54	-0.67988	down	0.0110835	0.208545	LOC104903689	transcription factor DIVARICATA
gene2679	128.416	95.493	89.092	82.236	104.965	113.02	-0.0601418	down	0.864976	1	LOC104903698	laccase-4
gene2680	2.178	14.255	15.516	7.082	6.439	40.17	0.748855	up	0.30615	1	LOC104903703	sedoheptulose-1,7-bisphosphatase, chloroplastic
gene2681	115.812	98.241	61.103	134.806	76.076	242.562	0.720668	up	0.0515958	0.527987	LOC104903711	ferredoxin-1, chloroplastic-like
gene2682	344.832	328.881	350.877	243.925	317.029	319.269	-0.219105	down	0.433114	1	LOC104903721	uncharacterized protein At2g39910 isoform X1
gene2683	61.433	44.668	52.092	107.264	63.896	142.655	0.988215	up	0.0106301	0.202784	LOC104903754	putative F-box/LRR-repeat protein At3g58920
gene2684	45.852	43.757	20.412	40.374	59.298	31.707	0.255949	up	0.600864	1	LOC104903747	F-box/LRR-repeat protein At4g14103-like
gene2685	33.426	32.81	45.916	41.659	54.344	30.819	0.177345	up	0.637318	1	LOC104883411	uncharacterized protein At2g39910-like isoform X1
gene2687	0	6.394	0	0	0	0	-11.0582	down	0.504132	1	LOC104883418	glucan endo-1,3-beta-glucosidase 12
gene2688	225.271	202.048	233.745	181.494	175.238	269.649	-0.0777491	down	0.7829	1	LOC104903762	uncharacterized protein LOC104903762 isoform X2
gene2689	3428.86	3449.49	3400.76	4078.82	3938.25	2895.93	0.0863311	up	0.741559	1	LOC104903779	ER membrane protein complex subunit 8/9 homolog
gene2690	13201.3	14195.6	14771.6	12632.6	12730.7	12434.5	-0.157862	down	0.547015	1	LOC104903783	LIM domain-containing protein WLIM2b
gene2691	483.314	613.84	409.065	425.997	338.905	508.497	-0.242246	down	0.367324	1	LOC104903812	probable leucine-rich repeat receptor-like protein kinase At5g49770 isoform X3
gene2692	4.695	5.121	4.778	0	0	5.772	-1.33778	down	0.631123	1	LOC104903804	ubiquitin
gene2694	1352.42	1629.72	1117.04	1011.17	1287.45	779.853	-0.413125	down	0.126408	0.780764	LOC104903789	probable leucine-rich repeat receptor-like protein kinase At5g49770
gene2695	1306.77	1000.15	788.899	697.93	823.493	768.648	-0.434929	down	0.11629	0.765864	LOC104903846	proliferating cell nuclear antigen
gene2696	3043.11	3149.71	2782.54	2876.53	2615.36	2324.97	-0.199382	down	0.457876	1	LOC104903856	probable sugar phosphate/phosphate translocator At3g11320
gene2697	39056.3	32731.7	37928.7	42548.9	41910.7	35146.3	0.124505	up	0.632769	1	LOC104903867	60S ribosomal protein L35a-3
gene2702	0	0	0	5.945	5.405	0	11.8858	up	0.504132	1	LOC104883471	uncharacterized protein LOC104883471
gene2703	3.438	11.248	10.494	11.177	13.549	0	-0.0262463	down	1	1	LOC104903877	uncharacterized protein LOC104903877
gene2704	0	0	0	0	8.986	0	11.549	up	0.504132	1	LOC104883486	uncharacterized protein LOC104883486
gene2705	630.365	530.808	584.767	504.089	660.053	494.548	-0.0739596	down	0.802931	1	LOC104903885	syntaxin-81 isoform X1
gene2706	9702.56	5785.58	4348.18	6113.93	6487.03	5171.38	-0.15851	down	0.585891	1	LOC104903897	proline transporter 3-like
gene2707	1488.59	1584.76	1521.07	1656.28	1231.91	1608.95	-0.0308679	down	0.902676	1	LOC104903906	probable L-type lectin-domain containing receptor kinase S.7
gene2709	21.858	21.853	12.974	15.792	12.564	22.393	-0.159579	down	0.823814	1	LOC109134464	uncharacterized protein LOC109134464
gene2710	478.657	491.076	559.28	413.231	491.623	516.129	-0.105711	down	0.70136	1	LOC104903953	uncharacterized protein LOC104903953
gene2712	1122.44	877.024	952.168	1130.83	1084.76	1815.31	0.449588	up	0.0979092	0.713236	LOC104903962	uncharacterized protein LOC104903962
gene2713	620.842	502.258	508.505	500.923	378.135	465.487	-0.279173	down	0.313608	1	LOC104903972	uncharacterized protein LOC104903972
gene2714	480.005	402.84	354.311	336.805	471.363	354.056	-0.0901391	down	0.767571	1	LOC104903980	uncharacterized protein LOC104903980
gene2715	93.3	128.138	182.838	187.244	265.58	654.203	1.45327	up	4.10285e-06	0.000348871	LOC104903994	18.2 kDa class I heat shock protein
gene2716	11.463	15.002	9.331	9.938	4.518	8.455	-0.64369	down	0.351914	1	LOC104904003	protein At-4/1
gene2717	2260.99	2128.95	1938.15	2633.49	2270.82	2578.45	0.241801	up	0.362411	1	LOC104904012	very-long-chain enoyl-CoA reductase
gene2718	725.288	715.345	799.502	1254.23	560.252	1095.28	0.377314	up	0.173582	0.890545	LOC104904022	actin-1
gene2719	1794.29	1773.23	1906.68	1911.57	1383.04	1803.18	-0.102775	down	0.694726	1	LOC104904042	dolichyl-phosphate beta-glucosyltransferase
gene2720	6.868	11.236	13.977	18.608	3.384	16.887	0.277248	up	0.781591	1	LOC104904037	uncharacterized protein LOC104904037
gene2722	772.33	989.745	733.478	833.511	672.221	1277.82	0.157566	up	0.583459	1	LOC104904051	uncharacterized protein LOC104904051
gene2723	2734.59	2441.43	2150.22	3281.16	2513.59	3507.18	0.344457	up	0.194507	0.929369	LOC104904063	glucan endo-1,3-beta-glucosidase
gene2725	494.625	374.22	446.618	415.311	450.051	419.073	-0.0344367	down	0.91704	1	LOC104904075	uncharacterized protein LOC104904075
gene2726	3.548	0	0	0	3.496	0	-0.0212827	down	1	1	LOC104904091	probable xyloglucan endotransglucosylase/hydrolase protein 23
gene2728	1138.07	1745.42	1193.93	1300.3	851.906	958.756	-0.390302	down	0.14392	0.822983	LOC104904106	uncharacterized protein LOC104904106
gene2729	110.808	168.46	215.251	218.338	138.96	206.396	0.188885	up	0.596201	1	LOC104883500	uncharacterized protein LOC104883500
gene2730	339.721	430.895	289.344	436.346	352.097	334.109	0.0827722	up	0.773039	1	LOC104904115	DNA replication complex GINS protein PSF2
gene2731	24261.8	22351.3	38935.6	27049.8	26290.9	21643.1	-0.190167	down	0.458639	1	LOC104904128	triosephosphate isomerase, cytosolic
gene2732	1576.4	1708.55	1832.61	1210.83	1576.59	1206.37	-0.357699	down	0.182733	0.911503	LOC104904134	probable serine/threonine-protein kinase NAK
gene2733	273.151	235.603	225.258	245.719	283.219	237.034	0.0614878	up	0.81625	1	LOC104904143	uncharacterized protein LOC104904143
gene2734	4385.6	5225.36	5283.86	4483.48	4525.66	5003.21	-0.0881117	down	0.729836	1	LOC104904150	serine/arginine-rich SC35-like splicing factor SCL30 isoform X1
gene2735	1445.03	1066.34	1116.26	1249.95	1296.48	301.507	-0.349111	down	0.220148	0.96766	LOC104904172	elicitor-responsive protein 1 isoform X1
gene2739	196.516	291.447	213.042	343.34	242.495	244.973	0.245089	up	0.377958	1	LOC104904194	uncharacterized protein LOC104904194
gene2740	482.158	608.676	488.293	525.822	511.749	513.397	-0.0259582	down	0.922732	1	LOC104904184	AP3-complex subunit beta-A isoform X4
gene2741	1265.93	1069.97	1045.28	1177.69	1217.62	1124.87	0.0581253	up	0.817832	1	LOC104904218	protein INVOLVED IN DE NOVO 2
gene2742	69.255	102.853	62.972	108.588	62.432	86.95	0.13405	up	0.700194	1	LOC104904207	factor of DNA methylation 5-like isoform X1
gene2743	103.771	74.15	91.026	143.483	38.784	215.55	0.564778	up	0.118257	0.768733	LOC104904201	factor of DNA methylation 2-like
gene2744	330.397	296.234	266.063	305.341	283.61	348.86	0.0711312	up	0.809085	1	LOC104904229	factor of DNA methylation 1 isoform X1
gene2745	6.987	1.524	0	4.543	1.377	0	-0.523509	down	0.763599	1	LOC104904245	arginine decarboxylase
gene2746	17.278	7.538	5.274	9.362	8.512	23.364	0.454651	up	0.480514	1	LOC104904248	factor of DNA methylation 5-like
gene2747	0	0	0.913	0.972	0	0	0.0900546	up	1	1	LOC104883509	uncharacterized protein LOC104883509
gene2748	2048.56	980.811	929.679	1519.5	1041.82	1748.39	0.122437	up	0.628571	1	LOC104904256	expansin-A4
gene2749	730.25	917.115	719.284	870.002	744.98	649.873	-0.063427	down	0.816548	1	LOC104904266	telomere repeat-binding protein 3
gene2750	503.983	654.186	599.884	559.165	505.867	551.197	-0.121347	down	0.643605	1	LOC104904278	scarecrow-like protein 33
gene2751	366.574	252.866	277.359	241.078	376.635	300.432	0.0339372	up	0.898686	1	LOC104904287	uncharacterized protein LOC104904287
gene2752	743.192	592.72	639.636	724.879	778.063	984.068	0.332159	up	0.219075	0.96766	LOC104904293	protein FIZZY-RELATED 3 isoform X1
gene2753	592.171	493.727	501.712	518.443	584.694	610.665	0.110344	up	0.679313	1	LOC104904309	actin-related protein 5 isoform X2
gene2754	0	0	0	0	0	23.899	12.9599	up	0.0352187	0.425632	LOC104883519	uncharacterized protein LOC104883519
gene2755	338.433	382.908	321.837	270.794	352.17	326.62	-0.135617	down	0.649247	1	LOC104904325	uncharacterized protein LOC104904325
gene2757	8.138	6.213	7.452	5.291	7.217	21.008	0.620254	up	0.220173	0.96766	LOC109136060	uncharacterized protein LOC109136060
gene2758	2.686	4.395	5.467	10.189	7.941	9.907	1.15968	up	0.123325	0.774289	LOC104904344	protein CHLOROPLAST IMPORT APPARATUS 2 isoform X1
gene2759	2097.92	2092.8	2275.63	1680.47	2000.58	2433.71	-0.0806543	down	0.759165	1	LOC104904368	peptidyl-prolyl cis-trans isomerase FKBP20-1
gene2760	1360.23	1064.9	835.293	1099.14	801.964	1110.78	-0.114392	down	0.683802	1	LOC104904359	laccase-17
gene2761	15.179	8.278	15.445	6.58	1.496	16.794	-0.645375	down	0.265364	0.99052	LOC104904379	laccase-17-like
gene2762	906.461	748.582	637.02	784.476	483.532	489.034	-0.383497	down	0.163573	0.871255	LOC104904387	laccase-17
gene2763	1134.72	1194.84	1133.88	1042.9	1153.6	1129.08	-0.0586038	down	0.82928	1	LOC104904394	E3 ubiquitin-protein ligase SDIR1 isoform X3
gene2764	403.115	492.222	312.095	242.177	228.824	147.234	-0.965711	down	0.000655945	0.0256454	LOC104883553	_
gene2765	1328.69	1012.38	1430.41	1105.83	1168.88	1190.57	-0.122159	down	0.648615	1	LOC104904405	probable E3 ubiquitin-protein ligase RHC2A
gene2766	832.254	445.152	382.864	428.509	487.003	570.366	-0.160102	down	0.589193	1	LOC104904415	glycerol-3-phosphate acyltransferase 5
gene2767	2555.17	2524.84	2518.8	2638.51	2728.72	2556.02	0.0603196	up	0.81853	1	LOC104904426	pumilio homolog 1
gene2768	172.588	121.47	145.335	154.791	210.268	201.719	0.36727	up	0.185506	0.917466	LOC104904436	transcription factor PCL1
gene2769	9.701	0	0	0	12.745	11.926	1.34634	up	0.36344	1	LOC104904455	thaumatin-like protein
gene2770	106.246	176.761	131.929	142.464	177.437	192.599	0.304661	up	0.320837	1	LOC104904445	uncharacterized protein LOC104904445
gene2771	766.556	747.677	700.092	695.662	697.592	859.62	0.0248996	up	0.929573	1	LOC104904473	uncharacterized protein LOC104904473 isoform X1
gene2772	422.256	382.271	529.351	426.208	511.243	410.53	0.0151734	up	0.963397	1	LOC104904464	L-type lectin-domain containing receptor kinase S.4-like
gene2773	2607.9	2413.38	2522.65	2738.93	2623.7	2775.34	0.109355	up	0.6802	1	LOC104904488	probable splicing factor 3A subunit 1
gene2774	30.814	61.283	53.486	31.429	30.362	124.783	0.3579	up	0.376972	1	LOC104904499	ribulose bisphosphate carboxylase/oxygenase activase, chloroplastic isoform X1
gene2775	31.828	3.857	7.197	7.665	0	13.042	-1.05015	down	0.239306	0.979282	LOC104904514	LOB domain-containing protein 33-like
gene2776	0	2.795	0	0	2.525	3.151	1.02124	up	1	1	LOC109136092	uncharacterized protein LOC109136092
gene2777	27.519	54.023	16.801	5.965	16.269	6.766	-1.76166	down	0.0277101	0.373119	LOC104904524	alpha-latrotoxin-Lh1a-like
gene2778	210.04	109.958	190.925	157.822	169.707	184.192	0.00225154	up	1	1	LOC104904550	AT-hook motif nuclear-localized protein 15
gene2779	428.443	238.611	426.679	270.029	311.381	332.46	-0.259199	down	0.373947	1	LOC104904561	thylakoid lumenal 15 kDa protein 1, chloroplastic
gene2781	932.791	1177.57	829.314	739.218	813.415	980.451	-0.214763	down	0.422812	1	LOC104904586	uncharacterized protein LOC104904586
gene2782	122.596	10.285	95.958	61.321	125.444	150.713	0.560454	up	0.176058	0.89839	LOC104883624	probable transcriptional regulator RABBIT EARS
gene2783	524.104	481.695	479.364	459.497	484.506	658.786	0.109963	up	0.705393	1	LOC104904607	tropinone reductase homolog At5g06060 isoform X2
gene2785	4867.7	6323.9	3783.54	3475.12	2903.41	4388.51	-0.475948	down	0.0731682	0.621045	LOC104904619	protein phosphatase 2C 37
gene2786	1126.69	1230.66	1220.46	1237.53	1245.19	1131.37	0.0145545	up	0.960673	1	LOC104904630	protein HESO1
gene2787	1025.76	1033.11	978.029	1170.67	1045.66	1223.66	0.179802	up	0.504152	1	LOC104904640	probable methyltransferase PMT11
gene2788	1513.12	1384.86	1420.05	1268.44	1218.52	1243.5	-0.211021	down	0.43354	1	LOC104904649	BTB/POZ and MATH domain-containing protein 3 isoform X3
gene2789	1737.9	4259.2	2895.87	2423.62	1941.4	4697.36	0.0272261	up	0.960553	1	LOC104904667	ultraviolet-B receptor UVR8 isoform X1
gene2790	5.952	9.737	30.282	6.45	16.128	9.146	-0.535107	down	0.335672	1	LOC104904693	uncharacterized protein LOC104904693 isoform X1
gene2791	3673.4	3560.97	5406.2	4042.95	3687.95	4922.55	0.00146779	up	0.982152	1	LOC104904721	mannose-1-phosphate guanylyltransferase 1
gene2792	452.004	357.771	174.656	276.963	484.84	445.475	0.294395	up	0.274996	0.999388	LOC104904732	uncharacterized protein LOC104904732 isoform X4
gene2794	1437.6	2160.15	1696.57	2338.85	2239.68	2648.83	0.449024	up	0.0990471	0.717666	LOC104904799	uncharacterized protein At2g39795, mitochondrial
gene2797	2926.95	3125.39	2978.26	3573.35	2937.19	3087.22	0.0878769	up	0.743783	1	LOC104904817	delta-1-pyrroline-5-carboxylate synthase isoform X2
gene2798	925.065	845.376	913.113	870.02	1025.15	745.862	-0.0230409	down	0.944985	1	LOC104904840	protein YIPF1 homolog
gene2800	2088.53	2121.24	2412.92	2334.13	2293.7	1930.99	-0.0139762	down	0.959141	1	LOC104904851	sm-like protein LSM2
gene2801	1675.89	1515.85	2768.1	2206.55	2513.51	2211.32	0.217871	up	0.428882	1	LOC104904860	probable glycosyltransferase At5g11130
gene2802	1414.66	985.108	688.253	1157.65	968.559	797.724	-0.0787684	down	0.803878	1	LOC104904867	folylpolyglutamate synthase
gene2803	2423.75	2452.99	2639.64	2503.57	2454.55	3096.02	0.099692	up	0.717379	1	LOC104904877	serine/threonine-protein phosphatase PP1 isozyme 4
gene2804	488.144	481.02	371.8	352.679	419.105	345.671	-0.263053	down	0.349778	1	LOC104904884	protein DA1-related 2 isoform X1
gene2805	1302.01	1382.29	1302.83	1218.83	1086.86	1156.6	-0.203624	down	0.449352	1	LOC104904898	mitochondrial substrate carrier family protein B-like
gene2806	1180.92	1166.43	755.432	812.424	872.704	925.144	-0.249361	down	0.364653	1	LOC104904909	protein NRT1/ PTR FAMILY 5.6
gene2807	307.007	279.944	263.739	144.54	242.996	312.453	-0.2813	down	0.342947	1	LOC104904921	ras-related protein Rab2BV isoform X1
gene2808	815.66	673.812	440.619	823.274	562.774	617.242	0.0537023	up	0.826743	1	LOC104904931	protein N-terminal asparagine amidohydrolase
gene2809	944.855	872.54	1000.02	788.532	1270.78	886.005	0.0640538	up	0.814499	1	LOC104904953	uncharacterized protein LOC104904953 isoform X2
gene2810	72.098	81.442	52.401	114.412	50.743	104.461	0.38867	up	0.284265	1	LOC104904969	uncharacterized protein DDB_G0271670
gene2811	47852.9	57543.9	24398.6	35108	47832.4	35108.3	-0.136857	down	0.629597	1	LOC104904979	uncharacterized protein LOC104904979
gene2812	685.953	610.899	677.328	677.409	635.901	758.449	0.0696025	up	0.81737	1	LOC104904987	uncharacterized protein LOC104904987
gene2813	782.173	427.997	451.092	587.851	542.396	661.898	0.109408	up	0.66794	1	LOC104904998	rop guanine nucleotide exchange factor 7
gene2814	511.912	471.991	503.999	460.699	510.695	571.251	0.0521265	up	0.852403	1	LOC104905005	DEAD-box ATP-dependent RNA helicase 18
gene2815	756.505	767.68	560.033	750.934	810.23	770.963	0.16214	up	0.544177	1	LOC104905018	protein GUCD1
gene2816	2481.09	2519.5	2373.4	2364.24	2490.02	2628.27	0.0210813	up	0.936807	1	LOC104905043	crooked neck-like protein 1
gene2817	3414.72	3010.91	3240.36	2990.11	2826.56	4133.48	0.0418003	up	0.880544	1	LOC104905055	uncharacterized protein LOC104905055
gene2818	1651.59	1770.21	1604.9	2091.99	1869.09	1861.3	0.212002	up	0.426146	1	LOC104905063	glucosidase 2 subunit beta
gene2819	1675.12	1093.74	3182.2	2294.38	3703.68	9018.01	1.33529	up	1.20092e-06	0.000121775	LOC104905072	18.3 kDa class I heat shock protein
gene2820	6.048	2.199	30.769	4.369	11.918	7.435	-0.717769	down	0.252418	0.979282	LOC104905087	UDP-glycosyltransferase 76C2-like
gene2821	158.195	212.171	441.575	155.224	299.112	223.386	-0.26068	down	0.359122	1	LOC104905080	UDP-glycosyltransferase 76C2-like
gene2822	115.227	81.078	75.643	102.049	174.579	83.774	0.406272	up	0.158115	0.860122	LOC109133531	UDP-glycosyltransferase 76F1-like
gene2824	402.407	245.944	365.944	381.326	319.887	458.851	0.193727	up	0.494971	1	LOC104905102	UDP-glycosyltransferase 76C4
gene2825	22.188	33	20.525	59.023	27.826	61.994	0.97515	up	0.0165283	0.26833	LOC104905094	UDP-glycosyltransferase 76C2, partial
gene2826	20.635	20.255	27.295	15.654	30.498	32.977	0.214743	up	0.69617	1	LOC104905092	UDP-glycosyltransferase 76C4-like
gene2827	0	0	0	7.553	0	0	11.2984	up	0.504132	1	LOC104905126	17.4 kDa class I heat shock protein
gene2828	52.99	53.94	82.676	103.368	167.081	273.601	1.52072	up	2.02947e-05	0.00145218	LOC104905137	18.2 kDa class I heat shock protein
gene2829	1312.66	1563.21	1120.88	855.469	989.289	1094.71	-0.443272	down	0.100445	0.71819	LOC104905146	uncharacterized protein LOC104905146
gene2830	1345.45	982.852	1043.61	1234.44	1193.77	1421.61	0.191224	up	0.469532	1	LOC104905152	uncharacterized protein LOC104905152
gene2833	2606.04	2773.25	943.066	950.681	771.695	687.414	-1.39155	down	4.01042e-07	4.52652e-05	LOC104905171	proline dehydrogenase 2, mitochondrial-like
gene2834	311.304	309.608	313.971	282.381	267.552	316.951	-0.108947	down	0.696945	1	LOC104905181	probable inactive ATP-dependent zinc metalloprotease FTSHI 3, chloroplastic
gene2835	4227.21	4228.45	4400.57	4616.4	4268.74	5058.34	0.117123	up	0.664995	1	LOC104905189	ribosomal RNA-processing protein 14-C
gene2836	605.504	720.596	644.204	639.379	540.532	551.389	-0.186562	down	0.492499	1	LOC104905210	ecotropic viral integration site 5 protein homolog
gene2837	38.375	10.463	45.556	24.26	14.18	57.005	0.015974	up	1	1	LOC104905226	S-adenosylmethionine decarboxylase proenzyme
gene2839	917.105	484.675	580.746	592.561	922.976	610.586	0.100885	up	0.684166	1	LOC104905243	uncharacterized protein LOC104905243
gene2840	818.655	915.408	948.702	569.065	619.247	508.289	-0.661072	down	0.0157034	0.258309	LOC104905249	basic leucine zipper 23
gene2842	1517.32	1611.44	1363.76	1247.96	1186.72	1173.52	-0.316242	down	0.236024	0.978675	LOC104905260	paired amphipathic helix protein Sin3-like 2 isoform X1
gene2843	0	0	0	4.654	0	0	10.6002	up	0.504132	1	LOC104905274	uncharacterized protein LOC104905274 isoform X1
gene2844	1.693	7.388	5.169	5.506	6.674	8.327	0.525062	up	0.67148	1	LOC104905299	sister chromatid cohesion 1 protein 1-like
gene2845	198.649	112.442	138.166	125.355	161.049	176.202	0.0422427	up	0.890078	1	LOC104905310	uncharacterized protein LOC104905310
gene2846	1051.97	1047.44	994.856	933.506	890.212	937.22	-0.164441	down	0.54815	1	LOC104905319	uncharacterized protein LOC104905319
gene2850	2381.64	2860.69	3650.99	2767.31	2733.28	2001.71	-0.245389	down	0.348222	1	LOC104905327	protein NRT1/ PTR FAMILY 5.6
gene2851	22235.7	13639.5	21920.6	19548.1	25837.2	17700.3	0.126346	up	0.622244	1	LOC104905334	uncharacterized protein LOC104905334
gene2852	490.904	404.713	393.315	473.363	502.75	342.138	0.0324489	up	0.911873	1	LOC104905340	uncharacterized protein At4g29660
gene2853	55.453	60.479	50.485	79.073	89.149	107.638	0.729123	up	0.0506414	0.52261	LOC104905347	GTP-binding protein At2g22870
gene2854	1142.68	1276.67	1123.3	1214.01	1035.85	1160.95	-0.0547161	down	0.834852	1	LOC104905356	alpha-mannosidase 2
gene2855	1115.2	1154.84	980.552	1158.05	1163.94	1265.88	0.142423	up	0.595919	1	LOC104905363	mannose-1-phosphate guanyltransferase alpha
gene2856	865.542	872.54	898.26	833.377	932.699	926.278	0.0303305	up	0.914314	1	LOC104905371	DNA/RNA-binding protein KIN17
gene2857	485.386	534.638	464.482	518.198	502.005	595.229	0.121937	up	0.657945	1	LOC104905381	CWF19-like protein 2
gene2859	493.466	338.294	489.364	354.826	446.097	602.79	0.0874819	up	0.7612	1	LOC104905398	uncharacterized protein LOC104905398
gene2864	4242.04	3345.63	3679.18	3210.95	3858.16	3637.34	-0.0736057	down	0.791827	1	LOC104905427	protein trichome birefringence-like 19
gene2865	245.738	413.626	309.112	478.108	343.183	302.098	0.214069	up	0.45135	1	LOC104905438	protein trichome birefringence-like 19
gene2866	153.798	103.04	207.914	159.533	168.862	245.793	0.30506	up	0.324611	1	LOC104905453	protein trichome birefringence-like 19
gene2867	674.244	581.626	690.845	583.033	525.467	727.798	-0.0842414	down	0.75926	1	LOC104905446	liprin-alpha-1
gene2869	1715.21	1559.88	1831.45	1806.39	1952.31	1318.7	-0.00825787	down	0.98208	1	LOC104905464	endo-1,3(4)-beta-glucanase 2
gene2870	430.586	385.301	405.206	470.537	420.73	350.315	0.0240064	up	0.925999	1	LOC104905483	probable endo-1,3(4)-beta-glucanase ARB_01444
gene2871	473.358	483.754	497.428	541.421	361.855	533.55	-0.0176776	down	0.940308	1	LOC104905472	proline-rich receptor-like protein kinase PERK8
gene2872	0	0	0	5.989	0	0	10.9639	up	0.504132	1	LOC109136134	uncharacterized protein LOC109136134
gene2874	13.967	0	0	0	1.966	2.453	-1.65956	down	0.195755	0.929369	LOC104883726	F-box/FBD/LRR-repeat protein At1g13570-like
gene2875	2006.15	2018.47	1874.72	2338.09	2150.31	1704.47	0.0700535	up	0.788023	1	LOC104905497	transmembrane protein 33 homolog
gene2876	203.777	215.513	232.482	334.605	275.831	288.469	0.463799	up	0.111097	0.749688	LOC104905504	isoprenylcysteine alpha-carbonyl methylesterase ICME
gene2877	44.109	3.28	7.14	17.383	38.524	4.93	0.157917	up	0.678027	1	LOC104905514	protein GAMETE EXPRESSED 3 isoform X1
gene2878	302.86	389.783	300.148	308.284	364.447	346.476	0.037885	up	0.890737	1	LOC104905534	histone acetyltransferase HAC1-like isoform X1
gene2879	84.549	48.302	62.816	63.994	85.954	62.694	0.120024	up	0.724127	1	LOC104905545	pentatricopeptide repeat-containing protein At3g29230
gene2880	2855.39	3419.48	2639.79	3285.66	3069.23	3344.49	0.121712	up	0.646572	1	LOC104905552	protein CROWDED NUCLEI 1 isoform X1
gene2881	16.597	5.172	14.476	51.392	11.681	8.745	0.986504	up	0.0820402	0.651171	LOC104905559	putative nuclease HARBI1
gene2882	2238.82	2561.01	2458.53	2593.92	2354.46	2776.89	0.0899402	up	0.74363	1	LOC104905568	protein decapping 5 isoform X1
gene2883	147.199	154.808	167.61	153.827	132.954	172.341	-0.0326069	down	0.921516	1	LOC104905574	putative F-box/FBD/LRR-repeat protein At4g13965
gene2884	1670.85	1751.58	1550.42	1910.75	1668.46	1594.19	0.0570392	up	0.830843	1	LOC104905580	probable transmembrane ascorbate ferrireductase 2
gene2885	980.442	950.944	847.489	976.636	969.67	959.447	0.0644111	up	0.80571	1	LOC104905590	probable translation initiation factor eIF-2B subunit delta isoform X2
gene2886	7.206	0	0	0	0	0	-11.2306	down	0.256198	0.979282	LOC109134465	transcription factor DICHOTOMA-like
gene2887	3682.88	3273.85	4011.17	3200.84	4311.89	4483.08	0.129244	up	0.630912	1	LOC104905598	ESCRT-related protein CHMP1B
gene2888	113.262	154.41	178.633	159.569	212.042	90.505	0.0502247	up	0.913952	1	LOC104905605	uncharacterized protein LOC104905605
gene2890	232.351	242.185	202.008	282.884	182.575	279.313	0.138614	up	0.619278	1	LOC104905616	HEAT repeat-containing protein 5A-like isoform X1
gene2892	607.064	553.305	496.965	689.579	598.163	684.983	0.251325	up	0.355078	1	LOC104905695	indole-3-glycerol phosphate synthase, chloroplastic
gene2893	4020.01	4800.53	3118.61	3221.51	3223.89	1741.35	-0.544337	down	0.0438602	0.484283	LOC104905703	allene oxide cyclase, chloroplastic isoform X1
gene2894	588.667	635.983	575.027	580.916	550.009	662.377	-0.00511953	down	0.984469	1	LOC104905717	uncharacterized protein LOC104905717 isoform X1
gene2895	157.05	98.619	157.382	72.206	152.403	134.564	-0.201639	down	0.54339	1	LOC104905726	uncharacterized protein LOC104905726 isoform X1
gene2896	282.638	271.492	313.977	202.329	278.493	251.829	-0.244746	down	0.410301	1	LOC104905741	uncharacterized protein LOC104905741
gene2898	735.969	603.786	585.842	760.89	573.724	747.83	0.112972	up	0.673825	1	LOC104905747	uncharacterized protein LOC104905747
gene2899	0	0	0	0	0	7.026	11.1941	up	0.256198	0.979282	LOC104905758	RHOMBOID-like protein 9, chloroplastic
gene2900	0	0	3.938	0	0	23.787	2.59372	up	0.230276	0.971196	LOC104905764	uncharacterized protein LOC104905764
gene2901	4291.44	6856.72	11628.2	4461.91	5559.32	3229.68	-0.781446	down	0.00311284	0.0845639	LOC104905773	protein PLANT CADMIUM RESISTANCE 2
gene2902	16.747	0	4.26	9.075	0	5.147	-0.562648	down	0.73528	1	LOC104905783	cell number regulator 9
gene2903	56.423	10.256	71.765	122.294	32.431	86.704	0.802283	up	0.0864344	0.666247	LOC104883760	protein PLANT CADMIUM RESISTANCE 2-like
gene2904	3376.28	2625.16	1823.64	2619.1	1900.55	695.769	-0.585321	down	0.0336556	0.419577	LOC104905792	protein PLANT CADMIUM RESISTANCE 2-like
gene2906	3.893	4.245	7.922	0	0	0	-12.3865	down	0.131224	0.78618	LOC104905802	cell number regulator 10
gene2907	2390.53	2347.22	2553.73	2315.6	2040.11	3104.33	0.032972	up	0.914762	1	LOC104905810	ultraviolet-B receptor UVR8
gene2908	15521.4	15755.8	17688.9	18662.6	18920.7	18356.4	0.192092	up	0.471747	1	LOC104905814	14-3-3-like protein
gene2909	885.151	896.735	1084.81	1244.92	1112.5	1078.49	0.261304	up	0.351962	1	LOC104905822	uncharacterized protein DDB_G0275933
gene2911	46.726	31.548	45.281	62.696	41.656	2.735	-0.206365	down	0.708477	1	LOC104905832	probable carboxylesterase 17
gene2912	548.206	549.703	471.005	590.789	480.675	542.161	0.040539	up	0.877507	1	LOC104905844	HEAT repeat-containing protein 5B isoform X1
gene2914	229.626	240.248	232.293	251.747	172.325	228.13	-0.106495	down	0.704801	1	LOC104905863	NADPH-dependent diflavin oxidoreductase 1 isoform X1
gene2915	1.893	0	0	4.103	0	0	1.11477	up	1	1	LOC104905872	UDP-glycosyltransferase 74B1
gene2916	645.337	653.091	444.384	535.101	501.305	426.192	-0.252883	down	0.366437	1	LOC104905880	uncharacterized protein LOC104905880
gene2917	949.781	510.263	680.081	617.586	1012.11	614.078	0.0682316	up	0.782637	1	LOC104905926	30S ribosomal protein 3, chloroplastic
gene2918	105.403	154.749	90.75	74.688	55.923	104.658	-0.576751	down	0.123537	0.774289	LOC104905934	IST1 homolog
gene2919	7274.37	7253.28	7927.57	7582	8363.95	7929.02	0.0884485	up	0.740845	1	LOC104905940	ubiquitin receptor RAD23d
gene2920	1117.48	1120.63	975.803	954.866	1011.1	992.353	-0.119551	down	0.662256	1	LOC104905946	probable dolichyl pyrophosphate Man9GlcNAc2 alpha-1,3-glucosyltransferase
gene2922	354.087	368.259	351.173	488.98	409.252	398.563	0.272602	up	0.325586	1	LOC104905994	pentatricopeptide repeat-containing protein At4g32450, mitochondrial
gene2923	295.004	278.557	215.562	289.666	210.693	272.605	-0.0298489	down	0.93439	1	LOC104906001	caffeoylshikimate esterase isoform X1
gene2924	7762.67	7150.96	8029.57	6382.48	6569.08	6848.7	-0.212547	down	0.422227	1	LOC104906018	uncharacterized protein LOC104906018
gene2925	2298.87	2463.47	2673.33	3139.9	3070.55	3189.47	0.338185	up	0.211153	0.95582	LOC104906037	50S ribosomal protein HLP, mitochondrial isoform X2
gene2926	184.484	157.133	116.207	175.178	119.455	103.678	-0.200896	down	0.522707	1	LOC104906024	uncharacterized protein LOC104906024
gene2927	13.332	0	18.088	4.816	4.379	54.634	1.02246	up	0.300563	1	LOC104906047	ribulose bisphosphate carboxylase small chain
gene2928	10.971	7.977	40.932	15.853	25.224	71.932	0.916258	up	0.154576	0.8523	LOC104906081	ribulose bisphosphate carboxylase small chain
gene2930	1718.75	2047.85	1786.5	2233.5	1886.55	2010.44	0.142707	up	0.595224	1	LOC104906070	probable manganese-transporting ATPase PDR2
gene2931	21.703	47.341	84.655	62.722	35.642	222.342	1.06113	up	0.00925899	0.184228	LOC104906059	ribulose bisphosphate carboxylase small chain
gene2932	0	0	3.942	0	0	57.156	3.85688	up	0.00302201	0.0829281	LOC104906053	ribulose bisphosphate carboxylase small chain
gene2933	1819.73	872.53	7649.53	729.834	1411.85	1112.67	-1.66804	down	7.59912e-10	1.63744e-07	LOC104906092	LOB domain-containing protein 41
gene2934	2596.75	2763.55	2677.4	2790.13	2909.79	2989.19	0.112427	up	0.674363	1	LOC104906099	KH domain-containing protein At4g18375
gene2935	3748.49	4747.27	2360.28	2454.14	2513.62	1815.28	-0.678494	down	0.0118669	0.216366	LOC104906111	cytokinin hydroxylase
gene2937	289.136	241.463	255.538	230.981	193.729	227.487	-0.269472	down	0.347286	1	LOC104906115	uncharacterized protein LOC104906115
gene2938	572.943	428.215	603.703	709.17	601.796	611.388	0.260425	up	0.350909	1	LOC104906122	protein ABA DEFICIENT 4, chloroplastic
gene2939	574.935	533.285	475.666	516.318	531.208	502.023	-0.0316201	down	0.9232	1	LOC104906132	zinc transporter 5 isoform X1
gene2940	237.061	120.46	156.242	160.569	191.115	248.378	0.224007	up	0.458571	1	LOC104906145	uncharacterized protein LOC104906145
gene2941	6895.99	4148.37	6146.54	7225.54	5995.29	6755.87	0.216673	up	0.410841	1	LOC104906150	UMP-CMP kinase 3
gene2942	47001.8	50271.4	49544.3	54061.1	55329.3	47049.7	0.0915873	up	0.728733	1	LOC104906160	40S ribosomal protein S7
gene2943	969.148	1045.98	677.97	839.3	761.676	851.015	-0.135316	down	0.625542	1	LOC104906170	mannose-6-phosphate isomerase 1
gene2944	399.718	289.713	265.144	331.745	368.929	317.228	0.0926679	up	0.739352	1	LOC104906178	elongator complex protein 5
gene2945	966.106	997.028	951.331	917.533	893.083	945.036	-0.0808373	down	0.769109	1	LOC104906184	uncharacterized protein LOC104906184
gene2946	80.667	47.059	51.539	95.554	35.121	78.412	0.222006	up	0.533208	1	LOC104906193	uncharacterized protein LOC104906193
gene2947	622.009	537.292	548.35	432.681	537.755	552.961	-0.164721	down	0.546756	1	LOC104906199	uncharacterized protein LOC104906199
gene2948	777.954	433.261	477.201	565.052	573.551	685.064	0.111172	up	0.681081	1	LOC104906210	uncharacterized protein LOC104906210
gene2949	212.87	132.28	156.155	166.314	121.947	170.404	-0.128247	down	0.695967	1	LOC104906229	chloroplastic group IIB intron splicing facilitator CRS2-B, chloroplastic
gene2950	1644.11	1697.51	1558.22	1909.05	1740.35	1853.72	0.167514	up	0.530737	1	LOC104906234	plastidic glucose transporter 4
gene2951	84.387	55.879	39.866	84.92	41.575	59.28	0.0445011	up	0.946657	1	LOC104906239	uncharacterized protein LOC104906239 isoform X1
gene2952	21.481	43.928	19.126	40.74	29.104	66.02	0.684523	up	0.125644	0.779345	LOC104906249	uncharacterized protein LOC104906249
gene2953	488.792	286.293	455.914	431.623	305.475	306.011	-0.238939	down	0.405971	1	LOC104906256	delta(7)-sterol-C5(6)-desaturase
gene2954	572.408	517.013	436.531	403.284	363.165	498.265	-0.270898	down	0.322687	1	LOC104906264	chloroplastic group IIA intron splicing facilitator CRS1, chloroplastic
gene2955	1509.21	1390.85	1481.21	1370.44	1336.41	1355.32	-0.109097	down	0.685184	1	LOC104906268	protein ABHD17B
gene2956	141.516	133.159	87.527	150.358	51.949	129.626	-0.125901	down	0.732439	1	LOC104906284	peptide methionine sulfoxide reductase
gene2957	1188.4	1090.06	1156.3	919.935	1009.09	1928.87	0.167607	up	0.54988	1	LOC104906293	uncharacterized protein LOC104906293
gene2958	363.141	393.691	488.261	352.171	315.066	236.281	-0.462627	down	0.0828813	0.654197	LOC104906301	LEAF RUST 10 DISEASE-RESISTANCE LOCUS RECEPTOR-LIKE PROTEIN KINASE-like 1.3 isoform X4
gene2960	149.331	127.461	74.873	89.126	63.974	138.35	-0.270951	down	0.410655	1	LOC104906332	putative F-box/LRR-repeat protein 23
gene2961	166.733	97.742	120.88	119.71	88.305	117.859	-0.241872	down	0.465935	1	LOC104906341	putative F-box protein At4g05475
gene2962	1256.08	829.964	778.324	603.269	578.18	592.547	-0.691215	down	0.0114424	0.211678	LOC104906350	LEAF RUST 10 DISEASE-RESISTANCE LOCUS RECEPTOR-LIKE PROTEIN KINASE-like 2.4
gene2963	1605.67	1806.35	1656.11	1732.82	1724.9	2232.84	0.167118	up	0.538418	1	LOC104906360	transcription initiation factor IIE subunit alpha isoform X1
gene2965	152.601	85.466	83.933	75.985	142.236	116.616	0.0563978	up	0.913059	1	LOC104906372	protein PAM68, chloroplastic
gene2966	862.752	967.839	888.626	789.973	935.111	943.738	-0.0269882	down	0.92163	1	LOC104906379	uncharacterized protein LOC104906379
gene2967	111.567	131.613	108.889	273.895	190.696	114.762	0.71858	up	0.0183643	0.285558	LOC104906390	uncharacterized protein LOC104906390 isoform X1
gene2968	2722.53	1125.33	3369.57	2146.85	2440.44	4430.45	0.321281	up	0.237958	0.979282	LOC104883802	uncharacterized protein LOC104883802
gene2969	406.612	299.536	303.047	301.504	347.933	403.403	0.0610811	up	0.825791	1	LOC104906404	DNA replication complex GINS protein PSF3
gene2970	835.358	923.583	771.669	1010.92	793.251	758.128	0.0179559	up	0.945714	1	LOC104906422	lisH domain and HEAT repeat-containing protein KIAA1468 homolog
gene2971	3.01	4.924	21.437	16.309	5.931	40.7	1.09951	up	0.0475957	0.504477	LOC104906430	protein PLASTID MOVEMENT IMPAIRED 2
gene2972	1765.2	1560.98	1678.25	1637.87	1737.64	2103.02	0.130583	up	0.626706	1	LOC104906439	uncharacterized protein LOC104906439
gene2974	1321.68	1344.42	1050.53	1287.67	1096.21	1247.33	-0.0335411	down	0.913375	1	LOC104906448	60S ribosomal protein L26-1-like
gene2975	108.991	106.984	91.494	70.87	99.339	157.436	0.0916917	up	0.840426	1	LOC104906464	zinc finger CCCH domain-containing protein 14
gene2976	1611.04	1114.24	1927.15	1541.53	1664.85	2850.02	0.380478	up	0.18087	0.907454	LOC104883827	chloroplast envelope membrane 70 kDa heat shock-related protein-like
gene2978	1957.94	1826.08	2277.76	2145.02	2162.12	2521.35	0.171823	up	0.526832	1	LOC104906480	2-hydroxyacyl-CoA lyase
gene2979	1462.2	1537.44	1205.71	1413.83	1342.98	1313.18	-0.0471968	down	0.871546	1	LOC104906487	RNA polymerase-associated protein LEO1 isoform X1
gene2980	330.458	373.908	327.364	355.762	266.802	385.668	-0.0332377	down	0.896148	1	LOC104906496	DNA ligase 6
gene2981	7829.45	7418.08	8243.28	6030.26	6363.19	3514.36	-0.56236	down	0.0356279	0.42785	LOC104906507	uncharacterized protein LOC104906507
gene2982	2134.81	2395.46	2331.07	2461.29	2257.32	2627.13	0.0984169	up	0.720698	1	LOC104906511	protein-lysine N-methyltransferase Mettl10
gene2983	8000.91	6589.41	7952.54	9405.98	9593.99	7707.13	0.244552	up	0.353831	1	LOC104906521	uncharacterized protein LOC104906521
gene2984	230.455	197.977	203.979	208.697	216.189	211.512	0.0090668	up	0.97854	1	LOC104906542	pentatricopeptide repeat-containing protein At4g02820, mitochondrial
gene2985	630.32	586.744	477.963	391.585	381.745	387.441	-0.546224	down	0.0506652	0.52261	LOC104906550	E3 ubiquitin-protein ligase MARCH8
gene2986	401.025	397.412	354.2	231.642	158.459	252.756	-0.842366	down	0.00324643	0.0870704	LOC104906556	protein PIN-LIKES 2
gene2989	233.639	248.111	208.539	282.076	181.747	229.275	0.00585884	up	1	1	LOC104906566	uncharacterized protein LOC104906566
gene2990	523.502	394.91	332.924	425.502	502.93	482.674	0.173357	up	0.542789	1	LOC104906572	uncharacterized protein LOC104906572 isoform X1
gene2991	10742.5	12530.4	10843.8	14283.9	14469.6	11069.8	0.223133	up	0.397768	1	LOC104906582	uncharacterized protein LOC104906582
gene2992	0	0	0	0	9.851	0	11.6815	up	0.504132	1	LOC104906591	uncharacterized protein LOC104906591 isoform X1
gene2994	1484.21	1469.07	1458.51	1440.48	1379.81	1468.44	-0.0408145	down	0.881219	1	LOC104906601	ATP-dependent Clp protease proteolytic subunit 3, chloroplastic
gene2995	475.827	603.748	495.606	528.866	559.298	468.657	-0.0169145	down	0.953412	1	LOC104883855	uncharacterized protein LOC104883855
gene2996	675.097	456.808	555.66	532.439	565.941	438.863	-0.134598	down	0.639019	1	LOC104906606	dol-P-Man:Man(5)GlcNAc(2)-PP-Dol alpha-1,3-mannosyltransferase
gene2997	5022.26	5583.61	5421.44	6221.05	5606	5405.19	0.104577	up	0.6974	1	LOC104906613	uncharacterized protein LOC104906613
gene2998	764.524	785.052	645.825	696.442	670.875	670.32	-0.107587	down	0.693975	1	LOC104906630	regulator of nonsense transcripts UPF2
gene2999	151.102	175.785	128.125	158.295	215.885	226.004	0.399498	up	0.18699	0.919729	LOC104906638	uncharacterized protein LOC104906638 isoform X1
gene3000	9.404	5.128	2.392	5.096	2.316	17.341	0.548452	up	0.651647	1	LOC104906653	heavy metal-associated isoprenylated plant protein 34
gene3001	4505.29	2601.35	3230.09	2129.08	2060.66	2542.64	-0.618589	down	0.0235397	0.336875	LOC104906661	heavy metal-associated isoprenylated plant protein 21
gene3002	311.103	275.239	274.497	356.014	330.121	433.27	0.378916	up	0.185243	0.91736	LOC104906667	uncharacterized protein LOC104906667
gene3003	541.942	485.518	413.582	461.466	448.175	350.964	-0.192996	down	0.534277	1	LOC104906679	mitochondrial intermembrane space import and assembly protein 40 homolog
gene3004	266.33	290.471	253.301	240.329	252.785	220.502	-0.182955	down	0.514289	1	LOC104906689	protein AAR2 homolog
gene3005	1634.77	1453.76	1222.32	1422.59	1544.93	921.425	-0.148592	down	0.601251	1	LOC104906695	pyridoxal kinase isoform X2
gene3006	361.704	375.705	323.646	314.837	296.435	334.554	-0.165852	down	0.549275	1	LOC104906711	transcription repressor MYB6-like isoform X2
gene3007	363.072	326.557	242.293	344.928	283.411	394.173	0.133836	up	0.646202	1	LOC104906722	uncharacterized protein At1g66480
gene3008	54.242	143.67	106.443	151.157	137.433	209.571	0.710851	up	0.0443215	0.486741	LOC104906731	uncharacterized protein LOC104906731
gene3009	1057.86	1293.59	1088.63	1298.42	1093.67	1235.45	0.0765513	up	0.779986	1	LOC104906742	protease Do-like 7
gene3010	262.678	233.801	1164.37	134.156	357.002	55.676	-1.60274	down	6.00292e-08	8.62328e-06	LOC104906759	probable aquaporin NIP-type
gene3011	107.866	117.643	101.917	87.294	56.593	49.942	-0.756375	down	0.00908794	0.181955	LOC104906750	putative disease resistance protein RGA3
gene3013	316.32	206.995	143.376	190.102	85.004	180.293	-0.549884	down	0.07901	0.641677	LOC104906767	probable aquaporin NIP-type
gene3014	557.53	618.612	536.152	628.662	462.03	513.059	-0.0944801	down	0.730439	1	LOC104906776	U-box domain-containing protein 4 isoform X2
gene3016	304.807	624.711	318.476	571.979	328.557	254.001	-0.112296	down	0.693026	1	LOC104906781	putative transcription factor bHLH086
gene3017	1164.37	1422.59	1123.73	1213.7	996.222	920.588	-0.245292	down	0.365373	1	LOC104906787	uncharacterized protein LOC104906787
gene3018	383.997	395.876	397.859	355.398	440.507	380.754	-0.001315	down	1	1	LOC104906794	pentatricopeptide repeat-containing protein At1g77360, mitochondrial
gene3020	1217.5	1522.73	1314.95	1374.99	1105.48	1002.93	-0.219273	down	0.410397	1	LOC104906801	serine/threonine-protein kinase CDL1
gene3021	0	5.81	5.421	0	0	0	-11.8706	down	0.504132	1	LOC104906809	polcalcin Che a 3
gene3022	255.859	219.859	272.179	237.371	269.297	176.333	-0.130951	down	0.662898	1	LOC104906815	probable fructokinase-6, chloroplastic
gene3024	2.913	3.178	0	0	0	0	-10.9882	down	0.0352187	0.425632	LOC104883877	uncharacterized protein LOC104883877
gene3026	1281.94	1322.03	852.168	776.247	611.666	695.407	-0.730275	down	0.00898673	0.180804	LOC104906830	probable calcium-binding protein CML18
gene3027	2535.78	2611.89	1645.55	1942.31	2072.75	1590.1	-0.27734	down	0.31077	1	LOC104906838	GDP-L-galactose phosphorylase 2
gene3029	1.095	1.194	6.683	0	4.314	6.728	0.29941	up	1	1	LOC104906850	receptor-like protein kinase FERONIA
gene3030	15.226	17.713	19.624	15.4	16.002	17.47	-0.105033	down	0.817208	1	LOC104906857	receptor-like protein kinase FERONIA isoform X1
gene3032	198.106	259.049	242.739	167.484	244.257	189.988	-0.218022	down	0.437126	1	LOC109133521	putative receptor-like protein kinase At5g39000
gene3033	41.718	29.934	50.268	17.846	25.962	41.838	-0.509462	down	0.139284	0.809658	LOC104906872	putative receptor-like protein kinase At5g39000
gene3034	934.306	782.706	868.017	858.457	790.521	682.495	-0.148939	down	0.601385	1	LOC104906897	uncharacterized protein C9orf85 homolog
gene3035	686.365	613.026	492.654	623.215	570.286	524.513	-0.060865	down	0.83939	1	LOC104906901	solute carrier family 25 member 44
gene3036	233.595	274.366	190.152	128.525	14.164	4.418	-2.24657	down	8.12927e-10	1.71275e-07	LOC104906907	protein COBRA
gene3037	394.262	477.35	937.265	620.565	827.833	727.027	0.266203	up	0.344936	1	LOC104906921	protein COBRA-like isoform X2
gene3038	517.229	564.113	484.039	456.204	509.645	563.915	-0.0332047	down	0.907468	1	LOC104906917	COBRA-like protein 4
gene3039	43.172	20.179	2259.19	26.735	30.385	0	-5.34549	down	1.58796e-33	3.01109e-30	LOC104906928	uncharacterized protein LOC104906928
gene3040	597.168	583.454	951.964	706.494	882.617	513.889	-0.020155	down	0.937161	1	LOC104906937	PI-PLC X domain-containing protein At5g67130-like
gene3041	1203.54	1779.01	1120.28	960.409	842.705	849.204	-0.629366	down	0.0198029	0.299206	LOC104906946	cytochrome P450 85A
gene3042	2994.97	1490.56	2340.68	2434.31	3719.93	2564.55	0.353042	up	0.175519	0.897572	LOC104906953	alpha-1,4-glucan-protein synthase
gene3043	1490.22	1529.69	1441.09	1459.14	1579.04	1385.79	-0.0120268	down	0.969431	1	LOC104906961	probable tRNA (guanine(26)-N(2))-dimethyltransferase 2 isoform X2
gene3044	8.426	0	0	9.132	0	5.18	0.764094	up	1	1	LOC104883886	transcription factor MYB82
gene3045	9.26	0	2.356	0	9.124	5.692	0.350962	up	1	1	LOC104906969	developmental protein SEPALLATA 1 isoform X1
gene3047	165.88	274.992	216.049	198.945	202.675	241.99	-0.029533	down	0.914381	1	LOC104883896	truncated transcription factor CAULIFLOWER A-like
gene3048	444.51	486.546	475.081	479.998	467.927	583.806	0.123426	up	0.66357	1	LOC104906990	ultraviolet-B receptor UVR8
gene3049	4940.77	5683.57	5045.94	4527.93	4104.84	2611.12	-0.47889	down	0.0736132	0.622871	LOC104906998	uncharacterized protein LOC104906998
gene3050	2125.81	2294.38	2054.27	1534.54	1724.04	1738.47	-0.373683	down	0.162616	0.869452	LOC104907005	E3 ubiquitin-protein ligase At3g02290
gene3051	825.96	769.596	704.517	690.679	600.842	689.464	-0.215461	down	0.425721	1	LOC104907011	AUGMIN subunit 5 isoform X2
gene3052	325.341	43.449	439.141	187.085	654.226	576.81	0.811674	up	0.0043182	0.10751	LOC104907021	proline-rich extensin-like protein EPR1
gene3054	878.374	598.084	795.013	731.035	1123.71	811.363	0.231108	up	0.405901	1	LOC104907032	thioredoxin-like protein Clot
gene3055	39407.5	35796	38490.6	44866.1	47181.7	46430.8	0.284505	up	0.280779	1	LOC104907036	60S ribosomal protein L7a-2
gene3056	1081.58	1222.05	1023.53	1368.5	990.73	1166.94	0.083812	up	0.754697	1	LOC104907046	auxin transport protein BIG
gene3057	1379.47	969.4	955.062	1221.41	1341.72	1250.03	0.206806	up	0.435283	1	LOC104907054	U3 small nucleolar ribonucleoprotein protein IMP3
gene3059	496.776	447.72	564.508	568.998	320.954	444.32	-0.177543	down	0.50863	1	LOC104907063	uncharacterized protein At1g04910
gene3060	695.87	763.646	572.155	583.698	615.614	492.622	-0.263993	down	0.345365	1	LOC104907072	transcription factor BIM2 isoform X1
gene3061	1082.56	1283.26	1012.53	1012.04	757.457	844.215	-0.370216	down	0.166104	0.875392	LOC104907086	uncharacterized protein At1g04910
gene3062	1488.31	3441.77	2472.43	2322.97	2194.5	2481.54	-0.0808644	down	0.73735	1	LOC104907095	phosphatidylinositol 4-kinase gamma 6
gene3063	1198.34	1395.12	1260.47	1029.31	1117.05	934.09	-0.323191	down	0.23167	0.972598	LOC104907116	calcium/calmodulin-regulated receptor-like kinase 2
gene3064	149.187	109.111	32.146	119.832	102.035	84.149	0.0753463	up	0.792058	1	LOC104907127	GDSL esterase/lipase 7
gene3066	22.162	69.058	17.718	154.396	45.233	70.057	1.30775	up	0.000124031	0.00687683	LOC109134389	uncharacterized protein LOC109134389
gene3067	764.283	331.694	357.895	1292.57	930.271	877.799	1.09267	up	7.11315e-05	0.00421498	LOC104907136	GDSL esterase/lipase 7
gene3068	280.713	214.848	211.72	213.486	218.366	325.418	0.0985239	up	0.73005	1	LOC104907144	beta-hexosaminidase 2
gene3069	69.333	100.142	95.336	69.046	31.389	46.073	-0.85397	down	0.0115967	0.213907	LOC104907155	uncharacterized protein LOC104907155
gene3072	167.993	260.951	189.068	171.026	155.498	206.523	-0.213371	down	0.479982	1	LOC104907166	GDSL esterase/lipase 7
gene3074	369.195	462.493	425.454	461.169	397.383	439.287	0.0459637	up	0.880953	1	LOC104907176	F-box/kelch-repeat protein At5g15710
gene3077	88.515	114.416	53.373	170.536	135.671	185.39	0.939612	up	0.00587161	0.132861	LOC104907186	hypothetical protein BVRB_2g028400 isoform A
gene3078	15.335	9.292	12.136	18.465	13.431	14.662	0.34075	up	0.531667	1	LOC104907209	uncharacterized protein LOC104891045 isoform X2
gene3079	1307.92	1510.38	1143.26	1203.48	1015.54	1047.54	-0.278295	down	0.300899	1	LOC104907214	protein ABHD17C
gene3080	199.755	172.554	128.609	178.165	124.54	127.13	-0.22079	down	0.450923	1	LOC104907223	DNA-directed RNA polymerase 2, chloroplastic/mitochondrial
gene3082	5668.67	5562.59	5918.75	4756.34	4693.71	5119.98	-0.235206	down	0.372168	1	LOC104907231	probable sodium-coupled neutral amino acid transporter 6
gene3083	537.95	587.669	465.229	547.806	542.168	537.262	0.0326274	up	0.900779	1	LOC104907242	zinc finger CCCH domain-containing protein 41 isoform X2
gene3084	2238.13	2353.96	2148.49	2521.43	2348.92	2764.24	0.179677	up	0.502347	1	LOC104907259	uncharacterized protein LOC104907259
gene3085	70.498	44.358	68.975	52.893	34.732	55	-0.366146	down	0.270711	0.995458	LOC104907269	sodium-coupled neutral amino acid transporter 1-like
gene3086	10.587	32.33	4.309	25.241	6.259	10.412	-0.172206	down	0.891482	1	LOC104883975	probable sodium-coupled neutral amino acid transporter 6
gene3087	380.638	581.196	598.179	760.851	679.268	545.926	0.34834	up	0.229099	0.971196	LOC104907274	biogenesis of lysosome-related organelles complex 1 subunit 2
gene3088	578.871	664.641	554.225	615.43	563.163	555.495	-0.0520048	down	0.850932	1	LOC104907282	kanadaptin
gene3089	220.642	184.863	188.826	164.689	228.924	217.356	0.0398323	up	0.885057	1	LOC104907313	zinc finger BED domain-containing protein RICESLEEPER 2
gene3090	5.707	12.448	14.517	6.185	8.435	35.078	0.605088	up	0.487848	1	LOC104907294	zinc finger BED domain-containing protein DAYSLEEPER-like
gene3091	46.052	54.327	44.947	67.224	58.342	67.013	0.40615	up	0.198496	0.934843	LOC104907305	pentatricopeptide repeat-containing protein At3g02330
gene3092	737.369	737.978	905.651	693.817	690.657	1079.25	0.0492736	up	0.877176	1	LOC104907320	uncharacterized protein LOC104907320
gene3094	582.306	147.982	181.206	223.63	303.596	503.88	0.177887	up	0.520097	1	LOC104907325	basic leucine zipper 43
gene3095	1496.19	1389.48	1526.83	1668.38	1448.66	1766.62	0.146368	up	0.588555	1	LOC104907343	probable galacturonosyltransferase 9
gene3096	422.812	390.333	423.449	416.723	472.379	585.268	0.253726	up	0.362649	1	LOC104907353	APO protein 4, mitochondrial
gene3098	147.979	140.257	112.93	127.914	126.715	197.077	0.171184	up	0.576695	1	LOC104907374	zinc finger protein CONSTANS-LIKE 2
gene3099	86.106	80.923	74.566	70.483	70.402	119.367	0.107317	up	0.729811	1	LOC104907400	F-box/FBD/LRR-repeat protein At1g13570 isoform X2
gene3100	0	9.121	0	13.595	0	0	0.575656	up	1	1	LOC109134390	uncharacterized protein LOC109134390
gene3101	1440.8	1423.62	1283.76	1740.92	1456.76	1421.44	0.155139	up	0.558721	1	LOC104907422	pentatricopeptide repeat-containing protein At5g15980, mitochondrial
gene3102	95.068	117.453	85.496	118.846	85.9	89.23	-0.0196961	down	0.952488	1	LOC104883997	uncharacterized protein LOC104883997
gene3103	41.931	48.273	49.778	100.983	73.452	131.735	1.12907	up	0.0016033	0.0509243	LOC104907433	putative F-box protein PP2-B12
gene3104	338.676	437.567	358.398	416.725	343.978	275.432	-0.131024	down	0.634202	1	LOC109136355	GDSL esterase/lipase LIP-4-like
gene3105	256.783	425.904	215.372	355.635	378.314	230.958	0.103579	up	0.694409	1	LOC104884004	GDSL esterase/lipase LIP-4-like
gene3106	494.304	369.722	211.217	325.301	298.708	559.94	0.138944	up	0.602911	1	LOC104907441	pheophytinase, chloroplastic
gene3107	1298.2	890.18	650.671	868.868	829.559	1023.14	-0.0609716	down	0.84829	1	LOC104907446	serine/threonine-protein kinase-like protein At3g51990
gene3108	475.371	405.592	409.223	438.583	353.166	395.115	-0.120424	down	0.66175	1	LOC104907450	pentatricopeptide repeat-containing protein At1g71210
gene3109	337.884	387.123	298.661	429.055	353.107	348.246	0.143095	up	0.625174	1	LOC104907463	structure-specific endonuclease subunit slx1 isoform X1
gene3111	3318.51	3809.42	3579.03	4377.73	3576.27	4050.43	0.165017	up	0.539294	1	LOC104907477	protein transport protein SEC31 homolog B isoform X1
gene3112	882.912	1082.16	904.094	981.142	1066.05	1037.17	0.104339	up	0.706068	1	LOC104907486	methyltransferase-like protein 13
gene3113	356.44	228.676	224.983	173.519	176.546	229.639	-0.48278	down	0.0989195	0.717289	LOC104907505	agamous-like MADS-box protein AGL15 isoform X1
gene3114	533.474	767.858	546.519	1036.33	552.471	586.674	0.235483	up	0.393163	1	LOC104907523	serine carboxypeptidase-like 40
gene3115	1494.47	1556.8	1758.79	1495.02	1558.86	1556.26	-0.0612453	down	0.812695	1	LOC104907529	glutamine--fructose-6-phosphate aminotransferase
gene3116	2430.88	2020.46	2095.53	2354.16	2543.49	2283.2	0.133349	up	0.614984	1	LOC104907544	uncharacterized protein LOC104907544
gene3118	718.587	612.911	599.946	740.485	623.327	647.445	0.0584175	up	0.825656	1	LOC104907550	protein PNS1 isoform X1
gene3119	2792.92	2611.47	2859.66	3000.26	2714.08	3098.29	0.0927227	up	0.734083	1	LOC104907557	N-alpha-acetyltransferase daf-31
gene3120	412.948	297.251	394.976	371.446	364.169	441.662	0.0911787	up	0.749404	1	LOC104907565	F-box/WD-40 repeat-containing protein At3g52030 isoform X2
gene3121	18.047	43.302	14.691	39.116	21.339	35.497	0.335543	up	0.612026	1	LOC104907585	ADP-ribosylation factor 1
gene3123	935.55	694.406	707.352	736.945	787.398	1072.91	0.152139	up	0.57318	1	LOC104907602	50S ribosomal protein L1, chloroplastic
gene3124	645.21	648.24	603.892	592.83	602.061	636.922	-0.0507074	down	0.853356	1	LOC104907608	structural maintenance of chromosomes protein 5 isoform X1
gene3127	207.202	249.845	227.858	210.604	289.126	363.89	0.334491	up	0.237292	0.979282	LOC104907622	pentatricopeptide repeat-containing protein At3g51320
gene3129	401.799	390.929	535.319	548.219	660.795	472.629	0.340565	up	0.22907	0.971196	LOC104907628	uncharacterized protein LOC104907628
gene3130	1315.74	1424.69	1257.01	1228.62	1233.55	1244.01	-0.109146	down	0.684359	1	LOC104907637	uncharacterized protein LOC104907637 isoform X1
gene3131	295.39	301.328	295.334	255.621	251.961	264.674	-0.208048	down	0.445521	1	LOC104907695	putative disease resistance protein RGA3 isoform X1
gene3133	40.472	25.08	29.014	42.864	25.377	41.839	0.219152	up	0.529846	1	LOC104907673	putative disease resistance protein RGA4 isoform X4
gene3134	6.645	5.436	5.071	7.202	6.548	2.042	-0.119161	down	1	1	LOC104907667	uncharacterized protein LOC104907667
gene3135	1718.88	1908.33	1559.42	1581.98	1601.27	1519.98	-0.141146	down	0.600241	1	LOC104907713	alpha-N-acetylglucosaminidase
gene3136	540.58	623.732	726.141	569.769	602.482	717.239	-0.000735097	down	0.985325	1	LOC104907724	polyamine oxidase 1
gene3137	40.391	44.883	31.793	42.121	35.293	33.727	-0.0749414	down	0.845086	1	LOC104907732	pentatricopeptide repeat-containing protein At3g53170 isoform X1
gene3140	3703.85	3938.88	4938.05	5899.78	4155.02	4439.81	0.204296	up	0.453295	1	LOC104907757	cycloartenol-C-24-methyltransferase
gene3141	898.501	726.06	949.671	884.142	891.757	716.767	-0.0464524	down	0.871314	1	LOC104907782	cytochrome b5 domain-containing protein RLF
gene3142	1856.63	1810.05	1418.58	3108.61	1931.4	2900.26	0.642868	up	0.0161165	0.263222	LOC104907775	uncharacterized protein LOC104907775
gene3143	1460.65	1468.69	1345.32	1889.23	1555.03	1990	0.346278	up	0.193427	0.928311	LOC104907798	DNA topoisomerase 2 isoform X2
gene3144	851.681	841.165	988.314	1095.08	806.681	709.839	-0.0379244	down	0.887288	1	LOC104907810	peptidyl-prolyl cis-trans isomerase FKBP42
gene3145	732.39	717.789	618.954	615.129	618.414	720.29	-0.0827191	down	0.763266	1	LOC104907813	uncharacterized protein LOC104907813
gene3146	167.491	149.691	215.401	247.063	194.833	194.466	0.25684	up	0.408347	1	LOC104907821	uncharacterized protein LOC104907821
gene3147	448.377	408.852	398.272	448.082	342.215	375.004	-0.10756	down	0.703877	1	LOC104907829	uncharacterized protein LOC104907829 isoform X1
gene3148	0	0	0	0	0	13.015	12.0833	up	0.504132	1	LOC104907842	photosystem II 5 kDa protein, chloroplastic
gene3150	536.821	549.678	483.356	483.414	448.085	465.282	-0.168525	down	0.536564	1	LOC104907850	uncharacterized protein LOC104907850
gene3151	26.138	25.915	16.925	38.627	30.437	29.211	0.510669	up	0.27654	1	LOC104907856	cytokinin riboside 5'-monophosphate phosphoribohydrolase LOG8
gene3152	40.305	23.026	7.812	14.56	51.061	35.392	0.505729	up	0.208687	0.951085	LOC104907864	polygalacturonase QRT2
gene3154	435.965	214.327	371.354	357.932	357.977	332.941	0.0379129	up	0.887422	1	LOC104907872	carotenoid 9,10(9',10')-cleavage dioxygenase 1
gene3155	1448.68	1535.75	1246.09	1071.77	1339.89	1457.99	-0.12863	down	0.636929	1	LOC104907882	nuclear transcription factor Y subunit A-4
gene3156	874.945	799.263	660.624	791.179	579.32	698.806	-0.174172	down	0.536756	1	LOC104907891	protein FRA10AC1
gene3157	98.078	58.69	37.976	92.181	53.024	110.969	0.39554	up	0.181238	0.907784	LOC104907917	cellulose synthase A catalytic subunit 3
gene3158	14.824	12.126	3.771	8.033	7.303	4.556	-0.62696	down	0.600627	1	LOC104907900	uncharacterized protein LOC104907900 isoform X1
gene3159	1488.96	1642.58	1331.25	1515.17	1220.67	1473.03	-0.0845096	down	0.750877	1	LOC104907926	zinc finger CCCH domain-containing protein 24
gene3160	2221.45	3360.4	4134.36	1961.44	1763	1168.17	-0.989787	down	0.000205998	0.0102793	LOC104907935	protein DETOXIFICATION 43
gene3161	1680.33	816.992	1427.14	1085.71	1238.4	2485.57	0.293448	up	0.27825	1	LOC104907942	uncharacterized protein LOC104907942
gene3163	112.217	102.878	105.91	89.888	70.51	125.958	-0.164784	down	0.608399	1	LOC104907949	transcription factor MYB26
gene3165	98.985	64.26	74.341	65.13	70.828	60.843	-0.271708	down	0.398002	1	LOC104884087	uncharacterized protein LOC104884087
gene3166	690.252	313.675	448.725	667.53	604.561	895.703	0.577538	up	0.0358214	0.42963	LOC104907959	uncharacterized protein LOC104907959
gene3167	175.083	175.676	180.527	207.452	149.513	120.533	-0.153993	down	0.619188	1	LOC104907966	E3 ubiquitin ligase BIG BROTHER
gene3169	693.942	707.603	559.782	570.832	647.519	618.752	-0.0943974	down	0.740752	1	LOC104907989	E3 ubiquitin-protein ligase makorin
gene3170	956.517	892.614	891.036	861.408	816.384	674.897	-0.219953	down	0.433003	1	LOC104907998	uncharacterized protein LOC104907998
gene3171	547.737	632.734	523.261	532.719	552.48	533.907	-0.0735008	down	0.789438	1	LOC104908005	nucleolin 1
gene3172	133.182	61.007	73.179	135.674	104.984	101.511	0.355879	up	0.288432	1	LOC104908010	uncharacterized protein LOC104908010
gene3173	2603.88	2609.05	2229.02	2961.74	2768.31	2785.56	0.194427	up	0.458761	1	LOC104908019	clustered mitochondria protein
gene3174	1200.01	1115.91	1276.74	1336.99	1174.12	1296.65	0.0838893	up	0.761914	1	LOC104908034	uncharacterized protein LOC104908034
gene3175	22.526	10.529	36.019	27.9	12.683	7.912	-0.51028	down	0.449915	1	LOC104908042	putative lipid-transfer protein DIR1
gene3176	287.837	376.713	369.836	341.297	311.422	142.928	-0.378573	down	0.173078	0.889856	LOC104908049	ras-related protein RABA4d
gene3177	1649.43	1214.28	1197.43	1192.84	1159.55	1240.03	-0.176931	down	0.527992	1	LOC104908055	probable steroid-binding protein 3
gene3178	1793.43	1385.59	1749.5	1213.83	1108.05	1873.62	-0.232309	down	0.38171	1	LOC104908059	staphylococcal-like nuclease CAN2 isoform X3
gene3179	1357.97	1158.08	1444.22	1283.74	1272.34	1233.21	-0.0636707	down	0.815404	1	LOC104908080	uncharacterized protein LOC104908080
gene3180	65853.8	106261	67251.7	68708.4	98959.3	61829.2	-0.0607471	down	0.823946	1	LOC104908093	wound-induced protein 1
gene3181	1931.18	1758.35	1812.69	1878.89	1900.72	1875.27	0.0394846	up	0.880843	1	LOC104908101	cytoplasmic tRNA 2-thiolation protein 1 isoform X2
gene3182	197.401	193.765	222.956	198.955	159.495	228.114	-0.0662364	down	0.807487	1	LOC104884102	_
gene3183	212.639	197.892	197.322	183.679	163.928	214.111	-0.113876	down	0.675803	1	LOC104908123	uncharacterized protein LOC104908123
gene3184	90.925	59.5	75.866	82.773	77.049	84.952	0.11327	up	0.768393	1	LOC104908114	uncharacterized protein LOC104908114
gene3185	6072.43	5685.71	6022.58	6224.53	6224.61	5042.65	-0.0236345	down	0.934218	1	LOC104908135	alpha-soluble NSF attachment protein 2
gene3186	1435.44	1479.16	1380.97	1311.53	1252.64	1422.05	-0.107827	down	0.684667	1	LOC104908143	transcription initiation factor TFIID subunit 4b
gene3187	1757.1	1586.77	1594.61	1781.02	1694.46	1767.34	0.0862773	up	0.743819	1	LOC104908157	probable sodium-coupled neutral amino acid transporter 6
gene3188	185.631	199.585	196.922	255.391	224.42	328.55	0.473636	up	0.0978123	0.713078	LOC104908198	probable sodium-coupled neutral amino acid transporter 6
gene3189	131.063	86.632	109.113	150.646	125.228	149.73	0.381065	up	0.193019	0.927701	LOC104908175	uncharacterized protein LOC104908175 isoform X3
gene3190	493.194	426.874	358.968	563.022	567.244	474.689	0.327475	up	0.225369	0.971196	LOC104908167	probable sodium-coupled neutral amino acid transporter 6
gene3191	747.845	598.759	668.585	674.606	775.214	664.279	0.0691277	up	0.801174	1	LOC104884111	uncharacterized protein LOC104884111, partial
gene3194	2662.85	2288.96	1944.17	1885.62	1767.66	1801.52	-0.338229	down	0.212302	0.957355	LOC104908207	uncharacterized protein At2g40430 isoform X4
gene3195	158.297	63.163	113.929	192.472	95.107	118.66	0.276491	up	0.423285	1	LOC104908228	uncharacterized protein LOC104908228
gene3196	226.224	435.204	351.679	432.446	229.099	239.482	-0.169144	down	0.555028	1	LOC104908236	BTB/POZ domain-containing protein At3g56230
gene3197	14.226	0	854.072	56.531	18.69	34.978	-2.97804	down	3.16397e-14	1.39524e-11	LOC104908241	uncharacterized protein LOC104908241
gene3198	534.173	572.963	462.681	531.058	554.615	621.409	0.120936	up	0.662178	1	LOC104908249	uncharacterized protein LOC104908249
gene3199	777.023	1110.05	1350.22	2339.45	841.114	1042.68	0.383567	up	0.168716	0.879143	LOC104908259	peroxidase P7-like
gene3200	1769.15	391.807	1176.74	978.644	1311.65	3387.89	0.766574	up	0.00447201	0.109558	LOC104908267	peroxidase P7
gene3201	103.716	5.801	135.3	43.231	44.547	222.313	0.340984	up	0.399371	1	LOC104908274	peroxidase 52-like isoform X2
gene3204	348.522	360.202	209.402	354.323	475.87	220.348	0.194368	up	0.460877	1	LOC104908299	LOW QUALITY PROTEIN: protein NRT1/ PTR FAMILY 5.1
gene3205	19.226	29.357	15.651	18.753	20.839	33.09	0.178253	up	0.767372	1	LOC104908309	tyrosine decarboxylase 1
gene3206	16483.2	8926.71	3877.91	7243.27	7691.67	9253.97	-0.275956	down	0.331578	1	LOC104908318	peroxidase 4
gene3207	4107.39	4782.7	3896.71	4160.62	4214.72	1701.79	-0.343572	down	0.203825	0.940281	LOC104908326	peroxidase P7
gene3209	5.004	0	0	0	0	0	-10.7048	down	0.256198	0.979282	LOC104908338	uncharacterized protein LOC104908338 isoform X1
gene3210	736.398	199.363	568.623	350.919	370.519	516.85	-0.280825	down	0.328391	1	LOC104908331	peroxidase P7
gene3211	107.507	126.509	86.362	159.433	133.807	118.252	0.361086	up	0.268265	0.992554	LOC104908367	LOB domain-containing protein 15
gene3213	2.718	5.929	5.531	0	0	0	-12.2067	down	0.0677283	0.598552	LOC104908371	4,5-DOPA dioxygenase extradiol 1
gene3214	1.84	0	0	0	3.625	2.262	1.67621	up	0.631123	1	LOC104908380	inactive cytochrome P450 76AD1
gene3215	172.605	310.264	230.921	297.906	173.223	180.755	-0.130884	down	0.684885	1	LOC104908389	uncharacterized protein LOC104908389
gene3216	2196.81	1312.11	1159.72	962.595	1214.88	1844.39	-0.215134	down	0.438627	1	LOC104908397	WEB family protein At3g51720
gene3219	60.606	62.794	30.834	16.42	29.859	67.055	-0.44453	down	0.311171	1	LOC104908405	high mobility group B protein 2 isoform X1
gene3220	509.397	443.413	394.221	461.338	438.303	355.744	-0.101653	down	0.738384	1	LOC104908416	pseudouridine-5'-phosphatase
gene3221	604.406	523.613	549.576	594.624	625.11	432.115	-0.0223126	down	0.959818	1	LOC104908426	uroporphyrinogen decarboxylase
gene3222	9325.97	8312.68	7368.81	6015.4	7036.89	4307.27	-0.526627	down	0.0500977	0.518533	LOC104908436	CBL-interacting protein kinase 18
gene3223	12568.5	11713.7	14027.5	16688.4	15915	16040.1	0.344537	up	0.196171	0.930415	LOC104908441	40S ribosomal protein S16
gene3224	260.987	273.259	312.605	292.538	362.964	372.18	0.279213	up	0.322291	1	LOC104908446	adenine/guanine permease AZG1
gene3225	215.325	292.894	312.648	301.526	259.846	220.096	-0.0709614	down	0.809802	1	LOC104908455	phosphoglucan phosphatase LSF2, chloroplastic
gene3226	273.614	342.984	282.027	358.14	248.594	307.973	0.0255904	up	0.939976	1	LOC104908464	uncharacterized protein LOC104908464
gene3228	4687.76	3048.05	2766.26	4455.1	4820.72	2547.65	0.170981	up	0.489641	1	LOC104908488	isoflavone 2'-hydroxylase-like
gene3229	1546.76	1309.5	1019.39	888.308	894.403	905.033	-0.528041	down	0.0522206	0.53156	LOC104908501	mini-chromosome maintenance complex-binding protein
gene3230	5593.07	5509.12	5642.3	7000.26	6690.01	5769.18	0.216784	up	0.412963	1	LOC104908508	proteasome subunit alpha type-4
gene3231	12.03	17.494	12.241	17.383	3.951	0	-0.969041	down	0.330625	1	LOC104908518	uncharacterized protein LOC104908518
gene3232	148.623	143.436	227.387	177.29	200.175	253.69	0.281019	up	0.330952	1	LOC104908526	potassium transporter 2
gene3233	1174.05	1455.47	1812.35	1999.83	1660.14	1127.69	0.108153	up	0.701313	1	LOC104908534	endo-1,3;1,4-beta-D-glucanase isoform X1
gene3234	2.657	0	0	0	0	3.267	0.297864	up	1	1	LOC104884173	uncharacterized protein LOC104884173
gene3237	285.289	248.017	222.976	241.964	162.96	172.818	-0.388497	down	0.220471	0.96766	LOC104908564	uncharacterized protein LOC104908564
gene3238	771.273	570.002	514.064	542.361	457.227	609.395	-0.205533	down	0.461257	1	LOC104908574	uncharacterized protein LOC104908574 isoform X1
gene3239	264.005	310.916	320.342	341.184	266.24	251.415	-0.0599237	down	0.825658	1	LOC104908594	putative methyltransferase NSUN6 isoform X1
gene3240	1510.02	1730.21	1356.06	1090.97	1333.31	875.35	-0.478162	down	0.0766781	0.635199	LOC104908609	probable L-type lectin-domain containing receptor kinase S.5
gene3242	9022.41	9027.57	8175.16	9524.32	9273.17	8790.6	0.0730943	up	0.778091	1	LOC104908615	DEAD-box ATP-dependent RNA helicase 56
gene3245	668.855	489.054	616.856	415.369	661.516	619.002	-0.0655879	down	0.821871	1	LOC104908637	SPX domain-containing protein 1
gene3246	603.745	441.625	165.301	120.874	688.068	807.79	0.417273	up	0.123523	0.774289	LOC104908643	uncharacterized protein LOC104908643
gene3247	94.082	97.348	30.683	10.457	103.399	81.555	-0.184779	down	0.604685	1	LOC104908655	uncharacterized protein LOC104908655
gene3248	303.605	219.57	199.894	272.723	227.165	272.443	0.0950856	up	0.717781	1	LOC104908673	RNA-dependent RNA polymerase 6
gene3249	84.68	113.669	55.234	77.652	113.391	125.455	0.319735	up	0.324306	1	LOC104908683	uncharacterized protein LOC104908683
gene3250	409.989	531.748	500.612	456.327	607.058	463.153	0.081843	up	0.778177	1	LOC104908692	uncharacterized protein LOC104908692
gene3251	254.725	356.968	403.99	351.622	232.762	152.2	-0.463527	down	0.0935178	0.695679	LOC104908703	uncharacterized protein LOC104908703
gene3252	619.348	662.372	475.203	385.564	441.406	545.789	-0.355972	down	0.190165	0.923404	LOC104908713	G-type lectin S-receptor-like serine/threonine-protein kinase SD2-5
gene3254	164.745	216.367	172.022	72.912	133.433	109.218	-0.809695	down	0.00451766	0.110534	LOC104908734	G-type lectin S-receptor-like serine/threonine-protein kinase SD2-5
gene3255	42.618	59.393	89.14	120.599	69.989	84.411	0.524707	up	0.138949	0.807956	LOC104908745	putative L-ascorbate peroxidase 6
gene3256	6774.33	7071.85	6896.1	6097.91	6396.33	6788.02	-0.105301	down	0.688872	1	LOC104908761	protein WVD2-like 6 isoform X1
gene3257	2717.74	3157.16	3078.95	2423.04	2606.83	3441.81	-0.0798625	down	0.755191	1	LOC104908752	uncharacterized protein LOC104908752
gene3259	2845.44	3046.13	3475.94	2978.26	2864.03	3168.8	-0.055965	down	0.822368	1	LOC104908780	EIN3-binding F-box protein 1
gene3260	6.712	21.962	11.952	7.274	11.574	14.44	-0.287378	down	0.69123	1	LOC104908790	uncharacterized protein LOC104908790
gene3261	730.262	619.216	715.853	867.206	822.927	682.793	0.200294	up	0.460064	1	LOC104908799	uncharacterized protein LOC104908799 isoform X2
gene3262	82.403	83.528	94.698	84.05	69.732	72.699	-0.202605	down	0.494545	1	LOC104908837	phospholipase D alpha 1
gene3263	32.751	17.86	45.822	6.655	14.118	20.131	-1.23722	down	0.0102925	0.198416	LOC104908848	ethylene-responsive transcription factor WIN1
gene3264	5602.43	3698.64	1412.85	2142.18	4023.76	5299.37	0.0977884	up	0.672278	1	LOC104908856	uncharacterized protein LOC104908856
gene3265	0	23.348	0	3.314	0	0	-2.81553	down	0.0794567	0.641677	LOC104908871	jasmonate-induced protein homolog
gene3267	4840.15	4985.14	5202.96	4640.83	4587.2	4408.28	-0.140223	down	0.597296	1	LOC104908879	uncharacterized protein LOC104908879
gene3268	4882.34	5040.12	5451.76	4931.12	4433.21	4983.04	-0.0997268	down	0.699387	1	LOC104908887	probable clathrin assembly protein At4g32285 isoform X2
gene3269	1290	1572.45	1309.65	1268.34	1190.57	774.991	-0.367502	down	0.178992	0.904639	LOC104908900	flavonoid 3',5'-methyltransferase-like
gene3271	53.188	39.241	55.712	74.595	60.115	80.771	0.540581	up	0.114308	0.759588	LOC109136521	uncharacterized protein LOC109136521
gene3276	0	0	6.678	0	0	0	-11.1209	down	0.504132	1	LOC104884207	uncharacterized protein LOC104884207
gene3277	1459.5	1140.25	851.494	896.183	1050.71	1150.26	-0.156175	down	0.578406	1	LOC104908969	MAR-binding filament-like protein 1
gene3278	2369.69	2574.78	1745.59	2240.16	2069.65	2776.4	0.0829973	up	0.753047	1	LOC104908975	adenine phosphoribosyltransferase 5
gene3279	764.165	786.28	693.147	728.114	713.815	774.236	-0.017745	down	0.95143	1	LOC104908981	uncharacterized protein LOC104908981 isoform X1
gene3280	1897.85	26.146	3622.38	562.904	2212.53	3374.43	0.14901	up	0.618803	1	LOC104908992	14 kDa proline-rich protein DC2.15
gene3281	1961.58	2166.97	2143.75	2586.54	2188.49	2314.16	0.176626	up	0.510657	1	LOC104909000	protein transport protein Sec24-like At3g07100
gene3282	427.402	398.164	483.216	550.037	479.625	543.67	0.265598	up	0.360555	1	LOC104909018	vesicle-associated membrane protein 711
gene3283	570.098	584.242	514.73	559.407	530.092	585.216	0.00487113	up	0.985493	1	LOC104909028	uncharacterized protein LOC104909028
gene3284	5.319	11.602	21.648	5.764	10.482	13.077	-0.395374	down	0.784953	1	LOC104884215	_
gene3285	0	19.082	11.868	6.32	0	21.509	-0.153335	down	1	1	LOC109134391	ACT domain-containing protein ACR2-like
gene3286	132.317	85.005	119.882	100.181	108.945	162.664	0.140865	up	0.678984	1	LOC104909037	probable glycosyltransferase At5g25310
gene3289	20.457	126.43	41.631	84.984	53.752	12.574	-0.317189	down	0.487566	1	LOC104884240	uncharacterized protein LOC104884240
gene3290	254.383	292.304	269.935	472.599	223.797	281.452	0.259941	up	0.35076	1	LOC104909043	sucrose-phosphate synthase
gene3291	26668.3	23497.7	25120.5	29788.1	30372.7	33887.7	0.321016	up	0.224739	0.970288	LOC104909054	60S ribosomal protein L36-2
gene3292	184.818	151.516	127.475	149.211	155.219	189.084	0.0895596	up	0.757999	1	LOC104909062	synaptotagmin-5
gene3293	269.429	196.598	289.762	204.704	201.234	319.435	-0.0592602	down	0.822271	1	LOC104909073	bifunctional purple acid phosphatase 26
gene3294	946.251	1010.84	907.152	970	909.762	952.755	-0.0160708	down	0.955172	1	LOC104909089	uncharacterized vacuolar membrane protein YML018C
gene3295	3162.95	3596.24	3285.26	4081.63	3902.34	3965.48	0.250545	up	0.349771	1	LOC104909098	ER membrane protein complex subunit 7 homolog
gene3296	1168.89	1024.97	1157	1508.16	1371.23	1288.32	0.314726	up	0.242146	0.979282	LOC104909108	hydroxyproline O-galactosyltransferase HPGT3
gene3297	865.225	894.318	872.558	845.887	765.293	862.526	-0.0895407	down	0.735828	1	LOC104909118	uncharacterized protein LOC104909118 isoform X3
gene3298	358.221	274.931	291.001	345.081	313.75	275.463	0.0157448	up	0.950894	1	LOC104882821	cysteine--tRNA ligase, chloroplastic/mitochondrial isoform X1
gene3299	245.979	203.123	202.021	180.891	147.155	209.516	-0.276498	down	0.34259	1	LOC104882804	heparanase-like protein 3
gene3310	279.471	281.631	222.84	313.499	272.152	331.512	0.22643	up	0.427337	1	LOC104882837	8-amino-7-oxononanoate synthase isoform X1
gene3311	11.719	63.905	27.823	127.001	15.396	182.482	1.65098	up	0.000148344	0.00781361	LOC104882862	uncharacterized protein LOC104882862
gene3314	2811.17	2815.34	2632.05	2312.91	2938.46	3173.39	0.0287458	up	0.913191	1	LOC104882877	protein bfr2 isoform X2
gene3315	28.657	41.673	24.3	31.057	37.649	35.23	0.135322	up	1	1	LOC104882888	uncharacterized protein LOC104882888
gene3317	6.43	2.805	7.851	6.968	10.137	15.809	0.945765	up	0.105655	0.734372	LOC104882902	topless-related protein 1-like
gene3318	1418.38	1224.54	1340.34	1416.3	1604.53	1434.47	0.161575	up	0.54551	1	LOC104882913	protein MEMO1
gene3319	1805.6	2151.09	1373.77	1531.27	1350.05	1105.38	-0.419065	down	0.118875	0.769734	LOC104882916	HSP-interacting protein
gene3320	895.649	841.921	1555.03	777.194	757.544	752.651	-0.525525	down	0.048028	0.505056	LOC104882925	calcium uptake protein 1 homolog, mitochondrial
gene3321	494.168	493.219	341.405	460.451	565.979	600.779	0.292284	up	0.282023	1	LOC104882932	uncharacterized serine-rich protein C215.13
gene3322	1005.43	535.573	301.496	501.511	718.41	1240.11	0.417016	up	0.113868	0.758566	LOC104882940	uncharacterized protein LOC104882940
gene3323	31454.3	28633.6	30839.8	34260.9	36100.7	30340.2	0.147298	up	0.573423	1	LOC104882949	40S ribosomal protein S11
gene3324	1517.72	2408.22	1707.34	1114.81	992.825	620.641	-1.04599	down	0.000101206	0.00578034	LOC104882957	uncharacterized protein LOC104882957
gene3325	323.481	243.551	273.962	228.239	260.961	404.279	0.087338	up	0.74864	1	LOC104882963	uncharacterized protein LOC104882963 isoform X1
gene3326	985.033	1096.2	1034.96	1013.16	1233.5	1055.57	0.0836546	up	0.757226	1	LOC104882971	hydroxyproline O-arabinosyltransferase 1
gene3327	82.352	85.807	80.055	78.092	74.624	82.257	-0.0790885	down	0.795321	1	LOC104882987	uncharacterized protein LOC104882987 isoform X1
gene3328	985.664	649.917	717.395	627.026	771.507	702.758	-0.16321	down	0.565417	1	LOC104882999	homeobox protein knotted-1-like 3
gene3332	827.044	975.572	856.249	960.689	827.576	846.942	-0.0128942	down	0.959092	1	LOC104883010	trafficking protein particle complex II-specific subunit 120 homolog
gene3333	171.32	195.42	214.306	212.919	212.171	218.341	0.147132	up	0.627878	1	LOC104883018	aberrant root formation protein 4 isoform X1
gene3334	451.662	384.23	377.877	376.357	401.525	442.967	0.00839087	up	0.972818	1	LOC104883032	uncharacterized protein LOC104883032 isoform X1
gene3335	676.116	530.186	586.64	624.807	491.905	769.971	0.0735231	up	0.791379	1	LOC104883041	probable receptor-like protein kinase At1g80640 isoform X2
gene3336	2480.83	2111.11	2356.16	2966.47	2567.99	2594.43	0.22644	up	0.394093	1	LOC104883049	aspartate aminotransferase, chloroplastic
gene3337	498.415	466.624	481.72	325.045	286.841	292.807	-0.677323	down	0.0144187	0.24528	LOC104883058	ankyrin repeat-containing protein At5g02620-like isoform X2
gene3338	52.31	75.456	49.793	38.403	49.881	68.456	-0.179922	down	0.614096	1	LOC104883069	ankyrin repeat-containing protein At5g02620
gene3339	22421.2	16049.5	22149.1	24178	23743.9	31137.2	0.383141	up	0.149643	0.838764	LOC104883077	60S ribosomal protein L39-3
gene3340	4.278	0	4.353	0	12.647	5.26	1.05266	up	0.695061	1	LOC104884339	homogentisate geranylgeranyltransferase, chloroplastic-like
gene3342	1066.96	480.941	1248.83	1166.33	1023.97	2016.79	0.589078	up	0.0333158	0.416711	LOC104883082	ethylene-responsive transcription factor ERF003
gene3345	1169.71	984.928	879.294	1058.84	887.911	1153.26	0.0310827	up	0.904504	1	LOC104883105	uncharacterized protein LOC104883105
gene3346	0.861	0	0	0	0.848	1.058	1.14371	up	1	1	LOC104884364	uncharacterized protein LOC104884364
gene3347	915.584	925.903	763.388	772.937	719.781	740.268	-0.22224	down	0.42301	1	LOC104883113	deSI-like protein At4g17486
gene3348	103.016	101.55	94.743	176.05	128.833	165.609	0.652529	up	0.037848	0.446315	LOC104883133	uncharacterized protein At2g39795, mitochondrial
gene3349	4082.9	3967.49	5045.76	3140.91	3214.18	3224.59	-0.451092	down	0.0883747	0.67571	LOC104883124	zinc finger protein 3
gene3350	1306.73	1471.15	1371.05	1535.86	1241.74	1238.32	-0.0470059	down	0.858266	1	LOC104883152	two-component response regulator ORR24 isoform X2
gene3351	256.705	249.76	392.747	198.142	225.645	220.225	-0.481572	down	0.0906107	0.684253	LOC104884369	brassinosteroid-related acyltransferase 1
gene3352	1379.58	1591.46	1071.82	1417.21	1284.37	1430.07	0.0313386	up	0.9013	1	LOC104883165	CHD3-type chromatin-remodeling factor PICKLE
gene3353	548.099	574.668	495.958	518.83	515.384	460.65	-0.114843	down	0.677627	1	LOC104883178	cytochrome b561, DM13 and DOMON domain-containing protein At5g54830
gene3356	6160.28	6609.7	7481.26	5445.71	6817.23	7508.93	-0.034562	down	0.886796	1	LOC104883198	probable CCR4-associated factor 1 homolog 7
gene3358	3324.24	2880.85	2797.43	3376.69	3197.59	2350.37	-0.0125314	down	0.978189	1	LOC104883206	probable signal peptidase complex subunit 2
gene3359	457.12	534.954	542.313	723.366	914.786	998.35	0.780962	up	0.00394735	0.100469	LOC104883214	chaperone protein ClpB4, mitochondrial
gene3360	727.033	644.986	679.294	787.91	695.347	1098.02	0.331535	up	0.223891	0.96991	LOC104883224	U-box domain-containing protein 4
gene3361	323.571	279.657	332.349	605.393	267.694	360.255	0.398643	up	0.172807	0.889726	LOC104883232	stromal cell-derived factor 2-like protein
gene3362	2115.42	1393.04	4503.78	1272.03	1219.06	1186.38	-1.12349	down	2.60036e-05	0.00180615	LOC104883240	NADP-dependent glyceraldehyde-3-phosphate dehydrogenase
gene3363	906.755	1133.1	902.274	1356.83	961.337	925.649	0.140833	up	0.599873	1	LOC104883248	uncharacterized protein LOC104883248 isoform X2
gene3364	150.335	140.538	135.8	164.585	123.946	132.01	-0.0208842	down	0.954509	1	LOC104883257	uncharacterized protein LOC104883257 isoform X1
gene3365	1691.75	1800.77	1783.44	1688.42	1797.1	1834.1	0.0118871	up	0.968812	1	LOC104883273	protein FLX-like 2
gene3366	4043.26	3941.01	3709.98	4118.02	3597.62	3723.55	-0.0318147	down	0.907052	1	LOC104883280	neurofilament heavy polypeptide isoform X1
gene3367	1772.59	1944.16	1663.95	1577.4	1490.76	1562.22	-0.216661	down	0.416842	1	LOC104883288	DEAD-box ATP-dependent RNA helicase 21
gene3369	686.486	624.605	947.179	861.223	384.162	493.058	-0.377422	down	0.1592	0.862498	LOC104883309	CBL-interacting serine/threonine-protein kinase 25
gene3370	5.102	5.565	0	2.765	10.055	0	0.265174	up	1	1	LOC104884517	glycine-rich cell wall structural protein 2 isoform X1
gene3371	1038.12	1205.47	481.182	400.287	397.029	350.873	-1.24677	down	1.12088e-05	0.000874652	LOC104884530	probable WRKY transcription factor 40
gene3372	607.231	843.021	568.473	818.035	574.088	571.414	-0.0399895	down	0.880701	1	LOC104884970	formin-like protein 3
gene3373	56.593	32.203	50.074	61.332	46.065	51.423	0.193654	up	0.639365	1	LOC104884537	protein POLAR LOCALIZATION DURING ASYMMETRIC DIVISION AND REDISTRIBUTION isoform X1
gene3374	1822.73	1547.36	1262.87	1650.96	1155.77	945.373	-0.304234	down	0.269221	0.993571	LOC104884551	chorismate mutase 2
gene3375	1151.44	1154.23	1079.99	1192.8	1132.28	1366.32	0.124726	up	0.641271	1	LOC104884561	DNA-directed RNA polymerases IV and V subunit 2
gene3376	253.003	249.542	237.291	298.03	244.957	216.368	0.0375689	up	0.912631	1	LOC104884572	uncharacterized protein LOC104884572
gene3377	449.309	340.895	379.331	328.149	256.65	200.129	-0.575301	down	0.0418183	0.470878	LOC104884581	probable WRKY transcription factor 32 isoform X1
gene3379	2.06	0	0	0	2.029	0	-0.0218434	down	1	1	LOC104884992	cytokinin dehydrogenase 1-like
gene3380	1013.14	894.401	939.478	1182.91	1214.89	1132.7	0.310419	up	0.247518	0.979282	LOC104884600	3-hydroxyisobutyryl-CoA hydrolase-like protein 2, mitochondrial
gene3382	254.525	428.157	255.225	317.246	301.195	345.478	0.0394669	up	0.893186	1	LOC104884622	putative disease resistance protein RGA3
gene3384	0	0	0	0	7.883	0	11.3601	up	0.504132	1	LOC109134392	uncharacterized protein LOC109134392
gene3385	51.749	93.748	36.592	55.132	62.226	29.113	-0.314023	down	0.33456	1	LOC104885013	putative disease resistance protein RGA3
gene3386	211.353	292.469	193.926	186.021	219.69	185.483	-0.239073	down	0.386284	1	LOC104884690	putative disease resistance protein RGA3
gene3388	43.342	73.055	26.729	35.585	47.884	27.449	-0.367783	down	0.326519	1	LOC104885020	putative disease resistance protein RGA3
gene3390	663.958	623.925	472.013	367.807	467.301	450.934	-0.452552	down	0.096341	0.706604	LOC104884666	disease resistance protein RGA2-like
gene3391	11.882	15.95	10.23	16.839	10.807	29.214	0.579025	up	0.173175	0.889856	LOC104884658	putative disease resistance protein RGA3 isoform X1
gene3392	181.571	130.211	146.791	154.993	169.105	272.137	0.378727	up	0.184639	0.916044	LOC104884645	uncharacterized protein LOC104884645
gene3394	186.719	212.047	160.479	201.862	157.188	186.643	-0.0353907	down	0.900115	1	LOC104884718	helicase and polymerase-containing protein TEBICHI
gene3396	6934.2	14685.5	8809.73	7377.2	9699.5	8375.32	-0.257689	down	0.324484	1	LOC104884727	BURP domain-containing protein 3
gene3397	14025.3	14657.5	11327.5	5451.95	13526.9	6884.64	-0.629457	down	0.0194108	0.2954	LOC104884735	BURP domain-containing protein 2
gene3398	0	5.217	0	0	0	2.94	-0.826762	down	1	1	LOC104884743	BURP domain protein RD22-like
gene3399	0	0	4.462	4.753	0	0	0.0910885	up	1	1	LOC104884754	BURP domain protein RD22-like
gene3400	1.2	1.308	0	0	3.546	1.475	1.00057	up	0.695061	1	LOC104884765	fibroin heavy chain
gene3401	6821.05	5684.48	4655	4595.31	7581.77	9877.14	0.36196	up	0.168135	0.877884	LOC104884776	BURP domain protein RD22-like isoform X2
gene3402	839.686	1055.59	580.193	471.915	633.078	286.853	-0.830699	down	0.00267516	0.0753736	LOC104884783	indole-3-pyruvate monooxygenase YUCCA6
gene3403	10952.7	11247.1	11303.4	11236.2	15203.3	15189.7	0.313299	up	0.238534	0.979282	LOC104884789	60S ribosomal protein L37-3
gene3404	16938	17460.1	19601.1	24601.2	23378.2	18762.9	0.305664	up	0.250228	0.979282	LOC104884797	60S ribosomal protein L37-3
gene3405	294.669	325.396	327.944	323.334	362.935	292.065	0.0454262	up	0.874984	1	LOC104884805	GTP-binding protein At2g22870
gene3406	393.062	396.377	275.344	164.824	385.352	296.239	-0.331121	down	0.257067	0.981327	LOC104884810	jmjC domain-containing protein 7
gene3407	1335.14	1299.26	1324.17	1543.8	1398.26	1522.11	0.17341	up	0.517117	1	LOC104884819	beta-adaptin-like protein A
gene3409	80.19	79.508	62.309	66.363	45.972	64.526	-0.327984	down	0.324457	1	LOC104884835	pentatricopeptide repeat-containing protein At4g19890
gene3410	723.801	714.542	765.251	623.587	572.937	940.685	-0.0441304	down	0.85796	1	LOC104884844	proline-rich receptor-like protein kinase PERK15
gene3411	2594.31	2711.17	3576.39	3551.75	3009.75	3200.12	0.136257	up	0.624544	1	LOC104884852	ras-related protein RABG3c
gene3412	581.677	417.37	446.502	525.319	505.275	435.951	0.0208038	up	0.938279	1	LOC104884857	protein sym-1
gene3413	826.787	805.679	782.431	740.745	757.676	929.15	0.00755183	up	0.982179	1	LOC104884865	pentatricopeptide repeat-containing protein At5g25630
gene3414	231.564	216.074	259.186	217.493	301.69	224.576	0.0734839	up	0.808668	1	LOC104884871	rhomboid-like protein 11, chloroplastic
gene3415	1248.3	1515.09	1331.9	1484.29	1578.94	1289.25	0.0878725	up	0.744369	1	LOC104884878	exosome complex component RRP45B isoform X2
gene3416	754.32	801.326	726.01	744.935	678.908	652.338	-0.136149	down	0.618905	1	LOC104884897	uncharacterized protein LOC104884897 isoform X1
gene3417	1053.2	761.765	780.646	973.994	845.423	1118.43	0.178685	up	0.49675	1	LOC104884912	myb-related protein 3R-1
gene3418	4304.68	4460.76	3787.86	4673.51	4338.74	4331.51	0.0880977	up	0.73632	1	LOC104884926	la protein 1
gene3419	5069.89	5485.46	5208.6	4145.78	4731.58	4575.34	-0.228733	down	0.389598	1	LOC104884932	coiled-coil domain-containing protein 25
gene3422	4176.85	3898.85	4132.52	4854.58	4657.51	4584.72	0.207516	up	0.433519	1	LOC104885058	eukaryotic translation initiation factor 3 subunit L
gene3423	48.738	81.297	33.548	37.284	49.436	35.245	-0.423547	down	0.234113	0.974916	LOC104885066	pentatricopeptide repeat-containing protein At5g13770, chloroplastic
gene3424	300.773	345.189	412.062	272.697	296.363	379.422	-0.15768	down	0.569095	1	LOC104885074	uncharacterized protein LOC104885074
gene3425	67.393	55.925	284.733	193.704	23.097	28.817	-0.732326	down	0.0125527	0.224127	LOC104885084	D-amino-acid transaminase, chloroplastic
gene3426	2095.31	2503.71	2229.58	2141.57	2136.03	2166.45	-0.0836223	down	0.749604	1	LOC104885095	target of Myb protein 1 isoform X1
gene3427	726.773	609.731	481.34	750.344	813.576	634.408	0.274178	up	0.318842	1	LOC104885110	uncharacterized protein LOC104885110
gene3428	1643.5	2150.6	2168.32	2052.59	2703.45	2307.58	0.244511	up	0.364813	1	LOC104885118	uncharacterized protein LOC104885118
gene3429	278.179	241.029	218.582	221.079	237.553	269.783	-0.0184495	down	0.963176	1	LOC104885124	protein tesmin/TSO1-like CXC 5
gene3431	281.211	275.117	242.716	229.601	220.769	261.388	-0.166887	down	0.545871	1	LOC104885133	protein EMBRYONIC FLOWER 1 isoform X1
gene3432	231.034	81.575	162.36	109.879	114.642	294.238	0.12723	up	0.682608	1	LOC104885147	L-gulonolactone oxidase 3
gene3433	0	0	15.597	10.382	13.215	9.422	1.08188	up	0.190592	0.923404	LOC104885156	U-box domain-containing protein 26
gene3434	3884.44	4537.67	4089.96	4790.8	4192.19	3934.15	0.0459656	up	0.865266	1	LOC104885167	ER membrane protein complex subunit 1
gene3435	502.716	526.922	439.56	481.13	439.591	421.372	-0.130544	down	0.637386	1	LOC104885172	probable beta-1,4-xylosyltransferase IRX9H
gene3436	1137.83	1293.37	1183.97	1086.17	1180.33	879.778	-0.200416	down	0.459846	1	LOC104885180	tocopherol cyclase, chloroplastic
gene3437	18.337	8.571	0	17.033	5.162	9.661	0.243505	up	1	1	LOC104885190	bark storage protein A
gene3438	11369.3	6418.62	5282.01	7064.3	8687.41	7503.51	0.0115395	up	0.924602	1	LOC104885205	bark storage protein B
gene3440	86.452	60.831	113.507	148.093	60.454	68.568	0.0875953	up	0.851413	1	LOC104885198	bark storage protein B-like
gene3441	2929.97	1737.35	2345.59	2251.83	2083.41	2272.96	-0.0857577	down	0.759386	1	LOC104885211	protein NRT1/ PTR FAMILY 1.1-like
gene3442	112.968	64.634	113.064	102.357	102.188	150.261	0.287665	up	0.373362	1	LOC104886105	protein NRT1/ PTR FAMILY 1.2-like
gene3443	16.842	22.961	23.028	30.231	8.298	42.704	0.370574	up	0.28776	1	LOC104885220	uncharacterized protein LOC104885220 isoform X1
gene3444	2501.78	1454.51	1718.76	1873.2	2576.48	1790.55	0.136967	up	0.582288	1	LOC104885232	protein NRT1/ PTR FAMILY 1.2
gene3446	2198.94	1119.51	1960.94	3417.59	3505.66	2396.76	0.819959	up	0.00210148	0.0631509	LOC104885240	dehydrogenase/reductase SDR family member 7-like
gene3447	1088.27	492.844	1050.07	1116.7	1158.59	1170.63	0.389175	up	0.146168	0.829338	LOC104885248	protein NRT1/ PTR FAMILY 1.2
gene3452	2590.8	2821.13	2604.68	1643.44	1899.34	1661.07	-0.623412	down	0.0200948	0.301932	LOC104885270	VAN3-binding protein isoform X2
gene3453	624.259	502.814	482.574	377.709	610.758	599.302	-0.0197433	down	0.956986	1	LOC104885259	probable lactoylglutathione lyase, chloroplastic
gene3454	5.687	3.101	8.681	9.245	2.802	0	-0.536012	down	0.763599	1	LOC109134469	uncharacterized protein LOC109134469
gene3455	8265.26	6598.51	9332.65	6785.95	9817.54	10428.4	0.159867	up	0.550203	1	LOC104885290	aquaporin TIP4-1
gene3456	0	0	0	2.408	2.189	0	10.5825	up	0.504132	1	LOC104885297	myosin heavy chain kinase B
gene3459	712.154	679.618	685.819	744.221	822.005	672.248	0.107604	up	0.691586	1	LOC104885303	exosome complex exonuclease RRP46 homolog
gene3460	3984.42	3539.05	4308.25	3281.51	4335.14	5643.87	0.164478	up	0.54282	1	LOC104885309	2-dehydro-3-deoxyphosphooctonate aldolase 1
gene3461	12.885	28.105	13.111	27.927	6.348	39.599	0.44939	up	0.827095	1	LOC104885325	beta-TrCP-like
gene3462	56.398	41.401	39.729	29.385	36.335	74.666	0.0296731	up	0.970337	1	LOC104885329	probable cytosolic iron-sulfur protein assembly protein 1 isoform X3
gene3463	324.773	338.469	326.06	314.424	331.389	365.544	0.0318094	up	0.916817	1	LOC104885348	probable glycosyltransferase At3g07620
gene3464	923.399	874.586	704.69	724.203	818.873	687.082	-0.166325	down	0.558204	1	LOC104885354	uncharacterized protein LOC104885354 isoform X1
gene3465	493.506	96.762	677.066	156.242	494.465	763.476	0.158172	up	0.602902	1	LOC104885368	dehydration-responsive element-binding protein 3
gene3467	182.694	129.948	153.567	142.037	123.271	185.535	-0.0483514	down	0.893372	1	LOC104885376	indole-3-glycerol phosphate synthase, chloroplastic isoform X1
[truncated: 16,964 more rows]

## Sheet: NS100_vs_Control.all.exp.2
Table S5. The FPKM value and annotation of identified genes in the roots of sugar beet response to neutral salt and alkaline salt treatment
Geneid	Control-1r	Control-2r	Control-3r	N100-1r	N100-2r	N100_3r	log2(fc)	type	pvalue	qvalue	Gene_ID	function
gene28049	213.005	192.77	159.096	169.775	166.87	273.581	0.111422	up	0.926059	1	nad2	NADH dehydrogenase subunit 2 (mitochondrion)
gene27987	129.163	100.092	114.134	117.007	61.719	154.36	-0.0439487	down	0.734726	0.943863	nad1	_
gene28021	244.562	244.503	191.245	247.611	212.443	311.017	0.180671	up	0.714164	0.936201	nad5	NADH dehydrogenase subunit 5 (mitochondrion)
gene0	3726.01	3955.7	4005.53	4207.1	3857.24	3503.73	-0.0147851	down	0.744182	0.948016	LOC104882799	2,3-bisphosphoglycerate-independent phosphoglycerate mutase
gene1	1208.81	1236.94	1263.25	1219.16	1074.64	980.931	-0.179654	down	0.348383	0.730552	LOC104893862	SWI/SNF complex subunit SWI3C
gene2	688.232	676.361	736.441	569.439	468.818	529.519	-0.422379	down	0.06873	0.33131	LOC104906652	N-glycosylase/DNA lyase OGG1 isoform X2
gene3	6467.7	6682.48	7833.79	11701.9	4789.19	8995.4	0.280443	up	0.422584	0.789927	LOC104886639	WAT1-related protein At4g08300
gene4	192.483	102.128	134.983	80.762	173.18	57.622	-0.463441	down	0.0947913	0.395376	LOC104887356	ethylene-responsive transcription factor ERF014
gene6	435.346	441.873	348.237	426.337	495.013	468.269	0.18137	up	0.704983	0.931692	LOC104888135	aspartyl protease family protein 1-like
gene7	456.617	579.241	616.2	582.532	478.59	564.951	-0.0228723	down	0.724996	0.941	LOC104892910	phosphatidylinositol 4-phosphate 5-kinase 4
gene8	1298.23	1146.3	1062.42	1320.84	1492.72	1407.33	0.267329	up	0.465869	0.821161	LOC104893637	uncharacterized protein LOC104893637 isoform X1
gene9	596.573	632.574	603.658	604.011	705.45	833.324	0.225433	up	0.593385	0.879777	LOC104894386	uncharacterized protein LOC104894386
gene10	499.292	360.304	492.765	457.373	541.542	644.514	0.281228	up	0.462473	0.820432	LOC104895466	uncharacterized protein LOC104895466
gene11	924.951	872.537	1052.49	572.47	467.315	409.116	-0.975992	down	0.000103717	0.00253557	LOC104896236	DIS3-like exonuclease 2
gene12	256.144	293.022	289.31	247.713	201.532	168.564	-0.440607	down	0.0606237	0.309294	LOC104896917	G-type lectin S-receptor-like serine/threonine-protein kinase At5g35370
gene13	2808.05	3203.32	3876.23	4571.19	3639.79	5254.35	0.445556	up	0.168274	0.525294	LOC104900284	selenoprotein K
gene14	86.476	127.602	77.64	118.456	94.932	73.246	-0.0253644	down	0.820359	0.97739	LOC104901038	flavonol synthase/flavanone 3-hydroxylase
gene15	303.035	286.852	594.586	267.834	162.652	201.391	-0.906526	down	0.000393802	0.00780348	LOC104901765	fluoride export protein 1
gene16	2607.24	3016.74	3612.09	3144.01	1637.08	2847.15	-0.27593	down	0.190967	0.559028	LOC104903062	auxin transporter-like protein 3
gene17	6355.97	3802.78	6240.64	5333.7	6135.4	8402.88	0.277093	up	0.451905	0.810973	LOC104903767	ubiquitin-fold modifier 1
gene18	375.458	323.783	350.309	384.77	419.017	442.122	0.247427	up	0.529767	0.843874	LOC104904601	uncharacterized protein At1g04910
gene19	267.995	280.275	384.758	381.605	455.513	607.913	0.631107	up	0.0485603	0.268654	LOC104905404	uncharacterized protein LOC104905404
gene20	524.149	498.31	517.044	531.765	582.59	572.29	0.131691	up	0.83192	0.981444	LOC104906127	probable serine/threonine-protein kinase mps1 isoform X1
gene21	368.527	375.79	300.295	408.513	462.433	472.908	0.363408	up	0.292008	0.67078	LOC104907381	histone-lysine N-methyltransferase ASHR1 isoform X2
gene22	11032	8043.34	4593.85	8236.3	17621.9	10794.7	0.630914	up	0.0349198	0.219635	LOC104884484	metallothionein-like protein type 2
gene23	506.683	448.589	394.256	533.788	641.414	721.883	0.491328	up	0.129801	0.465767	LOC104885223	biotin--protein ligase 2-like
gene24	1380.04	1362.95	1165.24	1108.24	1073.59	987.107	-0.30252	down	0.163377	0.517932	LOC104886494	oxysterol-binding protein-related protein 1C
gene25	1351.19	1269.12	1151.68	1086.73	1116.32	879.512	-0.291196	down	0.176582	0.537554	LOC104886640	phosphatidylinositol 4-phosphate 5-kinase 1
gene26	0	0	0	0	3.235	0	10.0759	up	0.504132	0.827695	LOC109135255	uncharacterized protein LOC109135255
gene27	3490.45	3353.64	3286.92	3633.96	5842.92	6151.42	0.625384	up	0.0403803	0.240546	LOC104886706	membrane magnesium transporter
gene28	586.348	514.208	574.71	534.697	535.964	776.702	0.141077	up	0.818573	0.976939	LOC104886779	transcription initiation factor TFIID subunit 8
gene29	374.674	310.099	246.05	290.562	345.794	415.003	0.175676	up	0.729712	0.942901	LOC104886923	30S ribosomal protein S13, chloroplastic
gene30	277.399	218.228	245.244	254.767	481.678	423.108	0.646272	up	0.0644082	0.320151	LOC104886865	30S ribosomal protein S13, chloroplastic
gene31	393.647	425.109	412.357	379.296	376.61	406.021	-0.0834435	down	0.564267	0.863513	LOC104887169	exosome complex component RRP42
gene32	286.667	120.251	2198.91	223.262	133.468	335.842	-1.9117	down	4.1296e-11	5.23502e-09	LOC104887081	cell wall protein IFF6-like
gene33	6813.41	7446.97	7976.61	5585.75	2003.57	2859.37	-1.08964	down	1.66552e-05	0.000534924	LOC104887841	nitrate reductase
gene35	39.871	54.356	45.641	40.368	25.138	55.203	-0.212528	down	0.572882	0.86826	LOC104887921	uncharacterized protein LOC104887921
gene36	1783.96	2258.11	2076.45	2492.4	2103.61	2423.1	0.198106	up	0.638952	0.898401	LOC104888013	uncharacterized protein LOC104888013
gene37	788.391	952.324	806.693	915.65	596.48	659.817	-0.230041	down	0.267777	0.644142	LOC104888091	mitogen-activated protein kinase kinase kinase 1
gene38	1317.79	1286.46	1143.23	1050.72	1064.54	966.307	-0.282256	down	0.185566	0.551311	LOC104888222	uncharacterized protein LOC104888222
gene40	1872.37	1800.38	2370.65	2422.14	2086.56	2948.78	0.303328	up	0.396736	0.768344	LOC104888422	transmembrane protein 50 homolog isoform X1
gene41	1274.08	1577.74	1200.6	1378.69	817.948	877.811	-0.398452	down	0.0812522	0.362126	LOC104888566	uncharacterized protein LOC104888566
gene42	864.999	934.945	917.659	966.112	849.109	1037.59	0.0700489	up	0.994502	1	LOC104888635	histone acetyltransferase of the MYST family 1
gene43	519.076	349.062	372.186	373.965	352.703	521.325	0.00889279	up	0.828477	0.980054	LOC104888711	probable serine/threonine-protein kinase MARK-A
gene44	445.912	370.728	360.752	423.1	440.605	427.109	0.132686	up	0.826774	0.979473	LOC104888792	vacuolar protein sorting-associated protein 9A
gene45	1771.26	1842.76	1670.06	1559.97	1576.68	1502.35	-0.18784	down	0.331338	0.711518	LOC104888871	beta-1,3-galactosyltransferase 7 isoform X1
gene47	240.742	220.39	223.385	224.8	174.905	200.336	-0.190024	down	0.358644	0.740094	LOC104889090	auxin response factor 17
gene48	776.859	620.679	781.286	868.858	1225.63	1220.68	0.60553	up	0.0521005	0.281328	LOC104889266	uncharacterized protein LOC104889266
gene51	1365.35	783.848	1175.1	1007.34	1155.42	1508.11	0.143071	up	0.801499	0.970431	LOC104889478	uncharacterized protein LOC104889478
gene52	1880.39	2071.48	1700.89	1595.24	966.379	1025.51	-0.656125	down	0.00675211	0.0708991	LOC104889563	putative 1-phosphatidylinositol-3-phosphate 5-kinase FAB1D
gene53	27.789	15.154	17.672	37.514	31.537	46.17	0.926623	up	0.130529	0.465767	LOC104889685	uncharacterized protein LOC104889685
gene54	247.23	287.858	237.966	246.929	242.658	233.134	-0.09713	down	0.554975	0.85748	LOC104889765	probable arabinosyltransferase ARAD1
gene55	613.705	673.624	616.457	799.266	936.569	980.426	0.51275	up	0.117524	0.445072	LOC104889851	uncharacterized protein LOC104889851
gene56	1409.99	1099.92	1111.29	1145.28	1229.5	1233.53	-0.00514656	down	0.77976	0.961927	LOC104890004	GDSL esterase/lipase At5g08460
gene57	0	0	0	0	2.792	3.066	10.932	up	0.504132	0.827695	LOC104890096	GDSL esterase/lipase At1g71691-like
gene61	340.285	341.733	287.97	291.086	341.004	266.202	-0.110782	down	0.509043	0.831953	LOC104890323	G-type lectin S-receptor-like serine/threonine-protein kinase At1g34300
gene62	8.232	11.97	11.168	6.482	29.064	9.118	0.509686	up	0.440474	0.80341	LOC104890400	cyclic nucleotide-gated ion channel 2
gene63	361.02	625.193	639.899	936.295	402.042	576.17	0.235546	up	0.537085	0.847161	LOC104890476	protein DETOXIFICATION 54
gene64	80.7	84.103	72.382	64.154	63.317	43.7	-0.470567	down	0.0628692	0.315367	LOC104890557	protein ROOT PRIMORDIUM DEFECTIVE 1
gene65	790.982	639.533	607.392	733.217	810.687	827.058	0.218384	up	0.591432	0.87877	LOC104890874	protein-tyrosine-phosphatase PTP1
gene67	590.975	546.071	400.89	624.198	413.999	663.677	0.146128	up	0.777461	0.961317	LOC104890789	protein-tyrosine-phosphatase PTP1-like
gene68	2158.99	2220.41	2364.62	2501.26	1838.6	2639.77	0.0495398	up	0.932382	1	LOC104890983	uncharacterized protein LOC104890983 isoform X1
gene69	4619.97	4036.84	3302.49	4481.54	5994.64	4339.27	0.308969	up	0.369039	0.748638	LOC104891103	hypothetical protein BVRB_1g000710
gene70	0	0	0	1.552	2.319	0	10.3346	up	0.504132	0.827695	LOC104889929	sucrose transport protein SUC2-like
gene72	0	4.148	0	0	0	0	-10.4343	down	0.504132	0.827695	LOC104891281	sucrose transport protein SUC2
gene74	603.729	695.847	649.199	689.235	762.408	680.27	0.129581	up	0.839193	0.984369	LOC104891355	phospholipase ABHD3 isoform X1
gene75	512.673	468.171	165.606	208.724	350.937	171.258	-0.649388	down	0.0118674	0.108536	LOC104891471	scarecrow-like protein 21
gene77	410.01	921.868	516.683	689.741	1288.54	813.962	0.595023	up	0.0622185	0.313253	LOC104891598	transmembrane protein 18
gene78	3.341	0	0	6.765	3.37	0	1.60013	up	0.631123	0.892901	LOC104889946	cyclic nucleotide-gated ion channel 18
gene80	117.729	116.269	118.85	137.656	193.573	139.643	0.416285	up	0.226517	0.607962	LOC104891670	FHA domain-containing protein PS1 isoform X1
gene82	453.499	536.601	487.569	401.398	431.582	409.116	-0.250546	down	0.234311	0.614407	LOC104891821	F-box/LRR-repeat protein At4g14103 isoform X1
gene83	827.383	909.669	737.161	704.623	631.037	620.336	-0.339066	down	0.129623	0.465767	LOC104892066	translation initiation factor eIF-2B subunit delta isoform X1
gene84	2419.81	2522.62	1776.24	2265.12	2653.57	2721.95	0.185515	up	0.667705	0.914641	LOC104892261	protein SENSITIVE TO PROTON RHIZOTOXICITY 1
gene86	299.862	357.138	243.346	382.45	369.3	376.966	0.32613	up	0.358044	0.739499	LOC104892350	uncharacterized protein LOC104892350 isoform X1
gene88	258.209	244.368	248.328	248.498	225.184	250.021	-0.0532324	down	0.650717	0.906067	LOC104892494	uncharacterized protein LOC104892494 isoform X2
gene89	1664.52	1794.47	2040.24	2295.59	2680.78	2541.48	0.451091	up	0.159986	0.512803	LOC104892739	dihydrolipoyllysine-residue acetyltransferase component 5 of pyruvate dehydrogenase complex, chloroplastic
gene90	39.799	64.025	30.373	12.089	34.126	14.327	-1.1483	down	0.000399575	0.00790969	LOC104892941	leucine-rich repeat receptor-like tyrosine-protein kinase PXC3
gene91	1.207	3.951	0	0	0	0	-10.7485	down	0.131224	0.465767	LOC104892811	receptor-like protein kinase isoform X2
gene92	1113.15	1097.98	1081.1	1037.52	1187.66	1092.64	0.0111735	up	0.81802	0.976749	LOC104893009	probable magnesium transporter NIPA4
gene94	2073.78	1667.33	1854.48	2100.29	1887.26	1986.59	0.0944392	up	0.929656	1	LOC104893085	histidinol-phosphate aminotransferase, chloroplastic isoform X1
gene95	110.331	64.623	49.896	79.988	78.321	142.575	0.42024	up	0.300373	0.681733	LOC104893181	uncharacterized protein LOC104893181
gene96	1418.5	1450.22	1191.31	1155.41	1310.71	1122.09	-0.178225	down	0.349986	0.7329	LOC104893259	uncharacterized protein LOC104893259
gene98	8.384	4.572	0	8.488	4.229	0	-0.0268557	down	1	1	LOC104893378	gibberellin-regulated protein 2-like
gene99	1255.75	1289.65	1104.91	1147.75	1947.19	1625.19	0.370807	up	0.271687	0.649221	LOC104893456	RAN GTPase-activating protein 2
gene100	860.547	1038.2	789.421	948.648	899.936	759.962	-0.043379	down	0.677039	0.919868	LOC104893519	uncharacterized protein LOC104893519
gene101	9.72	5.301	4.945	6.561	9.805	16.149	0.703476	up	0.558028	0.85928	LOC104893591	glutathione S-transferase T2-like
gene102	2.49	0	0	5.042	2.512	0	1.59993	up	0.631123	0.892901	LOC104889982	putative nuclease HARBI1
gene103	0	4.63	0	8.597	0	0	0.89239	up	1	1	LOC109135284	peptidyl-prolyl cis-trans isomerase FKBP62-like
gene104	121.935	76.305	83.393	68.811	92.758	37.64	-0.499527	down	0.0869835	0.376876	LOC104893665	NAC domain-containing protein 30
gene105	10.612	34.722	40.493	25.07	50.85	11.754	0.0307164	up	1	1	LOC104890009	uncharacterized protein LOC104890009
gene106	1003.51	1162.47	955.668	1064.02	1265.88	1223.75	0.186995	up	0.675933	0.918959	LOC104893730	uncharacterized membrane protein At4g09580
gene107	429.104	358.222	482.446	598.939	764.2	710.004	0.707249	up	0.0240685	0.173857	LOC104893793	50S ribosomal protein L21, chloroplastic
gene108	2932.35	2662.06	2782.66	2095.57	2457.11	1962.63	-0.362611	down	0.102145	0.410869	LOC104893863	calcium-dependent protein kinase 11
gene109	29.201	11.465	23.77	22.864	31.814	64.688	0.889422	up	0.0323865	0.208926	LOC104893923	heat shock 70 kDa protein-like
gene110	2216.16	1782.7	1943.8	2115.18	1972.58	2504.68	0.149707	up	0.77727	0.961205	LOC104894000	subtilisin-like protease SBT3.1
gene111	258.262	250.454	273.381	315.272	248.715	312.001	0.163563	up	0.736724	0.944571	LOC104894080	uncharacterized protein LOC104894080
gene112	1461.79	1278.12	1053.3	1556.16	1496.68	1248.05	0.18122	up	0.670465	0.915881	LOC104894164	ABC transporter G family member 25
gene113	526.611	406.828	498.632	276.462	424.247	502.281	-0.251478	down	0.248982	0.630191	LOC104894257	serine/threonine-protein phosphatase PP-Z1
gene114	1136.43	1475.16	1774.97	1509.66	1295.5	1587.73	0.00208037	up	0.779917	0.961927	LOC104894340	receptor homology region, transmembrane domain- and RING domain-containing protein 2-like
gene115	2671.9	2558.36	2383	2671.3	2838.81	3278.76	0.207162	up	0.614503	0.891034	LOC104894402	protein disulfide-isomerase 5-2
gene116	70.273	88.306	55.961	88.679	107.876	93.066	0.432914	up	0.253339	0.630191	LOC104894477	pentatricopeptide repeat-containing protein At4g21065
gene117	393.961	424.675	363.577	408.149	497.541	414.378	0.159122	up	0.753918	0.952512	LOC104894568	putative CCA tRNA nucleotidyltransferase 2 isoform X2
gene118	705.526	714.02	687.712	842.314	775.833	905.844	0.260339	up	0.490951	0.827695	LOC104894700	alpha-(1,4)-fucosyltransferase
gene119	3006.39	3048.92	3199.5	3323.82	3309.6	3888.13	0.185073	up	0.676838	0.919806	LOC104894771	probable alkaline/neutral invertase D
gene120	9239.76	9824.58	9214.09	10874.2	15507.7	17017	0.617956	up	0.0419092	0.245649	LOC104894854	uncharacterized protein LOC104894854
gene121	1984.55	1828.6	1742.11	1835.73	1982.44	2149.94	0.10342	up	0.909056	1	LOC104894930	histidinol dehydrogenase, chloroplastic isoform X1
gene122	16.44	3.586	10.037	8.877	13.268	10.926	0.137565	up	1	1	LOC104895126	NAD(P)H-quinone oxidoreductase subunit T, chloroplastic
gene123	129.496	33.231	77.509	31.878	66.084	119.81	-0.141632	down	0.468209	0.822999	LOC104895215	probable purine permease 11
gene124	439.753	398.323	413.334	402.473	467.42	418.289	0.0417818	up	0.911391	1	LOC104895404	uncharacterized protein At1g04910 isoform X2
gene125	507.395	665.057	632.05	620.459	541.684	499.004	-0.119421	down	0.490047	0.827695	LOC104895550	transcription repressor MYB6
gene126	3710.41	2409.18	2915.69	2309.47	2504.14	1514.22	-0.513856	down	0.0289328	0.1946	LOC104895627	cytochrome P450 76AD1-like
gene127	9.178	14.014	18.678	22.302	14.813	8.133	0.111929	up	0.905728	1	LOC104895710	cytochrome P450 76AD1-like
gene128	0	0	15.936	0	0	4.337	-1.87679	down	0.385205	0.759952	LOC104890018	cytochrome P450 89A2-like
gene129	1115.94	1029.95	1056.87	953.919	1136.3	1044.55	-0.0309574	down	0.696631	0.926744	LOC104895792	uncharacterized protein LOC104895792
gene130	221.756	243.393	195.558	217.631	166.178	146.596	-0.316915	down	0.164703	0.520271	LOC104895878	Fanconi anemia group M protein isoform X2
gene131	868.769	755.931	802.399	708.836	907.208	917.868	0.0621334	up	0.964371	1	LOC104896040	actin-related protein 7
gene132	9.089	4.956	2.312	12.27	18.337	0	0.90383	up	0.32733	0.708017	LOC104896130	uncharacterized protein At4g06598
gene133	2640.09	2473.8	2359.72	2706.75	2719.88	2621.15	0.106785	up	0.894433	1	LOC104896196	ran-binding protein 10
gene134	433.854	432.128	451.539	413.189	485.623	484.942	0.0707614	up	0.994037	1	LOC104896259	cytochrome c oxidase assembly protein COX11, mitochondrial
gene135	21.689	29.963	26.483	29.28	20.421	44.844	0.275023	up	0.656029	0.908859	LOC104896332	UDP-glycosyltransferase 92A1
gene136	6.19	10.127	6.299	6.268	21.856	44.569	1.68434	up	0.0224535	0.164993	LOC104896400	V-type proton ATPase subunit G 1
gene138	920.057	744.613	916.338	947.987	628.044	1310.77	0.161538	up	0.74467	0.948016	LOC104896562	UDP-glycosyltransferase 92A1
gene139	334.281	425.345	548.004	990.275	608.856	2324.42	1.5852	up	1.66382e-07	1.0047e-05	LOC104896641	chaperone protein dnaJ 8, chloroplastic
gene140	0	5.232	0	9.713	24.195	15.94	3.25136	up	0.0155294	0.131185	LOC104896703	uncharacterized protein LOC104896703 isoform X2
gene141	259.851	187.25	250.242	251.815	176.938	284.737	0.0330246	up	0.893028	1	LOC104896830	uncharacterized protein LOC104896830
gene142	922.677	1203.44	834.197	1119.54	777.657	762.069	-0.154723	down	0.408968	0.778952	LOC104896897	phosphoinositide phosphatase SAC1 isoform X1
gene143	4482.74	5062.75	3058.44	2523.25	1562.24	3734.96	-0.688549	down	0.00480687	0.0549443	LOC104897042	uncharacterized protein LOC104897042
gene144	925.383	726.466	908.428	779.719	902.174	913.202	0.0194874	up	0.839481	0.984521	LOC104897111	threonylcarbamoyladenosine tRNA methylthiotransferase
gene145	1107.78	920.761	1068.11	908.128	894.899	829.227	-0.234412	down	0.251493	0.630191	LOC104897181	FT-interacting protein 1
gene148	658.011	489.31	537.666	503.747	387.925	427.521	-0.353081	down	0.122869	0.456161	LOC104897256	uncharacterized protein LOC104897256
gene149	50.849	23.107	88.389	75.794	55.569	56.322	0.209247	up	0.732749	0.943863	LOC104897327	uncharacterized protein LOC104897327
gene150	214.723	116.226	182.882	120.241	107.501	132.131	-0.513802	down	0.0463006	0.26237	LOC104897396	protein LYK5
gene151	850.292	832.42	949.657	871.825	722.961	858.845	-0.101443	down	0.522064	0.839412	LOC104897484	transcription factor bHLH81
gene152	7267.77	7405.08	7400.6	7551.21	7409.44	6865.48	-0.0162555	down	0.738245	0.945368	LOC104897599	transmembrane 9 superfamily member 1
gene153	1188	1427.17	1353.56	1718.04	1728.62	1557.44	0.334435	up	0.328042	0.708654	LOC104897678	transmembrane 9 superfamily member 1
gene154	422.91	424.693	436.82	383.48	486.186	555.047	0.149551	up	0.799079	0.969633	LOC104897727	protein NRT1/ PTR FAMILY 5.10
gene155	819.909	783.853	994.856	813.923	569.281	579.476	-0.404919	down	0.0795984	0.357167	LOC104897822	protein NRT1/ PTR FAMILY 5.10
gene156	208.348	234.016	292.687	308.547	174.1	149.831	-0.216828	down	0.320901	0.7017	LOC104897913	protein NRT1/ PTR FAMILY 5.10-like
gene157	8533.47	7343.26	11743.9	8625.11	10972.7	11194.6	0.156829	up	0.7711	0.958072	LOC104898006	patellin-3
gene159	1207.31	937.955	964.027	1133.85	1260.8	1159.31	0.192842	up	0.65408	0.907802	LOC104898078	uncharacterized protein LOC104898078 isoform X2
gene160	87.332	50.696	47.298	30.424	71.046	40.565	-0.383812	down	0.164094	0.519522	LOC104898325	F-box protein At1g30790
gene161	918.203	686.167	735.328	728.801	951.986	1450.22	0.420303	up	0.244895	0.627297	LOC104898441	hypothetical protein BVRB_1g001610
gene163	60.85	2.458	25.226	3.042	15.914	97.356	0.393685	up	0.527754	0.842066	LOC104898757	uncharacterized protein LOC104898757
gene166	14.11	3.078	2.871	3.809	14.233	9.377	0.450868	up	1	1	LOC104898522	histone H3.3-like
gene168	79.517	161.403	177.554	237.051	238.414	68.503	0.378381	up	0.300049	0.681537	LOC104890058	amino acid permease 1
gene169	728.503	609.402	515.773	563.334	775.324	838.253	0.231891	up	0.570392	0.866957	LOC104898882	adenylate kinase 2, chloroplastic isoform X2
gene170	600.79	248.082	129.737	99.831	119.36	85.865	-1.68165	down	1.25385e-09	1.20609e-07	LOC104898962	serine/threonine-protein kinase-like protein CCR4
gene173	510.32	555.537	306.707	861.46	458.024	891.72	0.687958	up	0.0205507	0.155364	LOC104899031	receptor-like protein kinase HSL1
gene174	774.203	480.241	562.931	562.852	667.099	816.446	0.17123	up	0.719786	0.938694	LOC104899157	protein TIC 40, chloroplastic
gene175	82.462	106.799	41.954	100.883	83.185	74.212	0.159699	up	0.822532	0.978244	LOC104890104	dirigent protein 14
gene176	6.29	0	3.2	6.368	6.345	3.483	0.770969	up	0.73528	0.943863	LOC104899275	DNA-directed RNA polymerases II and IV subunit 5A
gene178	239.945	177.189	200.916	237.875	224.4	440.184	0.546136	up	0.109234	0.427423	LOC104899350	myb-related protein 308
gene179	98.812	69.185	94.338	83.988	104.601	67.56	-0.0344266	down	0.740081	0.946107	LOC104899413	DNA mismatch repair protein MLH1 isoform X1
gene181	1649.5	1952.63	1689.18	2135.53	1038.95	1150.69	-0.290867	down	0.181978	0.546775	LOC104899542	uncharacterized protein LOC104899542 isoform X1
gene182	346.603	398.067	392.756	379.282	429.107	331.559	0.00319532	up	0.809448	0.974739	LOC104899674	E3 ubiquitin-protein ligase RNF170
gene183	625.738	426.536	386.573	397.848	253.618	334.169	-0.545786	down	0.0327217	0.210387	LOC104899761	carboxymethylenebutenolidase homolog
gene184	3070.73	2843.06	2803.35	3054.13	4492.1	4693.94	0.489698	up	0.123853	0.456347	LOC104899902	MICOS complex subunit Mic10
gene185	3096	2472.95	2662.25	2461.47	3506.88	3222.25	0.159054	up	0.751363	0.951328	LOC104899995	patellin-3
gene186	8.912	1.944	9.068	4.812	7.192	23.691	0.841119	up	0.336938	0.718706	LOC104890151	hypothetical protein BVRB_1g001830
gene187	28.969	113.216	24.564	70.067	38.965	42.783	-0.135361	down	0.681699	0.922718	LOC104900078	uncharacterized protein LOC104900078
gene188	3560.99	2387.18	2849.08	2565.03	5139.76	4166.38	0.432339	up	0.182045	0.546832	LOC104900480	uncharacterized protein C594.04c
gene189	142.551	123.416	122.62	99.195	145.284	48.833	-0.405798	down	0.114856	0.439979	LOC104900316	WAT1-related protein At3g30340 isoform X1
gene190	200.691	109.441	136.535	139.4	240.117	136.994	0.209598	up	0.646091	0.90247	LOC104900225	WAT1-related protein At3g30340
gene191	1228.15	1228.73	1020.9	972.58	1426.72	1116.66	0.0157478	up	0.831602	0.981308	LOC104900633	ribosome production factor 1
gene192	225.457	185.786	234.507	285.757	260.286	291.345	0.374919	up	0.308008	0.687326	LOC104900556	uncharacterized protein LOC104900556
gene193	661.338	596.375	709.132	554.286	427.225	434.547	-0.474002	down	0.0415815	0.244395	LOC104900702	endoribonuclease Dicer homolog 1
gene194	8.249	2.999	2.798	3.712	2.774	0	-1.1144	down	0.466358	0.821161	LOC104900786	soluble inorganic pyrophosphatase 3
gene195	167.643	110	166.421	187.672	235.109	215.88	0.52428	up	0.118575	0.447395	LOC104900864	probably inactive receptor-like protein kinase At2g46850
gene196	474.295	391.378	384.955	414.021	231.51	191.035	-0.5801	down	0.0207618	0.156288	LOC104900935	pre-mRNA-splicing factor ATP-dependent RNA helicase DEAH7 isoform X1
gene197	74.35	87.491	47.781	75.277	112.503	86.687	0.388838	up	0.353996	0.735822	LOC104901118	NAC domain-containing protein 8
gene198	1595.53	1507.54	1531.01	1457.79	1504.22	1320.71	-0.113754	down	0.485357	0.827695	LOC104901177	leucine--tRNA ligase, cytoplasmic isoform X1
gene199	987.287	811.952	837.789	961.742	624.176	823.238	-0.130385	down	0.462891	0.820432	LOC104901286	serine/threonine-protein kinase ATG1a isoform X2
gene200	8481.25	16193.2	12084	11110	5240.85	7640.19	-0.615577	down	0.00996116	0.0950629	LOC104901408	protein LHY isoform X2
gene201	460.071	204.153	530.095	138.524	439.081	94.924	-0.828517	down	0.00138557	0.0214065	LOC104901795	caffeic acid 3-O-methyltransferase
gene203	29.865	10.022	14.026	6.203	4.635	5.089	-1.75897	down	0.00603438	0.0651128	LOC104901641	caffeic acid 3-O-methyltransferase
gene204	13.909	35.396	16.512	9.388	9.354	7.703	-1.31537	down	0.0178859	0.144339	LOC104901566	caffeic acid 3-O-methyltransferase
gene205	985.906	430.728	864.419	688.479	286.615	676.615	-0.46574	down	0.0548593	0.290907	LOC104901881	caffeic acid 3-O-methyltransferase-like
gene206	17754.3	25572.1	26408.3	20562.6	9098.22	13389.7	-0.695844	down	0.00401172	0.0482668	LOC104901967	caffeic acid 3-O-methyltransferase
gene207	27316.5	30371.3	24070.4	21627.9	17831.7	18538.7	-0.495353	down	0.0332126	0.212627	LOC104902057	caffeic acid 3-O-methyltransferase
gene208	1585.59	4588.02	1898.1	3372.14	1375.13	950.974	-0.502356	down	0.0364173	0.224943	LOC104902142	caffeic acid 3-O-methyltransferase
gene209	109.386	54.596	67.914	42.548	57.978	39.018	-0.732745	down	0.0188462	0.147439	LOC104902234	caffeic acid 3-O-methyltransferase
gene210	0	0	6.388	0	12.666	3.477	1.33706	up	0.466358	0.821161	LOC104902321	protein CURVATURE THYLAKOID 1B, chloroplastic
gene211	18.555	7.784	13.071	19.268	37.436	18.971	0.941202	up	0.0616034	0.311478	LOC104902402	transcription factor bHLH67 isoform X1
gene212	791.08	814.94	845.268	955.21	863.688	1058.06	0.231003	up	0.558746	0.8597	LOC104902470	metal tolerance protein 1
gene214	518.063	674.887	633.305	488.097	337.517	490.142	-0.472995	down	0.0558715	0.294221	LOC104902693	hypothetical protein BVRB_1g002110
gene215	305.677	299.288	302.788	314.177	397.128	434.766	0.336324	up	0.345314	0.727813	LOC104902773	two-component response regulator-like APRR9
gene216	233.087	126.442	162.668	133.441	131.723	174.37	-0.248618	down	0.262147	0.637777	LOC104902847	pentatricopeptide repeat-containing protein At4g01400, mitochondrial
gene218	15379.4	11529.9	20753.5	17101	14771.6	26577.7	0.294346	up	0.416681	0.784674	LOC104903013	putative SERF-like protein
gene220	547.606	513.606	478.128	587.783	382.637	413.297	-0.153763	down	0.411617	0.780271	LOC104903078	uncharacterized protein LOC104903078
gene221	28195.5	33696	33332.7	35302.9	44326.3	37817.3	0.302603	up	0.392113	0.766155	LOC104903148	60S acidic ribosomal protein P1
gene222	491.706	490.723	575.664	540.764	748.816	628.744	0.300065	up	0.416498	0.784593	LOC104903216	serine/arginine-rich splicing factor SR34A
gene223	582.514	516.415	559.613	946.718	853.531	904.741	0.705707	up	0.0193852	0.149321	LOC104903365	RNA-binding protein 24
gene224	874.799	740.635	694.003	868.692	1414.95	1425.52	0.68355	up	0.0266223	0.185176	LOC104903444	uncharacterized protein LOC104903444
gene225	867.332	337.588	475.717	232.866	468.369	289.278	-0.762759	down	0.00344	0.0430102	LOC104903507	uncharacterized protein LOC104903507
gene226	172.104	91.315	135.679	172.68	218.972	317.714	0.829782	up	0.00951269	0.0917339	LOC104903568	N-alpha-acetyltransferase 40 isoform X1
gene227	14.035	10.934	6.12	8.12	6.068	0	-1.13157	down	0.123869	0.456347	LOC104903714	NAC domain-containing protein 43
gene229	1146.45	997.943	1316.64	1002.1	1397.25	1336.27	0.11014	up	0.906421	1	LOC104903788	protein IQ-DOMAIN 1
gene230	127.919	32.614	96.353	16.82	211.158	29.442	0.00299584	up	0.790949	0.965768	LOC104903879	probable L-gulonolactone oxidase 6
gene231	831.811	954.784	727.01	992.952	763.238	773.063	0.00895339	up	0.830613	0.98092	LOC104903969	probable L-gulonolactone oxidase 4
gene232	13.404	0	27.278	18.095	13.522	89.082	1.56888	up	0.0259447	0.18185	LOC104904055	uncharacterized protein LOC104904055
gene233	349.081	266.98	386.152	235.622	480.726	173.273	-0.171926	down	0.366196	0.746033	LOC104904140	3-ketoacyl-CoA synthase 1
gene234	572.78	285.522	387.952	257.348	545.901	472.905	0.0342042	up	0.88079	1	LOC104904209	CBL-interacting serine/threonine-protein kinase 9
gene236	80.9	28.074	29.934	57.088	98.302	46.84	0.541858	up	0.189821	0.558063	LOC104904572	uncharacterized protein LOC104904572
gene237	701.783	590.041	561.541	739.13	648.761	765.288	0.216321	up	0.595074	0.880157	LOC104904652	probable protein S-acyltransferase 12
gene239	901.193	1007.25	1394.43	1389.17	1314.81	1559.16	0.368195	up	0.28327	0.661977	LOC104904759	GRF1-interacting factor 2 isoform X1
gene240	75.137	119.196	125.107	147.537	98.764	63.049	-0.0463045	down	0.749049	0.950647	LOC104904905	uncharacterized protein LOC104904905
gene241	59.328	30.331	105.644	30.034	74.811	53.393	-0.303613	down	0.234214	0.614407	LOC104904994	transcription factor MYC2
gene242	1227.15	1587.31	1226.79	1712.42	1416.43	1983.91	0.3393	up	0.317943	0.698343	LOC104905069	rho GTPase-activating protein 3
gene243	1535.44	1707.94	1360.26	1931.84	1125.08	1452.51	-0.0298299	down	0.720806	0.939169	LOC104905133	CDPK-related kinase 3
gene244	395.215	350.47	355.164	458.73	642.734	519.577	0.558303	up	0.0807911	0.36049	LOC104905269	uncharacterized protein LOC104905269
gene245	1194.98	1281.17	1109.61	1138.67	947.587	796.634	-0.314764	down	0.151595	0.498939	LOC104905349	protein PAT1 homolog 1
gene247	1598.8	962.499	1393.27	1546.61	1936.19	1814.72	0.421796	up	0.201108	0.573367	LOC104905437	auxin-responsive protein SAUR32
gene250	452.027	584.995	382.926	837.953	1522.88	953.451	1.22286	up	3.19204e-05	0.000928601	LOC104905523	homeobox-leucine zipper protein ATHB-12
gene252	66.803	45.103	126.237	60.121	131.569	91.611	0.250505	up	0.727911	0.942101	LOC104905587	uncharacterized membrane protein At1g16860 isoform X1
gene253	791.031	1631.92	971.696	1161.78	915.261	1308.98	-0.00366808	down	0.777767	0.961628	LOC104905659	cytochrome P450 78A9
gene254	98.998	172.375	155.518	146.538	175.203	136.586	0.102509	up	0.940102	1	LOC104905720	cytochrome P450 78A3-like
gene255	6590.59	7183.47	7909.35	9011.43	10781.7	11160.6	0.513525	up	0.100632	0.408245	LOC104905791	cytochrome b5
gene257	570.169	436.186	437.792	371.472	534.002	550.176	0.0114459	up	0.81793	0.976719	LOC104905922	vegetative cell wall protein gp1 isoform X1
gene258	117.596	100.102	122.576	92.927	306.695	244.622	0.920904	up	0.00847239	0.0841175	LOC104906052	uncharacterized protein LOC104906052
gene259	1013.3	1070.9	822.5	806.693	625.322	710.409	-0.44014	down	0.0602151	0.308027	LOC104906128	AAA-ATPase At2g46620
gene260	3286.64	3639.22	3152.97	3626.86	4092.97	3838.21	0.197568	up	0.641406	0.899491	LOC104906209	uncharacterized protein LOC104906209
gene261	200.006	157.96	312.286	251.379	267.854	320.842	0.325813	up	0.423894	0.79047	LOC104906270	uncharacterized protein LOC104906270 isoform X1
gene264	1833.9	1307.78	1365.97	1577.26	1907.37	1864.96	0.247052	up	0.513819	0.834752	LOC104906515	ras-related protein RABA3
gene265	218.38	245.736	289.224	287.785	220.296	341.712	0.17381	up	0.758152	0.954082	LOC104906598	uncharacterized protein LOC104906598
gene266	87.943	65.541	49.216	74.199	149.335	95.785	0.655645	up	0.0624821	0.313919	LOC104906678	pentatricopeptide repeat-containing protein At5g08510
gene267	4495.11	6303.44	4470	4886.89	2762.82	3090.15	-0.507587	down	0.0307651	0.203351	LOC104906756	calcium-transporting ATPase, endoplasmic reticulum-type
gene268	1283.04	1825.5	1587.41	1767.47	2150.29	2115.56	0.361538	up	0.290299	0.66991	LOC104906889	serine/arginine-rich splicing factor RS31
gene269	842.764	1358.31	924.235	758.464	439.247	1182.4	-0.392966	down	0.0939383	0.39287	LOC104906818	calcium-binding protein KIC
gene270	222.471	163.313	213.311	255.567	215.791	341.193	0.439672	up	0.209761	0.585996	LOC104906958	protein yippee-like At4g27745
gene271	952.602	970.314	828.677	1264.32	1031.91	1215.05	0.351727	up	0.291727	0.670593	LOC104907031	probable serine/threonine-protein kinase WNK10
gene273	445.218	511.183	526.536	496.791	388.997	362.103	-0.248965	down	0.23708	0.617924	LOC104907115	bifunctional fucokinase/fucose pyrophosphorylase isoform X1
gene274	803.741	638.246	778.299	770.329	840.186	866.047	0.157593	up	0.762852	0.955133	LOC104907179	uncharacterized protein LOC104907179
gene275	190.874	160.769	253.832	280.633	112.479	177.927	-0.0844777	down	0.629826	0.892901	LOC104907262	aluminum-activated malate transporter 10
gene276	1810.55	1738.4	1929.36	1953.16	2039.55	2372.74	0.216533	up	0.598531	0.881585	LOC104907399	ORM1-like protein 3
gene277	6.57	0	0	13.303	0	0	1.01745	up	1	1	LOC104890229	uncharacterized protein LOC104890229
gene278	1113.91	835.362	965.301	942.128	894.238	1096	0.00878064	up	0.816999	0.976355	LOC104907474	dof zinc finger protein DOF3.7
gene279	1438.63	1789.04	1666.95	1201.08	817.196	949.029	-0.72204	down	0.00309835	0.0395128	LOC104907549	WD repeat-containing protein 44
gene280	6.477	12.362	8.238	4.372	6.534	5.38	-0.73333	down	0.296694	0.676753	LOC104907666	methionine--tRNA ligase, cytoplasmic
gene282	3043.31	2777.62	2738.1	2913.26	2953.17	2538.4	-0.0262286	down	0.715011	0.936441	LOC104907807	cullin-1
gene283	458.272	453.675	469.893	466.365	604.535	593.5	0.268411	up	0.501904	0.827695	LOC104907968	pyridoxine/pyridoxamine 5'-phosphate oxidase 2
gene285	104.536	89.226	63.821	120.258	157.72	128.877	0.659471	up	0.0414335	0.243887	LOC104907881	laccase-6
gene287	1.703	0	0	0	1.718	0	0.0126295	up	1	1	LOC104890239	probable alkaline/neutral invertase F
gene288	475.289	531.406	411.868	500.442	368.536	343.316	-0.22669	down	0.272255	0.649519	LOC104908039	uncharacterized protein LOC104908039 isoform X1
gene289	89.844	59.645	67.571	42.186	94.573	64.901	-0.106167	down	0.630398	0.892901	LOC104908154	thymocyte nuclear protein 1
gene290	2234.55	2328.03	3059.7	2639.48	1506.24	2475.07	-0.203218	down	0.300142	0.681537	LOC104908232	uncharacterized protein LOC104908232 isoform X2
gene291	1729.27	1147.48	1332.5	2636.64	2348.51	3322.52	0.980876	up	0.000897366	0.0152282	LOC104908516	uncharacterized protein LOC104908516
gene292	691.869	464.945	526.221	305.042	549.891	366.398	-0.46261	down	0.0529741	0.284122	LOC104908603	uncharacterized protein At4g00950
gene293	4600.91	5448.33	3031.95	5176.13	3850.06	3825.48	-0.0255373	down	0.734611	0.943863	LOC104908672	auxin response factor 18
gene294	17.93	0	3.649	4.841	10.852	0	-0.459432	down	0.763599	0.955133	LOC104908760	ethylene-responsive transcription factor ERF023
gene295	953.239	1004.45	840.936	739.112	689.515	741.771	-0.366756	down	0.103174	0.413653	LOC104908844	transcription factor bHLH13
gene298	0	6.677	18.688	0	6.176	0	-2.03756	down	0.385205	0.759952	LOC104890254	putative invertase inhibitor
gene299	251.259	278.652	239.864	223.902	300.453	289.248	0.0798879	up	1	1	LOC104909053	uncharacterized protein LOC104909053
gene302	586.63	684.018	635.737	582.677	649.51	736.937	0.0467144	up	0.919559	1	LOC104882882	cyclic pyranopterin monophosphate synthase accessory protein, mitochondrial
gene303	2651.45	1880.38	2186.61	1810.87	3638.54	2616.43	0.263698	up	0.482559	0.827695	LOC104882986	aspartyl protease family protein 2
gene304	341.512	268.838	340.493	344.841	302.833	330.987	0.0416019	up	0.918937	1	LOC104883064	UV-stimulated scaffold protein A homolog
gene306	1562.64	1148.38	1392.13	1249.4	1727.44	1614.45	0.16217	up	0.747691	0.949596	LOC104883189	E3 ubiquitin-protein ligase SINAT5
gene307	224.47	259.13	214.35	235.894	294.023	271.582	0.199576	up	0.64768	0.90376	LOC104883269	uncharacterized protein LOC104883269
gene308	355.142	395.878	443.739	343.707	534.752	457.002	0.160618	up	0.779479	0.961927	LOC104883387	ras guanine nucleotide exchange factor L
gene309	2232.3	2323.47	2051.03	1962.56	1542.38	1699.19	-0.344292	down	0.12048	0.451957	LOC104883470	phosphatidylinositol 4-kinase gamma 4
gene310	604.861	427.979	592.575	728.809	874.908	672.734	0.485978	up	0.135301	0.471	LOC104883533	calcineurin B-like protein 4
gene311	42.832	59.691	41.162	46.578	86.415	60.621	0.430266	up	0.371475	0.750675	LOC104883650	uncharacterized protein LOC104883650
gene312	3586.64	3690.88	3421.69	3615.47	3944.66	3370.86	0.0309211	up	0.876629	0.999013	LOC104883732	dynamin-related protein 5A
gene315	0	0	4.984	0	0	0	-10.699	down	0.256198	0.630191	LOC104883920	O-acyltransferase WSD1-like isoform X1
gene316	106.823	104.023	77.64	125.323	74.406	90.15	0.00694944	up	0.884462	1	LOC104884110	cytochrome b561 and DOMON domain-containing protein At3g61750 isoform X1
gene317	120.224	135.763	90.395	133.213	103.033	102.525	-0.0320533	down	0.734566	0.943863	LOC104883992	protein TSS
gene319	530.586	629.236	468.296	664.867	485.14	474.008	-0.0036403	down	0.79584	0.968158	LOC104884396	histone-lysine N-methyltransferase ATX3
gene320	7.242	0	17.195	0	4.871	2.674	-1.69508	down	0.0718155	0.338178	LOC104884326	probable F-box protein At3g61730
gene321	297.653	318.888	348.436	392.93	178.033	253.833	-0.226456	down	0.321011	0.7017	LOC104884485	putative RING-H2 finger protein ATL21A
gene322	5641.41	7076.61	7023.59	5739.07	4152.81	6703.16	-0.250488	down	0.220814	0.600998	LOC104884550	protein SDE2 homolog
gene323	866.484	829.561	823.669	888.281	683.494	838.878	-0.0638359	down	0.62164	0.892901	LOC104884617	beclin-1-like protein isoform X1
gene324	83.704	17.389	89.227	29.594	269.397	70.639	0.957644	up	0.0253545	0.179355	LOC104884750	non-specific lipid-transfer protein A-like
gene325	820.04	482.145	517.773	466.066	996.991	539.954	0.138265	up	0.813412	0.975941	LOC104884969	long chain acyl-CoA synthetase 4
gene326	28.355	32.397	30.226	36.455	43.586	35.893	0.349704	up	0.462568	0.820432	LOC104884891	cyclic nucleotide-gated ion channel 1-like
gene328	1726.58	2461.81	966.264	559.393	307.704	337.861	-2.09689	down	9.13382e-15	1.96449e-12	LOC104885117	cyclic nucleotide-gated ion channel 1
gene329	1741.42	1431.51	1582.57	1507.51	1523.23	1552.41	-0.0532566	down	0.640045	0.898885	LOC104885201	uncharacterized protein LOC104885201
gene330	493.026	460.439	438.585	551.98	610.52	618.034	0.355098	up	0.317423	0.698029	LOC104885327	uncharacterized protein LOC104885327 isoform X2
gene331	2715.52	2312.25	2574.03	1450.21	803.437	1199.34	-1.13849	down	8.25021e-06	0.000292455	LOC104885430	probable trehalose-phosphate phosphatase C isoform X1
gene333	522.233	543.397	472.086	397.233	465.717	340.485	-0.35363	down	0.117436	0.445052	LOC104885831	DEAD-box ATP-dependent RNA helicase 31
gene334	721.077	817.687	600.093	730.47	451.615	442.321	-0.396927	down	0.0846961	0.370827	LOC104885924	uncharacterized protein LOC104885924 isoform X2
gene335	151.869	145.916	111.606	157.016	198.188	145.52	0.290534	up	0.445933	0.807496	LOC104886129	uncharacterized protein LOC104886129 isoform X1
gene336	2863.59	4754.66	2911.38	4798.5	3195.3	6919.61	0.502157	up	0.106507	0.42146	LOC104886203	abscisic acid receptor PYL9
gene337	35.85	43.838	30.951	62.327	55.89	46.928	0.57786	up	0.118021	0.446209	LOC104886253	pentatricopeptide repeat-containing protein At4g01030, mitochondrial
gene338	371.869	379.044	367.779	472.685	485.567	477.338	0.35983	up	0.298073	0.679089	LOC104886317	chitinase domain-containing protein 1
gene339	212.605	205.376	202.425	180.405	148.597	174.935	-0.299968	down	0.200611	0.572551	LOC104886380	rhodanese-like domain-containing protein 4, chloroplastic
gene340	3065.5	2994.92	2964.7	3117.76	2886.98	2838.48	-0.0293735	down	0.704663	0.931688	LOC104886440	cullin-1 isoform X1
gene341	5532.25	11827.6	4260.17	13824.2	13197.5	12455.3	0.868641	up	0.00264949	0.0354165	LOC104886495	polyubiquitin-like
gene343	696.184	922.41	409.452	251.179	159.856	189.328	-1.75618	down	1.73939e-10	2.00575e-08	LOC104886506	probable WRKY transcription factor 41
gene344	6574.07	6643.55	5348.87	5090.16	3862.26	4606.57	-0.453451	down	0.0496579	0.272461	LOC104886514	hydroquinone glucosyltransferase
gene345	104.755	243.735	135.016	150.843	4.697	85.089	-1.00671	down	0.00106191	0.0173736	LOC104890270	hydroquinone glucosyltransferase-like
gene347	493.609	524.648	431.033	393.753	467.157	365.819	-0.240529	down	0.257395	0.63187	LOC104886523	hydroquinone glucosyltransferase-like
gene348	284.427	205.513	177.265	170.384	240.297	167.366	-0.206942	down	0.338848	0.721015	LOC104886541	hydroquinone glucosyltransferase
gene352	1830.11	1362.28	1697.29	1432.72	2125.28	2084.01	0.20647	up	0.628172	0.892901	LOC104886550	protein trichome birefringence-like 25
gene353	1465.06	1076.66	1131.38	1087.2	1270.49	1013.3	-0.123829	down	0.466391	0.821161	LOC104886558	protein ENHANCED DISEASE RESISTANCE 4
gene354	5390.69	6744.76	5296.85	7149.19	3333.5	7190.99	0.0198402	up	0.855412	0.9913	LOC104886569	jasmonic acid-amido synthetase JAR1
gene355	4089.64	4142.86	4262.83	4454.6	4946.92	4263.78	0.129127	up	0.834713	0.982843	LOC104886578	mitochondrial adenine nucleotide transporter ADNT1
gene356	452.163	479.45	306.726	347.589	536.374	607.491	0.268313	up	0.51669	0.836455	LOC104886586	uncharacterized protein LOC104886586
gene357	528.53	645.081	465.022	583.153	274.88	220.226	-0.603788	down	0.0139688	0.121266	LOC104886596	protein SUPPRESSOR OF PHYA-105 1 isoform X1
gene358	762.376	951.334	677.9	869.7	913.176	859.651	0.143936	up	0.788595	0.964681	LOC104890305	uncharacterized protein LOC104890305
gene359	1403.72	1051.2	1133.57	1264.92	1811.09	1606.31	0.383846	up	0.247956	0.629827	LOC104886621	tubulin gamma-2 chain
gene360	514.226	467.365	304.296	406.171	362.38	290.847	-0.279518	down	0.216979	0.594025	LOC104886629	mitochondrial carrier protein MTM1 isoform X1
gene361	1171.84	999.905	510.061	565.399	636.524	533.312	-0.628071	down	0.0113523	0.104978	LOC104886648	ethylene-responsive transcription factor CRF6
gene363	9290.49	6669.4	8792.84	6229.02	8133.23	8646.39	-0.105412	down	0.495412	0.827695	LOC104886653	ubiquitin-conjugating enzyme E2 28
gene364	1010.05	1120.08	1110.79	1085	984.739	987.45	-0.0841971	down	0.560642	0.860808	LOC104886658	RNA-binding protein NOB1
gene365	16.621	18.128	19.731	26.178	16.767	9.205	-0.0630559	down	1	1	LOC104886662	protein YLS9
gene366	1411.01	1173.74	1405.32	1055.31	1372.12	1288.05	-0.102867	down	0.510346	0.832968	LOC104886666	exosome complex component RRP41 homolog
gene368	1050.06	731.073	1067.01	848.581	1226.14	933.656	0.0789667	up	0.994326	1	LOC104886671	putative glucose-6-phosphate 1-epimerase isoform X1
gene369	932.45	1128.5	992.885	1173.37	1173.16	1303.5	0.257287	up	0.495366	0.827695	LOC104886686	common plant regulatory factor 1 isoform X1
gene370	69.255	19.782	30.201	56.762	164.676	91.321	1.39118	up	9.04721e-05	0.0022472	LOC104886713	GDSL esterase/lipase At4g01130
gene371	181.913	307.05	390.035	363.976	286.185	429.372	0.296475	up	0.445651	0.807496	LOC104886723	uncharacterized protein LOC104886723
gene372	1333.93	1370.17	1332.18	1498.24	1459.55	1817.57	0.242584	up	0.535158	0.846288	LOC104886732	protein CURVATURE THYLAKOID 1A, chloroplastic
gene373	524.473	687.678	594.49	610.404	820.842	696.257	0.235851	up	0.560996	0.860808	LOC104886738	uncharacterized protein LOC104886738
gene374	17777.8	15533.9	17512.7	16389	20692.1	21222.7	0.198069	up	0.643197	0.900896	LOC104886743	eukaryotic translation initiation factor 1A
gene375	1864.63	2041.83	2256.02	2231.64	1926.38	2342.82	0.0771137	up	0.992372	1	LOC104886748	BTB/POZ domain-containing protein POB1
gene376	382.958	262.659	361.551	386.401	378.352	446.043	0.265651	up	0.523916	0.839783	LOC104886757	uncharacterized protein LOC104886757
gene377	667.507	455.008	428.197	424.434	605.05	446.024	-0.0717189	down	0.601316	0.882366	LOC104886761	uncharacterized protein At5g41620
gene379	2.82	0	5.738	1.903	8.533	6.246	0.9627	up	0.523504	0.839412	LOC104890320	phosphatidylinositol 4-phosphate 5-kinase 10
gene380	1092.33	1019.95	1105.88	801.088	578.668	636.598	-0.674487	down	0.00567044	0.0622383	LOC104886773	F-box/kelch-repeat protein At3g61590
gene381	0	3.081	0	0	0.712	0	-2.10879	down	0.385205	0.759952	LOC104890338	uncharacterized protein LOC104890338
gene382	122.32	112.481	100.06	100.371	152.427	130.173	0.193671	up	0.717062	0.937226	LOC104886787	uncharacterized protein LOC104886787
gene383	117.754	236.578	317.677	720.041	600.188	1185.02	1.89839	up	5.44764e-11	6.72766e-09	LOC104886797	BAG family molecular chaperone regulator 6
gene384	1213.66	1097.67	1283.12	1164.85	1487.08	1570.53	0.232308	up	0.568021	0.865344	LOC104886803	rRNA-processing protein FCF1 homolog
gene385	1577.85	1669.05	1492.39	1507.36	1508.48	1205.5	-0.166967	down	0.371634	0.750865	LOC104886812	uncharacterized protein LOC104886812
gene387	325.254	247.934	208.182	228.982	252.254	245.986	-0.10361	down	0.547227	0.853293	LOC104886822	UDP-D-xylose:L-fucose alpha-1,3-D-xylosyltransferase MGP4
gene388	1742.8	1718.57	1441.09	1768.38	1675.74	2056.56	0.166103	up	0.72326	0.940022	LOC104886830	protein ABIL1
gene389	298.584	320.221	336.732	327.499	311.243	496.084	0.248087	up	0.5526	0.856646	LOC104886839	uncharacterized protein LOC104886839
gene390	1083.64	1021.96	971.082	860.089	861.879	776.566	-0.300294	down	0.166965	0.523084	LOC104886858	nicotinamide/nicotinic acid mononucleotide adenylyltransferase isoform X1
gene391	995.392	999.588	1058.71	801.172	735.094	690.643	-0.455509	down	0.056597	0.296654	LOC104886848	nuclear transcription factor Y subunit B-9
gene392	1874.84	1549.02	1762.86	1264.38	2088.73	1463.86	-0.106693	down	0.493641	0.827695	LOC104886867	delta(8)-fatty-acid desaturase
gene393	271.919	242.645	245.543	257.432	224.43	285.541	0.0137818	up	0.838622	0.984055	LOC104886871	U11/U12 small nuclear ribonucleoprotein 59 kDa protein
gene395	1275.35	1376.49	1290.96	1121.57	1297.99	1220.71	-0.115173	down	0.477453	0.827695	LOC104886879	golgin candidate 4 isoform X1
gene396	14687.1	14763	15071	13844.1	19607.2	16431.6	0.164053	up	0.739324	0.946107	LOC104886894	reticulon-like protein B4
gene397	723.643	722.292	802.072	654.166	690.884	690.607	-0.143152	down	0.43423	0.797854	LOC104886898	RING-H2 finger protein ATL67
gene399	270.494	361.003	391.125	468.457	315.951	386.339	0.195156	up	0.670245	0.915881	LOC104886903	uncharacterized protein LOC104886903
gene400	233.828	212.715	172.141	167.284	204.356	212.449	-0.0830141	down	0.580232	0.873885	LOC104886912	polyadenylation and cleavage factor homolog 4-like
gene401	3552.33	3515.44	2788.95	3053.97	6359.75	5057.12	0.553968	up	0.0742459	0.344702	LOC104886916	desiccation protectant protein Lea14 homolog
gene402	1896.68	3251.45	2951.36	4245.83	3251.62	5453.23	0.677126	up	0.0256802	0.180857	LOC104886924	desiccation-related protein PCC27-45
gene403	3203.02	2275.49	2246.29	1522.31	1571.09	1102.58	-0.880489	down	0.0004777	0.00908961	LOC104886927	desiccation protectant protein Lea14 homolog
gene404	88.219	30.614	85.685	18.946	149.669	44.415	0.0588279	up	0.943717	1	LOC104886932	probable WRKY transcription factor 71
gene405	1082.11	893.171	1094.03	1027.23	939.649	909.005	-0.0939068	down	0.539739	0.848659	LOC104886940	uncharacterized protein LOC104886940
gene406	573.389	343.691	487.004	452.596	446.96	296.558	-0.231274	down	0.286057	0.665709	LOC104886945	3-methyl-2-oxobutanoate hydroxymethyltransferase 1, mitochondrial
gene407	89.292	65.706	54.733	93.673	113.95	95.328	0.530538	up	0.126026	0.460468	LOC104886951	pentatricopeptide repeat-containing protein At3g61520, mitochondrial
gene408	705.141	727.633	776.314	757.961	389.813	623.734	-0.318472	down	0.154934	0.50481	LOC104886959	WRKY transcription factor 22
gene409	314.942	250.339	213.189	248.609	402.515	280.846	0.259641	up	0.503441	0.827695	LOC104886966	E3 ubiquitin-protein ligase TRAIP
gene410	25.217	6.471	25.659	10.012	14.964	24.646	-0.208726	down	0.522875	0.839412	LOC104886974	1-aminocyclopropane-1-carboxylate synthase
gene411	2740.21	3034.09	2729.89	3188.82	1722.72	2590.43	-0.180904	down	0.353101	0.735125	LOC104886981	heavy metal-associated isoprenylated plant protein 39
gene412	0	9.257	34.545	3.819	25.686	0	-0.569989	down	0.374571	0.753388	LOC104886989	chlorophyll a-b binding protein CP26, chloroplastic
gene413	1469.39	1477.75	1545.92	1401.21	1510.9	1181.12	-0.13446	down	0.436299	0.799891	LOC104886995	C-terminal binding protein AN
gene414	352.759	611.049	403.283	455.2	236.538	374.64	-0.358389	down	0.12902	0.465767	LOC104887002	protein REVEILLE 6 isoform X1
gene415	2390.52	2707.12	2460.23	2686.91	1686.83	1772.93	-0.298175	down	0.168508	0.525648	LOC104887015	uncharacterized protein LOC104887015
gene417	1110.2	756.336	1064.92	824.512	1132.77	1493.96	0.235497	up	0.568412	0.865734	LOC104887024	50S ribosomal protein L5, chloroplastic
gene418	498.635	353.819	489.038	420.372	420.184	383.731	-0.131896	down	0.461024	0.819513	LOC104887031	sphingoid long-chain bases kinase 2, mitochondrial
gene419	12.922	35.234	26.297	30.528	29.33	28.626	0.249077	up	0.72897	0.942463	LOC104887036	uncharacterized protein LOC104887036
gene420	2957.15	2713.02	2339.17	2909.59	3771.28	3411.74	0.333543	up	0.326888	0.708017	LOC104887043	CAAX prenyl protease 1 homolog
gene421	1296.3	1491.61	1495.1	1300.17	1149.95	1218.94	-0.223213	down	0.268504	0.64519	LOC104887050	probable serine/threonine-protein kinase At1g01540
gene422	10680.1	11867.9	13190.7	12344.6	8922.06	11636.3	-0.119269	down	0.468109	0.822999	LOC104887058	protein BPS1, chloroplastic
gene423	125.535	60.456	136.03	111.144	74.008	86.679	-0.244442	down	0.311374	0.691211	LOC104887066	uncharacterized protein LOC104887066
gene424	1156.97	1360.99	1116.29	1142.12	1173.38	1080.13	-0.0979866	down	0.529315	0.843783	LOC104887071	mitogen-activated protein kinase homolog MMK2
gene426	498.14	520.141	521.272	399.278	451.116	456.141	-0.236765	down	0.253662	0.630191	LOC104887077	mechanosensitive ion channel protein 1, mitochondrial
gene427	0	4.076	5.704	1.261	9.425	4.139	0.599975	up	0.801815	0.970431	LOC104890362	uncharacterized protein LOC104890362
gene428	1932.69	2184.86	2436.84	1864.91	1561.41	1751.67	-0.340072	down	0.120994	0.452323	LOC104887083	probable receptor-like protein kinase At5g24010
gene429	331.13	729.343	1089.77	329.147	37.84	85.962	-2.24707	down	9.60143e-16	2.48366e-13	LOC104887088	ferric reduction oxidase 2
gene430	722.262	779.754	717.248	921.335	728.598	638.991	0.0445882	up	0.930713	1	LOC104887097	hypothetical protein BVRB_1g004240 isoform A
gene431	0	0	9.862	0	0	21.47	1.12213	up	0.695061	0.92562	LOC104887109	uncharacterized protein LOC104887109 isoform X1
gene432	76.079	55.317	77.413	59.91	110.856	81.927	0.275198	up	0.608526	0.887248	LOC104887119	AAC-rich mRNA clone AAC11 protein isoform X2
gene434	5396.99	6454.91	6296.33	6273.81	8762.66	8134.19	0.352469	up	0.301883	0.682571	LOC104887144	40S ribosomal protein S19-2-like
gene435	20.783	28.063	15.105	20.04	29.95	44.943	0.569921	up	0.184029	0.549305	LOC104887153	zinc finger protein 462
gene436	491.652	481.376	490.796	466.356	479.056	552.822	0.0335208	up	0.887228	1	LOC104887165	syntaxin-71 isoform X1
gene437	804.185	810.718	509.75	431.234	344.751	395.387	-0.859026	down	0.000649816	0.0116686	LOC104887174	uncharacterized protein LOC104887174 isoform X1
gene438	309.965	151.824	237.966	185.416	219.066	176.804	-0.2676	down	0.237079	0.617924	LOC104887178	calmodulin-binding receptor-like cytoplasmic kinase 2
gene439	24.769	18.483	18.571	24.638	44.712	23.103	0.580553	up	0.198787	0.570191	LOC104890372	pentatricopeptide repeat-containing protein At2g46050, mitochondrial
gene440	828.034	710.782	754.601	607.911	772.519	739.09	-0.113761	down	0.487937	0.827695	LOC104887183	probable E3 ubiquitin-protein ligase RHB1A
gene441	393.139	339.975	472.226	288.128	280.427	237.053	-0.581288	down	0.0171014	0.14013	LOC104887188	G-type lectin S-receptor-like serine/threonine-protein kinase SD2-2
gene442	46.594	64.836	67.029	83.505	42.14	56.948	0.0330382	up	0.969706	1	LOC104887192	protein DETOXIFICATION 34
gene444	692.991	778.973	591.669	654.139	617.378	627.889	-0.119638	down	0.483434	0.827695	LOC104887196	AT-rich interactive domain-containing protein 1 isoform X1
gene445	1894.61	1385.96	2298.11	2358.8	2179.27	2664.76	0.36864	up	0.275294	0.652673	LOC104887203	ubiquitin-conjugating enzyme E2-23 kDa
gene446	1533.77	1852.44	1440.94	1677.5	1091.9	1031.64	-0.344778	down	0.121556	0.453297	LOC104887210	ATP-dependent helicase BRM
gene447	2238.14	2042.97	1908.26	2353.6	2712.43	2371.9	0.26511	up	0.469457	0.823827	LOC104887240	bifunctional L-3-cyanoalanine synthase/cysteine synthase, mitochondrial
gene448	533.707	503.087	453.846	550.654	665.295	760.055	0.406653	up	0.245038	0.627493	LOC104887231	uncharacterized protein LOC104887231
gene449	1033.49	860.628	1003.67	816.826	995.028	1092.55	0.00329059	up	0.792922	0.967079	LOC104887219	uncharacterized protein LOC104887219
gene450	3899.21	3839.58	4155.26	4303.46	3622.61	4347.16	0.045277	up	0.919067	1	LOC104887248	ATG8-interacting protein 2
gene451	329.781	297.012	302.824	363.753	332.673	322.004	0.131638	up	0.822675	0.978244	LOC104887262	origin of replication complex subunit 5
gene452	268.174	184.324	120.804	179.126	349.429	227.42	0.399041	up	0.246122	0.628639	LOC104887268	cytochrome P450 86A8
gene453	372.144	381.278	325.119	323.078	389.312	398.321	0.0424023	up	0.915568	1	LOC104887276	ascorbate transporter, chloroplastic
gene454	1424.92	822.525	758.545	911.356	1758.21	1016.27	0.29415	up	0.406108	0.776061	LOC104887286	probable glycerol-3-phosphate acyltransferase 8
gene455	102.405	51.548	328.633	26.585	230.446	84.344	-0.499425	down	0.05156	0.279672	LOC104887305	aquaporin PIP1-2
gene457	4161.98	2951.24	4885.85	4261.75	9687.58	5291.83	0.681273	up	0.024352	0.174652	LOC104887314	probable aquaporin PIP1-5
gene458	1307.04	1195.06	1272.32	1596.82	2439.23	1925.47	0.659429	up	0.0300014	0.199751	LOC104887325	elongation factor Ts, mitochondrial
gene459	435.991	485.811	361.954	416.461	528.731	620.648	0.286565	up	0.444007	0.806231	LOC104887331	SKP1-like protein 21
gene460	1111.87	1508.45	1267.18	1438.67	1188.94	1196.94	-0.02355	down	0.72403	0.940512	LOC104887345	signal peptide peptidase-like 2 isoform X2
gene461	655.141	850.626	643.112	627.044	368.325	442.818	-0.579332	down	0.0170352	0.139892	LOC104887351	U-box domain-containing protein 33-like
gene462	388.17	487.979	360.522	431.78	207.376	515.674	-0.098781	down	0.540724	0.84931	LOC104887362	U-box domain-containing protein 33 isoform X3
gene463	75.989	78.931	49.093	56.99	45.02	69.473	-0.250591	down	0.322234	0.703212	LOC104887358	U-box domain-containing protein 33-like
gene464	73.988	90.923	40.293	55.567	33.639	33.473	-0.742156	down	0.012225	0.110958	LOC104887375	U-box domain-containing protein 33 isoform X1
gene465	473.4	521.484	432.467	364.359	334	288.973	-0.531732	down	0.026828	0.185504	LOC104887386	U-box domain-containing protein 33 isoform X2
gene466	26.37	53.925	35.217	24.474	26.601	49.289	-0.202795	down	0.440612	0.80341	LOC104887398	U-box domain-containing protein 33 isoform X3
gene467	1.874	14.306	11.44	12.648	0	4.151	-0.717237	down	0.467864	0.822771	LOC104887418	uncharacterized protein LOC104887418
gene468	2960.75	2588.74	2374.45	2031.09	2173.34	1905.05	-0.375167	down	0.0933053	0.391644	LOC104887426	uncharacterized protein LOC104887426
gene469	852.368	1031.84	847.03	973.768	580.074	569.287	-0.363364	down	0.106874	0.422113	LOC104887435	mediator of RNA polymerase II transcription subunit 12
gene470	41.103	28.018	20.912	24.276	41.464	28.455	0.0651945	up	1	1	LOC104887449	uncharacterized protein LOC104887449
gene471	289.816	467.053	354.316	515.327	298.904	495.89	0.2376	up	0.545505	0.852607	LOC104887457	rop guanine nucleotide exchange factor 3
gene472	128.562	86.8	56.064	107.437	129.689	128.838	0.431139	up	0.399313	0.77101	LOC104887463	elicitor-responsive protein 3
gene473	97.858	130.622	93.628	120.273	91.349	67.946	-0.204343	down	0.389318	0.763775	LOC104887470	pentatricopeptide repeat-containing protein DOT4, chloroplastic
gene474	241.462	265.153	425.759	415.268	280.284	384.691	0.212375	up	0.629694	0.892901	LOC104887477	1-aminocyclopropane-1-carboxylate oxidase 3 isoform X2
gene475	26.921	13.162	14.169	21.93	52.441	20.564	0.80723	up	0.0462383	0.262172	LOC104890435	transcription factor MYC1
gene478	119.88	58.306	90.662	50.299	101.321	64.597	-0.314307	down	0.215545	0.592979	LOC104887489	beta-amylase 2, chloroplastic isoform X2
gene479	656.949	815.685	848.672	1108.97	863.094	825.743	0.26936	up	0.461414	0.819711	LOC104887495	beta-amylase 2, chloroplastic isoform X2
gene480	351.152	341.492	308.178	277.511	289.289	230.128	-0.328663	down	0.150174	0.49614	LOC104887505	uncharacterized protein LOC104887505 isoform X1
gene482	691.999	612.828	815.409	687.263	625.789	586.872	-0.158283	down	0.396631	0.768344	LOC104887531	uncharacterized protein LOC104887531
gene483	809.958	704.576	607.795	585.05	605.838	683.192	-0.179466	down	0.356815	0.737753	LOC104887520	uncharacterized protein LOC104887520 isoform X2
gene484	582.82	696.86	702.859	641.082	648.903	784.228	0.0652147	up	0.972267	1	LOC104887553	F-box/kelch-repeat protein SKIP4 isoform X2
gene485	85.921	77.552	129.633	85.992	209.214	183.774	0.708537	up	0.0586385	0.303213	LOC104887580	uncharacterized protein LOC104887580
gene487	259.761	269.907	237.526	163.486	256.728	309.105	-0.0730412	down	0.598232	0.881294	LOC104887590	riboflavin biosynthesis protein PYRD, chloroplastic
gene488	158.57	156.274	132.19	118.637	113.707	90.993	-0.467342	down	0.0805424	0.3598	LOC104887599	UPF0187 protein At3g61320, chloroplastic
gene489	1074.84	719.069	1133.14	1843.65	2950.99	2644.93	1.34577	up	5.34367e-06	0.000198234	LOC104887605	uncharacterized protein LOC104887605
gene490	281.281	232.407	306.45	333.692	533.104	478.351	0.713823	up	0.0277259	0.189101	LOC104887612	uncharacterized protein LOC104887612
gene491	667.786	673.114	689.461	793.481	800.466	725.196	0.191855	up	0.660777	0.911282	LOC104887619	solanesyl-diphosphate synthase 1, mitochondrial isoform X1
gene492	3572.5	3932.43	3640.31	3559.47	2686.82	3242.06	-0.232198	down	0.253972	0.630191	LOC104887637	probable serine/threonine-protein kinase At5g41260
gene493	940.729	823.99	634.841	723.803	1598.03	1727.65	0.754964	up	0.015054	0.128073	LOC104887641	_
gene495	34.237	44.453	16.589	36.314	27.959	41.534	0.1512	up	0.852266	0.990252	LOC104887657	AT-hook motif nuclear-localized protein 9
gene496	1343.75	1046.18	4434.29	122.794	37.538	41.217	-5.08144	down	4.40068e-50	1.40396e-46	LOC104887667	putative ripening-related protein 1
gene497	83.473	138.38	78.142	141.082	107.109	107.251	0.244673	up	0.525848	0.840765	LOC104887675	uncharacterized protein LOC104887675
gene498	61.5	102.377	54.344	96.131	75.1	68.12	0.133336	up	0.825385	0.979451	LOC104890440	uncharacterized protein LOC104890440
gene499	0	0	3.879	0	3.846	0	-0.0123164	down	1	1	LOC109135812	agamous-like MADS-box protein AGL65
gene500	2094.43	2578.54	1490.14	1625.45	1715.31	1445.57	-0.364737	down	0.103918	0.414936	LOC104887680	cell division control protein 48 homolog C isoform X2
gene502	918.996	719.672	736.668	676.803	1192.06	731.872	0.130787	up	0.83431	0.98261	LOC104887710	probable LRR receptor-like serine/threonine-protein kinase At4g36180
gene503	178.802	186.064	176.929	202.068	248.216	174.427	0.205441	up	0.635273	0.895823	LOC104887718	probable LRR receptor-like serine/threonine-protein kinase At4g36180
gene504	1149.46	1249.29	825.251	1436.84	985.817	1002.58	0.087349	up	0.93178	1	LOC104887726	probable 1-acylglycerol-3-phosphate O-acyltransferase isoform X2
gene505	1500.45	1236.26	1386.28	1148.87	896.071	867.192	-0.501611	down	0.0342075	0.216643	LOC104887734	probable galacturonosyltransferase-like 1
gene506	14969.9	16984.8	17558	19608.5	21340.6	20807.5	0.318792	up	0.357465	0.738782	LOC104887744	V-type proton ATPase 16 kDa proteolipid subunit
gene507	530.358	646.964	495.758	593.469	325.926	330.859	-0.420284	down	0.070281	0.335324	LOC104887753	lysine-specific histone demethylase 1 homolog 3
gene508	572.416	547.543	639.741	532.049	428.345	496.309	-0.272622	down	0.21491	0.592343	LOC104887767	protein DECREASED SIZE EXCLUSION LIMIT 1
gene509	40.977	176.902	132.034	811.313	125.731	122.924	1.59894	up	1.02721e-07	6.46804e-06	LOC104887794	aldehyde oxidase GLOX1
gene510	4.832	14.053	11.472	6.523	22.746	7.136	0.262084	up	0.894724	1	LOC104887805	aldehyde oxidase GLOX-like
gene511	3.461	9.437	14.086	3.504	5.237	5.75	-0.896809	down	0.190592	0.558787	LOC104887808	aldehyde oxidase GLOX-like
gene512	0	4.654	0	2.88	8.609	4.727	1.80021	up	0.385205	0.759952	LOC104887815	histone H3.3a
gene513	511.665	623.901	633.816	669.275	807.892	820.188	0.376728	up	0.281162	0.659317	LOC104887820	transmembrane protein 42
gene514	1727.45	1534.05	1794.88	1263.27	1360.74	1291.91	-0.368755	down	0.0987456	0.4038	LOC104887827	protein BASIC PENTACYSTEINE6
gene515	734.407	864.468	906.762	752.631	596.293	674.573	-0.308326	down	0.158498	0.510087	LOC104887833	transcription factor VIP1
gene516	46.704	52.436	57.307	53.777	58.199	68.468	0.205873	up	0.721905	0.939618	LOC104887843	pentatricopeptide repeat-containing protein At4g14850
gene517	2221.83	2025.25	1886.34	2138.38	2400.41	2106.47	0.115635	up	0.869025	0.996341	LOC104887854	protein RCC2 homolog
gene518	7.342	18.018	7.471	26.019	16.665	52.862	1.54105	up	0.00203947	0.0289182	LOC104887861	cytochrome P450 71A1-like
gene524	1951.02	1324.18	1414.03	1182.37	1877.75	1437.98	-0.0600361	down	0.619429	0.892901	LOC104887906	cytochrome P450 83B1-like
gene526	0	1.81	25.331	20.164	38.506	11.03	1.36059	up	0.013813	0.120404	LOC104887915	cytochrome P450 83B1-like
gene527	1142.44	543.365	942.208	321.204	1097	485.231	-0.465363	down	0.0438321	0.253638	LOC104887922	cytochrome P450 83B1-like
gene528	2656.3	2493.05	2008.95	2225.79	2597.5	2287.87	-0.00953027	down	0.76354	0.955133	LOC104887930	CBL-interacting serine/threonine-protein kinase 8 isoform X1
gene529	2994.19	2725.65	2437.04	2744.53	3879.8	3036.53	0.244133	up	0.519717	0.838205	LOC104887957	serine hydroxymethyltransferase 2, mitochondrial
gene530	280.95	259.448	201.365	252.616	278.243	247.59	0.0696439	up	1	1	LOC104887946	oligopeptide transporter 2
gene532	199.401	178.067	194.726	142.721	263.249	209.005	0.104023	up	0.946042	1	LOC104887967	pentatricopeptide repeat-containing protein At1g09900
gene534	88.907	111.758	33.733	95.61	85.127	136.867	0.438264	up	0.230549	0.610616	LOC104887978	MADS-box transcription factor 23-like isoform X1
gene536	1489.23	1403.92	898.751	660.889	742.512	815.283	-0.773217	down	0.00223419	0.0311258	LOC104888046	putative GEM-like protein 8
gene538	94.125	47.573	49.056	57.334	53.265	94.085	0.101683	up	1	1	LOC104888052	GEM-like protein 4
gene539	712.669	597.768	770.979	1003.99	848.921	944.158	0.426352	up	0.18964	0.55774	LOC104888062	transcription factor DIVARICATA
gene541	310.96	580.605	331.888	402.673	305.164	512.903	-0.00320271	down	0.788379	0.964681	LOC104888093	MADS-box transcription factor 23-like isoform X2
gene542	3100.18	2862.11	2975.72	3180.84	2958.96	2908.33	0.0176671	up	0.840603	0.984871	LOC104888108	ubiquitin carboxyl-terminal hydrolase 24
gene543	1171.89	1097.79	1236.71	1098.4	1103.17	944.608	-0.15639	down	0.400855	0.772109	LOC104888117	TRAF-type zinc finger domain-containing protein 1
gene544	186.892	195.479	143.406	236.787	149.898	179.86	0.107739	up	0.87958	1	LOC104888138	probable rhamnogalacturonate lyase B
gene546	252.245	248.441	150.596	146.806	68.808	54.169	-1.27147	down	6.23663e-06	0.000228263	LOC104888152	rhamnogalacturonate lyase B
gene547	335.732	350.127	327.903	398.638	252.153	289.081	-0.109182	down	0.525721	0.840716	LOC104888162	probable rhamnogalacturonate lyase B
gene548	4188.06	4197.33	4023.05	3873.68	4913.9	4179.14	0.0634939	up	0.968704	1	LOC104888169	actin-7
gene549	94639	104324	135391	117396	96300.9	109776	-0.0477344	down	0.641062	0.89945	LOC104888182	actin-7
gene550	1738.32	1264.76	1555.42	1730.99	1960.48	1718.54	0.247074	up	0.511777	0.83328	LOC104888190	probable inactive receptor kinase At1g48480
gene551	15.972	15.243	28.442	16.171	12.084	15.48	-0.447877	down	0.205114	0.578407	LOC104888199	probable rhamnogalacturonate lyase B
gene552	2514.87	2970.81	2428.9	2853.37	1427.94	1322.8	-0.498026	down	0.0344318	0.217641	LOC104888208	E3 ubiquitin-protein ligase UPL2-like
gene553	362.423	425.535	287.61	455.312	353.357	387.988	0.153911	up	0.756043	0.953294	LOC104888219	protein CLT2, chloroplastic
gene554	4806.75	2923.95	2631.58	2261.42	3336.92	2900.79	-0.285955	down	0.183457	0.549131	LOC104888229	calcium-binding allergen Ole e 8
gene555	1464.74	1305.2	1539.04	1363.1	2037.19	1859.43	0.287638	up	0.434078	0.797854	LOC104888239	neuroguidin
gene556	681.72	744.338	649.402	655.747	429.717	395.567	-0.486828	down	0.0381031	0.231105	LOC104888247	protein SABRE
gene557	710.131	1010.22	757.487	958.646	558.899	569.976	-0.247289	down	0.249407	0.630191	LOC104888256	GATA transcription factor 19
gene558	567.619	547.98	490.519	555.447	684.925	598.633	0.195347	up	0.653331	0.907091	LOC104888270	tRNA pseudouridine synthase A, mitochondrial
gene559	48.358	73.158	20.635	42.117	33.046	27.646	-0.467446	down	0.165516	0.521235	LOC104888279	protein DYAD isoform X2
gene560	1.937	0	0	6.538	5.863	4.291	3.10529	up	0.0268135	0.185504	LOC104890483	protein DYAD-like
gene561	1269.79	1251.46	1169.71	1173.15	1372.42	1182.18	0.0143074	up	0.829785	0.980539	LOC104888291	GATA transcription factor 24 isoform X2
gene562	196.116	145.316	173.657	128.332	172.163	124.365	-0.277832	down	0.206227	0.57992	LOC104888305	UDP-glycosyltransferase 91C1
gene563	242.894	188.284	228.769	218.146	238.95	186.77	-0.0355895	down	0.717944	0.937441	LOC104888313	pentatricopeptide repeat-containing protein At3g22470, mitochondrial
gene564	17.021	42.838	2.664	7.954	54.151	20.303	0.398381	up	0.455238	0.813724	LOC104888321	uncharacterized protein LOC104888321 isoform X1
gene565	578.957	640.159	513.355	656.566	379.22	372.089	-0.299311	down	0.172292	0.530824	LOC104888359	BEACH domain-containing protein B isoform X1
gene567	398.769	678.011	408.417	599.44	380.309	561.276	0.0532359	up	0.956725	1	LOC104888370	serine/threonine-protein kinase CTR1 isoform X1
gene568	813.268	875.899	1111.99	572.955	687.087	489.813	-0.678785	down	0.00766476	0.0778886	LOC104888384	uncharacterized protein LOC104888384
gene569	654.587	610.973	670.238	468.148	517.499	445.482	-0.435774	down	0.063448	0.317439	LOC104888392	uncharacterized protein LOC104888392
gene570	297.802	169.598	234.358	202	398.086	294.109	0.349615	up	0.335951	0.71716	LOC104888402	VIN3-like protein 2
gene572	63.44	154.524	109.738	44.248	14.932	35.134	-1.79681	down	2.00611e-07	1.18522e-05	LOC104890505	hypothetical protein BVRB_1g005640
gene573	37.421	120.172	67.693	33.678	2.097	27.633	-1.82897	down	1.64756e-06	7.3686e-05	LOC109135315	glutamate receptor 2.6-like
gene574	1886.05	2048.75	1788.17	1736.28	1859.32	1556.66	-0.151559	down	0.401652	0.772306	LOC104888415	probable methyltransferase PMT13
gene575	12.393	30.152	17.461	39.252	23.08	10.559	0.280621	up	0.541493	0.849575	LOC104888431	uncharacterized protein LOC104888431 isoform X2
gene576	107.546	154.79	131.856	114.837	74.698	98.617	-0.452064	down	0.0687751	0.33136	LOC104888442	homeobox-leucine zipper protein ANTHOCYANINLESS 2
gene577	1682.83	1858.74	1732.68	2169.54	1828.73	2064.92	0.20111	up	0.626857	0.892901	LOC104888449	shaggy-related protein kinase epsilon isoform X1
gene578	1360.27	1490.45	1740.17	1991.64	1187.76	1824.44	0.12426	up	0.845106	0.986551	LOC104888460	E3 ubiquitin-protein ligase At1g12760
gene579	233.075	101.681	41.503	37.364	76.414	54.86	-1.15778	down	0.000405004	0.00799235	LOC104888471	BON1-associated protein 1
gene580	239.408	149.816	189.692	168.218	298.915	273.871	0.356126	up	0.347824	0.730049	LOC104888487	cell division protein FtsY homolog, chloroplastic
gene581	290.756	312.117	314.49	296.699	307.163	451.38	0.202009	up	0.668227	0.915226	LOC104888481	acyl-coenzyme A thioesterase 13
gene582	425.61	185.675	346.457	196.558	551.367	287.815	0.112953	up	0.94898	1	LOC104888494	uncharacterized protein LOC104888494
gene583	4057.34	2251.61	4188.48	3179.41	4101.43	5128.73	0.241416	up	0.542183	0.849895	LOC104888503	elicitor-responsive protein 3
gene584	1445.17	1650.79	1263.35	1128.65	1119.48	1188.53	-0.343092	down	0.12224	0.455012	LOC104888511	digalactosyldiacylglycerol synthase 2, chloroplastic
gene585	262.818	226.177	158.784	235.605	389.4	282.01	0.485623	up	0.150246	0.496216	LOC104888524	uncharacterized protein LOC104888524 isoform X1
gene586	300.626	287.943	262.757	288.766	466.559	456.787	0.509738	up	0.125509	0.459454	LOC104888538	methionine adenosyltransferase 2 subunit beta isoform X2
gene587	5651.2	5686.08	6003.96	6406.02	8009.02	8039.13	0.372777	up	0.266039	0.642266	LOC104888549	uncharacterized protein LOC104888549
gene588	2662.57	2427.04	2251.08	2879.98	2964.89	2371.84	0.162646	up	0.727292	0.941782	LOC104888560	NAD-dependent malic enzyme 59 kDa isoform, mitochondrial
gene589	1194.23	787.319	625.719	465.2	917.014	1187.86	-0.0207273	down	0.726594	0.94144	LOC104888569	(+)-neomenthol dehydrogenase
gene590	72.16	49.986	41.674	30.277	55.087	79.927	0.0128964	up	0.827155	0.979473	LOC104888576	uncharacterized protein LOC104888576
gene591	265.525	236.94	233.337	272.327	292.204	278.827	0.196827	up	0.669811	0.915881	LOC104888590	putative threonine aspartase
gene592	819.701	812.142	705.443	855.919	960.39	820.42	0.173915	up	0.707364	0.932749	LOC104888585	bifunctional protein FolD 4, chloroplastic isoform X1
gene593	7.859	2.857	13.327	60.117	5.285	23.212	1.88179	up	0.000871975	0.0148367	LOC104890551	uncharacterized protein LOC104890551
gene594	944.111	833.598	818.107	680.334	562.956	473.295	-0.596646	down	0.0132413	0.117074	LOC104888595	K(+) efflux antiporter 2, chloroplastic
gene595	591.32	502.409	486.757	585.986	647.891	743.277	0.323056	up	0.365708	0.745569	LOC104888602	AUGMIN subunit 7
gene598	768.512	713.364	728.33	874.646	1160.05	935.734	0.42649	up	0.18917	0.55692	LOC104888616	acetyl-coenzyme A carboxylase carboxyl transferase subunit alpha, chloroplastic isoform X1
gene599	1997.33	1891.99	2018.14	2077.86	2817.98	2552.68	0.334415	up	0.335063	0.715865	LOC104888628	pre-mRNA cleavage factor Im 25 kDa subunit 2
gene600	1909.15	2567.18	3249.74	2820.98	2319.52	2534.21	-0.00962288	down	0.745494	0.948314	LOC104888641	uncharacterized protein LOC104888641
gene601	591.137	437.773	519.815	635.453	898.165	949.814	0.681253	up	0.0319298	0.207397	LOC104888633	LIM domain-containing protein PLIM2c
gene602	2809.75	2954.53	2601.31	2689.5	2772.87	2574.64	-0.0578084	down	0.626151	0.892901	LOC104888647	DEAD-box ATP-dependent RNA helicase 8
gene604	13.815	0	3.514	5.828	12.194	9.564	0.670655	up	0.487848	0.827695	LOC104888669	myb-related protein Myb4
gene605	114.869	87.317	187.72	173.864	94.808	146.511	0.0906203	up	0.970337	1	LOC104888676	remorin
gene606	461.126	362.18	306.387	332.155	633.534	468.832	0.344638	up	0.329815	0.71032	LOC104888692	protein SLOW GREEN 1, chloroplastic
gene607	882.102	918.82	988.33	1015.52	1139.79	836.529	0.101158	up	0.921025	1	LOC104888699	uncharacterized protein LOC104888699
gene608	667.115	589.9	401.132	292.624	223.051	237.794	-1.13795	down	8.64707e-06	0.0003026	LOC104888712	uncharacterized protein LOC104888712
gene609	400.477	302.461	339.736	350.977	318.407	342.539	-0.0431885	down	0.679065	0.921238	LOC104888729	tRNA-specific adenosine deaminase 1 isoform X2
gene610	458.655	371.852	383.062	376.704	284.568	322.572	-0.302754	down	0.173957	0.533722	LOC104888756	uncharacterized protein LOC104888756 isoform X1
gene611	132.426	70.363	62.191	127.201	87.346	92.145	0.210905	up	0.624824	0.892901	LOC104888770	O-glucosyltransferase rumi homolog
gene612	697.823	466.818	647.354	467.643	378.013	627.202	-0.29896	down	0.173451	0.532797	LOC104888778	O-glucosyltransferase rumi homolog
gene613	83.656	139.26	138.885	190.202	22.208	63.399	-0.391523	down	0.257587	0.631901	LOC104888787	actin-depolymerizing factor 10
gene614	1989.72	2881.5	2314.25	2402.71	941.286	1302.88	-0.628821	down	0.00937333	0.0907099	LOC104888794	FT-interacting protein 1
gene615	1565.93	881.211	2673.91	973.866	1470.99	1188.99	-0.494939	down	0.0330427	0.211681	LOC104888802	putative ripening-related protein 1
gene616	1099.6	1088.33	1053.57	1271.07	954.098	1010.05	-0.0027982	down	0.790404	0.965481	LOC104888809	protein ACCUMULATION AND REPLICATION OF CHLOROPLASTS 6, chloroplastic
gene617	30.893	54.113	42.865	97.309	9.444	11.406	-0.113957	down	0.74163	0.9472	LOC104888816	kinesin-like protein KIN-7F
gene618	105.831	112.739	75.13	84.723	154.759	121.766	0.298644	up	0.437982	0.801165	LOC104888824	pentatricopeptide repeat-containing protein At1g25360
gene619	1576.15	1488.42	1753.73	1809.88	1438.09	1432.37	-0.0419154	down	0.671626	0.915881	LOC104888841	uncharacterized TPR repeat-containing protein At1g05150
gene620	2450.78	2384.55	2042.87	2066.55	2452.04	2130.86	-0.0487954	down	0.651307	0.906067	LOC104888848	protein LTV1 homolog isoform X1
gene621	2264.55	2478.05	2883.67	2339.24	2383.32	2071.8	-0.166638	down	0.364868	0.744868	LOC104888861	DNA-binding protein HEXBP
gene624	171.262	124.524	250.225	151.167	119.606	296.704	0.0556316	up	0.944731	1	LOC104890602	glycine-rich cell wall structural protein 2-like
gene625	2423.92	2365.11	2558.9	2676.18	3846.8	3902.58	0.504715	up	0.112237	0.433503	LOC104888885	probable small nuclear ribonucleoprotein F
gene626	642.832	516.221	808.666	714.743	755.069	1136.31	0.405382	up	0.233149	0.613294	LOC104888895	B-box zinc finger protein 20
gene627	146.392	206.332	121.459	156.579	193.115	234.493	0.300985	up	0.463707	0.821011	LOC104890611	hypothetical protein BVRB_1g006260
gene628	655.334	696.291	680.804	689.189	502.209	552.599	-0.220807	down	0.281316	0.659598	LOC104888902	uncharacterized protein LOC104888902
gene629	337.95	201.677	229.249	199.416	370.932	303.698	0.184958	up	0.709061	0.933455	LOC104888917	floral homeotic protein DEFICIENS isoform X1
gene631	55.098	50.077	93.44	44.938	48.633	27.971	-0.708506	down	0.03613	0.223529	LOC104888928	S-type anion channel SLAH1-like
gene632	2443.46	2666.56	2274.13	2569.84	2401.27	1850.06	-0.114414	down	0.487941	0.827695	LOC104888938	coatomer subunit alpha-2-like
gene633	247.572	113.082	211.003	82.839	300.973	119.532	-0.183604	down	0.363058	0.744076	LOC104888947	protein SHI RELATED SEQUENCE 1-like
gene634	1114.25	1159.14	1001.88	1046.55	1148.93	903.702	-0.0797276	down	0.57253	0.86826	LOC104888955	V-type proton ATPase subunit a3
gene635	11715.4	11250.9	12220.9	14928.5	11052.1	13933.4	0.181844	up	0.675221	0.918561	LOC104888961	cysteine protease RD19A
gene637	2158.97	2024.59	2187.11	2221.27	2478.39	2708.08	0.217588	up	0.593691	0.87994	LOC104888968	general transcription factor IIF subunit 2
gene638	25217.1	16547.2	17558.3	13524.1	20677.2	16898.9	-0.215253	down	0.277165	0.654702	LOC104888980	protein WALLS ARE THIN 1
gene640	176.916	167.009	411.468	77.268	65.988	79.042	-1.76472	down	6.91257e-10	6.96423e-08	LOC104888997	purple acid phosphatase
gene641	4616.99	4738.96	4556.99	5630.25	9408.13	7699.34	0.708659	up	0.0182389	0.145733	LOC104889006	histone H2AX
gene642	986.295	836.288	1011.23	897.109	972.196	974.218	0.00493287	up	0.798107	0.969343	LOC104889014	WD repeat-containing protein 76
gene643	1715.31	1646	1779.2	1492.12	1965.09	2117.18	0.116902	up	0.885106	1	LOC104889024	uncharacterized protein LOC104889024
gene644	1414.39	1346.94	1168.48	1253.69	1916.75	1428.75	0.226922	up	0.566651	0.864496	LOC104889031	sodium/hydrogen exchanger 1
gene645	1054.82	980.147	1143.51	1128.63	1197.77	1270.92	0.178585	up	0.701133	0.929438	LOC104889040	vesicle-associated protein 2-2
gene646	118.56	64.653	74.239	104.649	156.4	111.118	0.531641	up	0.232534	0.612824	LOC104890650	dehydration-responsive element-binding protein 2D-like
gene647	134.185	96.645	97.894	121.332	135.362	116.378	0.182576	up	0.714256	0.936201	LOC104889051	probable GTP-binding protein OBGC2 isoform X1
gene648	389.72	340.6	333.524	337.962	536.335	511.713	0.38165	up	0.282704	0.661312	LOC104889066	glucose-induced degradation protein 8 homolog
gene649	1577.63	2325.56	1786.56	2344.2	1908.29	1757.62	0.0790216	up	0.97491	1	LOC104889076	ervatamin-B
gene650	536.543	566.096	667.601	775.485	850.115	1059.39	0.600974	up	0.0586118	0.303213	LOC104889085	uncharacterized protein LOC104889085
gene651	622.878	203.438	115.236	919.548	423.374	95.925	0.611799	up	0.0433396	0.251168	LOC104889096	putative germin-like protein 2-1
gene652	50.316	43.902	20.479	63.397	16.919	7.431	-0.386394	down	0.48046	0.827695	LOC104889105	putative germin-like protein 2-1
gene653	93.592	18.903	38.798	133.364	45.458	34.555	0.496051	up	0.217583	0.595508	LOC104889109	putative germin-like protein 2-1
gene654	91.238	25.959	24.218	136.555	100.042	13.182	0.820704	up	0.0509835	0.277252	LOC104889115	putative germin-like protein 2-1
gene655	639.907	85.897	283.824	527.168	119.173	65.426	-0.504345	down	0.0741709	0.344702	LOC104889122	putative germin-like protein 2-1
gene657	2631.11	665.688	2480.74	384.051	1638.43	2505.62	-0.351547	down	0.103584	0.414385	LOC104889130	putative germin-like protein 2-1
gene660	30.275	105.663	30.806	89.915	67.19	60.361	0.383149	up	0.489555	0.827695	LOC104890697	uncharacterized protein LOC104890697
gene661	280.78	32.81	45.916	13.537	692.934	55.536	1.08378	up	0.00307668	0.0392887	LOC104889143	thioredoxin H-type
gene662	24297	23772.2	25615.4	24380.8	32595.4	34984.8	0.319659	up	0.359163	0.740394	LOC104889150	thioredoxin H-type 1
gene663	2833.48	3163.85	2440.29	3790.95	3680.43	3865.43	0.426108	up	0.180249	0.543476	LOC104889159	beta-galactosidase 5
gene664	753.917	881.236	718.581	1333.39	1983.15	1490.43	1.03018	up	0.000496299	0.00935055	LOC104889166	uncharacterized protein LOC104889166
gene666	1951.28	2072.25	1757.99	1430.12	1806.77	1915.9	-0.166094	down	0.363795	0.744311	LOC104890703	uncharacterized protein LOC104890703
gene667	125.384	114.146	154.997	157.373	133.801	111.334	0.0288932	up	0.898011	1	LOC104889177	pentatricopeptide repeat-containing protein At1g19720
gene668	1051.95	1183.15	910.65	1148.38	724.82	757.959	-0.257703	down	0.225465	0.607132	LOC104889188	DNA repair protein UVH3
gene669	488.023	597.133	532.343	431.603	500.486	399.799	-0.280291	down	0.193455	0.563018	LOC104889207	cytokinin dehydrogenase 5
gene670	626.754	599.026	642.249	609.904	951.729	868.384	0.379449	up	0.272909	0.650217	LOC104889212	probable ubiquitin-conjugating enzyme E2 18 isoform X1
gene671	273.085	288.096	227.232	285.103	308.95	271.383	0.134475	up	0.825905	0.979473	LOC104889227	uncharacterized protein LOC104889227
gene672	1938.31	2037.35	1989.71	2253.52	1284.45	1628.92	-0.207314	down	0.301394	0.682162	LOC104889253	BEL1-like homeodomain protein 3 isoform X1
gene673	228.927	116.616	159.013	90.677	157.644	116.914	-0.466186	down	0.0610819	0.310521	LOC104889277	BEL1-like homeodomain protein 11
gene674	825.981	858.393	807.738	751.737	537.841	778.029	-0.269407	down	0.209472	0.585615	LOC104889285	uncharacterized protein LOC104889285
gene675	1115.03	2864.07	2908.01	3404.37	2357.36	3451.2	0.419761	up	0.201992	0.57435	LOC104889296	peroxidase 9
gene676	146.061	270.417	156.878	325.584	178.266	170.77	0.234643	up	0.532213	0.844744	LOC104889300	FT-interacting protein 1
gene677	43.215	21.753	30.443	89.752	30.181	25.774	0.610827	up	0.212363	0.589394	LOC104890721	putative pectinesterase 11
gene678	55.35	17.755	43.068	72.522	16.422	21.638	-0.0711564	down	0.927356	1	LOC104889309	putative pectinesterase 11
gene679	110.632	60.33	96.49	65.785	156.775	105.035	0.29263	up	0.538761	0.848036	LOC104889314	putative pectinesterase 11
gene680	35.787	21.684	8.092	2.684	4.011	26.426	-0.985071	down	0.14333	0.483714	LOC104889323	protein ZGRF1-like
gene681	173.76	180.19	159.416	182.656	126.435	252.411	0.129303	up	0.863153	0.99444	LOC104889330	uncharacterized protein LOC104889330
gene682	39.879	37.281	52.172	61.526	25.862	25.241	-0.199496	down	0.63056	0.892901	LOC104890727	uncharacterized protein LOC104890727
gene684	5950.23	1672.06	14410.4	3375.93	3996.51	10592.2	-0.294488	down	0.145196	0.487519	LOC104889342	uncharacterized protein LOC104889342
gene685	861.326	958.263	923.943	1062.36	1076.51	1051.74	0.217793	up	0.592659	0.879228	LOC104889348	uncharacterized protein LOC104889348
gene686	726.135	606.681	694.804	609.285	665.303	752.642	-0.00027752	down	0.78967	0.965253	LOC104889351	constitutive photomorphogenesis protein 10
gene687	165.926	56.162	93.15	67.584	242.414	120.411	0.449263	up	0.272223	0.649519	LOC104889359	transmembrane protein 136
gene688	449.013	384.624	398.058	317.382	507.383	347.927	-0.0708207	down	0.596442	0.880404	LOC104889369	uncharacterized protein LOC104889369 isoform X1
gene689	1366.83	1480.25	1418.47	1417.36	1278.71	1258.67	-0.109148	down	0.500041	0.827695	LOC104889378	uncharacterized protein LOC104889378
gene690	0.964	1.051	0.98	13.658	2.916	9.605	3.1265	up	8.09825e-05	0.00206139	LOC104890737	uncharacterized protein LOC104890737
gene691	31.88	28.448	82.572	64.555	93.556	109.145	0.903202	up	0.0322277	0.208577	LOC104889387	protein TIC 20-I, chloroplastic
gene693	4377.59	3919.69	4450.36	3888.7	4500.76	4985.15	0.0692678	up	0.98246	1	LOC104889396	bZIP transcription factor 44
gene694	380.131	283.812	342.664	370.234	370.598	474.738	0.272132	up	0.490921	0.827695	LOC104889412	omega-amidase, chloroplastic isoform X4
gene695	1585	1428.03	1576.06	1909.32	1537.66	1615.66	0.141685	up	0.789843	0.965259	LOC104889438	mitogen-activated protein kinase homolog NTF3
gene696	94.532	205.201	141.95	214.963	46.292	135.205	-0.155835	down	0.452949	0.811678	LOC104890768	hypothetical protein BVRB_1g006950
gene697	17.423	7.601	0	9.408	0	3.86	-0.915208	down	0.566598	0.864496	LOC104889455	lectin isoform X2
gene698	24.938	9.973	3.383	4.489	10.901	7.366	-0.750794	down	0.0682426	0.32979	LOC104889464	putative disease resistance protein RGA3
gene699	374.282	706.45	346.645	975.47	628.761	802.063	0.753445	up	0.0114885	0.105994	LOC104889474	omega-hydroxypalmitate O-feruloyl transferase
gene700	732.919	751.528	847.752	1021.83	743.56	874.254	0.17865	up	0.693419	0.92562	LOC104889484	uncharacterized protein LOC104889484
gene701	934.273	1009.99	813.409	786.047	642.139	810.742	-0.300642	down	0.170092	0.527954	LOC104889499	cyclin-T1-3
gene702	233.064	170.097	128.382	131.292	273.999	211.567	0.214751	up	0.641214	0.899467	LOC104889507	transcription factor bHLH110-like
gene703	706.601	570.203	686.306	974.356	883.798	1245.14	0.660657	up	0.0302972	0.201162	LOC104889517	bifunctional nuclease 1
gene704	573.651	401.057	404.105	398.234	387.437	360.239	-0.266932	down	0.224739	0.606336	LOC104889532	phosphatidylinositol/phosphatidylcholine transfer protein SFH8-like
gene707	788.495	902.109	723.683	915.283	705.272	728.919	-0.0392593	down	0.690665	0.92562	LOC104889550	pentatricopeptide repeat-containing protein At4g01570
gene708	802.614	375.636	453.713	359.089	631.282	451.314	-0.178852	down	0.359304	0.740424	LOC104889576	inositol-pentakisphosphate 2-kinase
gene711	770.021	440.392	447.179	234.52	617.631	409.809	-0.393422	down	0.0880201	0.379907	LOC104889589	abscisic acid 8'-hydroxylase 4 isoform X1
gene712	1014.8	696.748	710.442	696.414	1186.23	1443.39	0.457612	up	0.163492	0.518138	LOC104889602	uncharacterized protein LOC104889602
gene713	813.159	736.267	957.511	769.792	1140.15	1212.24	0.316631	up	0.401894	0.772365	LOC104889609	50S ribosomal protein L31, chloroplastic
gene714	379.229	208.665	481.478	243.288	537.646	353.824	0.0856206	up	1	1	LOC104889614	glucose-1-phosphate adenylyltransferase large subunit, chloroplastic/amyloplastic isoform X1
gene715	7.885	3.969	5.554	3.275	14.072	5.374	0.384218	up	0.55783	0.85928	LOC104889628	DNA-directed RNA polymerase I subunit 1 isoform X1
gene716	16.284	10.149	2.367	3.14	2.347	2.577	-1.83611	down	0.0301407	0.200401	LOC104889643	mannan endo-1,4-beta-mannosidase 4-like
gene717	4420.43	2522.34	6107.56	2998.74	2818.47	3213.15	-0.531231	down	0.0231664	0.168839	LOC104889652	abscisic stress-ripening protein 1
gene718	13992.7	8718.2	15008.9	5788.62	11250.8	11833.9	-0.385586	down	0.0789796	0.356625	LOC104889661	abscisic stress-ripening protein 1
gene719	54.347	32.106	124.425	90.179	52.54	107.853	0.248813	up	0.647721	0.90376	LOC104889670	dihydroflavonol 4-reductase
gene720	19251.5	17346.5	19095.4	20221.8	26443.3	24617.2	0.356037	up	0.288985	0.668226	LOC104889680	nascent polypeptide-associated complex subunit beta-like
gene721	24218.2	15685.9	8156.28	8727.12	30301.2	26157.7	0.439715	up	0.165168	0.521207	LOC104889689	jasmonate-induced protein homolog
gene722	33.216	23.185	28.39	33.182	44.229	17.66	0.165089	up	0.863551	0.994612	LOC104889703	uncharacterized protein LOC104889703 isoform X2
gene723	33.655	17.314	29.076	19.716	42.278	18.99	0.016825	up	0.861956	0.99371	LOC104889732	DNA-directed RNA polymerase I subunit 1-like
gene725	1316.49	1174.42	1145.18	1191.06	1709.98	1827.56	0.379024	up	0.265459	0.641269	LOC104889742	uncharacterized protein LOC100305969
gene726	79.628	87.946	66.666	83.683	64.058	60.288	-0.1712	down	0.439292	0.802199	LOC104889750	pentatricopeptide repeat-containing protein At3g20730
gene727	408.795	426.262	372.45	427.746	458.104	449.954	0.145676	up	0.787813	0.964681	LOC104889766	chromo domain-containing protein LHP1 isoform X2
gene729	547.521	659.192	542.649	694.334	631.227	645.835	0.172388	up	0.70877	0.93331	LOC104889781	RINT1-like protein MAG2 isoform X1
gene730	100.827	103.302	52.852	88.679	49.315	115.064	-0.0221934	down	0.844613	0.986551	LOC104889797	glycine-rich protein A3
gene731	20628.2	16694.3	15913.9	14035.9	31390.2	23973.5	0.382515	up	0.248445	0.630191	LOC104889805	_
gene732	583.342	555.974	499.744	637.535	387.004	448.746	-0.153832	down	0.41209	0.780786	LOC104889813	uncharacterized protein LOC104889813 isoform X2
gene733	2821.73	2321.48	2234.03	2591.66	5550	3582.14	0.668286	up	0.0267723	0.185504	LOC104889829	cytosolic sulfotransferase 5-like
gene735	330.066	459.164	466.08	190.961	383.924	283.521	-0.54831	down	0.0295944	0.198075	LOC104890830	cytosolic sulfotransferase 15-like
gene736	184.101	382.634	180.259	100.818	94.61	103.882	-1.31945	down	1.65717e-05	0.000533134	LOC104890839	cytosolic sulfotransferase 5-like
gene738	621.774	875.134	579.657	203.981	245.285	277.019	-1.51559	down	5.53488e-08	3.69159e-06	LOC104889844	hypothetical protein BVRB_1g007370
gene739	40.262	49.639	30.281	46.081	72.401	27.145	0.277051	up	0.562033	0.861364	LOC104890952	IAA-amino acid hydrolase ILR1-like 6
gene740	888.657	552.807	612.871	742.005	1025.94	856.713	0.353457	up	0.297783	0.678511	LOC104890959	delta-aminolevulinic acid dehydratase, chloroplastic
gene741	7.59	0	3.861	40.982	65.077	189.146	4.68781	up	1.3918e-12	2.23881e-10	LOC104890965	22.0 kDa class IV heat shock protein
gene742	306.968	204.142	157.444	175.191	677.224	375.944	0.877613	up	0.00558664	0.0615302	LOC104890973	two-component response regulator ORR9
gene743	31592.5	37510.5	36319.9	39759.6	38082.7	40912.2	0.171794	up	0.71124	0.934809	LOC104890984	protein disulfide-isomerase
gene744	47.135	18.939	60.582	15.07	30.03	38.469	-0.599858	down	0.101024	0.40858	LOC104890992	B3 domain-containing protein REM5
gene745	474.15	457.786	539.585	453.538	532.326	541.449	0.0536875	up	0.934671	1	LOC104891002	uncharacterized protein LOC104891002
gene746	4626.9	4304.95	4191.76	4692.52	4871.02	4749.56	0.125171	up	0.841155	0.984975	LOC104891011	probable L-ascorbate peroxidase 6, chloroplastic isoform X1
gene750	2225	1798.31	1884.1	1865.13	2252.16	2214.68	0.100131	up	0.92034	1	LOC104891026	aldehyde dehydrogenase family 3 member H1
gene751	117.276	130.232	110.653	142.486	103.248	92.11	-0.0842503	down	0.655705	0.908859	LOC104891033	dnaJ homolog subfamily B member 1
gene752	270.567	308.084	270.116	417.516	369.929	403.357	0.488492	up	0.124648	0.458055	LOC104891044	kinesin-like protein KIN-7C, mitochondrial isoform X2
gene753	76.566	61.238	109.071	80.966	54.066	73.5	-0.243509	down	0.315677	0.696156	LOC104891062	zinc finger BED domain-containing protein RICESLEEPER 2 isoform X1
gene754	745.051	614.618	629.254	730.834	1007.08	783.165	0.342055	up	0.325125	0.706017	LOC104891078	replication factor C subunit 3
gene755	482.413	564.105	458.176	503.339	368.248	312.398	-0.345819	down	0.122803	0.45605	LOC104891081	uncharacterized protein LOC104891081 isoform X1
gene756	427.103	296.429	410.278	239.902	506.173	383.753	-0.00507573	down	0.763522	0.955133	LOC104891090	gamma-glutamylcyclotransferase 2-3
gene757	1334.51	1247.28	1230.16	1377.85	1736.55	1840.07	0.378198	up	0.257475	0.63187	LOC104891096	glutamic acid-rich protein isoform X1
gene758	1434.79	1423.17	1544.06	1705.76	1241.89	1772.35	0.100617	up	0.917358	1	LOC104891108	uncharacterized protein LOC104891108
gene759	213.207	170.306	241.39	277.686	330.19	319.31	0.569224	up	0.0998576	0.406541	LOC104891131	uncharacterized protein LOC104891131
gene760	499.496	347.527	466.629	478.113	671.113	450.717	0.284437	up	0.450291	0.809567	LOC104891113	RNA polymerase II transcription factor B subunit 4 isoform X3
gene762	1123.08	966.815	1042.73	987.492	1734.69	1362.08	0.382705	up	0.255303	0.630191	LOC104891141	lysM domain-containing GPI-anchored protein 1
gene763	256.536	288.249	233.109	236.379	222.677	194.94	-0.250291	down	0.239046	0.619853	LOC104891151	uncharacterized protein LOC104891151
gene764	3.967	5.769	2.691	3.57	0	0	-1.79862	down	0.109635	0.42803	LOC104893333	uncharacterized protein LOC104893333
gene765	761.748	422.737	761.407	612.272	1037.24	778.149	0.319137	up	0.385077	0.759952	LOC104891156	uncharacterized protein LOC104891156
gene766	2053.54	1775.66	1752.83	1529.04	2111.61	1723.73	-0.0573745	down	0.624346	0.892901	LOC104891165	UDP-galactose transporter 1
gene767	1060.61	1091.84	942.95	1195.06	914.464	1039.4	0.0247349	up	0.870898	0.996696	LOC104891171	probable ubiquitin-like-specific protease 2B
gene769	4868.93	4288.63	4821.54	4582.68	5285.41	6329.42	0.212501	up	0.606111	0.885865	LOC104891182	MADS-box protein JOINTLESS
gene770	431.088	367.522	435.556	436.463	493.056	504.39	0.216417	up	0.624981	0.892901	LOC104891201	proteasome assembly chaperone 4
gene771	1071.12	1150.43	1240.86	1089.43	865.074	886.652	-0.285302	down	0.18466	0.550325	LOC104891211	uncharacterized protein LOC104891211
gene772	744.86	648.753	720.424	673.314	1067.35	909.579	0.326124	up	0.366541	0.746497	LOC104891217	histone-lysine N-methyltransferase ATX1 isoform X1
gene773	5079.49	3026.51	4478.42	2480.74	3069.13	2195.47	-0.700238	down	0.00386675	0.0470549	LOC104891226	basic endochitinase
gene777	1636.57	1627.37	1546.96	1796.69	1921.05	1822.48	0.203639	up	0.624137	0.892901	LOC104891237	AP-4 complex subunit mu isoform X1
gene778	316.594	222.622	542.558	279.771	386.607	256.082	-0.22984	down	0.270057	0.647358	LOC104891247	AT-hook motif nuclear-localized protein 28
gene779	1243.56	1445.12	1152.49	1068.08	825.236	718.939	-0.556246	down	0.0196031	0.150217	LOC104891252	ubiquitin carboxyl-terminal hydrolase 16
gene780	13076.1	19271.9	23331.6	23132.2	10236.1	23395.8	0.0278288	up	0.859255	0.9926	LOC104891270	universal stress protein PHOS34
gene781	1715.57	2587.47	3202.97	3028.81	1520.14	3295.44	0.0636137	up	0.962476	1	LOC104891261	pentatricopeptide repeat-containing protein At4g15720
gene782	67.957	37.058	46.099	34.402	97.117	97.226	0.598093	up	0.198317	0.56988	LOC104891277	zinc finger BED domain-containing protein RICESLEEPER 1
gene783	1.207	0	1.229	0.815	0	0	-1.57612	down	1	1	LOC104891287	uncharacterized protein LOC104891287 isoform X1
gene784	2426.61	2848.97	4638.64	2249.23	2362.43	2124.77	-0.557512	down	0.0168727	0.139032	LOC104891295	aspartyl protease AED3
gene785	5.653	0	3.835	2.544	0	0	-1.89776	down	0.230276	0.610396	LOC104891302	uncharacterized protein LOC104891302
gene786	66.312	66.034	90.943	54.489	37.809	70.256	-0.457986	down	0.145603	0.488543	LOC104891313	heme-binding-like protein At3g10130, chloroplastic
gene787	12.301	23.477	40.678	14.53	6.204	6.812	-1.47269	down	0.0152326	0.129248	LOC104891322	NAD(P)H-quinone oxidoreductase subunit N, chloroplastic
gene788	300.176	332.452	226.951	448.507	283.121	381.895	0.373428	up	0.25766	0.631929	LOC104891330	rho GTPase-activating protein REN1 isoform X2
gene789	1668.58	1518.39	1618.98	1572.57	1482.58	2016.97	0.0777675	up	0.990386	1	LOC104891343	uncharacterized protein LOC104891343 isoform X1
gene790	982.143	840.017	837.619	914.827	931.886	787.612	-0.013873	down	0.753586	0.952383	LOC104891356	uncharacterized protein LOC104891356
gene791	2887.8	2906.38	3270.45	2809.09	2847.3	2276.99	-0.192311	down	0.317696	0.698202	LOC104891360	glucose-6-phosphate isomerase 1, chloroplastic
gene792	566.976	452.734	453.291	460.147	548.118	770.052	0.271754	up	0.496644	0.827695	LOC104891366	uncharacterized protein LOC104891366
gene793	4.749	12.948	2.416	11.219	8.383	19.725	0.967287	up	0.0986452	0.403476	LOC104891380	agamous-like MADS-box protein AGL61
gene794	45.517	97.63	58.665	77.831	35.202	72.263	-0.123178	down	0.606378	0.885985	LOC104891371	protein DETOXIFICATION 27
gene795	1769.38	1647.8	1699.65	1586.62	1413.12	1413.52	-0.213407	down	0.288432	0.667882	LOC104891385	AT-rich interactive domain-containing protein 5
gene796	8884.14	6153.23	10981.2	6115.11	2428.45	2994.9	-1.17309	down	4.35964e-06	0.000167575	LOC104893376	_
gene797	265.78	222.812	185.675	123.167	178.074	153.785	-0.567368	down	0.0282232	0.191374	LOC104891391	purine permease 3-like
gene800	478.915	381.352	436.725	408.266	459.712	497.425	0.0741571	up	1	1	LOC104891422	serine/threonine-protein kinase PEPKR2
gene801	0	8.484	0	3.5	0	0	-1.27666	down	0.631123	0.892901	LOC104893383	caffeine synthase 1-like
gene803	5.106	13.923	0	13.787	10.302	11.312	0.895485	up	0.32733	0.708017	LOC104891431	caffeine synthase 1
gene804	7.371	13.398	12.5	14.925	2.478	0	-0.934724	down	0.32733	0.708017	LOC104893427	uncharacterized protein LOC104893427
gene805	2834.68	2462.97	1657.78	1485.2	2052.39	1256.5	-0.53688	down	0.0243064	0.174456	LOC104891439	esterase OVCA2-like
gene806	1477.96	1361.07	1595.58	1428.72	1266.73	1411.54	-0.110723	down	0.492727	0.827695	LOC104891446	pyridoxine/pyridoxamine 5'-phosphate oxidase 1, chloroplastic
gene807	3672.81	4857.31	3992.57	4900.89	3456.54	4324.25	0.018201	up	0.844234	0.986551	LOC104891460	transport inhibitor response 1-like protein
gene808	2761.07	2812.29	3257.82	3141.3	2185.62	2864.78	-0.108444	down	0.499833	0.827695	LOC104891478	GEM-like protein 1
gene810	18.606	0	4.207	6.977	8.342	4.58	-0.197132	down	0.845438	0.986551	LOC104891487	zinc-finger homeodomain protein 1-like
gene811	6.133	6.689	0	4.14	6.187	6.793	0.416977	up	1	1	LOC109134693	uncharacterized aarF domain-containing protein kinase At4g31390, chloroplastic-like
gene813	235.271	188.674	222.497	172.815	234.542	164.021	-0.178075	down	0.376202	0.75528	LOC104891495	serine/threonine-protein kinase-like protein At3g51990
gene814	2185.1	2038.96	1902.28	1519.53	1061.2	1354.97	-0.638408	down	0.00893659	0.0875328	LOC104891503	uncharacterized protein LOC104891503
gene815	540.592	527.994	572.353	592.845	436.034	478.768	-0.122223	down	0.479355	0.827695	LOC104891512	WD and tetratricopeptide repeats protein 1
gene816	4091.79	3693.31	3073.48	3340.52	4155.53	3900.7	0.0697888	up	0.995064	1	LOC104891529	transcription factor bHLH143
gene817	2012.93	1487.46	1236.94	1138.36	1845.12	1782.84	0.00880103	up	0.812537	0.975452	LOC104891536	cyclin-D4-1
gene818	1579.21	1244.4	1586.81	1486.98	2576.78	2492.59	0.571977	up	0.0691732	0.332358	LOC104891541	protein CutA, chloroplastic
gene819	640.245	667.489	652.495	402.208	330.559	318.284	-0.899188	down	0.00036299	0.00729103	LOC104891548	probable receptor-like protein kinase At2g23200
gene820	7356.09	8297.27	12950.8	6618.86	7290.54	8189.68	-0.372241	down	0.0875656	0.378569	LOC104891554	14-3-3 protein 1
gene821	0	3.443	3.212	6.393	11.146	5.245	1.77505	up	0.0586403	0.303213	LOC104893473	zinc finger MYM-type protein 1-like
gene822	618.721	477.047	833.489	477.744	393.101	424.58	-0.574619	down	0.0174168	0.141448	LOC104891562	protein DETOXIFICATION 27
gene824	1045.64	656.841	904.737	366.496	325.294	386.063	-1.27435	down	1.4879e-06	6.70151e-05	LOC104891568	putative clathrin assembly protein At4g40080
gene825	530.954	75.532	734.052	989.448	1257.52	1399.94	1.44386	up	2.64802e-06	0.000112142	LOC104893489	serine/arginine-rich splicing factor RS2Z32-like
gene826	604.252	917.063	950.844	1213.23	582.079	921.925	0.136368	up	0.807815	0.973625	LOC104891575	E3 ubiquitin-protein ligase ATL15 isoform X2
gene828	93.989	199.621	145.971	217.033	82.338	191.773	0.160016	up	0.768113	0.956679	LOC104893522	E3 ubiquitin-protein ligase ATL31
gene829	0	7.109	13.265	0	6.575	0	-1.63122	down	0.631123	0.892901	LOC109135337	putative F-box protein At1g67623
gene830	10.028	10.937	5.102	3.384	5.058	22.214	0.23392	up	1	1	LOC104893531	uncharacterized protein LOC104893531
gene832	264.726	625.932	602.478	834.771	324.127	622.254	0.254465	up	0.499786	0.827695	LOC104891588	E3 ubiquitin-protein ligase ATL6
gene836	585.097	340.92	1019.44	250.211	398.203	355.11	-0.955034	down	0.000182339	0.00406326	LOC104891599	transcription factor bHLH94
gene838	171.674	154.895	174.684	176.975	147.99	184.967	0.0247658	up	0.892131	1	LOC104891609	2-succinylbenzoate--CoA ligase, chloroplastic/peroxisomal isoform X1
gene839	144.01	89.439	95.655	99.904	82.725	90.833	-0.267201	down	0.308969	0.68858	LOC104891634	E3 ubiquitin-protein ligase RING1-like
gene842	791.027	890.671	664.771	1149.99	1108.11	1291.2	0.597042	up	0.0548612	0.290907	LOC104891639	uncharacterized protein LOC104891639 isoform X1
gene843	4238.57	4685.79	3472.43	3914.01	2653.91	3343.21	-0.322846	down	0.14454	0.48634	LOC104891651	uncharacterized protein LOC104891651 isoform X1
gene845	438.535	374.203	295.941	358.883	676.18	611.577	0.570682	up	0.0761118	0.349972	LOC104891674	uncharacterized protein LOC104891674
gene846	129.654	139.088	92.997	196.547	160.809	266.03	0.785172	up	0.0176816	0.143295	LOC104891688	28 kDa ribonucleoprotein, chloroplastic
gene849	538.408	318.231	265.087	328.245	700.814	738.717	0.656214	up	0.0431367	0.250523	LOC104891714	blue copper protein
gene850	16992.7	16637.9	23169.6	24120.1	23395.7	23759.7	0.32751	up	0.342627	0.725332	LOC104891723	shematrin-like protein 2
gene851	199.179	126.095	97.841	159.167	249.426	147.079	0.393181	up	0.254998	0.630191	LOC104891740	isoamylase 3, chloroplastic isoform X1
gene852	649.442	679.128	613.802	544.529	543.086	452.622	-0.334667	down	0.130945	0.465767	LOC104891775	protein FAM91A1 isoform X1
gene853	2243.37	2215.22	1209.46	1190.22	981.642	2101.44	-0.407501	down	0.0774136	0.353297	LOC104893660	uncharacterized protein LOC104893660
gene855	1213.49	1237.79	1150.86	1179.18	828.808	965.905	-0.276498	down	0.19625	0.566439	LOC104891793	E3 ubiquitin-protein ligase BRE1-like 2 isoform X1
gene856	267.436	285.844	246.273	283.407	188.848	244.383	-0.157948	down	0.422986	0.790037	LOC104891814	uncharacterized protein At1g04910
gene858	62.427	51.064	34.029	76.749	143.942	81.494	1.03451	up	0.00527648	0.0587907	LOC104891829	thylakoid lumenal 29 kDa protein, chloroplastic isoform X1
gene859	3.76	4.101	3.826	0	11.38	6.248	0.592839	up	0.815578	0.976355	LOC104891822	exopolygalacturonase-like
gene860	0	0	0	1.587	2.372	5.208	11.5777	up	0.131224	0.465767	LOC104891842	exopolygalacturonase
gene862	0	2.326	0	0	4.302	0	0.886303	up	1	1	LOC104891852	exopolygalacturonase
gene863	775.885	142.916	526.324	664.524	368.734	714.256	0.274109	up	0.444968	0.806956	LOC104891868	exopolygalacturonase isoform X1
gene864	360.234	352.174	279.185	379.214	453.772	461.031	0.384036	up	0.263554	0.639249	LOC104891882	serine--tRNA ligase, chloroplastic/mitochondrial isoform X1
gene865	6345.66	5930.09	6490.76	8487.76	8563.07	8974.75	0.47177	up	0.13376	0.47076	LOC104891896	cytochrome c oxidase subunit 6b-1
gene866	1896.03	2859.09	2898.1	2378.72	1374.2	1814.77	-0.458985	down	0.0471978	0.264707	LOC104891903	alcohol dehydrogenase-like 2 isoform X1
gene868	666.064	414.634	575.615	468.055	435.665	586.163	-0.152776	down	0.419065	0.786596	LOC104891924	hypothetical protein BVRB_1g008600
gene869	28208.8	27037.1	31436.9	29693.3	34105.7	38439.1	0.238116	up	0.540441	0.849203	LOC104891933	14-3-3-like protein
gene870	796.836	915.859	823.278	1132.24	1251.08	1394.06	0.574846	up	0.0642926	0.319909	LOC104891940	serine/threonine-protein kinase SAPK2
gene871	29858.4	31695.1	31679.5	31007.8	38204	35427.7	0.166515	up	0.730052	0.943107	LOC104891949	40S ribosomal protein S6-1
gene872	1023	946.038	696.369	731.685	803.214	838.006	-0.1677	down	0.375305	0.754273	LOC104891956	F-box protein At1g78280
gene873	29179.2	30693.3	29978.5	28002.5	20516	18179	-0.429902	down	0.0598597	0.306948	LOC104891963	phospho-2-dehydro-3-deoxyheptonate aldolase 1, chloroplastic
gene876	1670.97	1305.88	1612.43	1399.75	2078.57	1897.4	0.228191	up	0.573064	0.86826	LOC104891973	F-box protein FBW2
gene877	2833.48	2615.63	3963.21	3429.38	2880.74	4063.28	0.140267	up	0.813158	0.97583	LOC104891980	protein EXORDIUM-like 2
gene879	1356.09	1203.41	959.902	835.735	880.832	783.678	-0.493261	down	0.0392059	0.235704	LOC104891989	protein EXORDIUM
gene881	517.709	350.668	501.831	303.463	131.937	159.958	-1.20256	down	1.50056e-05	0.000486844	LOC104891996	protein EXORDIUM
gene882	152.488	160.44	213.575	125.933	112.202	103.328	-0.624708	down	0.0193092	0.149219	LOC104892004	protein EXORDIUM
gene884	2931.25	1461.96	1569.38	1300.85	1949.58	918.275	-0.516337	down	0.0303624	0.201455	LOC104892013	protein EXORDIUM
gene886	54.262	43.606	34.871	73.251	69.142	142.347	1.10104	up	0.00620969	0.0666662	LOC104892031	protein EXORDIUM
gene887	151.625	217.701	58.589	228.006	354.314	155.19	0.785334	up	0.0143686	0.124259	LOC104892042	7-deoxyloganetin glucosyltransferase
gene889	415.748	621.088	371.49	241.711	176.216	185.747	-1.22214	down	5.538e-06	0.000204649	LOC104892057	7-deoxyloganetin glucosyltransferase
gene891	0	0	0	2.687	8.032	0	11.8033	up	0.0677283	0.327903	LOC104892067	7-deoxyloganetin glucosyltransferase
gene892	106.889	84.058	96.169	74.806	47.103	53.589	-0.71017	down	0.00683131	0.0714563	LOC104892076	7-deoxyloganetin glucosyltransferase
gene893	9.48	29.294	33.761	40.525	23.907	43.751	0.576705	up	0.213631	0.590838	LOC104892093	7-deoxyloganetin glucosyltransferase
gene894	3.476	5.055	10.611	26.591	25.714	39.785	2.26612	up	1.25937e-06	5.8229e-05	LOC104892084	uncharacterized protein LOC104892084
gene895	3.265	1.781	1.661	2.204	1.647	3.617	0.154989	up	1	1	LOC104892102	7-deoxyloganetin glucosyltransferase-like
gene897	3225.56	3173.91	2228.67	4330.35	3831.52	3325.49	0.412925	up	0.191797	0.560517	LOC104892116	7-deoxyloganetin glucosyltransferase
gene899	618.597	1082.41	990.242	1011.98	740.663	1020.3	0.0431415	up	0.909346	1	LOC104892130	RNA-binding protein 38-like
gene900	171.688	198.55	191.264	254.749	204.548	204.922	0.242367	up	0.548232	0.853816	LOC104893809	putative pentatricopeptide repeat-containing protein At3g15200
gene901	2141.91	2008.39	1465.27	1585.6	1942.54	1620.85	-0.125146	down	0.464192	0.821161	LOC104892147	LOW QUALITY PROTEIN: dnaJ homolog subfamily C member 2-like
gene902	15259.4	16693	17978.4	17264.1	23302.8	21573.6	0.315601	up	0.368321	0.747815	LOC104892167	40S ribosomal protein S6-1
gene904	1078.18	960.729	880.102	964.506	836.338	899.54	-0.112317	down	0.498023	0.827695	LOC104892177	probable pectin methyltransferase QUA2 isoform X1
gene907	247.015	226.026	204.484	190.75	160.49	199.405	-0.29915	down	0.208165	0.583427	LOC104892196	protein ROOT PRIMORDIUM DEFECTIVE 1
gene909	1947.37	1002.38	1597.26	752.112	1346.75	912.468	-0.594518	down	0.0123116	0.11148	LOC104892205	uncharacterized protein LOC104892205
gene911	608.361	560.605	632.74	571.078	454.247	506.23	-0.234366	down	0.253727	0.630191	LOC104892221	uncharacterized protein LOC104892221
gene912	1796.98	2063.34	1894.74	2024.06	2081.09	2517.88	0.202661	up	0.631906	0.893416	LOC104892242	5'-adenylylsulfate reductase-like 4
gene913	514.41	473.766	493.186	487.646	768.006	600.168	0.325132	up	0.371728	0.750866	LOC104892251	uncharacterized protein LOC104892251
gene914	1293.51	1301.59	1261.34	826.317	599.999	852.819	-0.758781	down	0.00219615	0.0307526	LOC104892266	probable protein phosphatase 2C 9
gene916	1397.07	1566.31	2130.72	2084.84	1079.09	1588.38	-0.100198	down	0.518215	0.83731	LOC104892284	cryptochrome-1 isoform X1
gene917	4.256	18.569	4.331	2.873	12.881	4.715	-0.407778	down	0.784953	0.962788	LOC104892306	signal peptidase complex-like protein DTM1
gene918	1425.42	1244.85	1450.41	1054.44	2201.99	1806.07	0.296963	up	0.434321	0.797866	LOC104892313	multifunctional methyltransferase subunit TRM112-like protein At1g22270
gene919	753.443	755.668	706.937	909.782	1004.49	863.897	0.326145	up	0.349027	0.731452	LOC104892323	uncharacterized protein LOC104892323
gene920	13.755	0	0	15.474	4.625	5.079	0.872065	up	0.523504	0.839412	LOC104892333	uncharacterized protein LOC104892333
gene921	253.838	229.442	194.6	211.235	261.326	215.685	0.0218943	up	0.869635	0.996441	LOC104892341	probable mitochondrial adenine nucleotide transporter BTL3
gene922	1315.44	1084.84	1190.14	1078.15	2059.1	1930.74	0.497262	up	0.123028	0.456347	LOC104892351	monothiol glutaredoxin-S15, mitochondrial
gene923	88.784	110.343	75.634	58.534	141.634	88.049	0.0689775	up	0.971692	1	LOC104892358	synaptonemal complex protein 1-like isoform X1
gene925	389.14	317.88	395.962	317.959	260.643	293.168	-0.339389	down	0.140408	0.478577	LOC104892391	carbon catabolite repressor protein 4 homolog 1-like
gene926	241.604	228.581	260.649	229.88	252.532	241.816	-0.0130997	down	0.788965	0.964783	LOC104892385	uncharacterized protein LOC104892385
gene929	0	0	6.172	2.047	0	0	-1.59082	down	1	1	LOC104892402	protein TIC 20-I, chloroplastic-like isoform X1
gene930	293.922	353.164	334.558	368.44	423.571	454.048	0.3441	up	0.321154	0.701853	LOC104892425	sugar transport protein 5-like isoform X4
gene931	4304.56	4708.96	4613.48	5122.88	5875.67	5729.55	0.295806	up	0.405724	0.775939	LOC104892418	serine/arginine-rich splicing factor SC35 isoform X2
gene932	3.411	4.96	1.157	1.535	2.294	1.259	-0.904679	down	0.291881	0.670593	LOC104892455	uncharacterized protein LOC104892455
gene933	3643.83	3203.72	3392.87	3851.4	5027.01	5145.39	0.453602	up	0.154549	0.504069	LOC104892463	uncharacterized protein LOC104892463
gene934	1953.85	1922.1	1975.92	797.746	2290.93	848.428	-0.571762	down	0.0157143	0.132356	LOC104892471	probable xyloglucan endotransglucosylase/hydrolase protein 23
gene937	0	3.065	8.578	0	0	0	-11.9226	down	0.131224	0.465767	LOC104892491	probable xyloglucan endotransglucosylase/hydrolase protein 25
gene938	391.572	437.878	331.19	301.105	260.005	256.206	-0.505953	down	0.0397022	0.238163	LOC104892506	uncharacterized protein LOC104892506 isoform X1
gene939	671.056	580.818	673.1	567.395	664.897	732.706	0.0296888	up	0.86994	0.996581	LOC104892516	FH protein interacting protein FIP2 isoform X1
gene940	1666.97	1716.37	1702.13	1754.64	1906.98	1839.95	0.113463	up	0.883021	1	LOC104892538	post-GPI attachment to proteins factor 3
gene941	193.698	133.894	192.929	44.194	123.843	69.501	-1.13179	down	4.4498e-05	0.00124347	LOC104892548	hybrid signal transduction histidine kinase A-like
gene942	1031.37	1171.33	1086.31	1226.89	1730.44	1368.96	0.395481	up	0.235562	0.616344	LOC104892559	biotin carboxyl carrier protein of acetyl-CoA carboxylase, chloroplastic
gene944	1379.94	1463.18	1370.13	1095.16	640.466	712.831	-0.783059	down	0.00158908	0.0238201	LOC104892569	TPR repeat-containing thioredoxin TTL1
gene945	609.053	594.582	697.738	533.277	513.428	641.586	-0.171478	down	0.370923	0.750389	LOC104892577	uncharacterized protein LOC104892577
gene947	389.687	389.094	366.733	411.217	472.465	573.483	0.347168	up	0.326356	0.707728	LOC104892587	uncharacterized protein LOC104892587
gene949	6980.89	9379.16	5050.65	6555.76	3509.61	5340.11	-0.474889	down	0.042542	0.24835	LOC104892603	probable trehalose-phosphate phosphatase D
gene951	1697.89	1971.69	1724.1	2290.9	2406.35	2472.09	0.410568	up	0.206253	0.57992	LOC104892618	endoplasmic reticulum-Golgi intermediate compartment protein 3
gene952	10594.5	14005.4	12492.3	14237	8561.5	12525.8	-0.0704557	down	0.59454	0.880157	LOC104892628	ethylene-responsive transcription factor RAP2-4
gene957	3355.01	3898.36	3091.63	3245.42	1430.88	2168.11	-0.595937	down	0.0131421	0.116381	LOC104892639	uncharacterized WD repeat-containing protein C2A9.03-like isoform X1
gene958	102.909	181.647	89.557	190.105	96.982	109.486	0.0841117	up	0.93249	1	LOC104892658	probable beta-D-xylosidase 7
gene959	954.532	568.214	622.863	719.11	1144.3	787.158	0.304916	up	0.385543	0.760316	LOC104892649	probable beta-D-xylosidase 7
gene960	112.233	96.759	87.01	127.701	113.217	147.992	0.393826	up	0.263455	0.639203	LOC104892662	metallophosphoesterase 1 isoform X1
gene962	1288.85	1267.09	1027.45	1291.13	943.07	1229.02	-0.0492072	down	0.666578	0.914295	LOC104892673	random slug protein 5
gene964	2.827	9.249	2.876	0	0	0	-12.2834	down	0.0677283	0.327903	LOC109135359	uncharacterized protein LOC109135359
gene965	3393.49	3269.76	2998.64	2530.41	2231.92	1790.56	-0.560174	down	0.0185121	0.145915	LOC104892681	uncharacterized protein LOC104892681
gene966	27591.2	23261.2	29700.7	24776	45034.6	36669.8	0.402575	up	0.221704	0.602564	LOC104892686	major pollen allergen Lol p 11
gene967	0	5.983	0	0	0	12.152	1.02189	up	1	1	LOC104894034	uncharacterized protein LOC104894034
gene968	0	5.764	0	17.836	5.331	5.854	2.33135	up	0.135844	0.471	LOC109135360	EH domain-containing protein 2-like
gene969	7325.19	3794.37	7034.23	4758.48	5150.83	4499.39	-0.333331	down	0.125747	0.459885	LOC104892694	probable glucan 1,3-beta-glucosidase A
gene970	406.514	348.015	320.238	387.979	350.552	443.007	0.136642	up	0.822421	0.978244	LOC104892702	uncharacterized protein LOC104892702
gene971	1475.85	1125.17	1492	1399.14	1315.34	2031.47	0.213535	up	0.617484	0.892471	LOC104892707	uncharacterized protein LOC104892707
gene972	512.999	609.854	668.15	588.648	936.673	818.232	0.387929	up	0.262823	0.638365	LOC104892716	uncharacterized protein LOC104892716
gene973	223.953	93.453	73.317	88.069	60.899	69.025	-0.841856	down	0.00477083	0.05468	LOC104892722	probable protein phosphatase 2C 2
gene974	1388.1	1152.16	1254.68	1472.33	2287.73	2400.12	0.698894	up	0.0219685	0.162866	LOC104892731	uncharacterized protein LOC104892731
gene975	1908.6	1915.07	1740.08	1604.81	2234.5	1749.21	0.00640634	up	0.799314	0.969671	LOC104892736	histidine--tRNA ligase, cytoplasmic
gene976	3286.71	3627.96	4348.3	3830.53	3943.47	4395.96	0.111736	up	0.896538	1	LOC104892743	dentin sialophosphoprotein
gene977	2544.14	2967.14	2673.83	1709.3	1328.7	1188.27	-0.953615	down	0.000138297	0.00321273	LOC104892749	uncharacterized protein slp1
gene978	695.69	642.882	721.835	758.724	974.904	914.817	0.362216	up	0.303636	0.684327	LOC104892763	RNA-binding protein 7
gene979	14.444	19.837	8.165	37.914	18.348	29.034	1.0068	up	0.00429536	0.0502578	LOC104892769	endoglucanase 9
gene980	793.273	866.202	831.06	933.38	676.171	634.297	-0.150481	down	0.414147	0.782969	LOC104892775	SCY1-like protein 2
gene981	546.41	558.498	481.76	517.5	466.07	459.463	-0.136896	down	0.44992	0.809433	LOC104892785	eukaryotic translation initiation factor 2D
gene983	597.797	515.419	624.716	681.588	643.786	858.995	0.329844	up	0.367111	0.746964	LOC104892793	ferredoxin-thioredoxin reductase, variable chain, chloroplastic
gene984	232.721	173.663	179.47	195.112	306.427	322.891	0.492854	up	0.163679	0.518647	LOC104892804	centrosomal protein of 128 kDa isoform X2
gene985	52.604	46.24	38.347	58.824	45.937	56.526	0.23344	up	0.590342	0.878169	LOC104892827	glycerophosphodiester phosphodiesterase GDPD4 isoform X1
gene986	688.95	593.671	502.778	421.642	413.349	424.937	-0.502904	down	0.0384159	0.232353	LOC104892836	phytolongin Phyl1.1
gene987	270.666	185.02	244.379	249.596	259.58	320.912	0.245774	up	0.55204	0.856446	LOC104892844	RING-H2 finger protein ATL7
gene988	464.074	455.525	479.665	412.158	431.186	532.963	-0.0238658	down	0.728507	0.942463	LOC104892857	uncharacterized protein LOC104892857 isoform X1
gene989	1157.62	1239.8	984.244	1367.39	1935.76	1617.21	0.541034	up	0.0837378	0.368315	LOC104892868	single-stranded DNA-bindig protein WHY2, mitochondrial
gene990	333.946	342.425	341.736	277.423	263.933	208.656	-0.440902	down	0.0619496	0.312639	LOC104892874	DNA-binding protein SMUBP-2
gene992	2794.46	2248.99	2548.72	3213.23	2664.55	2857.53	0.202347	up	0.618204	0.892609	LOC104892882	RNA-binding protein 24-B
gene993	850.903	727.189	856.127	724.356	1137.02	1160.53	0.311997	up	0.396602	0.768344	LOC104892891	DNA repair RAD52-like protein 1, mitochondrial
gene995	148.223	177.824	142.595	190.09	153.601	147.759	0.068558	up	1	1	LOC104892900	CLP protease regulatory subunit CLPX1, mitochondrial isoform X2
gene998	1073.54	1016.95	974.221	1117.67	812.671	736.013	-0.200881	down	0.322191	0.703212	LOC109135367	uncharacterized protein LOC109135367
gene999	1422.76	1566.36	1352.09	1663.97	1836.92	2041.73	0.35247	up	0.306884	0.686271	LOC109134783	uncharacterized protein LOC109134783
gene1000	272.073	183.436	312.077	337.236	329.351	323.275	0.366898	up	0.363486	0.744076	LOC104892922	protein TRIGALACTOSYLDIACYLGLYCEROL 5, chloroplastic
gene1003	0	4.805	8.966	2.974	0	2.44	-1.34638	down	0.195755	0.565605	LOC104892948	GDSL esterase/lipase At1g71250
gene1004	339.084	316.988	517.543	519.055	714.658	871.887	0.843271	up	0.0105445	0.0990906	LOC104892970	cytosolic sulfotransferase 5-like
gene1005	86.41	119.189	43.962	104.641	87.168	98.526	0.218324	up	0.657679	0.909565	LOC104892984	uncharacterized protein LOC104892984 isoform X2
gene1007	2.257	14.768	6.889	27.419	11.383	34.996	1.6256	up	0.00555188	0.0612884	LOC104894140	glutathione S-transferase T3-like
gene1008	0	0	0	0	0	5.669	10.8847	up	0.504132	0.827695	LOC104894150	uncharacterized protein LOC104894150
gene1009	283.776	576.421	427.779	303.023	59.071	206.221	-1.18034	down	1.01624e-05	0.000349245	LOC104892997	heat shock cognate 70 kDa protein-like
gene1010	0	11.966	0	0	0	4.051	-1.56188	down	0.631123	0.892901	LOC109135372	uncharacterized protein LOC109135372
gene1011	2.639	2.879	6.714	2.672	2.662	0	-1.19691	down	0.204184	0.577153	LOC104893016	putative transcription elongation factor SPT5 homolog 1
gene1015	2.618	14.274	5.327	4.417	9.242	0	-0.70182	down	0.232746	0.612824	LOC104893031	heat shock 70 kDa protein 18-like
gene1016	2162.17	1234.28	1584.13	1663.03	1425.5	1625.75	-0.0792786	down	0.582986	0.875445	LOC104893041	imidazoleglycerol-phosphate dehydratase isoform X1
gene1019	1.734	0	0	4.682	0	5.762	2.58842	up	0.135844	0.471	LOC104894252	heat shock 70 kDa protein 18-like
gene1021	24.821	65.743	5.412	13.164	12.519	31.42	-0.749076	down	0.0608332	0.309699	LOC104894264	heat shock 70 kDa protein 18-like
gene1025	4.397	11.19	5.966	14.84	22.179	17.858	1.34819	up	0.0159569	0.133792	LOC104893107	heat shock cognate 70 kDa protein-like
gene1028	30.859	33.657	47.1	34.716	55.342	34.181	0.15457	up	0.865019	0.995383	LOC104893116	heat shock cognate 70 kDa protein-like
gene1029	141.49	49.177	178.776	117.542	185.08	103.331	0.13596	up	0.863161	0.99444	LOC104893125	heat shock 70 kDa protein 18-like
gene1031	69.78	156.438	67.059	100.741	129.052	547.476	1.40614	up	1.22683e-05	0.000411998	LOC104893134	cytochrome P450 71A1-like
gene1032	7.44	8.114	21.197	12.053	18.013	13.185	0.234932	up	0.823814	0.978771	LOC104893144	heat shock cognate 70 kDa protein-like
gene1033	10.706	3.892	9.078	6.022	12.6	7.906	0.164071	up	1	1	LOC104893153	heat shock cognate 70 kDa protein-like
gene1034	1332.45	1399.84	1273.31	1269.04	1305.56	1177.64	-0.0942641	down	0.535551	0.846324	LOC104893161	auxilin-related protein 1
gene1035	303.632	329.35	183.521	241.243	229.513	233.679	-0.212991	down	0.307549	0.687024	LOC104893173	protein translocase subunit SECA2, chloroplastic isoform X1
gene1036	844.517	1403.01	882.146	1688.14	758.021	1201.26	0.220866	up	0.559532	0.86001	LOC104893186	putative inactive cadmium/zinc-transporting ATPase HMA3
gene1037	444.717	459.755	506.923	495.679	312.864	354.384	-0.279361	down	0.198366	0.56988	LOC104893195	NAD kinase 2, chloroplastic
gene1038	2466.44	4066.12	3672.65	4059.35	3473.24	4403.19	0.225987	up	0.572985	0.86826	LOC104893204	1-aminocyclopropane-1-carboxylate oxidase 5
gene1039	226.013	220.603	184.338	274.834	219.124	252.288	0.242115	up	0.529379	0.843805	LOC104893213	DNA topoisomerase 2-binding protein 1-A
gene1040	664.639	663.626	583.155	586.923	464.816	508.067	-0.293278	down	0.179555	0.542457	LOC104893222	ubinuclein-2 isoform X2
gene1041	193.8	144.226	125.278	161.59	225.4	212.134	0.370893	up	0.324484	0.705426	LOC104893236	uncharacterized protein LOC104893236
gene1043	33.205	8.048	18.771	52.297	44.662	61.299	1.39862	up	0.0109638	0.102077	LOC104893251	floral homeotic protein PMADS 2
gene1044	119.89	91.134	88.722	132.42	117.277	96.578	0.208176	up	0.710313	0.933975	LOC104894361	uncharacterized protein LOC104894361
gene1048	14923.7	24238.6	7625.51	7113.28	2404.14	6168.53	-1.57666	down	1.66815e-09	1.57299e-07	LOC104893272	albumin-2
gene1049	565.674	579.439	529.105	580.35	377.49	342.846	-0.364214	down	0.108192	0.424888	LOC104894374	histone-lysine N-methyltransferase ASHH2
gene1050	734.859	731.523	783.089	707.046	563.392	707.402	-0.18566	down	0.348234	0.730486	LOC104894380	glutathione S-transferase TCHQD isoform X2
gene1052	0	6.145	2.867	5.705	5.684	6.241	0.967879	up	0.523504	0.839412	LOC104894389	uncharacterized abhydrolase domain-containing protein DDB_G0269086-like
gene1053	216.227	184.311	220.018	201.211	138.71	161.605	-0.307235	down	0.181251	0.545347	LOC104894394	probable receptor-like serine/threonine-protein kinase At5g57670
gene1057	494.961	602.635	522.329	615.232	450.725	415.165	-0.129236	down	0.459662	0.818498	LOC104894407	uncharacterized protein LOC104894407 isoform X1
gene1058	60.675	39.103	42.094	80.047	40.805	84.516	0.533612	up	0.125835	0.460042	LOC104894420	NAD(P)H-quinone oxidoreductase subunit M, chloroplastic
gene1059	164.213	135.491	126.408	143.61	108.035	143.929	-0.107284	down	0.556586	0.858725	LOC104894414	uncharacterized protein LOC104894414
gene1060	1134.63	1424.92	1259.73	1402.48	1374.34	1451.77	0.146876	up	0.78493	0.962788	LOC104894442	UDP-sugar pyrophosphorylase 1
gene1061	328.442	300.32	199.17	105.248	97.054	150.663	-1.22998	down	3.36521e-05	0.000965771	LOC104894452	probable calcium-binding protein CML44
gene1062	138.793	296.812	253.377	376.567	245.705	284.857	0.39684	up	0.243354	0.624686	LOC104894461	probable methyltransferase PMT10
gene1063	355.44	282.8	459.5	348.072	517.263	513.098	0.328492	up	0.390154	0.764026	LOC104894468	BTB/POZ domain-containing protein At4g08455
gene1064	283.805	348.712	263.192	303.105	281.463	248.034	-0.105403	down	0.533939	0.845964	LOC104894476	PHD finger protein EHD3
gene1065	5.817	15.86	4.932	12.433	0.978	36.509	0.907628	up	0.0672005	0.327903	LOC104894483	uncharacterized protein LOC104894483
gene1067	844.653	786.789	870.526	920.026	607.048	971.706	-0.00183945	down	0.801921	0.970498	LOC104894498	tetratricopeptide repeat protein 33
gene1068	1524.26	1481.32	1447.37	1411.62	1610.32	1639.74	0.066091	up	0.978319	1	LOC104894514	uncharacterized protein LOC104894514
gene1069	15.57	16.982	7.922	10.51	23.56	8.623	0.0769985	up	1	1	LOC104894823	uncharacterized protein LOC104894823
gene1072	5924.38	27444.9	7516.69	32210.3	5161.05	12540.8	0.287786	up	0.380213	0.759709	LOC104894523	germin-like protein
gene1073	0	0	0	1.938	0	3.18	10.7372	up	0.504132	0.827695	LOC104894850	uncharacterized protein LOC104894850
gene1078	253.956	489.268	196.514	569.672	352.827	375.616	0.466086	up	0.142872	0.483105	LOC104894547	uncharacterized protein LOC104894547
gene1080	510.602	423.465	449.197	499.018	517.764	486.03	0.119588	up	0.867051	0.996045	LOC104894556	uncharacterized protein LOC104894556 isoform X2
gene1082	1389.27	1135.64	1201.16	1292.9	2578.24	2035.3	0.664632	up	0.0297342	0.198664	LOC104894572	39S ribosomal protein L46, mitochondrial
gene1083	567.303	708.864	312.503	152.892	299.52	335.656	-1.01142	down	7.52487e-05	0.00195974	LOC104894581	uncharacterized protein LOC104894581 isoform X4
gene1086	755.089	634.946	536.163	632.598	587.283	540.577	-0.129805	down	0.464604	0.821161	LOC104894638	probable methyltransferase PMT25 isoform X1
gene1087	2987.83	3016.07	2951.25	2962.34	4023.18	3246.92	0.19236	up	0.658029	0.909851	LOC104894656	probable methyltransferase PMT26
gene1088	152.669	162.926	145.323	94.184	130.824	129.099	-0.380322	down	0.121645	0.453463	LOC104894664	pentatricopeptide repeat-containing protein At5g16420, mitochondrial
gene1089	330.715	339.397	320.37	308.068	430.869	304.134	0.0746345	up	1	1	LOC104894673	probable methyltransferase PMT26
gene1090	497.962	560.713	465.609	535.966	407.295	596.283	0.0143713	up	0.845162	0.986551	LOC104894688	protein STAY-GREEN LIKE, chloroplastic
gene1093	4219.83	4607.48	4684.59	5029.4	3221.61	4138.81	-0.125074	down	0.462528	0.820432	LOC104894694	TOM1-like protein 2
gene1095	2750.21	1813.85	1608.24	1332.21	2040.59	1829.05	-0.246785	down	0.234491	0.614673	LOC104894701	uncharacterized protein LOC104894701
gene1096	39.172	32.41	26.114	40.116	42.241	32.915	0.238664	up	0.64521	0.901783	LOC104894703	pentatricopeptide repeat-containing protein At3g26540
gene1097	365.239	194.118	305.614	281.568	288.022	420.981	0.195608	up	0.679813	0.921924	LOC104894712	2-oxoisovalerate dehydrogenase subunit alpha 1, mitochondrial
gene1099	7566.91	7765.08	8359.08	7336.97	3706.01	5042.63	-0.558573	down	0.0184587	0.145915	LOC104894719	ACT domain-containing protein ACR3
gene1101	0	1.965	1.833	0	0	0	-10.3072	down	0.504132	0.827695	LOC104895009	uncharacterized protein LOC104895009
gene1104	0	0	0	0	8.825	0	11.5229	up	0.256198	0.630191	LOC104895038	uncharacterized protein LOC104895038
gene1105	730.554	775.558	1220.61	692.977	978.982	490.78	-0.334306	down	0.127973	0.46483	LOC104895048	thioredoxin-like protein 4B isoform X1
gene1106	47.152	59.997	103.954	47.74	87.204	78.341	0.0148352	up	1	1	LOC104895078	uncharacterized protein LOC104895078
gene1107	1410.6	1317.87	1522.39	1568.2	2186.77	2076.53	0.456113	up	0.159197	0.510923	LOC109134845	uncharacterized protein LOC109134845
gene1110	1375.55	1476.29	1248.28	1410.8	1559.83	1539.81	0.137607	up	0.811039	0.975001	LOC104895095	uncharacterized protein LOC104895095
gene1111	1093.15	430.93	528.015	291.586	1232.94	554.349	0.0187061	up	0.838507	0.983981	LOC104895111	bidirectional sugar transporter SWEET1
gene1112	14.774	53.712	15.033	36.565	29.808	38.184	0.324103	up	0.781591	0.962392	LOC109135449	uncharacterized protein LOC109135449
gene1113	8.754	14.321	4.454	13.294	30.907	21.816	1.26179	up	0.0340312	0.215846	LOC104895119	psbP domain-containing protein 4, chloroplastic isoform X1
gene1114	2005.41	2360.88	2207.46	2401.48	1643.99	1932.91	-0.13696	down	0.436188	0.799891	LOC104895134	putative transcription elongation factor SPT5 homolog 1
gene1115	4736.82	821.055	62374.2	667.998	1860.15	686.284	-4.40145	down	2.80278e-49	7.66441e-46	LOC104895143	alcohol dehydrogenase 3
gene1116	63.158	45.922	4346.49	52.578	36.104	46.638	-5.04113	down	1.39923e-51	6.69604e-48	LOC104895152	alcohol dehydrogenase 2
gene1117	274.556	225.733	214.899	191.021	68.176	84.214	-1.05838	down	0.000842269	0.0144081	LOC109135832	uncharacterized protein LOC109135832
gene1118	1094.18	1098.65	1012.63	1007.01	1066.99	1161.94	0.0136485	up	0.826882	0.979473	LOC104895168	protein trichome berefringence-like 7
gene1120	84.276	105.533	82.578	107.449	129.098	114.092	0.364325	up	0.396291	0.768344	LOC104896466	serine carboxypeptidase-like 42
gene1121	39.608	48.833	44.391	68.193	42.851	43.236	0.215944	up	0.620236	0.892901	LOC104895179	pentatricopeptide repeat-containing protein At3g09040, mitochondrial
gene1123	636.524	595.046	546.055	978.01	927.822	1292.84	0.847522	up	0.00419161	0.0497432	LOC104895227	serine carboxypeptidase-like 42
gene1127	119.869	140.073	117.615	131.478	209.452	232.351	0.602544	up	0.0887332	0.381465	LOC104895244	uncharacterized protein LOC104895244
gene1128	430.179	484.209	340.917	395.525	417.262	407.759	-0.0405112	down	0.688289	0.92562	LOC104895251	putative UDP-glucuronate:xylan alpha-glucuronosyltransferase 3
gene1129	2904.79	2724.29	2537.41	1711.36	1551.44	1518.58	-0.772286	down	0.00170715	0.0252341	LOC104895262	probable cinnamyl alcohol dehydrogenase 1
gene1130	612.663	727.941	721.68	698.63	616.582	697.768	-0.0349101	down	0.690398	0.92562	LOC104895270	protein LAZ1 homolog 1 isoform X1
gene1131	23.41	51.064	35.731	68.472	55.103	95.076	0.988421	up	0.037916	0.230746	LOC104895279	glycolipid transfer protein 3-like
gene1138	141.99	279.356	226.634	204.835	92.682	178.86	-0.443843	down	0.0957174	0.397877	LOC104895288	glycolipid transfer protein 3
gene1141	322.437	364.112	223.565	229.194	414.497	382.427	0.173077	up	0.749262	0.95069	LOC104895303	uncharacterized protein LOC104895303 isoform X2
gene1143	48.574	12.226	15.208	14.292	16.334	11.036	-0.867372	down	0.0220192	0.163053	LOC104895340	dof zinc finger protein DOF3.5
gene1147	21.006	20.047	16.031	8.862	7.946	5.817	-1.33505	down	0.0384234	0.232353	LOC104895348	dof zinc finger protein DOF3.5
gene1150	4.111	0	6.971	0.925	17.97	3.035	0.984494	up	0.274614	0.651991	LOC104895354	ABC transporter G family member 22-like
gene1152	12.323	19.001	9.08	11.76	5.573	5.648	-0.813975	down	0.0182977	0.145915	LOC109134872	uncharacterized protein LOC109134872
gene1153	386.605	286.228	258.426	129.523	122.407	175.038	-1.12505	down	7.12346e-05	0.00186026	LOC104895362	protein MKS1
gene1154	0	8.24	0	2.55	0	0	-1.69098	down	1	1	LOC104895373	uncharacterized protein LOC104895373
gene1155	145.571	17.772	67.429	52.062	46.027	58.961	-0.555235	down	0.0451404	0.258706	LOC104895380	uncharacterized protein LOC104895380 isoform X1
gene1156	20.785	21.158	29.609	14.03	18.172	16.883	-0.543682	down	0.147072	0.490922	LOC104895405	L-type lectin-domain containing receptor kinase S.6
gene1157	213.597	226.173	223.672	215.56	207.103	257.261	0.035403	up	0.903924	1	LOC104895438	uncharacterized protein LOC104895438 isoform X3
gene1158	133.956	119.186	89.674	164.18	149.356	331.892	0.912816	up	0.010147	0.0964422	LOC104895430	probable NAD(P)H dehydrogenase subunit CRR3, chloroplastic
gene1159	534.252	372.825	412.4	359.227	295.28	287.943	-0.485477	down	0.0484046	0.26818	LOC104895415	protein MITOFERRINLIKE 1, chloroplastic
gene1160	1421.85	1449.77	1362.11	1489.77	1049.25	1117.52	-0.211448	down	0.294615	0.674262	LOC104895448	glycine-rich RNA-binding protein RZ1A
gene1161	2295.97	1387.98	1034.61	888.881	726.265	719.334	-1.01524	down	7.00425e-05	0.00183163	LOC104895459	U-box domain-containing protein 27
gene1162	15.892	4.522	21.092	11.193	5.576	11.48	-0.555071	down	0.11554	0.441363	LOC104895469	wall-associated receptor kinase-like 2 isoform X2
gene1163	63.774	85.702	78.798	92.242	145.9	74.423	0.453385	up	0.204573	0.577572	LOC104895484	wall-associated receptor kinase-like 22 isoform X4
gene1165	692.747	843.715	859.742	841.019	831.552	707.613	-0.00967762	down	0.759681	0.954636	LOC104895498	CDP-diacylglycerol--serine O-phosphatidyltransferase 1 isoform X1
gene1166	433.107	267.878	745.946	488.495	332.881	444.42	-0.192951	down	0.328714	0.709525	LOC104895523	berberine bridge enzyme-like 21
gene1169	133.514	181.278	133.082	200.47	145.68	153.922	0.159042	up	0.772346	0.95912	LOC104895537	NAC domain-containing protein 76
gene1171	99.528	159.206	119.277	123.908	84.783	102.891	-0.278814	down	0.282493	0.66098	LOC104895551	NAC domain-containing protein 76
gene1173	647.89	608.912	589.253	568.505	468.797	453.611	-0.308249	down	0.160316	0.513344	LOC104895565	uncharacterized protein LOC104895565
gene1174	2928.93	3068.36	3116.71	3365.68	3598.25	3372.22	0.181543	up	0.686129	0.92466	LOC104895572	RNA-binding protein 2
gene1180	24732.3	5113.61	16297.8	5418.26	31726	13265	0.127554	up	0.857174	0.992003	LOC104895608	extensin-1
gene1182	785.94	792.098	596.826	900.855	629.862	820.561	0.11252	up	0.866401	0.995801	LOC104895619	serine/threonine-protein kinase STY46-like isoform X3
gene1183	8110.23	10068	5611.1	16259.5	13929.1	16649.2	0.977356	up	0.00064235	0.0115454	LOC104895630	serine decarboxylase
gene1186	192.983	120.272	144.691	142.012	156.619	133.396	-0.0840554	down	0.600578	0.882228	LOC104895637	protein ROOT PRIMORDIUM DEFECTIVE 1
gene1188	968.103	1615.35	461.934	1270.89	1290.3	1340.07	0.357314	up	0.275848	0.653697	LOC104895650	galactinol--sucrose galactosyltransferase
gene1189	1272.15	1188.91	1502.58	1465.52	1145.01	1311.99	-0.0150462	down	0.746964	0.949302	LOC104895660	transcription factor VIP1
gene1192	3242.66	5700.48	5425.06	7232.82	3905.93	4504.94	0.122701	up	0.844329	0.986551	LOC104895671	vacuolar iron transporter homolog 4
gene1193	176.472	201.42	292.316	648.205	575.459	731.863	1.54487	up	8.26281e-07	4.00422e-05	LOC104895679	vacuolar iron transporter homolog 4
gene1195	18.53	36.377	18.855	45.026	7.477	8.21	-0.28086	down	0.781591	0.962392	LOC104896918	uncharacterized protein LOC104896918
gene1196	6.499	0	3.306	21.933	9.834	25.195	2.53804	up	0.00320804	0.0405872	LOC104896921	uncharacterized protein LOC104896921
gene1197	182.683	398.484	374.819	414.393	299.086	275.324	0.0486935	up	0.964145	1	LOC104895690	vacuolar iron transporter homolog 3
gene1204	247.174	492.393	256.64	829.078	414.722	469.335	0.78212	up	0.0102386	0.0969751	LOC104895701	vacuolar iron transporter homolog 2
gene1207	10393	10960	10555.8	12940.5	17836.6	19918	0.66789	up	0.0262543	0.183626	LOC104895711	cytochrome b-c1 complex subunit 6
gene1208	343.368	308.956	277.327	428.768	497.922	520.573	0.638564	up	0.0428786	0.249554	LOC104895720	putative methyltransferase At1g22800
gene1209	1487.33	1626.37	1445.15	1567.26	1406.68	1364.51	-0.071486	down	0.594628	0.880157	LOC104895729	ubiquitin carboxyl-terminal hydrolase FAM188A
gene1211	591.368	353.556	527.768	625.927	396.382	729.01	0.249986	up	0.515058	0.835319	LOC104895737	fructose-1,6-bisphosphatase, cytosolic
gene1214	1853.4	2068.52	1911.54	2025.06	1783.39	1633.14	-0.100321	down	0.519506	0.838205	LOC104895747	exocyst complex component SEC5A
gene1215	2148.04	2092.71	2104.56	2563.37	2926.05	2892.64	0.401612	up	0.225742	0.607132	LOC104895756	sm-like protein LSM3A
gene1218	1018.18	1347.61	1424.27	1502.91	1158.92	1281.77	0.0572947	up	0.952704	1	LOC104895765	trihelix transcription factor GT-2
gene1221	4874.8	5347.95	5963.98	5677.23	3334.1	4592.85	-0.250762	down	0.225903	0.607132	LOC104895773	tubby-like F-box protein 8
gene1222	1.941	0	1.975	0	0	0	-10.3513	down	0.504132	0.827695	LOC104897103	uncharacterized protein LOC104897103
gene1226	126.803	153.212	43.009	157.753	189.365	191.4	0.737348	up	0.0200759	0.152679	LOC104895780	uncharacterized protein LOC104895780 isoform X2
gene1228	1992.13	1225.43	1206.41	1132.94	923.096	1000.2	-0.533583	down	0.0259804	0.181967	LOC104895802	uncharacterized protein LOC104895802
gene1234	6888.61	5970.7	5663.07	5281.06	5340.41	3965.41	-0.344597	down	0.118933	0.448202	LOC104895811	glucose-6-phosphate 1-dehydrogenase, cytoplasmic
gene1235	7926.55	7941.37	8553.19	6959.48	12762.7	11039.3	0.332999	up	0.341195	0.72367	LOC104895821	hypothetical protein PHAVU_011G069500g, partial
gene1236	117.672	80.211	146.947	70.4	171.312	87.386	-0.0673674	down	0.607466	0.88657	LOC104895826	uncharacterized protein LOC104895826 isoform X2
gene1237	1688.59	1109.24	1556.58	1673.91	2580.4	2228.36	0.574109	up	0.0644738	0.320228	LOC104895841	early nodulin-like protein 1
gene1238	944.255	1017.34	1166.38	1086.11	1065.28	961.775	-0.0068497	down	0.763844	0.955133	LOC104895850	sterol 3-beta-glucosyltransferase UGT80B1
gene1240	394.401	463.239	413.075	362.751	492.589	382.446	-0.0378785	down	0.682892	0.922807	LOC104895857	GTP-binding protein BRASSINAZOLE INSENSITIVE PALE GREEN 2, chloroplastic isoform X1
gene1242	902.263	950.036	1045	1090.32	870.33	1202.02	0.126432	up	0.84733	0.987074	LOC104895875	G-box-binding factor 4-like
gene1243	851.91	916.135	844.112	994.223	907.46	823.181	0.0609425	up	0.973977	1	LOC104895889	GPI mannosyltransferase 3
gene1245	758.188	814.05	732.049	915.484	686.655	722.226	0.0125162	up	0.834984	0.98292	LOC104895896	sister-chromatid cohesion protein 3
gene1247	289.755	288.018	233.877	251.694	261.464	238.338	-0.111092	down	0.519746	0.838205	LOC104895907	sterol 3-beta-glucosyltransferase UGT80B1 isoform X1
gene1249	1001.3	1028.17	838.177	845.127	557.668	642.736	-0.487391	down	0.0413	0.2437	LOC104895916	aspartic proteinase Asp1
gene1251	1685.9	1780.61	1920.69	1807.1	2002.06	1831.54	0.0663356	up	0.975818	1	LOC104895920	uncharacterized protein LOC104895920
gene1252	1013.49	735.562	585.002	940.301	1304.92	1310.35	0.607247	up	0.0523061	0.281882	LOC104895925	thioredoxin Y1, chloroplastic
gene1253	71.757	110.204	86.425	98.845	76.818	107.055	0.0750535	up	1	1	LOC104895933	protein SET DOMAIN GROUP 41 isoform X2
gene1255	3048.44	1718.38	4424.43	2222	3270.52	3181.57	-0.0835472	down	0.533257	0.845414	LOC104895943	stress protein DDR48
gene1256	443.231	409.978	559.47	263.195	922.537	276.542	0.0497799	up	0.906039	1	LOC104895948	glycine-rich cell wall structural protein 1.8
gene1259	184.111	108.767	98.873	144.983	82.545	178.438	0.0514216	up	1	1	LOC104895972	abscisic stress-ripening protein 3 isoform X2
gene1264	8438.44	2741.62	9799.14	2618.24	12136.9	6888.83	0.0450073	up	0.872585	0.997504	LOC104895990	abscisic stress-ripening protein 2
gene1265	7879.94	4393.04	6369.71	6850.11	8048.88	9154.37	0.367628	up	0.267629	0.644112	LOC104895999	abscisic stress-ripening protein 2
gene1267	773.502	629.267	839.914	748.561	883.665	789.898	0.111047	up	0.897057	1	LOC104896010	glycosylphosphatidylinositol anchor attachment 1 protein
gene1268	5689.98	4557.44	5747.54	3366.51	4166.11	2778.87	-0.633364	down	0.00781931	0.079139	LOC104896016	cellulose synthase A catalytic subunit 2
gene1270	99.025	79.392	95.423	84.546	133.633	78.45	0.115325	up	0.899495	1	LOC104896025	uncharacterized protein LOC104896025 isoform X5
gene1273	1174.88	1345.55	1212.32	1320.46	1778.71	1535.54	0.312242	up	0.377855	0.757159	LOC104896055	retinol dehydrogenase 11
gene1274	2502.92	2636.25	2070.76	3001.66	4286.78	4076.45	0.656525	up	0.0293881	0.19697	LOC104896085	soluble inorganic pyrophosphatase 6, chloroplastic
gene1275	1480.66	1739.77	1523.03	1793.07	1986.65	1804.4	0.235388	up	0.544508	0.851583	LOC104896095	polypyrimidine tract-binding protein homolog 3
gene1276	204.811	223.375	138.934	140.015	164.226	261.757	-0.00285706	down	0.809332	0.974661	LOC104896104	5-formyltetrahydrofolate cyclo-ligase-like protein COG0212
gene1279	132.969	80.374	58.685	80.019	111.51	31.941	-0.283671	down	0.291847	0.670593	LOC104896121	ethylene-responsive transcription factor ABR1
gene1280	713.793	668.991	561.889	530.504	561.8	488.275	-0.299074	down	0.175207	0.53584	LOC104896131	protein S-acyltransferase 8 isoform X1
gene1281	1859.26	2058.85	1921.74	1831.68	1348.54	1118.91	-0.441887	down	0.0554387	0.292263	LOC104896145	5'-3' exoribonuclease 3 isoform X1
gene1285	490.759	519.824	466.482	511.191	704.905	637.535	0.32762	up	0.361467	0.743041	LOC104896156	histone-lysine N-methyltransferase ASHH1
gene1288	3.087	3.366	3.141	2.083	0	0	-2.20184	down	0.631123	0.892901	LOC104897439	uncharacterized protein LOC104897439
gene1289	4388.55	2321.58	3463.61	1113.98	9454.77	3785.91	0.496668	up	0.124273	0.457118	LOC104896161	MLP-like protein 28
gene1290	293.503	347.942	220.74	277.064	150.184	244.998	-0.359007	down	0.143795	0.484771	LOC104896165	leucine-rich repeat receptor protein kinase EMS1
gene1292	0	0	2.362	0.783	0	0	-1.58924	down	1	1	LOC104897464	uncharacterized protein LOC104897464
gene1295	7648.9	7703.97	7464.25	8701.44	1989.01	5831.02	-0.465774	down	0.047155	0.264704	LOC104896177	peroxidase 12
gene1296	3418.05	2085.18	2172.44	1785.1	3222.94	2367.63	-0.0575187	down	0.626413	0.892901	LOC104896185	peroxidase 12
gene1298	23820.8	32703.1	23281	27255.6	24650.8	18795.2	-0.174734	down	0.355929	0.737039	LOC104896191	peroxidase 12
gene1300	19904.9	12077	12822.4	11665.6	18814.9	11245.6	-0.10269	down	0.512587	0.834034	LOC104896200	peroxidase 12
gene1302	7730.72	4087.66	6025.94	6301.56	8653.37	7503.54	0.331794	up	0.328861	0.709638	LOC104896205	peroxidase 12
gene1305	0.635	0.693	11.63	0	0	0	-12.0769	down	4.27402e-06	0.000165614	LOC104897580	uncharacterized protein LOC104897580
gene1307	75.163	48.44	114.72	80.712	203.34	158.937	0.894344	up	0.0196344	0.150337	LOC104896210	light-harvesting complex-like protein OHP2, chloroplastic
[truncated: 18,150 more rows]

## Sheet: AS25_vs_Control.all.exp.2
Table S5. The FPKM value and annotation of identified genes in the roots of sugar beet response to neutral salt and alkaline salt treatment
[truncated: 18,996 more rows]

[truncated: 1 more sheets: AS100_vs_Control.all.exp.2]
