# Supplementary material for: Physiological and Transcriptome Analysis of Sugar Beet Reveals Different Mechanisms of Response to Neutral Salt and Alkaline Salt Stresses
Source: Front Plant Sci. 2020 Oct 19;11:571864. doi: 10.3389/fpls.2020.571864 (PMC7604294; doi:10.3389/fpls.2020.571864)
Supplement: Supplementary Table 6 — The list of differentially expressed genes in the leaves of sugar beet response to neutral salt and alkaline salt treatments. [file Table_6.XLS]

## Sheet: NS25_vs_Control.DEG.2
Table S6. The list of differentially expressed genes in the leaves of sugar beet response to neutral salt and alkaline salt treatments
Geneid	Control-1	Control-2	Control-3	N25-1	N25-2	N25-3	logFC	type	pvalue	qvalue	Gene_ID	Function
gene4	0	0	0	4.999	2.377	25.029	13.3991	up	0.000440227	0.012289	LOC104887356	PREDICTED: ethylene-responsive transcription factor ERF014
gene109	3.025	2.849	1.138	1.122	16.001	14.298	2.16335	up	0.000917882	0.0218722	LOC104893923	PREDICTED: heat shock 70 kDa protein-like
gene113	25.273	13.389	14.263	17.577	93.587	86.401	1.90025	up	0.000115102	0.00428411	LOC104894257	PREDICTED: serine/threonine-protein phosphatase PP-Z1
gene176	7.701	0	1.086	8.569	4.074	21.451	1.95571	up	0.0010886	0.0247873	LOC104899275	PREDICTED: DNA-directed RNA polymerases II and IV subunit 5A
gene231	6.127	1.731	2.075	6.136	18.15	12.412	1.88508	up	0.000197538	0.00660443	LOC104903969	PREDICTED: probable L-gulonolactone oxidase 4
gene236	4.986	3.522	10.317	14.795	23.738	18.518	1.59945	up	0.000632148	0.0163583	LOC104904572	PREDICTED: uncharacterized protein LOC104904572
gene250	652.566	617.853	804.544	250.99	329.722	425.555	-1.04407	down	0.00012127	0.00444716	LOC104905523	PREDICTED: homeobox-leucine zipper protein ATHB-12
gene264	78.564	44.216	82.905	31.273	31.761	27.821	-1.17877	down	0.000158061	0.00553976	LOC104906515	PREDICTED: ras-related protein RABA3
gene310	33.461	32.947	41.2	76.725	73.486	109.385	1.27046	up	2.22069e-05	0.00106563	LOC104883533	PREDICTED: calcineurin B-like protein 4
gene315	50.547	39.276	48.968	22.498	21.391	24.747	-1.01584	down	0.000868633	0.0208988	LOC104883920	PREDICTED: O-acyltransferase WSD1-like isoform X1
gene328	658.041	255.626	393.25	191.651	120.223	180.875	-1.40724	down	5.26971e-07	3.97372e-05	LOC104885117	PREDICTED: cyclic nucleotide-gated ion channel 1
gene410	15.752	14.58	15.94	48.354	70.111	81.43	2.11096	up	1.49888e-10	2.58505e-08	LOC104886974	PREDICTED: 1-aminocyclopropane-1-carboxylate synthase
gene464	106.412	24.379	52.586	19.202	28.602	26.801	-1.29743	down	3.78042e-05	0.00166712	LOC104887375	PREDICTED: U-box domain-containing protein 33 isoform X1
gene496	60.729	156.449	169.34	91.426	15.118	28.948	-1.51231	down	0.000155255	0.00545239	LOC104887667	PREDICTED: putative ripening-related protein 1
gene503	0.708	0	0	0	6.741	4.303	3.95766	up	0.00175631	0.0360299	LOC104887718	PREDICTED: probable LRR receptor-like serine/threonine-protein kinase At4g36180
gene526	69.702	58.566	52.294	118.263	150.713	147.381	1.20531	up	1.41815e-05	0.000722303	LOC104887915	PREDICTED: cytochrome P450 83B1-like
gene589	6.977	7.582	64.813	48.969	143.654	33.704	1.51167	up	9.97089e-07	7.0317e-05	LOC104888569	PREDICTED: (+)-neomenthol dehydrogenase
gene608	78.197	26.723	44.679	17.359	30.328	25.284	-1.03568	down	0.000285559	0.00875732	LOC104888712	PREDICTED: uncharacterized protein LOC104888712
gene611	29.119	3.322	10.207	5.837	2.679	3.481	-1.82955	down	1.34786e-07	1.18578e-05	LOC104888770	PREDICTED: O-glucosyltransferase rumi homolog
gene617	0.994	0	1.121	3.317	0.526	18.619	3.4069	up	5.69587e-07	4.22197e-05	LOC104888816	PREDICTED: kinesin-like protein KIN-7F
gene640	325.834	385.151	317.148	47.234	43.012	50.87	-2.86505	down	3.9405e-22	4.28997e-19	LOC104888997	PREDICTED: purple acid phosphatase
gene656	254.934	312.535	694.368	593.147	978.568	1107.62	1.08635	up	0.000103972	0.00392859	LOC104889126	PREDICTED: putative germin-like protein 2-1
gene697	224.93	28.714	21.411	82.928	263.78	244.309	1.10347	up	0.000174926	0.00601664	LOC104889455	PREDICTED: lectin isoform X2
gene698	68.162	14.191	20.245	59.081	392.457	313.238	2.898	up	7.46361e-21	6.84256e-18	LOC104889464	PREDICTED: putative disease resistance protein RGA3
gene733	21.344	11.903	22.188	13.125	7.131	3.983	-1.19337	down	0.00246228	0.0474977	LOC104889829	PREDICTED: cytosolic sulfotransferase 5-like
gene735	381.114	254.825	423.582	168.339	181.601	135.557	-1.12587	down	0.000231731	0.0074889	LOC104890830	PREDICTED: cytosolic sulfotransferase 15-like
gene784	36.575	7.382	21.623	50.389	29.483	116.437	1.58175	up	5.30233e-05	0.0022149	LOC104891295	PREDICTED: aspartyl protease AED3
gene824	57.33	34.711	87.815	95.691	103.979	203.249	1.16363	up	0.000543455	0.0145638	LOC104891568	PREDICTED: putative clathrin assembly protein At4g40080
gene850	10100.4	12436.8	10953.9	26695.5	24683.8	29308.1	1.26857	up	3.21634e-06	0.000203729	LOC104891723	PREDICTED: shematrin-like protein 2
gene877	72.864	70.432	110.373	298.714	302.273	471.971	2.08056	up	2.08974e-11	4.13651e-09	LOC104891980	PREDICTED: protein EXORDIUM-like 2
gene879	174.585	109.621	227.153	1667.49	1670.09	2328.43	3.46992	up	6.6575e-30	1.44959e-26	LOC104891989	PREDICTED: protein EXORDIUM
gene881	63.536	56.516	82.335	295.893	465.567	579.219	2.72776	up	5.37096e-17	3.11856e-14	LOC104891996	PREDICTED: protein EXORDIUM
gene882	34.075	21.882	36.712	20.682	154.039	51.774	1.28929	up	0.000466907	0.0129096	LOC104892004	PREDICTED: protein EXORDIUM
gene884	1796.9	2610.83	2306.21	9076.69	8288.17	14280.9	2.23678	up	1.91552e-15	8.34161e-13	LOC104892013	PREDICTED: protein EXORDIUM
gene897	3.334	5.494	14.423	27.203	35.857	7.879	1.60916	up	1.91504e-05	0.000942321	LOC104892116	PREDICTED: 7-deoxyloganetin glucosyltransferase
gene969	150.765	50.241	67.274	31.212	31.796	40.589	-1.37273	down	4.32707e-06	0.000260807	LOC104892694	PREDICTED: probable glucan 1,3-beta-glucosidase A
gene1031	31.622	17.869	44.868	4.021	22.941	2.745	-1.66726	down	2.8998e-05	0.0013434	LOC104893134	PREDICTED: cytochrome P450 71A1-like
gene1083	0	29.994	42.6	37.625	58.235	75.667	1.24048	up	0.000356902	0.010431	LOC104894581	PREDICTED: uncharacterized protein LOC104894581 isoform X4
gene1161	339.807	288.038	367.547	598.692	1033.6	956.592	1.37899	up	9.77337e-07	6.92042e-05	LOC104895459	PREDICTED: U-box domain-containing protein 27
gene1180	191.236	204.594	312.236	376.012	335.901	746.625	1.04256	up	0.000323544	0.00960106	LOC104895608	PREDICTED: extensin-1
gene1238	1.839	2.021	3.229	3.411	8.215	5.796	1.29689	up	0.0021719	0.0427002	LOC104895850	PREDICTED: sterol 3-beta-glucosyltransferase UGT80B1
gene1259	2.758	0.177	0.142	0.977	1.724	7.747	1.76264	up	5.41486e-05	0.00225111	LOC104895972	PREDICTED: abscisic stress-ripening protein 3 isoform X2
gene1296	2.975	2.102	3.918	0.552	0	0.502	-3.08963	down	0.00257786	0.0494534	LOC104896185	PREDICTED: peroxidase 12
gene1298	62.81	23.785	23.387	13.69	13.016	17.053	-1.32956	down	0.000119618	0.00440511	LOC104896191	PREDICTED: peroxidase 12
gene1372	14.919	8.721	8.709	8.587	37.011	28.66	1.19875	up	0.00108801	0.0247873	LOC104897967	PREDICTED: uncharacterized protein LOC104897967 isoform X1
gene1444	0	0	0	7.706	0	8.769	12.4233	up	3.97189e-11	7.43938e-09	LOC104898699	PREDICTED: uncharacterized protein LOC104898699
gene1478	0	0	0	7.352	0	15.445	12.8918	up	1.59135e-10	2.69124e-08	LOC104898841	PREDICTED: uncharacterized protein LOC104898841 isoform X1
gene1556	3.968	1.868	8.21	10.301	18.889	21.434	1.84944	up	4.3778e-05	0.00189014	LOC104899245	PREDICTED: cyclin-A1-4
gene1621	33.171	4.754	4.341	1.605	0.509	4.383	-2.70109	down	1.883e-08	2.03727e-06	LOC104900984	PREDICTED: MLO-like protein 9
gene1665	12.138	42.871	60.672	127.351	136.22	386.422	2.49024	up	1.40728e-16	7.66042e-14	LOC104901642	PREDICTED: squalene monooxygenase
gene1669	164.813	189.599	167.417	501.284	591.203	688.448	1.77098	up	4.21742e-10	6.33304e-08	LOC104901672	PREDICTED: probable xyloglucan glycosyltransferase 9
gene1680	1.687	0.953	5.712	6.382	13.208	3.076	1.44001	up	0.0012328	0.0274605	LOC104901761	PREDICTED: kinesin-like protein KIN-7N
gene1720	85.179	201.767	288.414	456.098	392.321	522.222	1.25231	up	8.07928e-06	0.000458413	LOC104902080	PREDICTED: cinnamoyl-CoA reductase 1
gene1735	491.749	519.475	850.029	1570.11	1481.12	1252	1.20915	up	1.06723e-05	0.000575544	LOC104902217	PREDICTED: zinc finger protein ZAT10
gene1794	574.636	312.912	414.316	692.858	1304.42	1466.94	1.41195	up	4.22167e-07	3.25386e-05	LOC104902677	PREDICTED: uncharacterized protein LOC104902677
gene2617	24.153	16.058	15.234	15.019	38.331	80.592	1.27243	up	0.000248374	0.00786624	LOC104903266	PREDICTED: omega-3 fatty acid desaturase, chloroplastic
gene2618	777.622	818.774	1195.21	3328.47	3281.36	4046.68	1.93257	up	2.73012e-12	6.42648e-10	LOC104903273	PREDICTED: zinc finger CCCH domain-containing protein 29
gene2619	16.16	5.553	8.873	15.066	14.786	35.834	1.10264	up	0.00174959	0.0360239	LOC104903279	PREDICTED: flavonol synthase/flavanone 3-hydroxylase
gene2639	46	35.679	35.97	4.015	30.219	11.573	-1.36079	down	3.87655e-06	0.000238569	LOC109134462	PREDICTED: uncharacterized protein LOC109134462 isoform X1
gene2659	723.65	725.601	1143.81	1717.97	3043.01	4582.85	1.84936	up	4.50624e-11	8.35045e-09	LOC104903543	PREDICTED: nematode resistance protein-like HSPRO2
gene2715	104.473	219.284	272.889	504.87	369.493	371.897	1.06265	up	0.000408159	0.0116112	LOC104903994	PREDICTED: 18.2 kDa class I heat shock protein
gene2723	380.977	176.686	118.31	335.447	408.426	625.355	1.01832	up	0.000201409	0.00665721	LOC104904063	PREDICTED: glucan endo-1,3-beta-glucosidase
gene2748	193.89	222.884	225.493	528.304	498.407	553.347	1.29873	up	2.95038e-06	0.000191051	LOC104904256	PREDICTED: expansin-A4
gene2906	1154.75	392.121	430.007	270.975	73.414	207.545	-1.84065	down	1.61111e-10	2.69846e-08	LOC104905802	PREDICTED: cell number regulator 10
gene2911	88.381	19	21.685	12.828	2.033	15.569	-2.08443	down	1.51103e-05	0.000762915	LOC104905832	PREDICTED: probable carboxylesterase 17
gene3021	0	0	0	20.494	4.871	41.975	14.4543	up	0.000440227	0.012289	LOC104906809	PREDICTED: polcalcin Che a 3
gene3026	1742.06	2205.58	2206.16	4456.05	4018.55	5570.2	1.19049	up	1.53744e-05	0.000774007	LOC104906830	PREDICTED: probable calcium-binding protein CML18
gene3176	0.938	0	0	5.219	3.97	9.502	4.31224	up	0.000205502	0.00677961	LOC104908049	PREDICTED: ras-related protein RABA4d
gene3195	36.106	28.143	25.294	88.666	32.931	127.374	1.47529	up	1.4094e-05	0.000719952	LOC104908228	PREDICTED: uncharacterized protein LOC104908228
gene3209	0	0	0	2.612	0	5.35	11.3745	up	0.000807082	0.0198008	LOC104908338	PREDICTED: uncharacterized protein LOC104908338 isoform X1
gene3224	527.872	316.49	377.818	232.091	175.719	119.981	-1.21141	down	2.97718e-05	0.00137558	LOC104908446	PREDICTED: adenine/guanine permease AZG1
gene3233	12.082	14.224	24.433	9.523	3.728	8.159	-1.24469	down	0.00134301	0.0292789	LOC104908534	PREDICTED: endo-1,3;1,4-beta-D-glucanase isoform X1
gene3248	63.529	54.285	65.342	22.804	18.971	39.441	-1.17321	down	9.765e-05	0.00372203	LOC104908673	PREDICTED: RNA-dependent RNA polymerase 6
gene3251	10.429	0.982	2.354	13.152	48.547	64.084	3.19158	up	8.75867e-19	6.35697e-16	LOC104908703	PREDICTED: uncharacterized protein LOC104908703
gene3262	1.871	1.322	2.64	1.041	10.89	7.109	1.70621	up	0.00225955	0.0442734	LOC104908837	PREDICTED: phospholipase D alpha 1
gene3280	10138.3	19238.6	16702.3	39525.2	25488	41178.8	1.20449	up	1.05391e-05	0.000571904	LOC104908992	PREDICTED: 14 kDa proline-rich protein DC2.15
gene3290	1292.71	1532.77	1431.45	654.26	796.257	624.453	-1.03672	down	8.19486e-05	0.00319343	LOC104909043	PREDICTED: sucrose-phosphate synthase
gene3310	5.406	6.943	9.429	19.14	15.598	31.859	1.61245	up	2.57732e-05	0.00121336	LOC104882837	PREDICTED: 8-amino-7-oxononanoate synthase isoform X1
gene3342	21.64	20.382	13.569	37.458	17.807	112.036	1.58947	up	0.000503459	0.0137044	LOC104883082	PREDICTED: ethylene-responsive transcription factor ERF003
gene3371	192.33	19.882	53.828	13.92	19.025	29.302	-2.09551	down	1.98734e-10	3.23527e-08	LOC104884530	PREDICTED: probable WRKY transcription factor 40
gene3437	4.785	5.633	7.201	16.861	27.843	179.33	3.66829	up	1.46323e-19	1.21372e-16	LOC104885190	PREDICTED: bark storage protein A
gene3441	621.897	520.49	597.124	1068.36	1361.14	1456.17	1.15948	up	2.20323e-05	0.00106311	LOC104885211	PREDICTED: protein NRT1/ PTR FAMILY 1.1-like
gene3477	4.104	3.624	6.369	0	1.628	1.559	-2.14407	down	0.00119995	0.0268663	LOC104885478	PREDICTED: peptidyl-tRNA hydrolase 2, mitochondrial isoform X2
gene3490	46.972	17.162	32.906	46.861	107.104	60.705	1.14544	up	0.000330447	0.00977259	LOC104885587	PREDICTED: ankyrin repeat-containing protein At5g02620
gene3493	121.705	44.134	53.624	28.244	5.853	21.755	-1.97424	down	1.36591e-10	2.37928e-08	LOC104885603	PREDICTED: ankyrin repeat-containing protein At5g02620 isoform X2
gene3553	263.299	375.167	421.727	124.591	183.323	206.891	-1.04222	down	6.50584e-05	0.00265399	LOC104886428	PREDICTED: vacuolar-processing enzyme gamma-isozyme
gene3563	0	6.761	8.348	1.937	0.46	0.441	-2.41122	down	0.0002942	0.008897	LOC104886476	PREDICTED: uncharacterized protein LOC104886476
gene3616	33.263	11.189	17.877	3.525	0	11.231	-2.07838	down	0.000386835	0.011101	LOC104886546	PREDICTED: uncharacterized protein LOC104886546
gene3666	1587.8	353.152	513.768	281.594	275.9	422.012	-1.32543	down	3.15312e-06	0.000201927	LOC104886592	PREDICTED: probable WRKY transcription factor 50 isoform X1
gene3693	757.205	823.781	751.7	439.742	362.55	265.93	-1.12678	down	7.53073e-05	0.00297455	LOC104886615	PREDICTED: glutaredoxin-C6
gene3739	12.99	9.176	14.661	46.976	56.117	110.743	2.53757	up	2.45407e-11	4.64645e-09	LOC104886687	PREDICTED: leucine-rich repeat extensin-like protein 4
gene3862	33.216	6.517	17.703	24.641	34.166	77.571	1.24754	up	0.000408615	0.0116112	LOC104886806	PREDICTED: coiled-coil domain-containing protein 94 homolog
gene3950	1.452	0	0	1.616	6.147	25.01	4.49355	up	7.15899e-05	0.00286911	LOC104886931	PREDICTED: keratin, type I cytoskeletal 9-like
gene3958	52.75	104.076	74.935	189.251	194.372	255.187	1.46274	up	1.05718e-06	7.39556e-05	LOC104886921	PREDICTED: probable receptor-like protein kinase At5g59700
gene3961	44.18	15.04	27.636	6.515	21.963	3.774	-1.42915	down	3.8342e-05	0.00168232	LOC104886934	PREDICTED: chalcone--flavonone isomerase
gene4017	7.652	7.722	17.274	7.299	41.637	36.542	1.38848	up	0.00140227	0.0303808	LOC104886978	PREDICTED: pentatricopeptide repeat-containing protein At2g39620
gene4064	287.189	88.407	327.923	63.417	26.01	59.992	-2.2352	down	7.72976e-13	1.94483e-10	LOC104887022	PREDICTED: major allergen Mal d 1-like
gene4112	87.731	85.705	80.058	144.877	212.3	208.457	1.15791	up	4.83983e-05	0.00204564	LOC104887087	PREDICTED: probable potassium transporter 13 isoform X1
gene4121	71.537	71.242	52.945	11.745	38.464	34.449	-1.20907	down	0.00027828	0.00859462	LOC109134483	PREDICTED: uncharacterized protein LOC109134483
gene4128	12.479	6.611	12.324	72.9	194.735	480.322	4.57334	up	3.82579e-30	1.33283e-26	LOC104887095	PREDICTED: calcium-binding protein CML39
gene4197	25.788	36.432	63.348	92.839	110.739	104.486	1.29474	up	0.000120904	0.00444309	LOC104887145	PREDICTED: cytosolic sulfotransferase 5-like isoform X1
gene4244	138.632	99.938	180.582	388.827	332.02	718.954	1.78032	up	1.84672e-10	3.06361e-08	LOC104887218	PREDICTED: uncharacterized protein LOC104887218
gene4249	10.698	1.889	12.075	8.185	18.393	72.471	2.00572	up	2.00846e-07	1.66597e-05	LOC104887222	PREDICTED: uncharacterized protein LOC104887222
gene4258	105.643	125.175	133.658	251.225	223.539	301.178	1.09012	up	0.000135305	0.00484953	LOC104887228	PREDICTED: probable inactive receptor kinase At5g16590
gene4297	236.724	191.807	247.536	275.037	600.35	858.642	1.35889	up	3.17843e-06	0.000202803	LOC104887253	PREDICTED: transcription initiation factor TFIID subunit 8
gene4364	165.595	231.43	213.027	557.753	466.255	798.102	1.5786	up	2.44773e-08	2.55293e-06	LOC104887298	PREDICTED: lamin-like protein
gene4410	14.09	5.429	7.228	0.713	0	1.946	-3.32896	down	6.87921e-07	4.99287e-05	LOC104887404	PREDICTED: hypersensitive-induced response protein 1
gene4412	1250.79	1077.45	1159.82	674.961	451.251	590.835	-1.0225	down	0.000169135	0.00586885	LOC104887405	PREDICTED: hypersensitive-induced response protein 1
gene4424	103.727	13.322	93.659	952.765	1580.3	3262.86	4.7817	up	7.92841e-48	6.90525e-44	LOC104887413	PREDICTED: probable xyloglucan endotransglucosylase/hydrolase protein 23
gene4425	51.602	26.169	22.4	89.811	93.791	237.222	2.07072	up	5.16271e-10	7.43217e-08	LOC104887412	PREDICTED: probable xyloglucan endotransglucosylase/hydrolase protein 23
gene4428	301.951	180.344	274.303	415.216	655.808	703.717	1.23001	up	1.15368e-05	0.000614554	LOC104887417	PREDICTED: myosin-4 isoform X1
gene4431	21.493	8.097	12.938	20.727	71.249	53.7	1.77621	up	2.09896e-05	0.00101843	LOC104887419	PREDICTED: uncharacterized protein LOC104887419
gene4432	36.077	15.182	23.392	30.75	84.461	75.42	1.35251	up	3.9044e-05	0.00170881	LOC104887420	PREDICTED: uncharacterized protein LOC104887420
gene4446	1181.29	102.574	219.974	48.475	136.048	163.039	-2.11329	down	4.50177e-14	1.42575e-11	LOC104887467	PREDICTED: AAA-ATPase At3g28580-like
gene4550	38.865	72.099	70.893	112.704	133.74	185.305	1.24737	up	1.74927e-05	0.000868108	LOC104887539	PREDICTED: aspartyl protease AED3
gene4598	18.854	11.838	14.186	67.6	52.453	183.901	2.75969	up	2.69014e-16	1.30165e-13	LOC104887616	PREDICTED: cytosolic sulfotransferase 5-like
gene4601	7774.2	4266.09	3221.36	2475.08	1041.46	1436.41	-1.62355	down	7.35646e-09	8.83739e-07	LOC104887596	PREDICTED: probable carboxylesterase 17
gene4633	705.018	886.209	1149.73	675.636	242.831	416.81	-1.03754	down	0.000183967	0.00627108	LOC104887634	PREDICTED: expansin-A4
gene4653	35.001	15.049	46.374	42.334	67.621	132.565	1.33061	up	0.000191549	0.0064757	LOC104887651	PREDICTED: probable sugar phosphate/phosphate translocator At2g25520
gene4666	82.846	19.507	18.182	6.402	12.174	22.145	-1.56554	down	6.80939e-05	0.00276396	LOC104887665	PREDICTED: putative UPF0481 protein At3g02645
gene4667	159.464	28.16	47.04	6.049	17.255	9.178	-2.85277	down	2.29667e-11	4.44508e-09	LOC104887813	PREDICTED: UPF0481 protein At3g47200-like
gene4674	36.655	23.386	37.367	67.102	61.298	141.329	1.46937	up	1.08433e-05	0.000582963	LOC104887671	PREDICTED: TATA-binding protein-associated factor 2N
gene4705	3.387	0	0	5.923	2.56	8.823	2.35217	up	0.000201281	0.00665721	LOC104887700	PREDICTED: EG45-like domain containing protein
gene4778	38.003	14.582	6.354	34.457	38.718	47.999	1.03975	up	0.000920393	0.0218722	LOC104887766	PREDICTED: transmembrane 9 superfamily member 9 isoform X1
gene4813	285.417	220.632	160.057	99.874	53.177	40.002	-1.78674	down	2.83369e-08	2.86977e-06	LOC104887797	PREDICTED: auxin-binding protein ABP19a-like
gene5266	84.933	104.507	123.691	173.775	176.818	299.721	1.05436	up	0.00137453	0.029854	LOC104888065	PREDICTED: leucine-rich repeat extensin-like protein 3
gene5267	64.452	60.293	46.202	223.395	207.794	364.362	2.21839	up	2.10801e-14	7.06144e-12	LOC104887853	PREDICTED: COBRA-like protein 7 isoform X2
gene5301	69.37	111.246	120.617	47.984	55.541	37.982	-1.08999	down	0.0011633	0.0261802	LOC104888061	PREDICTED: probable carboxylesterase 12
gene5360	0	0	0	0.685	17.58	0	12.5721	up	1.65761e-07	1.40849e-05	LOC104887947	PREDICTED: probable inorganic phosphate transporter 1-4
gene5416	73.445	62.255	42.631	95.736	186.49	102.027	1.10749	up	0.00121909	0.0272248	LOC104887992	PREDICTED: inositol-tetrakisphosphate 1-kinase 1-like
gene5427	29.352	10.367	45.929	69.778	19.056	137.849	1.40415	up	5.32787e-06	0.000316744	LOC104888004	PREDICTED: bark storage protein A-like
gene5448	226.735	70.373	128.923	34.405	112.673	51.327	-1.1025	down	0.000168611	0.00586235	LOC104888025	PREDICTED: anthocyanidin 3-O-glucosyltransferase 7
gene5536	470.992	182.429	274.434	82.109	59.589	106.548	-1.90212	down	1.01957e-11	2.06511e-09	LOC104888151	PREDICTED: protein DOWNY MILDEW RESISTANCE 6
gene5541	7040.95	4555.86	5413.98	2380.7	2094.51	2165.27	-1.35709	down	6.64046e-07	4.83976e-05	LOC104888158	PREDICTED: acidic endochitinase SE2
gene5562	939.56	319.652	419.851	177.806	101.434	190.342	-1.8382	down	2.65316e-10	4.16355e-08	LOC104888186	PREDICTED: protein yippee-like At4g27740
gene5567	27.898	2.815	26.989	31.044	139.148	55.509	1.96766	up	1.47596e-08	1.66318e-06	LOC104888187	PREDICTED: disease resistance protein RGA2-like
gene5576	105.807	29.065	19.903	4.906	1.555	4.466	-3.82384	down	1.2894e-13	3.68197e-11	LOC109134581	PREDICTED: uncharacterized protein LOC109134581 isoform X1
gene5587	10848.7	7439.28	8550.06	4129.4	3898.37	4644.12	-1.08265	down	5.49729e-05	0.00227994	LOC104888209	PREDICTED: luminal-binding protein
gene5654	8.825	16.134	16.991	28.304	14.279	98.852	1.75332	up	2.07449e-07	1.69651e-05	LOC104888268	PREDICTED: bark storage protein A
gene5723	1517.16	1537.32	1348.78	2974.28	4023.26	3143.59	1.20357	up	1.01996e-05	0.000555211	LOC104888334	PREDICTED: S-type anion channel SLAH2
gene5734	62.341	22.613	38.984	16.874	29.413	5.12	-1.26953	down	0.000408615	0.0116112	LOC104888341	PREDICTED: phytosulfokine receptor 1-like isoform X2
gene5739	1135.19	611.06	845.699	415.1	445.708	271.996	-1.19414	down	2.23044e-05	0.00106736	LOC104888344	PREDICTED: UDP-glycosyltransferase 88B1
gene5740	2808.42	925.484	1765.81	605.463	203.849	482.45	-2.09001	down	3.8051e-13	1.05208e-10	LOC104888345	PREDICTED: UDP-glycosyltransferase 88B1
gene5747	215.737	90.705	157.98	84.035	71.311	40.616	-1.24485	down	1.2934e-05	0.000672529	LOC104888351	PREDICTED: alpha-glucosidase
gene5762	293.306	165.748	172.143	345.96	403.412	686.299	1.18556	up	6.73552e-05	0.00274126	LOC104888364	PREDICTED: uncharacterized protein PAM68-like
gene5823	27.744	37.492	36.76	60.403	66.364	113.635	1.23691	up	0.000303213	0.00912204	LOC104888419	PREDICTED: bifunctional TENA-E protein
gene5824	23.227	16.407	65.539	90.461	67.579	188.219	1.71906	up	0.000604999	0.0158473	LOC104888420	PREDICTED: pollen-specific leucine-rich repeat extensin-like protein 3
gene5830	199.306	269.056	191.624	1527.81	1043.39	315.537	2.12893	up	4.77733e-14	1.48601e-11	LOC104888426	PREDICTED: jasmonate-induced protein homolog
gene5958	69.082	69.711	100.247	134.219	88.17	269.904	1.04226	up	0.000563507	0.014963	LOC104888542	PREDICTED: zerumbone synthase
gene5973	540.158	165.44	298.875	78.655	53.577	69.462	-2.31618	down	2.01935e-14	6.89707e-12	LOC104888551	PREDICTED: uncharacterized protein LOC104888551
gene5974	1897.46	1189.64	1503.01	664.618	521.22	790.2	-1.21592	down	8.23983e-06	0.000466005	LOC104888552	PREDICTED: uncharacterized protein LOC104888552
gene5996	171.214	150.681	145.724	31.233	29.696	90.979	-1.62212	down	3.2155e-06	0.000203729	LOC104888645	PREDICTED: major allergen Mal d 1
gene6005	8.196	0	9.25	42.56	5.781	47.044	2.45066	up	0.000201281	0.00665721	LOC104888655	PREDICTED: uncharacterized protein LOC104888655
gene6066	19.042	22.598	19.773	26.275	38.682	73.297	1.17067	up	0.000778561	0.0193187	LOC104888720	PREDICTED: uncharacterized protein LOC104888720
gene6132	0.329	60.479	99.607	78.782	190.922	114.744	1.26096	up	2.03892e-05	0.000994847	LOC104888926	PREDICTED: protein REDUCED WALL ACETYLATION 4-like isoform X1
gene6174	63.349	47.545	46.922	127.767	152.897	270.711	1.80477	up	6.31196e-08	5.75644e-06	LOC104888804	PREDICTED: calmodulin-like protein 7
gene6265	104.478	36.989	62.76	20.81	30.338	47.232	-1.05371	down	0.000189122	0.00640919	LOC109134620	PREDICTED: wall-associated receptor kinase 3-like
gene6266	83.146	65.258	109.484	14.135	37.875	61.996	-1.17761	down	0.000186997	0.0063495	LOC104888872	hypothetical protein BVRB_3g058020
gene6270	31.177	6.407	8.317	3.469	8.696	7.177	-1.24666	down	0.000314262	0.00940573	LOC104888876	PREDICTED: putative wall-associated receptor kinase-like 16
gene6283	88.57	26.435	33.791	6.941	21.117	16.427	-1.74188	down	1.60066e-07	1.37349e-05	LOC104888884	PREDICTED: wall-associated receptor kinase 3-like
gene6291	0	9.29	4.948	0.813	0	0	-4.12534	down	0.000349856	0.0102423	LOC104888892	PREDICTED: disease resistance protein RGA2-like
gene6317	101.93	31.933	41.397	162.304	215.231	291.168	1.93185	up	9.30321e-12	1.95244e-09	LOC104888990	PREDICTED: transcription factor bHLH113 isoform X3
gene6415	695.181	723.667	710.292	415.282	309.683	177.896	-1.23769	down	9.0443e-05	0.00349319	LOC104889078	PREDICTED: uncharacterized protein LOC104889078
gene6501	0	0	0.615	1.818	2.305	4.965	3.87876	up	0.00102301	0.0236338	LOC104889304	PREDICTED: uncharacterized protein LOC104889304
gene6520	12.472	6.922	12.066	14.374	22.62	33.388	1.16161	up	0.00109263	0.0248467	LOC104889193	PREDICTED: phytochromobilin:ferredoxin oxidoreductase, chloroplastic
gene6538	0	0	0	6.706	0	17.092	12.9538	up	2.32834e-05	0.00111116	LOC104889316	PREDICTED: uncharacterized protein LOC104889316
gene6576	581.272	854.941	1159.34	1205.02	1969.21	2173.68	1.04293	up	0.000222508	0.00723109	LOC104889236	PREDICTED: polygalacturonase inhibitor
gene6601	246.109	174.618	243.824	332.89	593.093	450.387	1.05041	up	0.00013746	0.00488617	LOC104889256	PREDICTED: uncharacterized protein LOC104889256
gene6611	244.317	121.012	118.101	75.277	67.454	53.735	-1.29901	down	6.7952e-06	0.000393241	LOC104889262	PREDICTED: benzyl alcohol O-benzoyltransferase
gene6640	153.113	178.068	151.808	562.902	727.624	436.145	1.83792	up	8.7709e-11	1.55898e-08	LOC104889292	PREDICTED: anthranilate N-benzoyltransferase protein 2
gene6671	23.498	23.361	40.274	265.352	228.354	453.123	3.44177	up	9.31285e-27	1.62221e-23	LOC104889372	PREDICTED: uncharacterized protein LOC104889372
gene6678	15.151	4.756	15.2	16.859	94.395	22.167	1.92606	up	2.69708e-05	0.00126291	LOC104889580	PREDICTED: zeatin O-glucosyltransferase
gene6683	89.633	68.786	78.684	36.017	37.464	28.583	-1.21602	down	2.02115e-05	0.000988943	LOC104889382	PREDICTED: zeatin O-glucosyltransferase-like
gene6718	22.736	5.353	4.277	4.217	8.018	126.666	2.1014	up	0.00077155	0.0191995	LOC104889417	PREDICTED: 60S ribosomal protein L26-2-like
gene6894	288.658	426.918	549.783	1387.7	1627.2	1918.81	1.96313	up	6.9241e-12	1.50764e-09	LOC104889622	PREDICTED: calmodulin-binding protein 25
gene6942	28.068	3.965	3.168	31.233	86.117	36.96	2.13205	up	4.20717e-05	0.001823	LOC104889655	PREDICTED: cytosolic sulfotransferase 17-like
gene6947	81.839	12.659	25.62	3.324	37.288	18.153	-1.03139	down	0.00130023	0.0285829	LOC104889660	PREDICTED: fatty acyl-CoA reductase 2
gene6965	0	0.741	0	0.584	0	11.686	4.04404	up	0.000222945	0.00723179	LOC104889679	PREDICTED: disease resistance protein At4g27190
gene6966	0	0.229	0	0.361	0	4.438	4.37144	up	1.25334e-05	0.000655614	LOC104889681	PREDICTED: disease resistance protein At4g27190 isoform X1
gene6983	1.591	0	0	0.885	2.525	16.116	3.61489	up	0.000137243	0.00488617	LOC104889700	PREDICTED: probable aldo-keto reductase 5
gene6993	2.539	0	2.866	4.238	18.133	1.286	2.12928	up	0.00077155	0.0191995	LOC104889705	PREDICTED: salicylate carboxymethyltransferase isoform X2
gene7000	2.677	49.167	18.885	99.796	28.324	39.32	1.24324	up	0.000115563	0.0042921	LOC104889714	PREDICTED: oil body-associated protein 1A
gene7024	1.815	12.82	3.073	35.343	6.721	19.303	1.79289	up	0.000108812	0.00409371	LOC104889735	PREDICTED: xyloglucan endotransglucosylase/hydrolase protein 24
gene7025	1.436	6.085	53.474	7.988	3.038	4.363	-1.98658	down	0.000634837	0.0163583	LOC104889736	PREDICTED: xyloglucan endotransglucosylase/hydrolase protein 24
gene7027	619.407	322.812	214.254	149.428	141.331	231.453	-1.14702	down	3.32775e-05	0.00150171	LOC104889761	PREDICTED: xyloglucan endotransglucosylase/hydrolase 2
gene7048	13.25	12.239	28.183	28.353	37.202	53.684	1.15157	up	0.000444992	0.0124021	LOC104889780	PREDICTED: Werner Syndrome-like exonuclease
gene7774	11.483	5.099	11.109	14.604	20.827	36.89	1.3849	up	3.95027e-05	0.00172455	LOC104889925	PREDICTED: beta-glucosidase 13
gene7799	83.792	128.452	215.304	386.846	199.937	384.648	1.18402	up	5.31638e-05	0.00221545	LOC104889951	PREDICTED: DNA-damage-repair/toleration protein DRT100-like
gene7825	12.43	19.587	36.963	47.348	56.399	64.166	1.28343	up	1.28018e-05	0.000667648	LOC104889977	PREDICTED: aldehyde dehydrogenase family 3 member F1
gene7886	4751.64	2467.28	2868.14	1449.53	1290.72	1828.84	-1.14253	down	2.729e-05	0.00127444	LOC104890038	PREDICTED: glucan endo-1,3-beta-glucosidase
gene7890	680.492	333.837	349.419	154.772	169.309	160.582	-1.49252	down	2.34664e-07	1.89242e-05	LOC104890042	PREDICTED: glucan endo-1,3-beta-glucosidase-like
gene7914	583.599	342.369	773.119	1020.88	2396.52	3669.61	2.06042	up	5.20779e-13	1.3557e-10	LOC104890065	PREDICTED: F-box protein At1g30200
gene7931	54.813	47.937	20.622	5.809	16.569	5.288	-2.15671	down	8.11584e-05	0.00317685	LOC104890079	PREDICTED: uncharacterized protein LOC104890079
gene8038	2.271	8.556	19.653	32.855	20.825	101.992	2.35246	up	2.90627e-10	4.52003e-08	LOC104890181	PREDICTED: omega-hydroxypalmitate O-feruloyl transferase
gene8125	33.09	14.113	25.016	9.726	7.266	18.024	-1.0443	down	0.000985995	0.0230538	LOC104890298	PREDICTED: putative protease Do-like 14 isoform X2
gene8129	54.429	30.209	87.76	12.257	31.535	26.254	-1.29933	down	3.6857e-05	0.00162947	LOC104890301	PREDICTED: luminal-binding protein 5
gene8283	11.82	22.961	38.771	2.466	9.379	7.483	-1.92791	down	1.99654e-08	2.1336e-06	LOC104890454	PREDICTED: uncharacterized protein LOC104890454 isoform X1
gene8286	14.71	1.45	5.406	1.523	0.362	0.347	-3.27061	down	2.88829e-08	2.90816e-06	LOC104890455	PREDICTED: uncharacterized protein LOC104890455 isoform X1
gene8334	4.569	0.993	1.19	1.173	5.206	15.31	1.68314	up	0.000469763	0.012968	LOC104890502	PREDICTED: LEAF RUST 10 DISEASE-RESISTANCE LOCUS RECEPTOR-LIKE PROTEIN KINASE-like 2.4
gene8361	94.734	52.074	63.765	73.982	155.262	200.292	1.02845	up	0.000288288	0.00876387	LOC104890527	PREDICTED: beta-galactosidase 10
gene8372	153.805	52.921	95.999	34.328	13.522	31.248	-1.93625	down	2.30646e-10	3.72002e-08	LOC104890536	PREDICTED: protein disulfide isomerase-like 1-1
gene8462	16.57	2.601	5.195	1.024	2.922	0.932	-2.3198	down	0.00178809	0.0364716	LOC104890719	PREDICTED: uncharacterized protein LOC104890719
gene8468	633.855	264.274	531.075	496.369	1632.77	1199.57	1.21975	up	8.69717e-06	0.000484013	LOC104890612	PREDICTED: FK506-binding protein 5 isoform X1
gene8472	137.79	29.863	64.505	19.166	35.617	32.514	-1.41107	down	8.40906e-06	0.000472508	LOC104890616	PREDICTED: bifunctional aspartate aminotransferase and glutamate/aspartate-prephenate aminotransferase
gene8476	171.294	191.43	177.463	372.681	281.31	498.515	1.09324	up	0.000131423	0.00475936	LOC104890621	PREDICTED: uncharacterized protein LOC104890621 isoform X1
gene8483	519.536	486.821	566.256	193.599	184.582	223.097	-1.38706	down	3.2427e-07	2.55781e-05	LOC104890627	PREDICTED: aspartic proteinase-like isoform X1
gene8486	46.752	60.452	70.655	87.294	103.958	174.98	1.04201	up	0.000652107	0.0166799	LOC104890631	PREDICTED: uncharacterized protein LOC104890631
gene8590	0	5.762	12.275	0	0.719	2.754	-2.3757	down	0.000672342	0.0170473	LOC104890761	PREDICTED: exonuclease mut-7 isoform X1
gene8602	9.626	47.597	48.89	91.046	56.013	375.392	2.29966	up	1.67906e-07	1.41978e-05	LOC104890774	PREDICTED: kunitz-type trypsin inhibitor alpha chain
gene8631	38.499	21.551	20.496	4.041	11.528	7.358	-1.81263	down	3.4291e-06	0.000213327	LOC104890792	PREDICTED: wall-associated receptor kinase-like 10
gene8643	23.577	33.308	4.435	56.843	83.148	63.685	1.7318	up	0.000562724	0.014963	LOC104890893	PREDICTED: putative pentatricopeptide repeat-containing protein At1g12700, mitochondrial
gene8717	157.712	167.914	152.206	260.699	486.067	438.739	1.31092	up	6.33168e-06	0.000370106	LOC104890865	PREDICTED: heavy metal-associated isoprenylated plant protein 32-like
gene8800	3.179	3.455	3.864	4.899	10.091	9.414	1.21677	up	0.00210696	0.0417058	LOC104891069	PREDICTED: protein DETOXIFICATION 16-like
gene8816	2.244	3.17	1.266	3.745	1.187	36.363	2.6275	up	3.24517e-07	2.55781e-05	LOC104890996	PREDICTED: organ-specific protein P4
gene8995	14.924	15.813	29.477	20.067	40.79	79.365	1.2195	up	0.000323448	0.00960106	LOC104891193	PREDICTED: patellin-3
gene9058	40.547	20.83	48.26	148.483	205.914	435.359	2.84864	up	3.00979e-20	2.62138e-17	LOC104891259	PREDICTED: butyrate--CoA ligase AAE11, peroxisomal
gene9065	31.516	16.587	42.545	23.379	92.185	71.358	1.04406	up	0.000997478	0.0231977	LOC104891266	PREDICTED: sucrose synthase 5 isoform X1
gene9078	128.442	146.051	116.681	320.708	319.288	372.327	1.37178	up	1.81494e-06	0.000121594	LOC104891291	PREDICTED: bidirectional sugar transporter SWEET2
gene9133	666.311	183.837	317.922	151.196	197.387	187.392	-1.12388	down	5.78325e-05	0.00238717	LOC104891334	PREDICTED: organic cation/carnitine transporter 7
gene9145	1.579	2.975	4.321	1.172	1.418	1.115	-1.25959	down	0.000160475	0.00560184	LOC104891339	PREDICTED: probable sesquiterpene synthase
gene9204	6.962	49.181	78.583	10.33	2.455	9.403	-2.60201	down	1.12875e-06	7.86464e-05	LOC104891433	hypothetical protein BVRB_4g086060
gene9217	40.378	48.894	54.036	105.265	106.188	154.25	1.35153	up	5.30813e-06	0.000316651	LOC104891424	PREDICTED: basic leucine zipper 34 isoform X1
gene9220	34.059	114.947	89.696	24.214	56.054	28.75	-1.13062	down	0.000224441	0.00726681	LOC104891425	PREDICTED: ABC transporter I family member 17
gene9258	406.384	297.313	380.276	118.819	93.23	194.269	-1.41564	down	5.11083e-07	3.88758e-05	LOC104891463	PREDICTED: pathogenesis-related protein PR-4
gene9260	8.988	9.07	2.898	14.288	38.038	18.209	1.75083	up	0.000579448	0.0153395	LOC104891465	PREDICTED: uncharacterized protein LOC104891465
gene9305	4.726	6.676	2.872	88.587	1.538	3.314	2.71038	up	1.75995e-14	6.25646e-12	LOC104891499	PREDICTED: uncharacterized protein LOC104891499
gene9369	0	6.517	8.46	0	0	0	-12.2858	down	1.41784e-06	9.72339e-05	LOC104891601	PREDICTED: uncharacterized protein LOC104891601
gene9390	36.814	2.811	5.615	7.75	50.529	48.377	1.23724	up	0.00129037	0.0284981	LOC109134718	PREDICTED: probable disease resistance protein At1g61300
gene9391	36.226	6.66	9.522	30.647	49.615	77.41	1.58901	up	5.75628e-08	5.33344e-06	LOC104891637	PREDICTED: probable disease resistance protein At1g12280
gene9405	429.088	75.775	79.595	83.999	35.729	117.714	-1.29951	down	1.6632e-05	0.00083251	LOC104891640	PREDICTED: defensin-like protein AX1
gene9464	14.918	3.011	2.405	18.972	36.076	51.809	2.39354	up	3.0009e-05	0.00138287	LOC104891681	PREDICTED: polygalacturonase inhibitor 2-like
gene9475	11.576	0	0	28.339	19.596	18.761	2.52615	up	0.000287883	0.00876387	LOC104891692	PREDICTED: uncharacterized protein LOC104891692
gene9573	1381.08	202.763	446.672	74.472	47.478	88.952	-3.26718	down	7.85069e-28	1.51946e-24	LOC104891771	PREDICTED: uncharacterized protein LOC104891771
gene9574	558.522	45.665	95.024	27.604	28.631	42.64	-2.82201	down	2.10712e-19	1.66836e-16	LOC104891941	PREDICTED: jacalin-related lectin 3-like
gene9575	1025.2	131.096	176.539	33.367	84.886	80.45	-2.74579	down	4.91892e-21	4.76015e-18	LOC104891772	PREDICTED: uncharacterized protein LOC104891772
gene9591	2.497	8.818	8.453	0	0	0	-12.6861	down	0.000241628	0.00770865	LOC104891781	PREDICTED: uncharacterized protein LOC104891781
gene9600	42.357	56.516	47.807	128.307	112.035	114.414	1.27414	up	0.000357626	0.0104346	LOC104891787	PREDICTED: probable long-chain-alcohol O-fatty-acyltransferase 5
gene9623	8.885	4.882	7.8	13.183	20.368	26.001	1.4652	up	0.000119557	0.00440511	LOC104891803	PREDICTED: pirin-like protein
gene9703	101.584	4.556	9.1	8.074	4.265	24.499	-1.64529	down	9.4755e-06	0.000520674	LOC104891975	PREDICTED: receptor-like protein 12
gene9704	22.311	5.629	8.993	0	0	7.264	-2.3456	down	3.43763e-05	0.0015433	LOC104891976	PREDICTED: LRR receptor-like serine/threonine-protein kinase RCH1
gene9762	127.33	108.611	56.943	21.387	45.752	55.971	-1.25036	down	0.000569434	0.0150974	LOC104892019	PREDICTED: transcription factor MYB80
gene9766	134.499	153.977	88.989	255.461	193.821	380.527	1.13643	up	0.000246448	0.00783372	LOC104892023	PREDICTED: GPI-anchored protein LLG2 isoform X1
gene10546	21.092	29.798	69.037	79.799	149.513	113.234	1.51412	up	3.26269e-05	0.00148002	LOC104892044	PREDICTED: uncharacterized protein LOC104892044
gene10670	145.991	125.422	184.815	212.945	346.488	399.674	1.07193	up	0.000359815	0.0104635	LOC104892182	PREDICTED: hydroquinone glucosyltransferase
gene10756	950.23	365.547	372.602	972.981	1946.96	1141.01	1.26618	up	4.02105e-06	0.000244904	LOC104892674	PREDICTED: basic 7S globulin 2
gene10757	63.887	27.399	27.298	62.458	129.391	77.656	1.18438	up	2.21687e-05	0.00106563	LOC104892256	PREDICTED: pentatricopeptide repeat-containing protein At2g04860
gene10807	62.123	86.061	83.731	220.136	200.37	290.197	1.61564	up	2.27101e-08	2.3975e-06	LOC104892300	PREDICTED: L-ascorbate oxidase homolog
gene10818	2281.79	590.297	1147.21	293.477	260.224	750.421	-1.62386	down	1.09152e-08	1.28468e-06	LOC104892311	PREDICTED: thaumatin-like protein 1
gene10819	5142.27	1556.44	2235.57	756.423	505.3	765.733	-2.13968	down	8.93618e-14	2.68378e-11	LOC104892312	PREDICTED: thaumatin-like protein 1
gene10822	0	0	81.158	0	0	0	-14.7235	down	9.81037e-08	8.76343e-06	LOC104892315	PREDICTED: protein P21-like
gene10826	2732.71	1995.57	5040.37	574.313	255.782	448.502	-2.93359	down	1.9293e-23	2.40046e-20	LOC104892319	PREDICTED: protein P21
gene10835	488.394	378.519	362.319	710.254	756.577	1195.65	1.11501	up	4.75213e-05	0.00202017	LOC104892329	PREDICTED: RHOMBOID-like protein 2
gene10853	7.239	0.93	0	4.394	27.849	27.996	2.88201	up	3.05142e-09	3.87975e-07	LOC104892347	PREDICTED: uncharacterized protein LOC104895484 isoform X1
gene10856	9.586	0	0	10.667	83.669	247.598	5.15621	up	5.97298e-19	4.52363e-16	LOC104892349	PREDICTED: dehydration-responsive element-binding protein 1A-like
gene10921	1464.23	1370.24	2278.16	2783.6	6327.33	6562.33	1.61617	up	8.09945e-09	9.59758e-07	LOC104892407	PREDICTED: zinc finger A20 and AN1 domain-containing stress-associated protein 7-like
gene10982	103.336	29.637	15.785	78.675	175.09	358.088	2.0402	up	9.61597e-12	1.99405e-09	LOC104892458	PREDICTED: abscisic acid 8'-hydroxylase 1-like
gene11008	0.274	0.388	4.025	5.495	3.193	8.893	1.9066	up	9.50736e-05	0.00364777	LOC104892484	PREDICTED: cytochrome P450 CYP72A219-like
gene11038	237.49	210.895	95.731	94.381	71.789	65.295	-1.23311	down	7.25869e-05	0.00289335	LOC104892517	PREDICTED: early light-induced protein 1, chloroplastic
gene11048	384.604	363.516	308.856	181.793	196.613	131.009	-1.05302	down	0.000130066	0.00472003	LOC104892526	PREDICTED: pyruvate decarboxylase 2
gene11072	216.24	1008.96	410.001	148.075	152.71	172.838	-1.78765	down	2.25213e-11	4.40784e-09	LOC104892547	PREDICTED: ferritin, chloroplastic
gene11129	1.705	0	7.699	5.693	12.63	38.005	2.58212	up	0.000242371	0.00771822	LOC104892599	PREDICTED: mavicyanin
gene11150	1444.09	2243.7	2978.9	4427.22	5210.6	6905.85	1.31124	up	2.41599e-06	0.000158211	LOC104892619	PREDICTED: uncharacterized protein LOC104892619
gene11159	48.795	25.067	46.728	49.36	172.082	127.309	1.53206	up	5.57023e-06	0.000327797	LOC104892624	PREDICTED: homeobox-leucine zipper protein ATHB-12-like
gene11174	313.055	110.567	211.232	187.429	567.018	608.356	1.10208	up	0.0001371	0.00488617	LOC104892633	PREDICTED: protein BRANCHLESS TRICHOME
gene11209	70.724	15.463	22.807	6.558	18.706	15.351	-1.4241	down	9.24962e-05	0.00355672	LOC104892765	PREDICTED: VAN3-binding protein isoform X1
gene11245	1522.29	1890.21	2531.65	4929.7	3416.18	4726.63	1.13699	up	2.55085e-05	0.00120416	LOC104892795	PREDICTED: ethylene-responsive transcription factor 5
gene11262	14.96	27.475	69.227	39.119	78.345	138.652	1.19764	up	0.000193867	0.00651924	LOC104892812	PREDICTED: protein ECERIFERUM 26
gene11286	192.02	85.388	113.494	308.305	359.91	363.001	1.39946	up	3.32914e-07	2.61217e-05	LOC104892833	PREDICTED: F-box protein CPR30 isoform X1
gene11304	29.288	21.906	3.889	1.917	1.823	1.745	-3.32733	down	3.51464e-05	0.00156892	LOC104892842	PREDICTED: FBD-associated F-box protein At5g60610-like
gene11373	171.813	274.39	231.86	1392.33	403.072	1494.43	2.27852	up	3.86547e-14	1.2469e-11	LOC104892927	PREDICTED: uncharacterized protein LOC104892927
gene11471	418.957	170.633	224.716	77.699	164.723	132.856	-1.11761	down	7.30563e-05	0.00289879	LOC104893017	PREDICTED: uncharacterized protein LOC104893017
gene11473	200.46	180.447	192.214	523.113	576.199	767.288	1.7035	up	4.42969e-09	5.43385e-07	LOC104893019	PREDICTED: uncharacterized protein LOC104893019
gene11599	12.541	0	0	0.734	0	0.669	-3.15733	down	0.00157687	0.0333749	LOC104893102	PREDICTED: B3 domain-containing protein REM16 isoform X1
gene11670	10.598	7.486	0	19.655	37.376	10.735	1.90567	up	0.00114948	0.0259027	LOC104893155	PREDICTED: E3 ubiquitin-protein ligase PUB23
gene11689	321.809	480.765	845.411	1162.78	1420.59	1393.8	1.27104	up	5.43548e-06	0.000320951	LOC104893167	PREDICTED: basic 7S globulin
gene11724	182.03	131.242	139.564	396.028	492.092	692.392	1.80332	up	1.51416e-10	2.5858e-08	LOC104893190	PREDICTED: fasciclin-like arabinogalactan protein 16
gene11761	2.996	5.078	5.41	14	3.803	30.95	1.85401	up	4.02905e-05	0.00175017	LOC104893368	PREDICTED: uncharacterized protein LOC104893368
gene11772	160.059	96.639	129.181	71.143	47.302	31.248	-1.36612	down	3.39562e-06	0.000212001	LOC104893226	PREDICTED: probable glycosyltransferase At5g11130
gene11843	5.636	0	8.481	2.09	37.762	22.834	2.15047	up	0.0014502	0.0312249	LOC104893411	PREDICTED: uncharacterized protein LOC104893411
gene11935	52.565	198.03	231.662	986.002	1146.69	2051.18	3.11696	up	6.56155e-24	8.79197e-21	LOC104893507	PREDICTED: probable xyloglucan endotransglucosylase/hydrolase protein 23
gene11936	33.747	58.679	87.899	485.296	595.994	1577.72	3.88219	up	1.12957e-30	6.55864e-27	LOC104893508	PREDICTED: probable xyloglucan endotransglucosylase/hydrolase protein 23
gene11940	5.447	6.296	15.649	4.959	0	4.013	-1.60993	down	0.00099709	0.0231977	LOC104893512	PREDICTED: malate synthase, glyoxysomal
gene12003	286.574	39.434	68.26	50.732	56.603	65.03	-1.1937	down	5.01397e-05	0.00210962	LOC104893586	PREDICTED: protein SAR DEFICIENT 1
gene12031	16.444	1.452	54.521	0	8.699	1.041	-2.89395	down	2.94937e-08	2.95259e-06	LOC104893698	PREDICTED: LOW QUALITY PROTEIN: fructose-1,6-bisphosphatase, chloroplastic-like
gene12387	15.955	15.296	9.647	36.777	27.732	46.753	1.44379	up	2.50611e-05	0.00118625	LOC104894002	PREDICTED: probable receptor-like protein kinase At5g61350
gene12390	2.826	1.996	3.19	25.158	22.425	41.509	3.47457	up	5.23947e-09	6.38226e-07	LOC104894005	PREDICTED: probable xyloglucan 6-xylosyltransferase 5
gene12396	2709.89	1346.56	2022.41	735.051	844.709	1015.52	-1.22791	down	6.4007e-06	0.000372889	LOC104894011	PREDICTED: basic endochitinase
gene12410	496.529	310.707	478.18	186.173	165.592	143.505	-1.37594	down	1.71669e-06	0.000115903	LOC104894023	PREDICTED: NAC domain-containing protein 100
gene12417	3.39	1.105	2.06	0.58	1.103	0	-1.95965	down	0.000287421	0.00876387	LOC104894026	PREDICTED: uncharacterized protein LOC104894026
gene12437	6.936	9.798	10.176	16.207	16.877	35.126	1.34174	up	0.000726349	0.0182836	LOC104894046	PREDICTED: cycloeucalenol cycloisomerase
gene12454	81.141	31.264	27.058	8.208	8.455	15.878	-2.09945	down	2.33773e-11	4.47483e-09	LOC104894057	PREDICTED: glutathione S-transferase U9
gene12456	331.492	228.836	131.8	138.326	49.818	129.733	-1.12256	down	0.000259476	0.00812917	LOC104894059	PREDICTED: glutathione S-transferase U9
gene12574	45.213	12.374	18.702	10.009	15.778	11.989	-1.01395	down	0.0010786	0.0246888	LOC104894186	PREDICTED: ABC transporter C family member 3 isoform X1
gene12584	25.372	33.649	122.725	100.253	65.738	760.499	2.34983	up	2.16726e-15	9.20768e-13	LOC104894195	PREDICTED: uncharacterized protein LOC104894195
gene12587	771.981	1188.49	2146.62	2892.78	1736.47	5754.45	1.33813	up	1.31333e-06	9.07815e-05	LOC109133524	PREDICTED: uncharacterized protein LOC109133524
gene12589	44.749	76.298	233.373	154.533	58.772	1040.96	1.8233	up	1.81698e-09	2.39772e-07	LOC104894198	PREDICTED: uncharacterized protein LOC104894198
gene12594	39.841	16.886	49.464	159.599	164.39	294.599	2.54228	up	1.91696e-10	3.15015e-08	LOC104894204	PREDICTED: uncharacterized protein LOC104894204
gene12616	1.903	0	0.358	2.823	1.342	8.995	2.53954	up	3.03245e-05	0.00139006	LOC104894225	PREDICTED: protease Do-like 9
gene12620	5.137	6.112	1.678	2.106	1.716	0.822	-1.47635	down	0.000249705	0.00789403	LOC104894229	PREDICTED: salicylate carboxymethyltransferase-like
gene12622	47.568	25.201	16.298	17.014	6.291	3.442	-1.7354	down	2.38912e-05	0.00113395	LOC104894232	PREDICTED: putative F-box protein At5g50220
gene12637	26.487	116	71.748	209.261	106.488	244.148	1.38595	up	4.77224e-05	0.00202257	LOC104894244	PREDICTED: uncharacterized protein LOC104894244
gene12639	14.218	16.739	23.626	28.566	27.161	88.013	1.39689	up	9.8239e-06	0.000536434	LOC104894247	PREDICTED: probable alpha,alpha-trehalose-phosphate synthase
gene12668	5.93	12.287	16.509	27.274	44.336	57.664	1.89625	up	1.27177e-08	1.47046e-06	LOC104894268	PREDICTED: serine/threonine-protein kinase HT1 isoform X2
gene12792	254.485	157.686	151.173	54.649	106.28	33.918	-1.53166	down	2.98811e-06	0.000192431	LOC104894428	PREDICTED: transcription factor IBH1
gene12798	1472.23	1161.6	1160.02	2439.83	2292.34	3340.82	1.08944	up	6.18836e-05	0.00254233	LOC104894433	PREDICTED: uncharacterized protein LOC104894433
gene12821	20.751	11.497	23.88	6.791	6.457	12.364	-1.13181	down	0.00141715	0.030589	LOC104894443	PREDICTED: F-box protein SKIP23-like
gene13030	21.897	10.312	23.067	48.732	40.156	39.925	1.22051	up	0.00205401	0.0409368	LOC104894614	PREDICTED: cytochrome P450 94A2
gene13036	15.204	38198.3	32639.2	68672.5	69480.9	25837.5	1.21072	up	1.36016e-05	0.000700966	LOC104894619	PREDICTED: glu S.griseus protease inhibitor
gene13075	1797.08	1315.87	1475.12	859.378	570.166	709.215	-1.10111	down	7.22911e-05	0.00288816	LOC104894655	PREDICTED: ethylene-responsive transcription factor 1B
gene13113	0	0	4.156	32.78	46.751	89.519	5.3451	up	2.59064e-09	3.3427e-07	LOC104894736	PREDICTED: uncharacterized protein LOC104894736
gene13121	157.381	26.681	30.789	2.335	4.44	10.628	-3.6257	down	1.38109e-12	3.34129e-10	LOC104894846	PREDICTED: uncharacterized protein LOC104894846
gene13127	415.689	403.375	365.702	1170.42	967.702	1333.37	1.55095	up	1.57961e-08	1.75682e-06	LOC104894747	PREDICTED: uncharacterized protein LOC104894747
gene13136	33.761	62.498	72.268	145.09	86.219	132.074	1.1085	up	0.000349516	0.0102423	LOC104894755	PREDICTED: universal stress protein PHOS32
gene13153	172.423	172.072	230.248	377.593	470.375	485.372	1.21405	up	1.1326e-05	0.000605178	LOC104894770	PREDICTED: uncharacterized protein LOC104894770
gene13160	3.26	16.886	7.358	9.673	31.039	34.119	1.4439	up	0.00150911	0.0322542	LOC104894777	PREDICTED: uncharacterized protein LOC104894777
gene13176	16.298	62.498	28.907	67.363	145.34	167.451	1.8195	up	1.5449e-06	0.00010512	LOC104894855	PREDICTED: glycine-rich cell wall structural protein
gene13177	3.364	3.803	12.151	12.729	23.493	39.532	1.97121	up	1.66618e-06	0.000112931	LOC104894790	PREDICTED: LOW QUALITY PROTEIN: stachyose synthase-like
gene13214	12.738	8.998	15.276	17.718	29.481	50	1.39288	up	0.000271581	0.00843256	LOC104894820	PREDICTED: ADP-ribosylation factor 2-B
gene13220	63.186	1.653	7.264	39.713	149.795	167.712	2.30863	up	6.8946e-14	2.10696e-11	LOC104894825	PREDICTED: gibberellin 2-beta-dioxygenase 2
gene13809	228.397	325.864	311.382	1209.1	1010.84	1679.01	2.17124	up	2.52622e-14	8.30268e-12	LOC104894907	PREDICTED: skin secretory protein xP2
gene13873	0	5.478	5.835	0	0	0	-11.8811	down	0.000133436	0.00481228	LOC104895007	PREDICTED: uncharacterized protein LOC104895007
gene13884	417.629	432.816	289.011	215.399	140.295	138.952	-1.20387	down	2.84462e-05	0.00132134	LOC104894978	PREDICTED: phytosulfokines 3-like
gene13963	107.956	18.157	63.824	28.602	21.756	20.829	-1.4158	down	0.00118555	0.0266123	LOC104895065	PREDICTED: heavy metal-associated isoprenylated plant protein 2
gene13989	10.729	3.248	6.055	12.792	26.757	35.709	1.90938	up	8.79352e-06	0.000486268	LOC104895083	PREDICTED: peroxidase 72
gene14001	39.924	36.305	89.085	67.914	94.188	214.285	1.18699	up	5.21076e-05	0.00218714	LOC104895097	PREDICTED: beta-galactosidase 3
gene14009	572.084	323.859	366.349	212.196	137.365	248.643	-1.07733	down	0.000220982	0.00719861	LOC104895104	PREDICTED: glutaredoxin-C3
gene14073	6696.81	24212.5	30417.1	6100.9	17076.4	7376.66	-1.00515	down	6.399e-05	0.00261653	LOC104895167	PREDICTED: mannose/glucose-specific lectin
gene14084	41.505	32.942	72.111	66.424	148.513	126.599	1.22055	up	3.12397e-05	0.00142453	LOC104895176	PREDICTED: histidine kinase 1
gene14118	4.382	1.238	0	1.95	9.273	19.531	2.4515	up	0.0002942	0.008897	LOC104895206	PREDICTED: G2/mitotic-specific cyclin-2
gene14138	36.433	30.462	44.477	7.446	3.147	3.013	-3.03279	down	7.8155e-13	1.94483e-10	LOC104895222	PREDICTED: glycerophosphodiester phosphodiesterase GDPD1, chloroplastic-like
gene14142	21.526	19.985	18.743	19.847	29.282	82.235	1.1244	up	0.000939686	0.0222095	LOC104895226	PREDICTED: uncharacterized protein LOC104895226
gene14207	19.614	12.315	10.454	7.881	0.576	7.174	-1.4389	down	0.000780965	0.0193508	LOC104895293	PREDICTED: glutamate decarboxylase 4
gene14308	689.702	507.753	624.27	220.523	207.302	239.301	-1.44927	down	2.06251e-07	1.69467e-05	LOC104895426	PREDICTED: 1-aminocyclopropane-1-carboxylate oxidase homolog 1
gene14420	63.782	102.815	193.814	51.865	38.066	78.687	-1.09587	down	0.000175467	0.00601664	LOC104895532	PREDICTED: probable mannitol dehydrogenase
gene14439	116.836	58.815	58.356	30.635	38.362	34.688	-1.17432	down	0.000132513	0.00478887	LOC104895552	PREDICTED: aspartyl protease family protein 1 isoform X1
gene14454	24.046	31.141	32.795	17.838	66.783	110.623	1.14997	up	0.00105799	0.0243129	LOC104895566	PREDICTED: L10-interacting MYB domain-containing protein
gene14487	246.039	198.16	252.391	450.331	518.183	716.218	1.27413	up	3.89105e-06	0.000238569	LOC104895593	PREDICTED: L-ascorbate oxidase homolog
gene14521	10.208	26.44	115.217	111.7	77.402	1942.26	3.81089	up	1.64992e-30	7.18499e-27	LOC104895661	PREDICTED: soyasapogenol B glucuronide galactosyltransferase
gene14537	217.635	205.346	192.43	625.98	592.682	830.067	1.7351	up	6.12672e-10	8.67653e-08	LOC104895674	PREDICTED: uncharacterized protein LOC104895674
gene14538	179.054	48.347	71.732	36.041	39.439	72.424	-1.01611	down	0.000593501	0.0156639	LOC104895675	PREDICTED: ras-related protein RABH1e
gene14549	498.614	282.192	427.161	523.083	1353.79	1151.6	1.32601	up	2.23595e-06	0.000146974	LOC104895685	PREDICTED: uncharacterized protein LOC104895685
gene14615	4.278	3.022	5.734	67.541	53.467	81.254	3.95556	up	5.58131e-30	1.38887e-26	LOC104895746	PREDICTED: protein PIN-LIKES 7 isoform X1
gene14617	17.716	8.343	16.663	22.999	59.355	104.68	2.13017	up	1.46358e-07	1.26927e-05	LOC104895749	PREDICTED: malonyl-coenzyme:anthocyanin 5-O-glucoside-6'''-O-malonyltransferase
gene14681	846.172	516.591	694.306	1382.26	1096.36	1706.21	1.02458	up	0.00013529	0.00484953	LOC104895800	PREDICTED: polyphenol oxidase, chloroplastic
gene14683	0	96.933	1.986	275.052	0	593.422	3.13412	up	7.62626e-22	7.81422e-19	LOC104895803	PREDICTED: probable nucleoredoxin 1
gene14721	285.254	384.162	418.242	572.538	738.981	1069.36	1.13027	up	0.00010816	0.00407801	LOC104895829	PREDICTED: nodulin-related protein 1
gene14807	23.204	8.195	6.547	0	0	0	-13.6268	down	0.000807082	0.0198008	LOC104896166	PREDICTED: uncharacterized protein LOC104896166
gene14860	88.718	261.117	296.225	1497.27	1071.6	2587.36	2.99657	up	2.91674e-22	3.38711e-19	LOC104895991	PREDICTED: uncharacterized protein LOC104895991
gene14886	9.548	2.997	8.381	18.887	42.65	34.386	2.19642	up	1.25937e-06	8.7398e-05	LOC104896014	PREDICTED: B3 domain-containing protein Os01g0723500
gene14887	253.542	173.034	213.082	313.381	556.302	506.53	1.10533	up	7.63349e-05	0.00300153	LOC104896013	PREDICTED: uncharacterized membrane protein At3g27390 isoform X1
gene14902	13.449	19	6.506	21.38	99.605	31.139	1.96528	up	2.69708e-05	0.00126291	LOC104896197	PREDICTED: uncharacterized protein LOC104896197
gene14913	99.236	61.336	147.005	196.695	321.535	166.485	1.15455	up	0.000385753	0.0110882	LOC104896033	PREDICTED: uncharacterized protein LOC104896033
gene14939	11.067	14.477	5.667	3.649	4.77	1.453	-1.66034	down	2.02723e-07	1.67357e-05	LOC104896052	PREDICTED: protein DETOXIFICATION 27-like
gene14966	211.045	48.951	73.474	33.883	59.987	48.924	-1.2236	down	8.80834e-05	0.00340961	LOC104896215	PREDICTED: G-type lectin S-receptor-like serine/threonine-protein kinase At2g19130
gene15009	14555.2	7250.62	8138.89	2442.05	1941.6	3164.69	-1.98807	down	6.57369e-13	1.68393e-10	LOC104896098	PREDICTED: EG45-like domain containing protein 2
gene15197	28.03	18.81	16.214	5.068	3.336	4.614	-2.27582	down	9.7053e-10	1.33116e-07	LOC104896336	PREDICTED: phosphate transporter PHO1 homolog 1 isoform X2
gene15243	14.218	0	0	23.732	63.932	75.611	3.52124	up	5.69587e-07	4.22197e-05	LOC104896421	PREDICTED: uncharacterized protein LOC104896421
gene15272	0	6.575	6.129	17.263	0.821	20.429	1.59983	up	0.00168302	0.0350473	LOC104896459	PREDICTED: uncharacterized protein LOC104896459
gene15351	34.631	14.39	20.364	6.153	14.163	13.56	-1.03429	down	0.000951932	0.0224077	LOC104896523	PREDICTED: uncharacterized protein LOC104896523 isoform X5
gene15373	1113.56	343.783	564.231	270.781	488.326	237.112	-1.02094	down	0.00028458	0.00874269	LOC104896559	PREDICTED: protein trichome birefringence-like 40 isoform X1
gene15383	18.294	13.44	5.781	3.257	6.194	2.965	-1.59503	down	0.00129083	0.0284981	LOC104896567	PREDICTED: uncharacterized protein LOC104896567
gene15649	0	5.284	3.166	14.566	5.935	33.148	2.6661	up	2.99379e-06	0.000192431	LOC104896865	PREDICTED: uncharacterized protein LOC104896865
gene15660	0	9.314	11.988	20.785	8.137	24.115	1.31589	up	0.000316925	0.00945605	LOC104896871	PREDICTED: methyl-CpG-binding domain-containing protein 9-like isoform X2
gene15737	0	2.857	1.141	4.501	0.535	23.048	2.81147	up	2.22053e-06	0.000146906	LOC104896974	PREDICTED: uncharacterized protein LOC104896974
gene15738	0	14.899	0	23.47	0	160.237	3.62385	up	3.57192e-09	4.41271e-07	LOC104896955	PREDICTED: uncharacterized protein LOC104896955
gene15739	0	0	0	20.921	0	29.927	14.049	up	2.82923e-09	3.62371e-07	LOC104896956	PREDICTED: uncharacterized protein LOC104896956 isoform X2
gene15878	24.729	69.871	27.91	213.257	124.274	288.058	2.35229	up	1.75704e-07	1.47143e-05	LOC104897127	PREDICTED: uncharacterized protein LOC104897127
gene16007	13.36	14.83	56.007	54.155	77.74	113.093	1.54084	up	3.58115e-06	0.000221206	LOC104897228	PREDICTED: probable pectate lyase 5
gene16115	208.406	369.422	716.757	1034.82	1110.79	1288.52	1.40745	up	6.02588e-07	4.4385e-05	LOC104897358	PREDICTED: F-box/kelch-repeat protein At1g23390
gene16117	249.934	278.123	364.529	407.013	557.233	1029.43	1.15936	up	3.68188e-05	0.00162947	LOC104897360	PREDICTED: ATP-citrate synthase alpha chain protein 1
gene16141	2230.91	1249.9	1464.84	631.456	484.099	704.3	-1.44234	down	1.46462e-07	1.26927e-05	LOC104897379	PREDICTED: probable nucleoredoxin 1
gene16168	21.109	15.695	30.094	89.009	172.785	259.954	2.96326	up	4.38497e-18	2.72792e-15	LOC104897404	PREDICTED: probable xyloglucan endotransglucosylase/hydrolase protein 33
gene16188	488.426	76.67	201.257	50.036	63.979	53.401	-2.19455	down	5.33859e-12	1.2077e-09	LOC104897420	PREDICTED: aspartic proteinase CDR1
gene16195	1396.87	2025.19	2968.82	4821.09	3023.59	5072.1	1.01516	up	0.000170175	0.00589321	LOC104897427	PREDICTED: uncharacterized protein LOC104897427
gene16202	591.198	1349.2	2122.22	3010.97	1598.87	4218.48	1.11973	up	4.85015e-05	0.00204564	LOC104897434	PREDICTED: MLP-like protein 423
gene16233	60.488	19.72	36.761	5.178	7.384	31.813	-1.39825	down	0.000255452	0.00806109	LOC104897463	PREDICTED: glutamate receptor 2.6
gene16278	2.352	0	2.655	3.054	4.563	15.884	2.23002	up	1.23133e-05	0.000646041	LOC104897505	PREDICTED: uncharacterized protein LOC104897505
gene16285	8.267	14.015	16.795	22.077	33.235	93.784	1.93177	up	1.40406e-05	0.000719332	LOC104897512	PREDICTED: leucine-rich repeat extensin-like protein 3
gene16308	15.094	22.339	20.281	33.591	65.397	29.122	1.15035	up	0.000863048	0.0208219	LOC104897530	PREDICTED: protein LAZY 1
gene16404	59.687	21.316	36.563	9.382	14.32	12.137	-1.71378	down	1.47995e-08	1.66318e-06	LOC104897615	PREDICTED: urease
gene16428	21.506	16.407	23.303	20.102	41.412	84.96	1.25862	up	7.50337e-05	0.00297048	LOC104897638	PREDICTED: putative ABC transporter C family member 15
gene16463	6.925	33.266	23.45	67.816	21.981	94.002	1.53006	up	5.97915e-05	0.00246219	LOC104897723	PREDICTED: light-regulated protein
gene16493	132.068	10.749	28.217	13.91	40.826	25.324	-1.0951	down	0.000460906	0.0127854	LOC104897752	PREDICTED: probable acyl-activating enzyme 1, peroxisomal
gene16496	0.788	1.671	1.78	4.386	9.592	16.371	2.83898	up	5.08041e-08	4.78355e-06	LOC104897755	PREDICTED: caffeic acid 3-O-methyltransferase isoform X2
gene16519	17.894	5.618	3.59	13.274	8.835	56.792	1.54154	up	8.56566e-06	0.000479759	LOC104897773	hypothetical protein BVRB_6g152510
gene16565	36.552	39.903	36.567	59.162	101.954	102.661	1.22269	up	0.000136683	0.00488617	LOC104897811	PREDICTED: uncharacterized protein At5g65660
gene16607	22.822	4.96	17.833	42.976	68.722	64.016	1.94558	up	3.31363e-06	0.000207626	LOC104897849	PREDICTED: uncharacterized protein LOC104897849
gene16631	363.594	390.577	446.306	218.143	111.681	263.068	-1.01776	down	0.000327912	0.00971412	LOC104897876	PREDICTED: NAC transcription factor 29
gene16642	514.326	94.902	206.04	96.433	42.317	149.073	-1.50208	down	1.71498e-07	1.44315e-05	LOC104897887	PREDICTED: pathogen-related protein
gene16660	5.964	9.478	14.303	20.738	30.759	28.694	1.4307	up	0.000262388	0.00820565	LOC104897906	PREDICTED: extracellular ribonuclease LE isoform X2
gene16665	15.831	32.802	11.912	4.698	0	0	-3.68704	down	1.11458e-08	1.30301e-06	LOC104897910	PREDICTED: extracellular ribonuclease LE
gene16666	48.482	200.914	136.8	100.705	42.745	45.835	-1.02876	down	0.00130124	0.0285829	LOC104897911	PREDICTED: ribonuclease 1
gene16713	57.601	40.688	45.509	64.096	82.271	624.302	2.42204	up	1.95682e-11	3.91791e-09	LOC104897954	PREDICTED: uncharacterized protein LOC104897954
gene16776	7.302	2.947	4.709	0	0	0	-12.284	down	0.000440227	0.012289	LOC104898008	PREDICTED: glutathione S-transferase U17
gene16801	127.857	166.064	263.012	351.094	301.09	584.886	1.15135	up	0.0001035	0.00391928	LOC104898031	PREDICTED: UDP-glycosyltransferase 79B9
gene16802	78.816	93.221	126.194	234.554	188.105	497.578	1.62557	up	1.26964e-07	1.12264e-05	LOC104898032	PREDICTED: anthocyanidin 3-O-glucoside 2'''-O-xylosyltransferase
gene16803	810.673	847.651	817.963	1395.32	1660.1	2043.5	1.04201	up	0.000172667	0.0059558	LOC104898033	PREDICTED: probable galacturonosyltransferase-like 9
gene17003	874.565	129.713	354.85	97.008	55.929	263.038	-1.70811	down	2.58911e-09	3.3427e-07	LOC104898144	PREDICTED: probable WRKY transcription factor 62
gene17019	139.918	41.894	76.839	12.549	39.77	52.037	-1.30947	down	5.30638e-06	0.000316651	LOC104898163	PREDICTED: DNA topoisomerase 2 isoform X1
gene17021	112.644	42.086	70.048	7.942	26.921	29.232	-1.81017	down	5.71261e-10	8.1564e-08	LOC104898161	PREDICTED: DNA topoisomerase 2 isoform X1
gene17022	69.288	26.919	48.877	5.783	25.657	28.074	-1.28554	down	0.0013252	0.029036	LOC104898165	PREDICTED: transcription termination factor MTERF9, chloroplastic-like
gene17024	76.614	9.137	32.567	3.875	14.211	14.11	-1.87762	down	2.68092e-08	2.73093e-06	LOC104898166	PREDICTED: probable disease resistance protein At1g58602 isoform X1
gene17032	1326.29	6360.78	4128.88	19683.4	12208.8	14899.4	1.98551	up	1.25427e-12	3.0772e-10	LOC104898174	PREDICTED: non-specific lipid-transfer protein
gene17048	2.951	5.211	9.159	11.492	19.122	10.088	1.23243	up	0.00141215	0.0305189	LOC104898190	PREDICTED: probable pectate lyase 5
gene17077	436.689	189.826	368.16	557.735	1204.61	1544.6	1.7332	up	4.48983e-10	6.68447e-08	LOC104898217	PREDICTED: 3-ketoacyl-CoA synthase 11
gene17091	3.906	41.693	29.391	80.651	90.686	115.399	1.93491	up	8.31518e-11	1.49322e-08	LOC104898226	PREDICTED: uncharacterized protein LOC104898226
gene17092	192.818	171.824	351.55	726.199	480.185	865.379	1.53244	up	1.48155e-07	1.27758e-05	LOC104898228	PREDICTED: wound-induced protein 1
gene17115	671.987	534.553	576.808	1073.11	1316.64	1747.11	1.21395	up	1.05889e-05	0.000572823	LOC104898243	PREDICTED: uncharacterized protein LOC104898243
gene17116	16.094	4.681	5.877	1.58	3.506	1.918	-1.92754	down	0.000129378	0.00470489	LOC104898244	PREDICTED: protein PAIR1
gene17125	858.609	561.703	864.464	1243.13	2214.24	2614.08	1.40999	up	4.50822e-07	3.45942e-05	LOC104898255	PREDICTED: NDR1/HIN1-Like protein 3
gene17155	9.151	15.801	20.886	25.796	40.878	33.164	1.12299	up	0.000221095	0.00719861	LOC104898282	PREDICTED: lysosomal Pro-X carboxypeptidase-like
gene17165	85.046	137.671	189.977	333.196	245.566	454.061	1.32344	up	8.76485e-06	0.000486226	LOC104898290	PREDICTED: probable F-box protein At1g60180
gene17170	0	0	0.818	11.288	0.767	17.614	5.17558	up	1.61561e-08	1.78116e-06	LOC104898293	PREDICTED: putative disease resistance protein RGA3
gene17176	36.413	19.053	19.788	48.773	19.262	105.187	1.20275	up	0.000175453	0.00601664	LOC104898302	PREDICTED: protein SRG1
gene17357	1381.15	326.555	520.157	260.406	277.971	408.65	-1.23418	down	1.30802e-05	0.000676095	LOC104898504	PREDICTED: ubiquitin-like domain-containing CTD phosphatase 1
gene17361	15.367	0	0	113.999	10.839	0	3.0219	up	0.000332489	0.0097997	LOC104898507	PREDICTED: uncharacterized protein LOC104898507
gene17376	0	10.016	11.002	24.652	12.188	26.031	1.58063	up	0.000508706	0.0138239	LOC104898521	PREDICTED: protein CHROMATIN REMODELING 24-like isoform X1
gene17691	638.429	219.274	341.924	186.9	201.427	197.301	-1.03453	down	0.000207341	0.00680398	LOC104898862	PREDICTED: vacuolar-sorting receptor 7
gene17747	1.22	5.171	13.771	0	0	1.236	-4.02461	down	0.00102301	0.0236338	LOC104898998	PREDICTED: uncharacterized protein LOC104898998
gene17821	1799.32	1743.53	1478.68	3699.22	3772.06	4756.38	1.28395	up	2.70941e-06	0.000176761	LOC104898964	PREDICTED: protein SRC2
gene17974	183.055	89.993	90.817	52.23	56.044	57.732	-1.13215	down	0.000115999	0.00429913	LOC104899160	PREDICTED: major allergen Mal d 1
gene18083	8.212	2.753	2.199	1.239	1.767	2.679	-1.21093	down	0.00194638	0.0391954	LOC104899294	PREDICTED: probable indole-3-pyruvate monooxygenase YUCCA10
gene18140	1.43	2.02	0	7.956	7.565	13.036	3.04807	up	0.000965181	0.0226278	LOC104899336	PREDICTED: probable indole-3-pyruvate monooxygenase YUCCA5
gene18160	4.64	11.144	16.759	15.49	14.728	159.335	2.54207	up	1.12474e-13	3.26531e-11	LOC104899348	PREDICTED: GDSL esterase/lipase At4g28780
gene18231	114.176	65.276	52.15	40.367	29.492	40.227	-1.073	down	0.000256524	0.00807441	LOC104899444	PREDICTED: 3-ketoacyl-CoA thiolase 2, peroxisomal
gene18254	2.637	10.431	8.334	38.733	5.022	47.546	2.09273	up	2.41874e-08	2.53808e-06	LOC104899459	PREDICTED: uncharacterized protein LOC104899459 isoform X1
gene18262	0	0	7.609	3.751	0	221.934	4.88991	up	9.09818e-12	1.9327e-09	LOC104899489	PREDICTED: glycine-rich protein 23
gene18263	37.157	115.487	92.264	157.118	133.661	338.739	1.362	up	0.00110123	0.0250095	LOC104899490	PREDICTED: glycine-rich protein 5
gene18308	60.598	145.989	87.834	35.49	33.744	23.261	-1.6704	down	3.04791e-08	3.0338e-06	LOC104899522	PREDICTED: purple acid phosphatase 15
gene18372	39.442	10.131	16.188	39.235	78.402	87.169	1.63891	up	2.14536e-07	1.74626e-05	LOC104899609	PREDICTED: probable disease resistance protein At4g27220
gene18382	712.585	160.341	290.657	75.673	139.982	184.785	-1.53891	down	1.92388e-08	2.06864e-06	LOC104899617	PREDICTED: probable disease resistance protein At1g15890
gene18393	296.028	59.71	82.22	22.177	36.173	50.643	-2.00653	down	1.53811e-12	3.67019e-10	LOC104899628	PREDICTED: probable disease resistance protein At1g15890
gene18397	77.844	68.184	37.779	84.888	144.127	208.953	1.25262	up	3.50916e-05	0.00156892	LOC104899631	PREDICTED: disease resistance protein At4g27190 isoform X1
gene18399	1.63	3.071	2.453	6.651	10.348	6.605	1.72179	up	0.00168607	0.0350473	LOC104899632	PREDICTED: probable disease resistance protein At4g27220
gene18400	46.443	9.842	12.318	2.842	2.457	5.175	-2.71111	down	1.35523e-14	4.91806e-12	LOC104899633	PREDICTED: probable disease resistance protein At1g15890
gene18404	125.137	20.399	65.187	16.067	15.276	34.127	-1.6864	down	0.00168607	0.0350473	LOC104899636	hypothetical protein BVRB_7g168680
gene18443	1.302	0	4.407	17.379	9.639	6.592	2.55695	up	0.000672342	0.0170473	LOC104899671	PREDICTED: peamaclein
gene18446	119.576	343.373	539.846	912.612	489.544	936.069	1.22138	up	1.20437e-05	0.000639603	LOC104899673	PREDICTED: peamaclein
gene18490	124.719	114.911	73.443	543.058	390.119	329.561	2.01197	up	6.00944e-09	7.26933e-07	LOC104900400	PREDICTED: uncharacterized protein LOC104900400
gene18510	16.454	9.298	24.762	62.253	76.598	244.451	2.92365	up	2.32751e-16	1.15837e-13	LOC104899726	PREDICTED: protein TIFY 10A-like
gene18565	99.726	33.243	94.852	133.415	179.012	245.163	1.29129	up	1.30341e-05	0.000675719	LOC104899775	PREDICTED: ankyrin repeat-containing protein At5g02620
gene18569	76.886	111.816	130.168	488.169	663.921	798.275	2.61269	up	1.93904e-18	1.25097e-15	LOC104899779	PREDICTED: formin-like protein 20
gene18581	11.431	11.304	6.451	22.259	21.769	28.367	1.31053	up	0.000367181	0.0106422	LOC104899791	PREDICTED: mitochondrial substrate carrier family protein P
gene18631	211.516	100.726	252.142	523.621	668.834	760.712	1.79106	up	9.01044e-10	1.24566e-07	LOC104899837	PREDICTED: probable CCR4-associated factor 1 homolog 9
gene18652	2.918	4.123	2.196	18.401	15.437	18.721	2.50806	up	1.63651e-08	1.79285e-06	LOC104899852	PREDICTED: aluminum-activated malate transporter 2-like
gene18706	8.666	0	13.694	15.429	40.343	28.091	1.90697	up	0.000266726	0.00829661	LOC104899899	PREDICTED: uncharacterized protein LOC104899899
gene18738	206.158	229.671	327.085	406.37	734.109	805.462	1.35087	up	2.22649e-06	0.000146906	LOC104899930	PREDICTED: probable protein phosphatase 2C 25
gene18850	406.669	290.018	324.202	161.553	189.113	120.969	-1.11408	down	6.82303e-05	0.00276396	LOC104900035	PREDICTED: uncharacterized protein LOC104900035
gene18904	42.662	15.785	21.783	40.691	82.75	57.619	1.17422	up	0.000645747	0.0165659	LOC104900088	PREDICTED: scarecrow-like protein 30
gene18912	477.023	95.758	112.587	52.654	182.662	76.43	-1.1365	down	0.000119535	0.00440511	LOC104900447	PREDICTED: scarecrow-like protein 30
gene18937	237.583	27.032	75.586	122.427	389.695	457.084	1.51041	up	7.81596e-08	7.01785e-06	LOC104900116	PREDICTED: protein TRM32
gene18951	119.254	268.651	283.746	541.56	259.16	545.214	1.00282	up	0.000888451	0.0212874	LOC104900130	PREDICTED: 17.4 kDa class I heat shock protein
gene18994	0	0	2.7	23.96	22.781	21.81	4.66461	up	3.28824e-06	0.00020678	LOC104900166	PREDICTED: zinc finger protein ZAT12
gene19015	5226.8	4432.46	2988.56	2378.63	1685.24	1843.96	-1.09819	down	7.27889e-05	0.00289477	LOC104900461	PREDICTED: uncharacterized protein LOC104900461
gene19100	2.5	3.532	11.286	12.518	9.257	37.982	1.78666	up	0.000960216	0.0225722	LOC104900262	PREDICTED: sex determination protein tasselseed-2 isoform X1
gene19112	41.294	29.817	16.571	91.899	115.532	52.982	1.57042	up	1.00765e-06	7.07753e-05	LOC104900274	PREDICTED: peroxidase 4
gene19153	54.095	45.96	55.077	120.388	176.899	163.233	1.56975	up	4.1655e-08	4.03105e-06	LOC104900311	PREDICTED: glucan endo-1,3-beta-glucosidase 14
gene19166	4.343	0.877	0.7	4.833	8.534	9.428	1.94451	up	0.00159689	0.033635	LOC104900322	PREDICTED: uncharacterized protein LOC104900322
gene19181	0.347	2.452	4.31	7.34	13.59	13.011	2.25483	up	4.52935e-07	3.46038e-05	LOC104900337	PREDICTED: alcohol-forming fatty acyl-CoA reductase
gene19184	5.563	5.358	14.84	9.566	27.821	29.197	1.36988	up	3.52172e-05	0.00156892	LOC104900340	PREDICTED: fatty acyl-CoA reductase 3 isoform X3
gene19680	30.395	21.47	12.865	4.228	0	0	-3.93543	down	0.00102301	0.0236338	LOC104900668	PREDICTED: protein DOG1-like 4
gene19692	349.352	271.678	318.335	447.59	669.712	951.229	1.13885	up	6.3773e-05	0.00261379	LOC104900506	PREDICTED: receptor-like protein 51
gene19706	21.784	26.1	38.591	32.831	72.058	87.144	1.15097	up	0.000114942	0.00428411	LOC104900518	PREDICTED: probable cyclin-dependent serine/threonine-protein kinase DDB_G0292550
gene19739	126.786	84.583	137.136	152.839	219.839	365.656	1.08309	up	0.000395245	0.0113236	LOC104900547	PREDICTED: F-box protein SKIP27
gene19744	65.726	44.066	266.553	16.115	24.751	54.163	-1.98558	down	4.99119e-10	7.24513e-08	LOC104900552	PREDICTED: zingipain-2
gene19781	13.141	9.828	8.724	30.105	68.696	51.677	2.24721	up	1.17875e-09	1.60412e-07	LOC109135682	hypothetical protein BVRB_8g182010
gene19782	53.775	21.706	48.555	191.484	401.51	319.044	2.8783	up	9.762e-19	6.80177e-16	LOC104900684	PREDICTED: putative disease resistance protein RGA3
gene19801	0.196	0	0.222	2.185	0.623	2.785	3.7325	up	2.01327e-05	0.000987861	LOC104900598	PREDICTED: GDSL esterase/lipase At5g45960-like isoform X2
gene19831	34.982	10.404	22.859	55.317	62.334	42.894	1.23415	up	0.00177534	0.0363392	LOC104900622	PREDICTED: uncharacterized protein LOC104900622
gene19835	636.158	391.756	549.684	128.353	110.943	225.417	-1.76331	down	4.89287e-10	7.16209e-08	LOC104900625	PREDICTED: uncharacterized protein LOC104900625
gene19881	136.456	110.009	134.761	199.705	417.416	338.039	1.32509	up	3.44509e-06	0.000213559	LOC104900698	PREDICTED: uncharacterized protein LOC104900698
gene19903	180.821	225.949	224.753	95.193	69.622	54.774	-1.52402	down	4.31914e-08	4.11667e-06	LOC104900715	PREDICTED: allantoinase
gene19912	0	2.583	0	26.447	13.54	9.259	4.2513	up	3.24192e-05	0.00147444	LOC104900722	PREDICTED: uncharacterized protein LOC104900722
gene19938	126.532	62.972	69.783	35.2	39.553	53.889	-1.01117	down	0.00210219	0.0416587	LOC104900747	PREDICTED: uncharacterized protein At4g19900
gene19947	0	1.952	17.155	19.988	73.095	16.796	2.52356	up	3.24158e-07	2.55781e-05	LOC104900756	PREDICTED: polyphenol oxidase, chloroplastic
gene19952	0	29.38	17.213	43.197	158.419	42.131	2.38712	up	1.29169e-09	1.73076e-07	LOC109135688	PREDICTED: polyphenol oxidase I, chloroplastic-like
gene19960	1.547	7.648	21.823	1.721	2.455	0.783	-2.64425	down	4.42299e-05	0.0019008	LOC104900766	PREDICTED: uncharacterized protein At4g04980 isoform X2
gene19986	77.194	65.434	121.977	113.385	251.547	287.748	1.30253	up	0.000122533	0.00448406	LOC104900776	PREDICTED: GATA zinc finger domain-containing protein 10
gene19999	5.884	8.313	11.622	1.637	0	0	-3.97683	down	0.000597412	0.0156958	LOC104900791	PREDICTED: U-box domain-containing protein 51
gene20066	39.944	20.9	33.395	60.909	129.911	46.454	1.33213	up	0.000149082	0.00524617	LOC104900883	PREDICTED: cytosolic sulfotransferase 5
gene20069	0.12	0.17	0.136	0.402	1.401	0.853	2.63183	up	0.00129528	0.0285601	LOC104900911	PREDICTED: cytosolic sulfotransferase 5
gene20070	2.248	3.176	35.522	31.269	101.084	40.989	2.08175	up	5.88634e-08	5.42508e-06	LOC104900885	PREDICTED: uncharacterized protein LOC104900885
gene20153	432.042	657.522	401.824	220.776	247.186	146.502	-1.27925	down	5.71647e-06	0.00033527	LOC104900961	PREDICTED: uncharacterized protein LOC104900961
gene20208	612.329	695.855	1066.33	1306.98	1510.98	2254.43	1.09504	up	6.91034e-05	0.00279284	LOC104900996	PREDICTED: peroxidase 42
gene20219	30.969	33.908	19.225	58.584	103.211	122.342	1.75634	up	5.44273e-08	5.09714e-06	LOC104901050	PREDICTED: uncharacterized protein LOC104901050 isoform X2
gene20244	2.63	0	0	9.511	12.521	53.278	4.83812	up	3.81235e-16	1.79479e-13	LOC104901071	PREDICTED: (3S,6E)-nerolidol synthase 1
gene20246	2.598	0	26.394	8.674	38.486	44.743	1.66435	up	0.000311218	0.00933066	LOC104901083	PREDICTED: uncharacterized protein LOC104901083
gene20259	101.17	24.402	16.71	2.746	37.855	13.747	-1.38841	down	0.000191828	0.0064757	LOC104901130	PREDICTED: zinc finger BED domain-containing protein RICESLEEPER 2-like
gene20261	340.253	71.447	86.459	36	50.359	37.29	-2.01033	down	6.36701e-12	1.40389e-09	LOC109135736	PREDICTED: putative receptor-like protein kinase At4g00960
gene20264	16.468	3.878	7.435	0.305	3.485	3.058	-2.01987	down	8.16553e-07	5.85331e-05	LOC104901092	PREDICTED: putative receptor-like protein kinase At4g00960
gene20289	19.404	13.706	32.851	64.775	68.431	58.964	1.54265	up	0.0012712	0.0282076	LOC104901144	PREDICTED: cysteine-rich repeat secretory protein 4-like
gene20333	7.372	12.367	17.68	39.477	30.71	49.003	1.67134	up	5.26115e-07	3.97372e-05	LOC104901172	PREDICTED: protein kinase PINOID
gene20459	7.723	10.911	39.226	61.591	36.77	211.876	2.42267	up	1.12346e-13	3.26531e-11	LOC104901308	PREDICTED: uncharacterized protein LOC104901308
gene20499	31.539	2.122	3.39	43.451	36.546	21.298	1.4509	up	0.00098897	0.0230923	LOC104901359	PREDICTED: uncharacterized protein LOC104901359
gene20525	8.627	18.282	107.109	86.399	77.584	183.514	1.37455	up	0.00113506	0.0256442	LOC104901486	PREDICTED: miraculin
gene20549	38.393	38.743	30.952	21.361	55.127	280.563	1.7239	up	1.22757e-05	0.000646014	LOC104901391	PREDICTED: major allergen Pru ar 1
gene20583	0	0	0	2.232	1.061	2.032	10.7944	up	0.000241628	0.00770865	LOC104901509	PREDICTED: glycine-rich cell wall structural protein-like
gene20759	0	0	18.965	32.053	99.047	36.472	3.14317	up	1.27573e-08	1.47046e-06	LOC104901646	PREDICTED: ethylene-responsive transcription factor ERF017
gene20760	0	23.448	99.907	221.622	462.405	313.819	3.01597	up	2.78507e-17	1.67286e-14	LOC104901648	PREDICTED: ethylene-responsive transcription factor ERF017
gene20814	154.945	116.043	73.745	56.087	59.647	53.703	-1.02472	down	0.000263396	0.00822238	LOC104901699	PREDICTED: pectinesterase/pectinesterase inhibitor PPE8B
gene20892	366.886	286.884	373.645	1078.55	1702.5	2056.93	2.23538	up	6.02261e-15	2.33128e-12	LOC104901768	PREDICTED: UDP-glucuronate 4-epimerase 1
gene20914	1.429	30.288	66.14	4.771	6.049	1.448	-2.99547	down	1.78434e-08	1.94259e-06	LOC104901790	PREDICTED: EG45-like domain containing protein
gene20953	40.086	16.657	21.291	32.799	96.049	81.21	1.42858	up	4.43036e-05	0.0019008	LOC104901831	PREDICTED: uncharacterized protein LOC104901831
gene20957	645.677	1343.58	1329.86	2528.41	2555.19	2490.09	1.1902	up	1.65291e-05	0.000829741	LOC104901833	PREDICTED: anthocyanin 3'-O-beta-glucosyltransferase-like
gene20964	68.389	101.984	55.747	160.656	140.691	357.912	1.54374	up	2.11304e-05	0.00102242	LOC104901838	PREDICTED: uncharacterized protein LOC104901838
gene20971	182.053	79.528	201.421	43.981	55.756	86.138	-1.31667	down	1.39372e-05	0.00071614	LOC104901845	PREDICTED: uncharacterized protein LOC104901845
gene21040	3278.33	412.758	256.953	88.666	80.288	449.681	-2.67397	down	1.75531e-18	1.17599e-15	LOC104901959	PREDICTED: pathogenesis-related protein PR-1 type
gene21059	2681.19	4911.48	5834.88	10543.5	9366.48	18149.9	1.50308	up	6.02073e-08	5.51974e-06	LOC104901977	PREDICTED: 36.4 kDa proline-rich protein
gene21067	551.086	190.387	236.302	982.764	1255.2	2466.86	2.26656	up	3.11139e-15	1.29041e-12	LOC104901985	PREDICTED: calmodulin-like protein 7
gene21200	133.214	31.366	100.236	202.587	159.731	359.83	1.44729	up	3.8342e-05	0.00168232	LOC104902106	PREDICTED: uncharacterized protein LOC104902106
gene21266	3.969	7.477	11.947	5.889	2.8	124.642	2.51071	up	6.76932e-08	6.14139e-06	LOC104902174	hypothetical protein BVRB_8g196050
gene21296	495.155	322.778	354.464	579.895	838.356	958.998	1.01983	up	0.000199739	0.00665721	LOC104902203	PREDICTED: uncharacterized protein LOC104902203
gene21309	3.767	3666.7	3603.25	4621.34	11.956	17300.2	1.59237	up	3.54362e-08	3.45863e-06	LOC104902213	PREDICTED: MLP-like protein 34
gene21310	0	0	35.4	0	0	0	-13.5266	down	8.22944e-07	5.85514e-05	LOC104902218	PREDICTED: pentatricopeptide repeat-containing protein At5g21222-like
gene21311	1.333	6.275	7.52	5.19	2.35	38.244	1.59743	up	7.32057e-06	0.000422242	LOC104902481	PREDICTED: MLP-like protein 34 isoform X2
gene21365	122.096	115.671	160.503	310.087	338.899	445.229	1.45807	up	6.03894e-07	4.4385e-05	LOC104902271	PREDICTED: ethylene-responsive transcription factor ERF043
gene21470	45.447	84.881	79.115	197.141	167.066	188.819	1.40078	up	1.86119e-06	0.000124215	LOC104902320	PREDICTED: glucan endo-1,3-beta-glucosidase 13
gene21471	37.114	16.068	14.188	7.993	4.433	10.914	-1.52918	down	9.24586e-05	0.00355672	LOC104902322	PREDICTED: profilin
gene21477	135.054	230.355	155.529	449.625	251.504	536.082	1.2479	up	8.28945e-06	0.000467294	LOC104902329	PREDICTED: uncharacterized protein LOC104902329
gene21495	5.315	9.011	17.997	30.163	28.679	123.827	2.49849	up	5.21453e-13	1.3557e-10	LOC104902349	PREDICTED: inositol oxygenase 4
gene21507	5.962	0.991	0.396	8.975	3.71	17.761	2.05019	up	3.90333e-06	0.000238569	LOC104902360	PREDICTED: oxysterol-binding protein-related protein 4C-like isoform X1
gene22018	548.421	134.543	181.618	38.369	29.532	109.772	-2.28276	down	3.91816e-13	1.06641e-10	LOC104902532	PREDICTED: ribosome-inactivating protein PD-L3/PD-L4
gene22020	274.785	7.869	39.815	12.396	5.893	7.523	-3.64289	down	1.98734e-16	1.04901e-13	LOC104902534	PREDICTED: ribosome-inactivating protein PD-L3/PD-L4
gene22028	25.482	5.143	6.163	40.507	34.663	36.873	1.60667	up	0.000480391	0.0131778	LOC104902540	PREDICTED: GEM-like protein 4
gene22133	254.69	119.576	166.744	66.785	74.081	78.72	-1.30086	down	7.92608e-06	0.000451355	LOC104902669	PREDICTED: LOW QUALITY PROTEIN: G-type lectin S-receptor-like serine/threonine-protein kinase At4g27290
gene22146	134.711	225.699	345.345	285.865	421.126	1155.05	1.39964	up	8.23531e-07	5.85514e-05	LOC104902673	PREDICTED: beta-amylase-like
gene22184	77.035	55.848	50.337	122.942	165.15	163.249	1.30063	up	1.78934e-05	0.000885471	LOC104902714	PREDICTED: aspartic proteinase nepenthesin-1
gene22291	7.749	4.61	7.366	9.077	19.419	45.033	1.89813	up	2.80583e-07	2.25229e-05	LOC104902819	PREDICTED: O-acyltransferase WSD1
gene22348	373.884	115.406	150.71	101.388	94.737	44.555	-1.41094	down	6.70288e-06	0.000389192	LOC104902884	PREDICTED: (R,S)-reticuline 7-O-methyltransferase
gene22372	27.824	23.009	20.68	55.88	47.387	88.674	1.42435	up	9.22508e-06	0.000508518	LOC104902900	PREDICTED: probable glucuronoxylan glucuronosyltransferase IRX7
gene22394	90.84	206.762	217.588	111.191	76.887	60.321	-1.05244	down	0.000292278	0.00886966	LOC104902913	PREDICTED: benzyl alcohol O-benzoyltransferase
gene22417	1572.3	758.241	650.053	378.92	382.513	384.673	-1.37886	down	8.12004e-07	5.84475e-05	LOC104902957	PREDICTED: glutathione S-transferase
gene22438	87.469	158.426	189.852	69.879	85.423	43.164	-1.13459	down	0.000543455	0.0145638	LOC104902980	PREDICTED: zinc finger protein ZAT5
gene22481	426.201	647.982	528.954	1249.56	1260.28	1163.6	1.19623	up	1.44634e-05	0.000732378	LOC104903012	PREDICTED: fasciclin-like arabinogalactan protein 2
gene22508	20.578	40.7	55.741	132.808	143.69	354.345	2.43051	up	1.30904e-09	1.74062e-07	LOC104903042	PREDICTED: calcium-binding protein PBP1
gene22569	231.61	110.281	119.087	435.269	445.614	738.572	1.81273	up	1.15913e-10	2.03948e-08	LOC104903108	PREDICTED: uncharacterized protein LOC104903108
gene22713	37.095	13.476	4.187	7.076	10.092	2.684	-1.46365	down	0.000178798	0.00611884	LOC104903257	PREDICTED: cytochrome P450 CYP736A12-like
gene22719	1925.52	453.586	572.275	383.623	427.856	334.992	-1.36419	down	1.33603e-06	9.19853e-05	LOC104903258	PREDICTED: peroxidase 27-like
gene22823	0	1.719	0	8.122	9.009	13.555	4.15556	up	8.46542e-05	0.00328417	LOC104903405	PREDICTED: peroxidase P7-like
gene22824	11.931	4.397	4.684	16.739	24.147	34.678	1.84634	up	8.1082e-07	5.84475e-05	LOC104903407	PREDICTED: peroxidase P7
gene22869	2011.42	2459.26	1880.87	7845.58	5367.92	7905.14	1.73334	up	2.93397e-10	4.52273e-08	LOC104903439	PREDICTED: fasciclin-like arabinogalactan protein 13
gene22875	83.612	18.173	79.851	7.157	6.805	6.515	-3.14879	down	0.000134807	0.00484953	LOC104903474	PREDICTED: glutaredoxin-C9
gene22974	25.311	7.946	22.219	40.682	41.655	76.914	1.52132	up	0.00163313	0.0342741	LOC104903549	PREDICTED: 21 kDa seed protein
gene22984	63.896	28.758	52.971	59.146	137.596	138.036	1.20093	up	4.75498e-05	0.00202017	LOC104903579	PREDICTED: non-functional pseudokinase ZED1 isoform X1
gene23036	10.108	1.098	3.886	1.607	1.763	2.588	-1.34044	down	0.000207412	0.00680398	LOC104903619	PREDICTED: GABA transporter 1
gene23053	394.937	453.191	453.029	733.643	1000.26	1211.56	1.1787	up	2.35968e-05	0.00112304	LOC104903642	PREDICTED: U-box domain-containing protein 9
gene23089	235.952	143.574	138.641	55.068	84.147	70.716	-1.30349	down	7.572e-06	0.000433871	LOC104903667	PREDICTED: inorganic pyrophosphatase 2 isoform X2
gene23090	78.963	65.394	75.293	21.209	23.046	24.823	-1.66887	down	3.25941e-06	0.000205709	LOC104903666	PREDICTED: inorganic pyrophosphatase 2
gene23174	187.489	217.47	179.42	383.186	455.745	1144.15	1.76276	up	4.57786e-10	6.75778e-08	LOC104903733	PREDICTED: acid phosphatase 1
gene23208	414.487	116.098	209.851	44.579	164.107	85.842	-1.32996	down	1.75364e-06	0.000117941	LOC104903802	PREDICTED: cysteine-rich repeat secretory protein 38-like
gene23257	63.653	56.386	24.466	28.715	17.837	8.713	-1.38663	down	7.50637e-06	0.00043153	LOC104903828	PREDICTED: probable flavin-containing monooxygenase 1
gene23289	0	0	1.452	22.902	35.384	20.848	5.76526	up	6.3194e-12	1.40389e-09	LOC104904175	PREDICTED: vacuolar amino acid transporter 1-like
gene23291	20.269	7.535	12.04	52.23	28.216	91.848	2.11235	up	2.46221e-08	2.55293e-06	LOC104903842	PREDICTED: expansin-like A2
gene23301	13.902	3.273	7.846	48.988	85.801	65.717	3.00228	up	3.44438e-09	4.28555e-07	LOC104903851	PREDICTED: auxin-responsive protein SAUR66-like
gene23362	56.825	10.426	44.145	8.212	0.781	10.465	-2.51708	down	2.54568e-10	4.06819e-08	LOC104903899	PREDICTED: annexin D5 isoform X1
gene23366	594.075	310.774	319.546	188.874	181.735	219.384	-1.0533	down	0.000146332	0.00517029	LOC104903902	PREDICTED: uncharacterized protein LOC104903902
gene23417	159.556	83.305	43.064	27.018	18.349	28.108	-1.96027	down	1.20037e-07	1.0668e-05	LOC104903941	PREDICTED: rhodanese-like domain-containing protein 19, mitochondrial
gene23423	3.487	4.926	12.789	5.819	8.3	46.794	1.52242	up	0.000792852	0.0195896	LOC104903947	PREDICTED: thaumatin-like protein 1
gene23449	15.915	29.979	42.769	77.586	61.74	161.978	1.76478	up	3.25662e-08	3.20491e-06	LOC104903966	PREDICTED: mucin-2
gene23452	124.396	87.87	68.674	47.394	46.493	44.512	-1.02141	down	0.000632556	0.0163583	LOC104903970	PREDICTED: tetraspanin-2
gene23458	287.605	466.068	653.463	679.811	412.675	5402.84	2.20664	up	1.79741e-14	6.2618e-12	LOC104903977	PREDICTED: proline-rich protein 4
gene23531	52.766	15.49	27.844	30.501	97.877	129.108	1.42186	up	5.13038e-06	0.000308159	LOC104904043	PREDICTED: uncharacterized protein LOC104895484 isoform X1
gene23538	835.062	450.281	498.832	316.833	173.102	337.914	-1.10781	down	0.000124618	0.00454126	LOC104904049	PREDICTED: protein EXORDIUM-like 2
gene23544	20.851	5.198	10.482	20.083	31.886	22.186	1.02136	up	0.000495067	0.0135378	LOC104904056	PREDICTED: ABC transporter G family member 11-like isoform X1
gene23557	1897.01	2676.75	1779.91	6140.58	5414.59	6555.16	1.51115	up	4.32488e-08	4.11667e-06	LOC104904231	PREDICTED: protein EXORDIUM-like 5
gene23605	45.226	26.746	30.469	58.128	80.861	72.801	1.04782	up	0.000296247	0.00894338	LOC104904110	PREDICTED: probable receptor-like protein kinase At1g49730 isoform X1
gene23618	12.201	12.066	22.034	24.439	43.89	42.021	1.25292	up	0.00205401	0.0409368	LOC104904124	PREDICTED: scopoletin glucosyltransferase-like
gene23679	110.927	42.045	45.041	13.548	57.249	27.405	-1.01175	down	0.000909801	0.0217391	LOC104904303	PREDICTED: purple acid phosphatase 2
gene23781	0	5.049	0	14.581	0	25.34	2.98233	up	5.66251e-08	5.27461e-06	LOC104904402	PREDICTED: probable LRR receptor-like serine/threonine-protein kinase At3g47570
gene23783	7.732	6.951	0.793	29.722	2.231	63.367	2.62251	up	3.33849e-10	5.10115e-08	LOC104904404	PREDICTED: probable LRR receptor-like serine/threonine-protein kinase At3g47570 isoform X1
gene23790	7.093	1.484	3.261	6.138	13.896	8.781	1.28318	up	0.000808985	0.0198179	LOC104905013	PREDICTED: uncharacterized protein LOC104905013
gene23797	213.787	187.334	271.837	554.078	415.151	545.491	1.17046	up	5.71247e-05	0.00236355	LOC104904416	PREDICTED: uncharacterized protein LOC104904416
gene23820	20.097	6.625	9.073	23.854	24.098	31.893	1.15738	up	0.00168056	0.0350473	LOC104904438	PREDICTED: uncharacterized protein LOC104904438
gene23866	6.819	11.621	37.87	37.938	20.04	152.172	1.8999	up	5.03437e-11	9.23091e-09	LOC104904484	PREDICTED: uncharacterized protein LOC104904484 isoform X3
gene23868	9.671	0	4.366	19.371	0	176.336	3.8011	up	4.27182e-13	1.14478e-10	LOC104904486	PREDICTED: uncharacterized protein LOC104904486
gene23934	25.776	31.213	45.717	69.658	74.022	164.118	1.58344	up	1.21976e-05	0.000643846	LOC104904545	PREDICTED: uncharacterized protein LOC104904545
gene23962	27.297	11.018	14.964	44.261	33.831	118.5	1.88351	up	2.5262e-08	2.58846e-06	LOC104904575	PREDICTED: uncharacterized protein LOC104904575
gene23964	67.404	18.733	31.179	13.525	21.043	10.073	-1.3939	down	0.000310646	0.00932955	LOC104904577	PREDICTED: (R,S)-reticuline 7-O-methyltransferase-like
gene23965	0	1.909	0	9.021	1.43	79.381	5.55412	up	9.09818e-12	1.9327e-09	LOC104904578	PREDICTED: (R,S)-reticuline 7-O-methyltransferase
gene23966	0	0	0	0	0	27.638	13.1696	up	4.27402e-06	0.000258504	LOC104904580	PREDICTED: (R,S)-reticuline 7-O-methyltransferase
gene23987	6.156	11.859	11.369	51.684	26.643	47.615	2.09954	up	3.41175e-09	4.27549e-07	LOC104904598	PREDICTED: uncharacterized protein LOC104904598
gene23988	8.272	5.394	9.337	14.161	24.909	37.384	1.73264	up	1.2119e-05	0.000641645	LOC104904599	PREDICTED: cytochrome P450 734A1
gene23993	226.331	208.445	70.33	58.181	74.262	38.452	-1.56346	down	7.42451e-08	6.70091e-06	LOC104904604	PREDICTED: acyl-protein thioesterase 2
gene24005	2.941	1.039	0	3.682	6.223	5.586	1.95978	up	0.000634837	0.0163583	LOC104904615	PREDICTED: boron transporter 4
gene24084	0	24.617	7.375	26.66	9.218	101.487	2.10213	up	4.60342e-05	0.00196537	LOC104904679	PREDICTED: cytosolic sulfotransferase 15
gene24194	5.088	3.235	5.168	11.323	15.88	19.584	1.79388	up	5.47656e-07	4.1119e-05	LOC104904777	PREDICTED: oligopeptide transporter 4
gene24219	0	0	0	0.782	0	19.936	12.7538	up	1.65761e-07	1.40849e-05	LOC104904803	PREDICTED: cytochrome P450 76AD1
gene24227	0	0	0	3.852	0	14.026	12.5412	up	0.000241628	0.00770865	LOC109133522	PREDICTED: amino acid transporter ANT1-like
gene24248	126.553	65.556	195.209	14.082	58.02	81.187	-1.33725	down	0.00052195	0.0140959	LOC104904823	PREDICTED: pathogenesis-related protein 1B
gene24252	946.205	354.002	2055.69	287.153	31.655	299.276	-2.44082	down	1.65251e-15	7.38081e-13	LOC104904827	PREDICTED: pathogenesis-related protein PR-1 type
gene24253	70.48	159.313	497.176	47.056	14.914	192.757	-1.51293	down	4.06605e-06	0.000246782	LOC104904828	PREDICTED: pathogenesis-related protein PR-1 type
gene24254	0	118.435	543.03	36.503	7.713	121.837	-1.994	down	2.04833e-08	2.1756e-06	LOC104904829	PREDICTED: pathogenesis-related protein 1A-like
gene24261	10.897	3.849	10.249	3.031	0	0.92	-2.66043	down	0.000439894	0.012289	LOC104905071	PREDICTED: agamous-like MADS-box protein AGL61
gene24277	5.949	7.804	23.979	32.151	30.569	21.95	1.166	up	0.000403116	0.0115302	LOC104904850	PREDICTED: uncharacterized protein LOC104904850 isoform X2
gene24278	0	0	1.44	12.774	12.145	54.263	5.77808	up	4.20164e-12	9.63004e-10	LOC104904852	PREDICTED: uncharacterized protein LOC104904852 isoform X2
gene24300	213.981	125.959	147.591	392.879	557.174	833.277	1.871	up	7.0857e-11	1.28569e-08	LOC104904876	PREDICTED: probable WRKY transcription factor 40 isoform X1
gene24326	246.868	144.909	141.278	71.578	86.449	72.201	-1.21121	down	0.000100638	0.00382754	LOC104904903	PREDICTED: uncharacterized acetyltransferase At3g50280
gene24346	23.912	9.095	3.114	37.866	16.542	46.58	1.4832	up	0.000109912	0.0041262	LOC104904922	PREDICTED: probable indole-3-acetic acid-amido synthetase GH3.1
gene24359	152.641	81.524	67.231	40.046	50.549	42.739	-1.1766	down	3.27469e-05	0.0014816	LOC104904935	PREDICTED: uncharacterized protein LOC104904935
gene24372	188.207	140.586	202.656	828.084	762.158	1047.43	2.31126	up	4.25462e-15	1.68434e-12	LOC104904946	PREDICTED: transcription factor MYB44-like
gene24379	11.588	11.334	16.098	31.741	13.203	75.846	1.63014	up	1.7951e-05	0.000885801	LOC104904951	PREDICTED: secoisolariciresinol dehydrogenase
gene24393	0	8.746	0	36.742	0	71.073	3.62334	up	3.55414e-08	3.45863e-06	LOC104904962	PREDICTED: uncharacterized protein LOC104904962
gene1864	8124.73	2571.35	4530.01	1345.52	2521.84	2804.1	-1.19047	down	9.64113e-06	0.000528109	LOC104905131	PREDICTED: endoplasmin homolog
gene1963	8.723	10.27	3.282	37.21	59.99	104.561	3.17898	up	3.54279e-12	8.22825e-10	LOC104905251	PREDICTED: cyclin-U4-1
gene1987	518.385	196.868	228.056	129.478	163.65	124.92	-1.17406	down	3.36018e-05	0.00151243	LOC104905276	PREDICTED: thaumatin-like protein 1b
gene2030	407.541	314.301	437.755	790.873	912.344	875.478	1.15302	up	3.60977e-05	0.00160404	LOC104905311	PREDICTED: ethylene-responsive transcription factor ERF035
gene2072	984.721	1330.68	1208.06	2794.96	1721.29	2630.97	1.02038	up	0.000240743	0.00770865	LOC104905357	PREDICTED: putative lipid-binding protein At4g00165
gene2116	34.149	38.596	46.252	60.799	61.421	137.499	1.12601	up	0.000382208	0.0110227	LOC104905396	PREDICTED: LRR receptor-like serine/threonine-protein kinase GSO1
gene2218	75.615	130.407	75.359	33.991	36.38	25.024	-1.56051	down	1.40561e-08	1.60028e-06	LOC104905491	PREDICTED: SPX domain-containing membrane protein At4g22990
gene2231	7.224	11.664	7.571	26.413	10.373	21.953	1.15047	up	0.00197566	0.039739	LOC104905503	PREDICTED: F-box protein PP2-A13
gene2237	4.052	4.58	5.488	9.469	12.862	20.933	1.61522	up	7.0599e-05	0.0028401	LOC104905508	PREDICTED: protein ECERIFERUM 1
gene2263	9.631	2.864	9.726	9.589	23.597	22.592	1.32766	up	0.000595907	0.0156799	LOC104905535	PREDICTED: filament-like plant protein
gene2339	156.389	155.036	183.416	319.112	398.882	398.934	1.17449	up	2.08691e-05	0.00101542	LOC104905652	PREDICTED: BTB/POZ domain-containing protein At2g30600
gene2343	11.506	14.829	39.641	55.255	56.807	107.752	1.73622	up	2.44071e-09	3.1966e-07	LOC104905656	PREDICTED: pelargonidin 3-O-(6-caffeoylglucoside) 5-O-(6-O-malonylglucoside) 4'''-malonyltransferase isoform X2
gene2347	91.239	104.452	158.463	265.196	306.652	299.964	1.29963	up	2.92063e-06	0.00018983	LOC104905660	PREDICTED: probable acyl-activating enzyme 1, peroxisomal
gene2351	960.947	311.604	357.94	196.348	176.594	268.101	-1.34681	down	2.20321e-06	0.00014648	LOC104905663	PREDICTED: glucan endo-1,3-beta-glucosidase
gene2424	29.655	13.284	18.776	37.827	58.157	50.552	1.24752	up	0.000165261	0.00575736	LOC104905759	PREDICTED: transcription factor bHLH93
gene2447	0	0	0	0	11.844	5.67	12.5115	up	0.00148912	0.0318662	LOC109136290	PREDICTED: uncharacterized protein LOC109136290
gene2454	42.145	36.435	37.273	18.724	19.133	18.478	-1.04015	down	0.000241552	0.00770865	LOC104905785	PREDICTED: uncharacterized acetyltransferase At3g50280-like isoform X2
gene2493	52.657	120.442	67.922	136.719	244.065	226.05	1.33213	up	8.32549e-05	0.00323709	LOC104905821	PREDICTED: E3 ubiquitin-protein ligase ATL23
gene2536	233.062	299.09	200.299	73.746	121.147	66.758	-1.48508	down	4.84645e-08	4.58806e-06	LOC104905876	PREDICTED: uncharacterized protein LOC104905876 isoform X1
gene2543	40.532	46.85	62.382	211.158	212.462	279.926	2.23193	up	1.00079e-11	2.05091e-09	LOC104905882	PREDICTED: uncharacterized protein LOC104905882
gene2560	8.997	18.45	9.499	2.906	3.992	4.41	-1.70781	down	5.34933e-06	0.000316938	LOC104905898	PREDICTED: cellulose synthase-like protein E1
gene2570	546.668	313.905	452.469	1196.99	493.793	964.574	1.01599	up	0.000110399	0.00413557	LOC104905911	PREDICTED: basic blue protein
gene4909	61.894	84.077	92.695	39.734	26.445	28.936	-1.32722	down	6.95117e-05	0.00280283	LOC104906016	PREDICTED: probable sarcosine oxidase
gene4945	0	9.344	0.747	8.832	16.095	11.389	1.84723	up	0.000323295	0.00960106	LOC104906057	PREDICTED: cyclic nucleotide-gated ion channel 17 isoform X1
gene4947	666.749	221.366	297.599	99.204	166.922	163.644	-1.46411	down	1.38888e-07	1.21572e-05	LOC104906060	PREDICTED: probable inactive receptor-like protein kinase At3g56050
gene5023	13.151	3.889	9.32	0	1.618	2.788	-2.57999	down	2.49484e-08	2.57146e-06	LOC104906153	PREDICTED: transcription factor JUNGBRUNNEN 1-like
gene5111	5.726	0.506	2.828	0	1.136	0	-2.99222	down	0.000332489	0.0097997	LOC104906225	PREDICTED: uncharacterized protein LOC104906225 isoform X1
gene5199	1487.06	472.381	680.296	367.175	279.285	476.844	-1.23265	down	3.124e-05	0.00142453	LOC104906338	PREDICTED: uncharacterized protein LOC104906338
gene5243	1760.77	701.57	1077.73	757.963	24.408	359.243	-1.6327	down	1.58344e-08	1.75682e-06	LOC104906384	PREDICTED: uncharacterized protein LOC104906384
gene7110	6.68	16.988	18.85	13.38	20.497	63.607	1.19703	up	0.00120811	0.0270143	LOC104906413	PREDICTED: protein HOTHEAD
gene7139	8.623	6.768	8.651	22.922	17.739	20.38	1.34411	up	0.000237002	0.00763093	LOC104906440	PREDICTED: LOW QUALITY PROTEIN: F-box protein PP2-A11
gene7141	531.146	149.101	249.915	103.623	111.66	151.622	-1.34207	down	1.46093e-06	9.97961e-05	LOC104906442	PREDICTED: probable E3 ubiquitin-protein ligase ARI8
gene7152	49.659	39.205	84.072	42.256	194.703	125.753	1.06857	up	0.00131882	0.0289326	LOC104906451	PREDICTED: protein DETOXIFICATION 49
gene7157	0	3.137	0	12.353	51.678	132.687	5.96924	up	1.25165e-14	4.63885e-12	LOC104906454	PREDICTED: dehydration-responsive element-binding protein 1D
gene7243	2.248	1.444	1.846	4.549	4.541	5.383	1.38544	up	0.00178563	0.036464	LOC104906534	PREDICTED: bidirectional sugar transporter SWEET17
gene7361	89.701	80.889	85.087	52.032	17.163	43.497	-1.18192	down	0.000207198	0.00680398	LOC104906677	PREDICTED: late embryogenesis abundant protein D-34-like
gene7405	338.803	7.977	92.412	235.628	1926.68	94.376	2.36127	up	3.75513e-15	1.52118e-12	LOC104906774	PREDICTED: flavonol sulfotransferase-like
gene7439	139.755	123.818	165.757	363.743	283.19	405.493	1.29355	up	1.71413e-05	0.000855542	LOC104906761	PREDICTED: uncharacterized protein At4g14100
gene7583	64.448	25.385	25.148	10.131	12.674	16.988	-1.53074	down	4.03683e-07	3.12522e-05	LOC104906913	PREDICTED: uncharacterized protein LOC104906913
gene7643	11.861	5.865	8.367	1.32	0.941	3.004	-2.3085	down	1.85792e-07	1.54848e-05	LOC104906982	PREDICTED: protein disulfide isomerase-like 1-3
gene7651	78.815	8.565	13.686	7.71	13.745	20.178	-1.27944	down	0.00058272	0.0154027	LOC104907000	PREDICTED: ankyrin repeat-containing protein ITN1
gene9848	16.268	11.491	61.202	57.323	94.661	87.883	1.43096	up	0.00063003	0.0163583	LOC104907075	PREDICTED: protein NDR1
gene9859	8.902	0.466	1.489	0.183	2.965	1.336	-1.2752	down	0.00231252	0.0452371	LOC104907082	PREDICTED: serine/threonine-protein phosphatase 6 regulatory ankyrin repeat subunit A isoform X1
gene9888	1.077	0.666	0.608	0.225	0	0.341	-2.04861	down	0.0007057	0.0178412	LOC104907106	PREDICTED: uncharacterized protein LOC104907106
gene9912	470.882	957.131	1296.13	2598.49	2506.2	3679.49	1.68911	up	3.36119e-09	4.24265e-07	LOC104907119	PREDICTED: calcium-binding protein PBP1
gene9926	0.951	0	5.366	0	22.131	10.594	2.37253	up	0.000430007	0.0121596	LOC104907183	PREDICTED: inactive protein RESTRICTED TEV MOVEMENT 2
gene9995	175.075	133.182	30.4	44.957	7.124	47.745	-1.76231	down	0.000542941	0.0145638	LOC104907249	PREDICTED: uncharacterized protein LOC104907247
gene10077	2.925	1.205	0.825	0.543	0.258	0.37	-2.07833	down	0.000426602	0.0120829	LOC104907340	PREDICTED: organic cation/carnitine transporter 1
gene10139	0	18.912	10.792	0	0	0	-13.2736	down	0.000440227	0.012289	LOC104907406	PREDICTED: uncharacterized acetyltransferase At3g50280
gene10174	26.278	9.58	8.611	17.922	83.406	57.529	1.83679	up	3.77104e-07	2.93249e-05	LOC104907432	PREDICTED: replication factor A protein 1-like isoform X1
gene10430	5.098	19.206	32.606	51.056	59.332	43.034	1.4307	up	0.000627055	0.0163513	LOC104907716	PREDICTED: uncharacterized protein LOC104907716
gene10441	1.159	643.233	713.948	0	9.806	2.347	-6.80404	down	1.53058e-58	2.66611e-54	LOC104907726	PREDICTED: uncharacterized protein LOC104907726
gene10443	0	165.805	144.505	0	0	0	-16.6584	down	5.49803e-30	1.38887e-26	LOC104907727	PREDICTED: uncharacterized protein LOC104907727
gene13339	49.667	28.067	24.914	9.825	8.174	17.888	-1.51609	down	0.000200388	0.00665721	LOC104907909	PREDICTED: tetraspanin-2
gene13375	329.979	218.877	259.645	427.636	346.987	870.942	1.02526	up	0.00019513	0.00654907	LOC104907951	PREDICTED: uncharacterized protein LOC104907951
gene13416	92.855	63.991	54.19	39.818	14.377	34.869	-1.24455	down	3.9803e-05	0.00173332	LOC104908003	PREDICTED: urease accessory protein G
gene13486	824.366	448.755	569.478	80.551	254.909	291.11	-1.55619	down	1.28314e-08	1.47046e-06	LOC104908081	PREDICTED: beta-amylase 3, chloroplastic
gene13529	3.921	8.31	0	15.273	12.447	43.694	2.54537	up	0.00013773	0.00488617	LOC104908127	PREDICTED: uncharacterized protein LOC104908127
gene13637	79.044	38.184	16.979	13.903	11.6	9.04	-1.9579	down	2.63526e-10	4.16355e-08	LOC104908227	PREDICTED: leucoanthocyanidin reductase
gene13702	339.72	191.437	297.266	104.063	123.173	170.123	-1.05992	down	0.000302538	0.0091175	LOC104908314	PREDICTED: protein PHYTOCHROME KINASE SUBSTRATE 3
gene13751	57.756	13.599	28.972	7.141	6.789	0	-2.84818	down	0.000123497	0.00450985	LOC104908362	PREDICTED: myb-like protein P
gene16842	22.41	27.667	23.699	10.11	11.321	12.679	-1.11289	down	0.000172472	0.0059558	LOC104908395	PREDICTED: anthocyanidin 3-O-glucoside 2''-O-glucosyltransferase
gene16844	35.064	9.526	16.744	0	9.988	9.562	-1.64937	down	0.00093771	0.0221929	LOC104908396	PREDICTED: high affinity nitrate transporter 2.5-like
gene16869	43.916	17.726	10.894	12.351	16.339	5.866	-1.0697	down	0.00214205	0.0422085	LOC109133571	hypothetical protein BVRB_6g155680
gene16910	84.201	23.683	39.562	11.871	19.349	13.507	-1.7209	down	4.28146e-08	4.11667e-06	LOC104908474	PREDICTED: metalloendoproteinase 1-like
gene19257	123.695	24.964	50.969	28.402	33.236	29.832	-1.12592	down	0.000767041	0.019197	LOC104908568	PREDICTED: centromere protein X
gene19279	206.934	57.125	120.806	37.054	54.105	56.619	-1.3809	down	1.11749e-05	0.00059894	LOC104908585	PREDICTED: cytochrome P450 71A22-like
gene19359	0.783	0	2.651	1.743	0.414	14.673	2.29207	up	9.69355e-05	0.00370289	LOC104908747	PREDICTED: beta-amyrin synthase
gene19434	0	14.036	2.039	7.035	2.867	99.721	2.76943	up	8.89449e-10	1.23946e-07	LOC104908744	PREDICTED: GDSL esterase/lipase At3g48460
gene19488	10.913	28.632	26.394	53.778	65.976	48.954	1.35528	up	0.000595907	0.0156799	LOC104908827	PREDICTED: uncharacterized protein LOC104908827
gene19528	0	0	0	1.012	7.695	4.605	12.1158	up	0.000440227	0.012289	LOC104908877	PREDICTED: uncharacterized protein LOC104908877
gene19628	0.283	0.4	0	0.315	3.895	2.008	3.18087	up	0.000362814	0.0105331	LOC104908980	PREDICTED: uncharacterized protein LOC104908980
gene21617	0.446	0.629	2.012	0.992	9.899	4.965	2.35962	up	0.000201281	0.00665721	LOC104909045	PREDICTED: uncharacterized protein LOC104909045
gene21636	26.064	58.481	159.198	571.519	848.344	835.505	3.20991	up	4.61438e-25	6.69816e-22	LOC104909061	PREDICTED: uncharacterized protein LOC104909061
gene21662	68.161	16.275	50.926	19.229	25.392	10.697	-1.29096	down	0.000413965	0.0117441	LOC104909096	PREDICTED: uncharacterized protein LOC104909096
gene21681	336.989	159.861	170.597	102.018	96.124	89.52	-1.21427	down	2.76891e-05	0.00128962	LOC104909111	PREDICTED: uncharacterized protein LOC104909111
gene21715	107.882	23.787	20.411	14.572	4.618	3.79	-2.72622	down	3.4565e-13	9.7111e-11	LOC104882859	PREDICTED: uncharacterized protein LOC104882859
gene21800	30.195	7.465	7.668	0.84	0	1.529	-4.25632	down	6.66356e-10	9.36068e-08	LOC104882900	hypothetical protein BVRB_8g200660 isoform A
gene21840	4.286	11.679	6.911	15.331	14.901	18.298	1.08494	up	0.00236725	0.0461242	LOC104882942	PREDICTED: aquaporin NIP1-1 isoform X1
gene21941	50.231	19.87	38.552	63.348	162.976	97.013	1.57328	up	2.22509e-07	1.80274e-05	LOC104883054	PREDICTED: (E,E)-alpha-farnesene synthase-like
gene21966	39.759	28.682	19.095	3.765	8.95	16.28	-1.59397	down	4.48293e-05	0.00191863	LOC104883076	PREDICTED: translin-associated protein X isoform X3
gene24433	43.837	15.88	17.761	2.502	3.568	6.831	-2.58602	down	3.19537e-07	2.55322e-05	LOC104883106	PREDICTED: benzyl alcohol O-benzoyltransferase
gene24474	0	0	0.262	0.517	0	3.06	3.7559	up	0.00175631	0.0360299	LOC104883137	PREDICTED: cysteine-rich receptor-like protein kinase 10 isoform X2
gene24564	11.606	1.344	3.006	1.905	1.61	1.349	-1.71327	down	7.16496e-05	0.00286911	LOC104883247	PREDICTED: phosphatidylinositol transfer protein 2 isoform X3
gene24568	26.983	29.11	50.942	32.755	88.758	98.892	1.04205	up	0.000743008	0.0186491	LOC104883251	PREDICTED: interactor of constitutive active ROPs 3 isoform X1
gene24646	70.491	12.047	25.665	15.182	15.638	15.547	-1.22252	down	0.000339654	0.00997712	LOC104883333	PREDICTED: G-type lectin S-receptor-like serine/threonine-protein kinase At1g67520
gene24653	7.75	21.897	23.742	35.726	45.682	49.343	1.29216	up	0.000664993	0.016935	LOC104883341	PREDICTED: small heat shock protein, chloroplastic
gene24696	170.102	305.852	247.257	562.109	425.377	636.994	1.16749	up	7.5907e-05	0.00299146	LOC104883383	PREDICTED: glycine-rich cell wall structural protein
gene24739	4.21	0.85	2.716	0	0	0	-11.3404	down	0.000807082	0.0198008	LOC104883436	PREDICTED: putative B3 domain-containing protein Os03g0621600
gene24742	60.143	12.434	29.802	65.292	103.207	181.277	1.77248	up	7.46088e-09	8.90144e-07	LOC104883438	PREDICTED: artemisinic aldehyde Delta(11(13)) reductase
gene24752	2.645	5.605	2.985	1.472	37.779	26.792	2.55509	up	1.72594e-05	0.000858977	LOC104883476	PREDICTED: zinc finger BED domain-containing protein DAYSLEEPER-like
gene24777	169.323	140.713	176.12	18.472	161.58	16.815	-1.30418	down	0.000186414	0.00634206	LOC104883464	PREDICTED: auxin-binding protein ABP19b
gene24785	27.479	11.815	12.136	2.659	2.528	3.631	-2.54368	down	1.42886e-05	0.000725634	LOC104883489	PREDICTED: transcription factor MYB108
gene24826	74.133	66.912	69.726	255.495	192.813	313.925	1.85454	up	4.18106e-10	6.33303e-08	LOC104883528	PREDICTED: cytochrome P450 710A1-like
gene24857	59.32	123.312	218.072	316.84	245.661	307.302	1.11815	up	8.17094e-05	0.00319125	LOC104883565	PREDICTED: gibberellin-regulated protein 14
gene24923	2.596	0	2.93	0.963	10.071	14.901	2.22998	up	0.0013399	0.029251	LOC104883631	PREDICTED: ankyrin repeat-containing protein ITN1-like isoform X2
gene24927	163.139	467.354	363.144	181.534	67.123	105.576	-1.48801	down	7.92897e-06	0.000451355	LOC104883635	PREDICTED: glutaredoxin-C11
gene24969	339.796	254.583	303.09	548.487	590.656	752.804	1.07594	up	8.04459e-05	0.00315605	LOC104883678	PREDICTED: pollen-specific protein SF21
gene25015	270.491	285.613	317.157	465.91	746.213	624.283	1.0724	up	0.000102854	0.00390331	LOC104883717	PREDICTED: ABC transporter C family member 14-like
gene25021	1074.74	717.84	882.827	1819.58	2251.33	2808.93	1.36262	up	6.31894e-07	4.62477e-05	LOC104883721	PREDICTED: xyloglucan 6-xylosyltransferase 2
gene25024	37.621	28.773	25.541	48.473	55.365	98.564	1.13851	up	9.53534e-05	0.00365046	LOC104883734	PREDICTED: LOW QUALITY PROTEIN: uncharacterized protein LOC104883734
gene25041	89.345	16.219	22.534	53.875	204.368	97.579	1.47389	up	3.65836e-07	2.85762e-05	LOC104883749	PREDICTED: uncharacterized protein LOC104883749
gene25057	0	3.564	0	19.652	120.115	117.554	6.17273	up	2.21771e-16	1.13618e-13	LOC104883763	PREDICTED: ethylene-responsive transcription factor ERF098
gene25116	0	2.067	4.266	3.934	5.03	7.533	1.38082	up	0.000276411	0.0085533	LOC104883832	PREDICTED: putative uncharacterized protein DDB_G0271606
gene25156	9.153	57.909	22.908	76.611	194.944	19.349	1.69299	up	3.17327e-08	3.14063e-06	LOC104883871	PREDICTED: phospholipase D delta
gene25181	2.841	0.803	2.352	0.422	0.401	0.384	-2.30971	down	0.000917882	0.0218722	LOC104883895	PREDICTED: transcription factor bHLH128
gene25222	22.012	6.547	10.461	29.651	28.192	48.114	1.44112	up	0.000359095	0.01046	LOC104883945	PREDICTED: putative pentatricopeptide repeat-containing protein At1g02420
gene25229	9.288	0.312	1.997	0.984	1.404	0.672	-1.92111	down	0.000158702	0.00555105	LOC104883950	PREDICTED: probable caffeoyl-CoA O-methyltransferase At4g26220
gene25238	5.4	9.324	22.347	8.012	1.27	229.728	2.68861	up	9.71638e-15	3.67934e-12	LOC104883960	PREDICTED: endochitinase
gene25329	5.603	0	6.323	3.562	20.323	12.161	1.59549	up	0.00224354	0.0440093	LOC104884056	PREDICTED: asparagine--tRNA ligase, cytoplasmic 2 isoform X2
gene25349	57.825	26.258	53.611	101.114	142.022	69.032	1.18084	up	0.000726222	0.0182836	LOC104884084	PREDICTED: uncharacterized protein LOC104884083
gene25398	0.551	3.891	6.217	11.645	6.993	12.274	1.53583	up	0.00163313	0.0342741	LOC104884134	PREDICTED: probable glycosyltransferase At5g03795
gene25469	9.509	8.956	10.732	15.872	65.393	4.816	1.55978	up	0.0016531	0.0346514	LOC104884216	PREDICTED: uncharacterized acetyltransferase At3g50280
gene25685	0.645	0	1.212	0.239	5.001	3.7	2.26546	up	0.000193672	0.00651924	LOC104884446	PREDICTED: uncharacterized protein LOC104884446
gene25700	267.472	306.678	472.516	672.903	574.17	1166.18	1.20518	up	4.38382e-05	0.00189014	LOC104884456	PREDICTED: protein RALF-like 34
gene25703	20.984	5.929	16.579	119.086	130.987	204.053	3.38418	up	1.18515e-16	6.65938e-14	LOC104884459	PREDICTED: mitogen-activated protein kinase kinase kinase A
gene25906	31.105	11.425	25.98	3.461	13.822	14.493	-1.1083	down	0.00213663	0.0421495	LOC104884668	PREDICTED: mechanosensitive ion channel protein 10
gene25933	0	33.417	15.775	50.248	27.3	52.275	1.4	up	0.000317029	0.00945605	LOC104884699	PREDICTED: cytochrome P450 71A3-like
gene26076	21.837	6.403	4.65	3.209	3.051	6.26	-1.3932	down	0.000945876	0.0223255	LOC104884853	PREDICTED: putative F-box/LRR-repeat protein At3g59160 isoform X1
gene26105	44.562	22.484	39.518	65.88	49.841	105.753	1.0554	up	0.000471416	0.012993	LOC104884888	PREDICTED: uncharacterized protein LOC104884888
gene26129	37.361	13.06	18.476	8.786	8.15	9.364	-1.38928	down	8.60925e-06	0.000480655	LOC104884910	PREDICTED: uncharacterized protein LOC104884910
gene26158	4.588	1.62	1.295	7.658	30.337	46.472	3.49232	up	1.28255e-09	1.73076e-07	LOC104884945	PREDICTED: receptor-like protein kinase FERONIA
gene26163	22.948	19.12	44.496	57.619	94.004	103.113	1.55713	up	5.52647e-07	4.13157e-05	LOC104884948	PREDICTED: xyloglucan endotransglucosylase/hydrolase protein 9
gene26168	227.533	160.724	174.262	307.442	266.521	740.812	1.22484	up	0.000557604	0.0148743	LOC104884956	PREDICTED: calcium-binding protein PBP1
gene26264	2.876	2.516	3.092	0.762	1.159	0.555	-1.7755	down	0.000208821	0.00683732	LOC104885054	PREDICTED: GDSL esterase/lipase At5g03980-like
gene26310	699.468	276.342	707.397	494.579	2168.09	1066.4	1.1476	up	3.00972e-05	0.00138328	LOC104885105	PREDICTED: uncharacterized protein LOC104885105
gene26352	58.76	54.982	72.349	287.864	850.966	617.611	3.23855	up	2.36522e-26	3.74543e-23	LOC104885148	PREDICTED: putative disease resistance protein RGA1
gene26365	6.856	0.294	0.938	0.462	1.319	0.421	-1.87554	down	0.000826643	0.0200827	LOC104885163	PREDICTED: uncharacterized protein LOC104885163
gene26402	9.025	15.482	11.641	3.586	4.092	5.224	-1.48611	down	0.00208095	0.0413318	LOC104885206	PREDICTED: SPX domain-containing membrane protein At4g22990-like isoform X1
gene26457	0	0	3.018	0.992	8.488	11.738	2.81239	up	0.000822852	0.0200185	LOC104885266	PREDICTED: uncharacterized protein LOC104885266
gene26503	2.092	0	14.169	41.908	6.641	222.532	4.05899	up	1.64175e-15	7.38081e-13	LOC104885318	PREDICTED: uncharacterized protein LOC104885318
gene27693	284.723	10.945	30.605	10.776	55.329	56.896	-1.40739	down	5.22712e-05	0.00218873	LOC104886239	PREDICTED: zinc finger MYM-type protein 1-like
gene27790	8.531	36.156	16.85	33.225	81.231	49.687	1.41538	up	0.00170579	0.0352888	LOC104886342	PREDICTED: dolichyl-diphosphooligosaccharide--protein glycosyltransferase subunit STT3A
gene27840	2.421	13.679	10.929	48.486	25.611	26.972	1.90264	up	0.000634837	0.0163583	LOC104886398	PREDICTED: uncharacterized protein LOC104886398
gene27899	60.217	30.935	21.625	3.046	17.375	11.09	-1.83945	down	0.000871975	0.0209502	LOC104886458	PREDICTED: uncharacterized protein LOC104886458

## Sheet: NS100_vs_Control.DEG.2
Table S6. The list of differentially expressed genes in the leaves of sugar beet response to neutral salt and alkaline salt treatments
Geneid	Control-1	Control-2	Control-3	N100-1	N100-2	N100-3	logFC	type	pvalue	qvalue	Gene_ID	Function
gene28021	11.918	13.273	13.353	6.375	2.909	6.396	-1.29742	down	6.1524e-07	7.07435e-06	nad5	NADH dehydrogenase subunit 5 (mitochondrion)
gene3	649.446	421.695	396.109	212.683	174.144	219.543	-1.27484	down	1.08837e-07	1.44111e-06	LOC104886639	PREDICTED: WAT1-related protein At4g08300
gene5	0	7.872	5.031	0	0	0	-12.0708	down	0.00276552	0.0122934	LOC104889863	PREDICTED: uncharacterized abhydrolase domain-containing protein DDB_G0269086-like
gene19	53.929	27.21	31.883	264.669	248.512	190.345	2.63797	up	2.31142e-14	8.55662e-13	LOC104905404	PREDICTED: uncharacterized protein LOC104905404
gene29	143.627	148.298	156.841	405.263	420.402	352.514	1.39252	up	1.36196e-05	0.000118323	LOC104886923	PREDICTED: 30S ribosomal protein S13, chloroplastic
gene30	2318.84	2597.44	2852.23	7607.34	8277.11	7577.94	1.59464	up	3.07973e-07	3.74768e-06	LOC104886865	PREDICTED: 30S ribosomal protein S13, chloroplastic
gene32	114.36	154.831	102.184	54.565	19.314	39.556	-1.71098	down	1.66198e-05	0.000140908	LOC104887081	PREDICTED: cell wall protein IFF6-like
gene64	21.592	4.448	3.554	19.059	32.362	18.137	1.23283	up	0.00258176	0.0116344	LOC104890557	PREDICTED: protein ROOT PRIMORDIUM DEFECTIVE 1
gene80	5.183	0	4.387	9.644	15.754	6.146	1.72046	up	0.00381787	0.0162119	LOC104891670	PREDICTED: FHA domain-containing protein PS1 isoform X1
gene90	296.489	114.025	128.277	24.521	14.187	33.208	-2.90529	down	2.38785e-21	2.08895e-19	LOC104892941	PREDICTED: leucine-rich repeat receptor-like tyrosine-protein kinase PXC3
gene95	7.539	8.875	8.509	50.359	61.113	29.801	2.50279	up	2.16454e-07	2.71479e-06	LOC104893181	PREDICTED: uncharacterized protein LOC104893181
gene102	0	0	0	9.542	12.665	7.411	13.2694	up	0.000807082	0.00430705	LOC104889982	PREDICTED: putative nuclease HARBI1
gene107	649.563	783.715	926.175	2849.5	3336.8	3271.52	2.00306	up	6.06626e-11	1.35539e-09	LOC104893793	PREDICTED: 50S ribosomal protein L21, chloroplastic
gene113	25.273	13.389	14.263	144.707	163.261	97.409	2.93717	up	1.12533e-09	2.07203e-08	LOC104894257	PREDICTED: serine/threonine-protein phosphatase PP-Z1
gene127	16.887	0	6.353	1.289	0	0	-4.16912	down	0.000121093	0.000833058	LOC104895710	PREDICTED: cytochrome P450 76AD1-like
gene135	41.193	21.162	42.266	358.788	322.543	266.463	3.17936	up	2.80838e-20	2.1659e-18	LOC104896332	PREDICTED: UDP-glycosyltransferase 92A1
gene143	285.974	124.311	111.727	78.091	35.665	75.654	-1.46256	down	6.28038e-07	7.20628e-06	LOC104897042	PREDICTED: uncharacterized protein LOC104897042
gene183	638.669	397.004	448.982	225.676	195.998	276.994	-1.08745	down	5.05821e-06	4.86387e-05	LOC104899761	PREDICTED: carboxymethylenebutenolidase homolog
gene188	78.351	59.958	51.586	226.799	280.083	188.417	1.87242	up	2.4981e-08	3.67432e-07	LOC104900480	PREDICTED: uncharacterized protein C594.04c
gene189	8.221	1.936	1.547	13.337	28.463	23.562	2.48115	up	3.97397e-07	4.73751e-06	LOC104900316	PREDICTED: WAT1-related protein At3g30340 isoform X1
gene190	5.302	1.665	3.325	25.636	39.997	21.659	3.08396	up	2.82746e-11	6.70959e-10	LOC104900225	PREDICTED: WAT1-related protein At3g30340
gene195	10.172	11.976	9.567	43.681	43.806	43.227	2.04307	up	1.34646e-06	1.44543e-05	LOC104900864	PREDICTED: probably inactive receptor-like protein kinase At2g46850
gene211	204.332	68.687	124.581	349.099	445.39	299.979	1.46083	up	3.64608e-06	3.60589e-05	LOC104902402	PREDICTED: transcription factor bHLH67 isoform X1
gene230	0.596	0	8.076	21.849	18.729	4.95	2.39191	up	6.56851e-06	6.15347e-05	LOC104903879	PREDICTED: probable L-gulonolactone oxidase 6
gene236	4.986	3.522	10.317	24.741	31.997	25.622	2.12912	up	8.95797e-06	8.14884e-05	LOC104904572	PREDICTED: uncharacterized protein LOC104904572
gene244	120.684	83.83	119.594	257.75	285.944	267.988	1.32443	up	3.0773e-05	0.000245344	LOC104905269	PREDICTED: uncharacterized protein LOC104905269
gene250	652.566	617.853	804.544	256.32	258.217	308.33	-1.33435	down	5.15324e-08	7.19735e-07	LOC104905523	PREDICTED: homeobox-leucine zipper protein ATHB-12
gene252	5.978	6.334	8.433	23.103	37.1	21.267	1.97335	up	2.09896e-05	0.000174177	LOC104905587	PREDICTED: uncharacterized membrane protein At1g16860 isoform X1
gene253	570.977	629.894	418.502	214.908	179.795	163.213	-1.53731	down	5.93334e-10	1.13899e-08	LOC104905659	PREDICTED: cytochrome P450 78A9
gene257	958.191	708.127	369.201	272.008	290.668	239.919	-1.34265	down	2.63966e-08	3.87121e-07	LOC104905922	PREDICTED: vegetative cell wall protein gp1 isoform X1
gene269	392.451	440.12	369.882	203.855	118.891	211.116	-1.17144	down	1.04616e-05	9.35213e-05	LOC104906818	PREDICTED: calcium-binding protein KIC
gene274	7.196	5.809	6.381	28.252	24.999	17.067	1.85872	up	1.45579e-05	0.000125054	LOC104907179	PREDICTED: uncharacterized protein LOC104907179
gene280	2.99	8.449	0	0	0	0	-11.8971	down	0.00276552	0.0122934	LOC104907666	PREDICTED: methionine--tRNA ligase, cytoplasmic
gene289	0	0	0	15.458	51.294	44.024	15.1724	up	1.65761e-07	2.13691e-06	LOC104908154	PREDICTED: thymocyte nuclear protein 1
gene299	33.578	16.095	37.898	72.096	80.201	64.709	1.30918	up	0.000284055	0.00175011	LOC104909053	PREDICTED: uncharacterized protein LOC104909053
gene303	47.095	88.712	120.806	295.799	310.914	221.712	1.69077	up	8.25156e-07	9.21241e-06	LOC104882986	PREDICTED: aspartyl protease family protein 2
gene307	140.498	56.249	99.69	305.006	416.897	268.652	1.7405	up	2.15273e-08	3.21337e-07	LOC104883269	PREDICTED: uncharacterized protein LOC104883269
gene315	50.547	39.276	48.968	16.4	21.768	16.485	-1.34449	down	7.17897e-07	8.13369e-06	LOC104883920	PREDICTED: O-acyltransferase WSD1-like isoform X1
gene325	129.646	33.24	55.821	28.593	34.545	42.139	-1.05479	down	3.9803e-05	0.000308868	LOC104884969	PREDICTED: long chain acyl-CoA synthetase 4
gene328	658.041	255.626	393.25	68.916	28.485	178.426	-2.24432	down	3.25078e-17	1.72694e-15	LOC104885117	PREDICTED: cyclic nucleotide-gated ion channel 1
gene335	0	0	0	0.993	1.319	2.058	10.5094	up	0.00973235	0.0350397	LOC104886129	PREDICTED: uncharacterized protein LOC104886129 isoform X1
gene343	111.366	45.416	75.806	18.406	16.287	32.677	-1.78755	down	3.49257e-10	6.98214e-09	LOC104886506	PREDICTED: probable WRKY transcription factor 41
gene359	34.725	22.924	29.669	68.752	84.185	63.503	1.30959	up	0.000117577	0.000811732	LOC104886621	PREDICTED: tubulin gamma-2 chain
gene361	280.968	158.239	201.413	54.349	44.245	94.558	-1.72972	down	2.4105e-09	4.22174e-08	LOC104886648	PREDICTED: ethylene-responsive transcription factor CRF6
gene370	283.503	118.728	154.887	457.429	427.945	455.429	1.26704	up	6.1089e-05	0.000455744	LOC104886713	PREDICTED: GDSL esterase/lipase At4g01130
gene410	15.752	14.58	15.94	62.823	53.94	70.214	2.01458	up	2.24219e-08	3.32379e-07	LOC104886974	PREDICTED: 1-aminocyclopropane-1-carboxylate synthase
gene437	221.136	123.204	167.954	74.899	76.796	103.011	-1.00813	down	1.65543e-05	0.000140488	LOC104887174	PREDICTED: uncharacterized protein LOC104887174 isoform X1
gene448	25.883	9.539	25.403	47.681	53.595	60.056	1.40725	up	0.000810995	0.004324	LOC104887231	PREDICTED: uncharacterized protein LOC104887231
gene452	14.908	4.076	10.313	76.545	91.123	58.171	2.94634	up	1.67264e-16	8.08015e-15	LOC104887268	PREDICTED: cytochrome P450 86A8
gene454	124.169	159.777	200.844	534.341	568.594	431.444	1.66222	up	1.23865e-07	1.62662e-06	LOC104887286	PREDICTED: probable glycerol-3-phosphate acyltransferase 8
gene462	27.264	10.317	14.836	39.583	40.946	42.148	1.22671	up	0.00122385	0.00619823	LOC104887362	PREDICTED: U-box domain-containing protein 33 isoform X3
gene464	106.412	24.379	52.586	11.856	11.074	18.418	-2.14884	down	3.66815e-12	9.80254e-11	LOC104887375	PREDICTED: U-box domain-containing protein 33 isoform X1
gene466	1.917	1.806	5.77	13.172	9.065	9.852	1.75682	up	0.00291399	0.0128549	LOC104887398	PREDICTED: U-box domain-containing protein 33 isoform X3
gene470	22.842	29.581	4.297	4.359	5.786	2.257	-2.19301	down	0.000539457	0.00305108	LOC104887449	PREDICTED: uncharacterized protein LOC104887449
gene473	2.133	0	4.013	8.143	13.69	8.433	2.29942	up	0.000386835	0.002278	LOC104887470	PREDICTED: pentatricopeptide repeat-containing protein DOT4, chloroplastic
gene475	1.282	0.604	2.893	8.317	7.36	6.08	2.18599	up	0.000362649	0.00215531	LOC104890435	PREDICTED: transcription factor MYC1
gene496	60.729	156.449	169.34	32.726	43.437	84.728	-1.26444	down	0.000112455	0.000780354	LOC104887667	PREDICTED: putative ripening-related protein 1
gene497	3.582	1.125	2.246	12.762	19.359	6.608	2.4772	up	6.34322e-07	7.25694e-06	LOC104887675	PREDICTED: uncharacterized protein LOC104887675
gene498	0.802	0	2.715	4.592	13.002	6.657	2.78458	up	0.000439894	0.00254972	LOC104890440	PREDICTED: uncharacterized protein LOC104890440
gene502	16.141	19.546	39.906	217.405	207.954	151.314	2.93138	up	1.1551e-17	6.48925e-16	LOC104887710	PREDICTED: probable LRR receptor-like serine/threonine-protein kinase At4g36180
gene503	0.708	0	0	20.267	17.216	6.716	5.95812	up	2.18581e-11	5.31609e-10	LOC104887718	PREDICTED: probable LRR receptor-like serine/threonine-protein kinase At4g36180
gene504	272.122	417.159	332.547	168.699	154.493	183.863	-1.01093	down	8.01819e-06	7.35099e-05	LOC104887726	PREDICTED: probable 1-acylglycerol-3-phosphate O-acyltransferase isoform X2
gene521	0	1.023	0	21.562	126.218	48.095	7.57678	up	2.44089e-29	4.33541e-27	LOC104887880	PREDICTED: cytochrome P450 83B1-like
gene522	0	0	0	1.935	11.127	4.007	12.4744	up	4.14264e-05	0.000320194	LOC104887890	PREDICTED: cytochrome P450 71B9-like
gene524	158.405	54.703	74.295	5.643	6.777	4.592	-4.07821	down	2.84084e-34	8.057e-32	LOC104887906	PREDICTED: cytochrome P450 83B1-like
gene526	69.702	58.566	52.294	173.131	184.911	210.386	1.65447	up	1.33307e-07	1.74281e-06	LOC104887915	PREDICTED: cytochrome P450 83B1-like
gene529	136.487	79.856	129.67	286.805	329.225	285.031	1.38079	up	1.56671e-05	0.000133538	LOC104887957	PREDICTED: serine hydroxymethyltransferase 2, mitochondrial
gene534	2.405	0.637	1.696	7.056	4.264	4.812	1.76693	up	0.00011573	0.000800546	LOC104887978	PREDICTED: MADS-box transcription factor 23-like isoform X1
gene536	6.253	0	10.586	5.37	25.344	27.808	1.79699	up	0.00572039	0.0225937	LOC104888046	PREDICTED: putative GEM-like protein 8
gene544	27.24	12.687	13.852	76.439	67.64	59.283	1.91888	up	6.5923e-09	1.07332e-07	LOC104888138	PREDICTED: probable rhamnogalacturonate lyase B
gene550	140.214	159.295	172.101	605.454	710.983	505.772	1.95002	up	4.39115e-10	8.61764e-09	LOC104888190	PREDICTED: probable inactive receptor kinase At1g48480
gene562	118.66	75.652	107.829	53.656	49.329	35.361	-1.12692	down	8.01592e-06	7.35099e-05	LOC104888305	PREDICTED: UDP-glycosyltransferase 91C1
gene564	0	1.029	4.93	11.672	10.328	13.815	2.58682	up	4.85499e-05	0.000368451	LOC104888321	PREDICTED: uncharacterized protein LOC104888321 isoform X1
gene567	37.038	22.249	29.624	74.139	74.765	67.788	1.28518	up	0.000136264	0.00092441	LOC104888370	PREDICTED: serine/threonine-protein kinase CTR1 isoform X1
gene570	45.053	24.591	53.161	135.427	192.983	127.501	1.89236	up	5.5077e-09	9.07661e-08	LOC104888402	PREDICTED: VIN3-like protein 2
gene575	0	0	0	2.431	1.434	4.197	11.3925	up	0.00517031	0.0207662	LOC104888431	PREDICTED: uncharacterized protein LOC104888431 isoform X2
gene579	30.195	3.555	31.24	11.526	0	2.984	-2.16294	down	0.00178809	0.00851388	LOC104888471	PREDICTED: BON1-associated protein 1
gene583	435.944	268.337	361.6	172.955	160.001	113.983	-1.25389	down	3.75982e-07	4.50359e-06	LOC104888503	PREDICTED: elicitor-responsive protein 3
gene598	626.421	326.082	435.132	1071.67	1141.33	1097.89	1.25459	up	6.79588e-05	0.00050273	LOC104888616	PREDICTED: acetyl-coenzyme A carboxylase carboxyl transferase subunit alpha, chloroplastic isoform X1
gene611	29.119	3.322	10.207	0	0	1.072	-5.31017	down	7.98064e-28	1.25296e-25	LOC104888770	PREDICTED: O-glucosyltransferase rumi homolog
gene614	1102.09	581.023	837.481	158.742	81.016	252.392	-2.35659	down	6.24015e-19	4.12506e-17	LOC104888794	PREDICTED: FT-interacting protein 1
gene624	0	0	0	22.971	20.326	3.965	13.9435	up	0.000807082	0.00430705	LOC104890602	PREDICTED: glycine-rich cell wall structural protein 2-like
gene631	18.885	11.978	12.18	1.324	0	0	-5.01964	down	3.71567e-18	2.25298e-16	LOC104888928	PREDICTED: S-type anion channel SLAH1-like
gene640	325.834	385.151	317.148	9.585	10.299	12.762	-4.97685	down	6.79614e-50	7.96689e-47	LOC104888997	PREDICTED: purple acid phosphatase
gene641	350.924	281.687	243.046	593.646	875.507	589.568	1.23331	up	0.000312557	0.00190042	LOC104889006	PREDICTED: histone H2AX
gene651	25.933	5.636	2.251	0	0	0	-13.4608	down	7.41314e-05	0.000539762	LOC104889096	PREDICTED: putative germin-like protein 2-1
gene656	254.934	312.535	694.368	1495.85	2560.83	1610.35	2.16706	up	1.64076e-12	4.59412e-11	LOC104889126	PREDICTED: putative germin-like protein 2-1
gene661	13368.9	11360.3	5692.15	4432.64	3469.41	5283.02	-1.20618	down	1.84872e-07	2.34375e-06	LOC104889143	PREDICTED: thioredoxin H-type
gene667	227.193	140.265	201.909	450.68	442.302	422.18	1.20781	up	0.000234149	0.00147997	LOC104889177	PREDICTED: pentatricopeptide repeat-containing protein At1g19720
gene669	626.571	632.415	659.761	286.381	263.37	327.927	-1.1284	down	8.44183e-07	9.38907e-06	LOC104889207	PREDICTED: cytokinin dehydrogenase 5
gene676	0	0	0	2.308	5.107	1.793	11.5842	up	0.000133436	0.000906626	LOC104889300	PREDICTED: FT-interacting protein 1
gene693	1452.83	886.79	807.498	394.181	295.798	326.176	-1.63091	down	9.87808e-11	2.13124e-09	LOC104889396	PREDICTED: bZIP transcription factor 44
gene697	224.93	28.714	21.411	20.171	30.206	43.387	-1.55258	down	5.4164e-07	6.27831e-06	LOC104889455	PREDICTED: lectin isoform X2
gene704	71.599	39.651	56.891	143.646	120.144	131.78	1.23425	up	0.000270699	0.00168327	LOC104889532	PREDICTED: phosphatidylinositol/phosphatidylcholine transfer protein SFH8-like
gene709	235.737	303.282	374.872	72.357	106.712	114.323	-1.63918	down	1.08736e-10	2.32888e-09	LOC104889579	PREDICTED: jasmonate O-methyltransferase
gene711	4.995	0.564	2.706	6.177	13.361	5.923	1.62285	up	0.000165121	0.00109401	LOC104889589	PREDICTED: abscisic acid 8'-hydroxylase 4 isoform X1
gene715	5.842	1.548	7.418	1.673	2.837	2.887	-1.00107	down	0.000954496	0.00498037	LOC104889628	PREDICTED: DNA-directed RNA polymerase I subunit 1 isoform X1
gene717	194.363	107.31	98.339	0	6.791	7.948	-4.76205	down	2.55175e-23	2.68683e-21	LOC104889652	PREDICTED: abscisic stress-ripening protein 1
gene721	122978	98029.2	78046	32993.7	26431.6	44135.5	-1.52992	down	2.18211e-10	4.47726e-09	LOC104889689	PREDICTED: jasmonate-induced protein homolog
gene730	1217.46	981.718	699.6	428.112	435.158	553.788	-1.03254	down	7.17977e-06	6.67985e-05	LOC104889797	PREDICTED: glycine-rich protein A3
gene731	30294.8	29058.1	21471.6	10533.5	9758.59	13647.7	-1.25182	down	6.53539e-08	9.02028e-07	LOC104889805	_
gene736	3504.65	1746.49	2089.55	776.542	644.578	843.343	-1.69675	down	2.00226e-11	4.89677e-10	LOC104890839	PREDICTED: cytosolic sulfotransferase 5-like
gene738	4287.8	2217.02	2330	879.623	766.197	953.654	-1.76498	down	3.23067e-12	8.72628e-11	LOC104889844	hypothetical protein BVRB_1g007370
gene739	54.082	54.531	50.703	153.329	144.517	134.739	1.44108	up	7.97449e-06	7.32237e-05	LOC104890952	PREDICTED: IAA-amino acid hydrolase ILR1-like 6
gene740	511.986	497.984	685.975	1457.35	1450.23	1280.94	1.30435	up	4.32257e-05	0.000331479	LOC104890959	PREDICTED: delta-aminolevulinic acid dehydratase, chloroplastic
gene742	15.343	13.934	24.738	121.103	166.017	126.716	2.93756	up	6.39572e-18	3.77391e-16	LOC104890973	PREDICTED: two-component response regulator ORR9
gene752	5.97	2.249	3.706	11.166	12.199	9.912	1.4803	up	3.6434e-05	0.00028537	LOC104891044	PREDICTED: kinesin-like protein KIN-7C, mitochondrial isoform X2
gene762	38.613	36.651	41.198	93.27	115.546	79.42	1.30737	up	0.000104478	0.000731052	LOC104891141	PREDICTED: lysM domain-containing GPI-anchored protein 1
gene765	75.085	49.11	43.942	175.149	143.714	110.481	1.35248	up	0.000240391	0.00151507	LOC104891156	PREDICTED: uncharacterized protein LOC104891156
gene773	196.224	146.698	204.236	37.596	20.115	21.731	-2.78394	down	6.71e-21	5.64539e-19	LOC104891226	PREDICTED: basic endochitinase
gene778	66.543	170.232	148.179	35.011	30.98	10.664	-2.32819	down	2.8605e-12	7.78623e-11	LOC104891247	PREDICTED: AT-hook motif nuclear-localized protein 28
gene780	432.675	561.331	519.871	221.296	195.82	256.22	-1.16885	down	4.33087e-07	5.10758e-06	LOC104891270	PREDICTED: universal stress protein PHOS34
gene784	36.575	7.382	21.623	392.905	404.147	227.202	3.96511	up	5.46805e-26	7.45351e-24	LOC104891295	PREDICTED: aspartyl protease AED3
gene786	1013.45	1238.27	1270.31	333.617	222.038	333.687	-1.9856	down	3.02128e-14	1.09765e-12	LOC104891313	PREDICTED: heme-binding-like protein At3g10130, chloroplastic
gene805	508.811	331.434	347.317	139.558	119.632	184.274	-1.42111	down	9.19961e-09	1.46394e-07	LOC104891439	PREDICTED: esterase OVCA2-like
gene810	114.072	81.652	94.416	505.092	533.252	373.373	2.28262	up	2.6688e-12	7.3097e-11	LOC104891487	PREDICTED: zinc-finger homeodomain protein 1-like
gene814	1615.69	1358.9	1191.89	350.827	411.029	436.393	-1.7979	down	1.10145e-12	3.16986e-11	LOC104891503	PREDICTED: uncharacterized protein LOC104891503
gene820	192.826	92.677	106.574	76.259	61.437	54.222	-1.03064	down	4.92909e-05	0.000373752	LOC104891554	PREDICTED: 14-3-3 protein 1
gene826	1.495	2.112	1.688	0	0	0	-10.7863	down	7.41314e-05	0.000539762	LOC104891575	PREDICTED: E3 ubiquitin-protein ligase ATL15 isoform X2
gene836	2.101	7.717	1.897	0.481	0	0	-4.59758	down	5.44609e-06	5.19046e-05	LOC104891599	PREDICTED: transcription factor bHLH94
gene842	31.032	26.732	46.13	229.679	249.254	213.625	2.73679	up	1.70046e-16	8.19204e-15	LOC104891639	PREDICTED: uncharacterized protein LOC104891639 isoform X1
gene843	27.916	8.049	5.787	1.305	0	1.351	-3.97299	down	3.55434e-12	9.52738e-11	LOC104891651	PREDICTED: uncharacterized protein LOC104891651 isoform X1
gene845	4.507	0	1.017	17.549	16.443	10.691	3.01525	up	6.75782e-06	6.31401e-05	LOC104891674	PREDICTED: uncharacterized protein LOC104891674
gene846	59.715	71.787	75.77	228.928	219.11	202.773	1.6507	up	2.63926e-07	3.26362e-06	LOC104891688	PREDICTED: 28 kDa ribonucleoprotein, chloroplastic
gene849	0	0	5.186	17.538	9.311	5.449	2.63805	up	0.00504311	0.0203998	LOC104891714	PREDICTED: blue copper protein
gene850	10100.4	12436.8	10953.9	36870.5	36879.4	34600.5	1.69385	up	4.52033e-08	6.36902e-07	LOC104891723	PREDICTED: shematrin-like protein 2
gene853	143.85	59.772	152.808	25.839	5.716	30.105	-2.53115	down	8.77779e-11	1.90554e-09	LOC104893660	PREDICTED: uncharacterized protein LOC104893660
gene856	31.889	17.878	26.28	4.637	11.284	9.605	-1.57481	down	8.71152e-07	9.67067e-06	LOC104891814	PREDICTED: uncharacterized protein At1g04910
gene858	953.388	998.718	1154.6	2565.8	2813.89	2888.65	1.41221	up	7.38189e-06	6.84615e-05	LOC104891829	PREDICTED: thylakoid lumenal 29 kDa protein, chloroplastic isoform X1
gene859	80.734	95.751	103.496	244.252	329.249	282.502	1.61228	up	1.24265e-06	1.34549e-05	LOC104891822	PREDICTED: exopolygalacturonase-like
gene862	18.271	19.667	12.766	1.993	0.882	7.223	-2.32769	down	1.55934e-06	1.64879e-05	LOC104891852	PREDICTED: exopolygalacturonase
gene866	168.95	93.819	108.141	28.535	26.387	44.327	-1.90191	down	1.25424e-13	4.16911e-12	LOC104891903	PREDICTED: alcohol dehydrogenase-like 2 isoform X1
gene877	72.864	70.432	110.373	24.153	5.829	11.37	-2.61683	down	2.25875e-11	5.47079e-10	LOC104891980	PREDICTED: protein EXORDIUM-like 2
gene879	174.585	109.621	227.153	49.981	56.512	69.014	-1.54279	down	2.65415e-07	3.27973e-06	LOC104891989	PREDICTED: protein EXORDIUM
gene881	63.536	56.516	82.335	35.031	9.538	19.535	-1.65858	down	1.40406e-05	0.000121262	LOC104891996	PREDICTED: protein EXORDIUM
gene884	1796.9	2610.83	2306.21	726.711	595.941	827.027	-1.64304	down	2.30556e-11	5.56117e-10	LOC104892013	PREDICTED: protein EXORDIUM
gene886	0	0	0	33.893	19.994	2.925	14.209	up	1.31602e-05	0.000114559	LOC104892031	PREDICTED: protein EXORDIUM
gene891	41.674	66.818	106.763	9.09	9.719	10.983	-2.85292	down	1.63201e-21	1.44936e-19	LOC104892067	PREDICTED: 7-deoxyloganetin glucosyltransferase
gene895	52.852	54.133	117.813	186.862	173.383	231.124	1.39542	up	2.7197e-05	0.000219776	LOC104892102	PREDICTED: 7-deoxyloganetin glucosyltransferase-like
gene897	3.334	5.494	14.423	20.995	33.216	35.58	1.94914	up	2.64638e-06	2.68672e-05	LOC104892116	PREDICTED: 7-deoxyloganetin glucosyltransferase
gene909	879.864	744.127	621.513	317.003	213.035	283.043	-1.46556	down	1.6803e-09	3.01494e-08	LOC104892205	PREDICTED: uncharacterized protein LOC104892205
gene914	224.971	57.373	112.043	36.908	27.434	40.516	-1.91114	down	7.0966e-12	1.84051e-10	LOC104892266	PREDICTED: probable protein phosphatase 2C 9
gene923	4.237	2.394	4.782	9.703	17.171	15.072	1.87758	up	6.72482e-05	0.000498311	LOC104892358	PREDICTED: synaptonemal complex protein 1-like isoform X1
gene934	215.844	159.096	174.767	1.791	1.585	1.855	-6.71461	down	5.77585e-38	2.41816e-35	LOC104892471	PREDICTED: probable xyloglucan endotransglucosylase/hydrolase protein 23
gene958	0.733	3.105	2.48	36.07	44.535	22.586	4.02906	up	2.18114e-14	8.12568e-13	LOC104892658	PREDICTED: probable beta-D-xylosidase 7
gene959	20.975	21.95	26.304	231.296	244.815	83.837	3.01579	up	2.12751e-20	1.69277e-18	LOC104892649	PREDICTED: probable beta-D-xylosidase 7
gene969	150.765	50.241	67.274	29.826	12.689	11.88	-2.30213	down	4.72018e-15	1.86936e-13	LOC104892694	PREDICTED: probable glucan 1,3-beta-glucosidase A
gene973	1.447	4.088	1.633	13.255	9.53	6.864	2.04788	up	0.00224713	0.010333	LOC104892722	PREDICTED: probable protein phosphatase 2C 2
gene995	3.778	1.067	2.132	6.922	8.805	6.496	1.67095	up	0.000155255	0.00103448	LOC104892900	PREDICTED: CLP protease regulatory subunit CLPX1, mitochondrial isoform X2
gene1009	3.306	0.133	0.64	0.433	0.191	0	-2.70274	down	3.12095e-06	3.12522e-05	LOC104892997	PREDICTED: heat shock cognate 70 kDa protein-like
gene1015	9.775	5.524	1.655	0.56	0.991	2.319	-2.13036	down	0.000201281	0.00130074	LOC104893031	PREDICTED: heat shock 70 kDa protein 18-like
gene1028	1.057	1.493	5.962	9.679	20.341	2.506	1.93365	up	0.00835744	0.0310364	LOC104893116	PREDICTED: heat shock cognate 70 kDa protein-like
gene1031	31.622	17.869	44.868	0	0	0	-14.941	down	8.29935e-20	6.05543e-18	LOC104893134	PREDICTED: cytochrome P450 71A1-like
gene1038	1.637	6.939	1.848	18.749	26.545	13.592	2.49767	up	0.000430007	0.00250455	LOC104893204	PREDICTED: 1-aminocyclopropane-1-carboxylate oxidase 5
gene1041	57.814	58.013	78.059	246.874	303.316	244.773	2.03566	up	1.66339e-10	3.47789e-09	LOC104893236	PREDICTED: uncharacterized protein LOC104893236
gene1062	61.121	79.031	64.893	164.301	191.05	142.511	1.27979	up	0.000174251	0.00114415	LOC104894461	PREDICTED: probable methyltransferase PMT10
gene1083	0	29.994	42.6	185.493	160.951	154.799	2.78754	up	1.36269e-15	5.77385e-14	LOC104894581	PREDICTED: uncharacterized protein LOC104894581 isoform X4
gene1092	13.714	0	5.16	23.557	27.793	18.974	1.89745	up	0.0116547	0.0406135	LOC104894967	PREDICTED: uncharacterized protein LOC104894967
gene1115	7.391	8.544	27.302	6.156	10.894	3.187	-1.09516	down	0.00276828	0.0122954	LOC104895143	PREDICTED: alcohol dehydrogenase 3
gene1117	47.444	51.559	32.953	171.347	136.829	108.201	1.65781	up	0.00026028	0.00162239	LOC109135832	PREDICTED: uncharacterized protein LOC109135832
gene1120	5.708	0.896	2.863	10.168	12.21	6.769	1.62206	up	0.00652327	0.0251712	LOC104896466	PREDICTED: serine carboxypeptidase-like 42
gene1121	6.346	2.562	5.116	14.189	18.067	10.393	1.60441	up	0.000150711	0.00100841	LOC104895179	PREDICTED: pentatricopeptide repeat-containing protein At3g09040, mitochondrial
gene1123	150.831	131.727	179.523	482.834	488.384	435.8	1.60642	up	4.22312e-07	4.99574e-06	LOC104895227	PREDICTED: serine carboxypeptidase-like 42
gene1127	31.622	19.657	30.266	64.891	79.467	72.303	1.40974	up	2.14341e-05	0.000177698	LOC104895244	PREDICTED: uncharacterized protein LOC104895244
gene1129	630.55	413.118	423.965	222.121	222.084	262.696	-1.05391	down	5.17471e-06	4.9614e-05	LOC104895262	PREDICTED: probable cinnamyl alcohol dehydrogenase 1
gene1150	0	0	1.107	14.82	0	13.255	4.66081	up	1.14843e-16	5.76973e-15	LOC104895354	PREDICTED: ABC transporter G family member 22-like
gene1157	67.626	29.908	58.407	152.862	129.305	112.976	1.34136	up	6.54873e-05	0.000486288	LOC104895438	PREDICTED: uncharacterized protein LOC104895438 isoform X3
gene1161	339.807	288.038	367.547	150.785	107.602	179.663	-1.18416	down	1.70806e-06	1.79955e-05	LOC104895459	PREDICTED: U-box domain-containing protein 27
gene1180	191.236	204.594	312.236	2119.73	3038.38	810.276	3.07538	up	1.74052e-22	1.65434e-20	LOC104895608	PREDICTED: extensin-1
gene1186	25.028	4.018	18.618	32.568	44.958	36.427	1.25741	up	0.00132292	0.00660014	LOC104895637	PREDICTED: protein ROOT PRIMORDIUM DEFECTIVE 1
gene1188	91.427	133.649	125.405	294.458	330.042	210.074	1.2517	up	0.000224419	0.00142616	LOC104895650	PREDICTED: galactinol--sucrose galactosyltransferase
gene1192	166.073	334.156	230.041	92.206	40.796	83.554	-1.75368	down	2.06905e-09	3.65651e-08	LOC104895671	PREDICTED: vacuolar iron transporter homolog 4
gene1195	11.361	16.05	22.439	188.634	141.017	117.885	3.16626	up	1.15725e-11	2.91534e-10	LOC104896918	PREDICTED: uncharacterized protein LOC104896918
gene1196	5.225	3.691	2.949	38.892	31.767	27.884	3.05372	up	0.000109008	0.000758829	LOC104896921	PREDICTED: uncharacterized protein LOC104896921
gene1237	41.755	54.565	37.701	137.466	207.318	126.269	1.81341	up	2.46621e-07	3.06472e-06	LOC104895841	PREDICTED: early nodulin-like protein 1
gene1270	2.919	0.589	1.882	21.008	20.702	14.339	3.37761	up	8.38747e-12	2.1468e-10	LOC104896025	PREDICTED: uncharacterized protein LOC104896025 isoform X5
gene1289	5484.09	4395.76	3516.54	1055.84	842.345	1950.35	-1.79946	down	4.00396e-13	1.22872e-11	LOC104896161	PREDICTED: MLP-like protein 28
gene1298	62.81	23.785	23.387	10.381	3.937	1.536	-2.79412	down	1.04219e-13	3.50561e-12	LOC104896191	PREDICTED: peroxidase 12
gene1300	5.772	5.708	5.211	13.88	24.564	13.689	1.64295	up	0.000770938	0.00416216	LOC104896200	PREDICTED: peroxidase 12
gene1302	0	0	4.802	21.926	50.301	6.728	4.03848	up	1.02856e-12	2.98453e-11	LOC104896205	PREDICTED: peroxidase 12
gene1337	23.562	36.036	25.74	16.461	9.309	13.459	-1.12121	down	2.81515e-06	2.84655e-05	LOC104896390	PREDICTED: uncharacterized protein LOC104896390 isoform X2
gene1361	1.279	0.602	0.481	7.32	12.523	7.076	3.50887	up	1.1995e-07	1.57874e-06	LOC104897903	PREDICTED: probable serine/threonine-protein kinase At1g54610
gene1364	0	2.512	0	89.605	158.579	21.09	6.74239	up	2.38641e-30	4.66251e-28	LOC104897914	PREDICTED: GDSL esterase/lipase At1g33811
gene1369	0	0.103	0.329	3.252	2.804	0.605	3.9373	up	3.37594e-11	7.91501e-10	LOC104897950	PREDICTED: agamous-like MADS-box protein AGL12 isoform X2
gene1372	14.919	8.721	8.709	74.227	71.416	41.486	2.53213	up	4.3678e-12	1.14975e-10	LOC104897967	PREDICTED: uncharacterized protein LOC104897967 isoform X1
gene1373	682.169	294.431	478.56	194.976	105.871	165.208	-1.6426	down	7.54509e-11	1.65428e-09	LOC104897982	PREDICTED: 12-oxophytodienoate reductase 2
gene1480	1.77	0.577	2.305	6.079	10.759	8.072	2.42005	up	5.25871e-09	8.68256e-08	LOC104898880	PREDICTED: inactive protein kinase SELMODRAFT_444075-like isoform X1
gene1501	25.353	10.234	28.615	70.508	73.401	94.496	1.89268	up	0.000469763	0.00269505	LOC104898988	PREDICTED: cell wall / vacuolar inhibitor of fructosidase 2-like
gene1513	349.39	153.651	227.093	72.651	45.001	105.871	-1.70772	down	3.48527e-11	8.12798e-10	LOC104899032	PREDICTED: probable disease resistance protein At4g33300
gene1555	289.458	265.964	260.353	131.223	107.068	136.78	-1.121	down	2.48551e-06	2.53952e-05	LOC104899239	PREDICTED: amino acid permease 3
gene1556	3.968	1.868	8.21	31.803	39.533	29.015	2.83656	up	3.76031e-10	7.47133e-09	LOC104899245	PREDICTED: cyclin-A1-4
gene1560	343.958	276.927	178.661	115.198	117.676	105.266	-1.24155	down	3.06909e-07	3.73732e-06	LOC104899269	PREDICTED: bZIP transcription factor 60
gene1561	6.323	1.985	3.965	40.226	51.257	24.995	3.24618	up	1.04388e-12	3.01902e-11	LOC104899278	PREDICTED: mitotic spindle checkpoint protein BUBR1
gene1565	38.205	35.983	23.956	125.172	151.625	120.82	2.01837	up	1.59994e-08	2.42739e-07	LOC104899317	PREDICTED: cell division control protein 2 homolog D
gene1598	536.837	533.278	479.392	178.625	136.85	250.653	-1.4526	down	2.61088e-09	4.53653e-08	LOC104900851	PREDICTED: probable inorganic phosphate transporter 1-10
gene1603	134.095	120.437	134.705	363.575	434.252	419.15	1.64457	up	1.77204e-07	2.26121e-06	LOC104900872	PREDICTED: peptidyl-prolyl cis-trans isomerase FKBP18, chloroplastic
gene1605	7.868	8.892	2.664	1.802	1.594	2.799	-1.64819	down	0.00601135	0.0235578	LOC104900887	PREDICTED: serine/threonine-protein kinase CDL1-like
gene1616	101.555	87.465	128.72	268.036	266.345	247.957	1.29994	up	7.41643e-05	0.000539779	LOC104900964	PREDICTED: outer envelope pore protein 21B, chloroplastic
gene1621	33.171	4.754	4.341	0.551	0	2.28	-3.89869	down	2.64293e-13	8.48051e-12	LOC104900984	PREDICTED: MLO-like protein 9
gene1623	8.111	9.549	10.299	35.991	43.833	23.646	1.88771	up	2.89223e-07	3.53674e-06	LOC104900992	PREDICTED: protein S-acyltransferase 21
gene1628	11.845	3.042	4.861	0	1.091	0	-4.17424	down	0.000349856	0.0020939	LOC109135740	PREDICTED: uncharacterized protein LOC109135740
gene1658	1.075	0.57	0.758	2.154	2.451	3.825	1.80941	up	0.000778702	0.00419893	LOC104901595	PREDICTED: branched-chain-amino-acid aminotransferase 2, chloroplastic
gene1666	0	0	0	0.927	2.462	7.683	11.8501	up	0.00148912	0.00726951	LOC104901651	PREDICTED: uncharacterized protein LOC104901651
gene1673	17.251	4.062	11.358	25.791	32.048	19.322	1.23978	up	0.00267525	0.0120157	LOC104901696	PREDICTED: AP2-like ethylene-responsive transcription factor ANT
gene1680	1.687	0.953	5.712	22.409	25.641	12.404	2.8552	up	4.07238e-11	9.36062e-10	LOC104901761	PREDICTED: kinesin-like protein KIN-7N
gene1696	10.792	7.516	11.151	33.767	34.655	25.957	1.67966	up	6.31003e-07	7.22367e-06	LOC104901870	PREDICTED: dynamin-related protein 1C
gene1697	31.677	59.669	103.286	221.676	230.038	148.178	1.62394	up	8.72475e-06	7.95314e-05	LOC104901877	PREDICTED: uncharacterized protein LOC104901877
gene1719	2.373	3.353	1.674	0.17	0	1.231	-2.39857	down	3.199e-06	3.19791e-05	LOC104902063	PREDICTED: cinnamoyl-CoA reductase 1 isoform X2
gene1731	4.501	6.359	6.773	1.718	0	0	-3.3572	down	0.00899158	0.0328818	LOC104902181	PREDICTED: transcription factor bHLH54
gene1735	491.749	519.475	850.029	53.268	24.69	128.718	-3.17081	down	1.81224e-25	2.34312e-23	LOC104902217	PREDICTED: zinc finger protein ZAT10
gene1737	53.475	19.426	28.453	1.75	8.515	1.812	-3.06875	down	1.51822e-13	4.99932e-12	LOC104902232	PREDICTED: isoflavone 3'-hydroxylase-like
gene1740	27.798	16.615	20.514	50.197	56.335	69.736	1.44084	up	0.00051528	0.00292752	LOC104902260	PREDICTED: putative cyclin-A3-1
gene1743	23.422	17.518	15.55	201.95	139.61	78.429	2.89422	up	9.05806e-14	3.08676e-12	LOC104902279	PREDICTED: peamaclein
gene1747	28.266	16.033	28.035	58.115	67.047	56.376	1.32749	up	6.4598e-05	0.000480089	LOC104902314	PREDICTED: probable leucine-rich repeat receptor-like protein kinase At5g49770 isoform X1
gene1749	744.458	575.396	628.436	321.163	331.207	261.68	-1.09186	down	2.66852e-06	2.70607e-05	LOC104902335	PREDICTED: subtilisin-like protease SBT1.7
gene1761	2.518	4.743	0	24.987	23.811	22.891	3.30298	up	7.13291e-09	1.15069e-07	LOC104902455	PREDICTED: microtubule-associated protein RP/EB family member 1C
gene1762	3.784	7.127	2.847	10.109	14.696	22.435	1.77952	up	0.000503459	0.00286684	LOC104902461	PREDICTED: probable carbohydrate esterase At4g34215
gene1770	665.282	1159.91	1191.18	194.209	107.36	223.77	-2.52149	down	4.60222e-22	4.19302e-20	LOC104902501	PREDICTED: low-temperature-induced cysteine proteinase
gene1777	6.802	5.914	6.496	23.968	25.451	19.237	1.83722	up	2.31094e-05	0.000190777	LOC104902524	PREDICTED: probable inactive receptor kinase At5g67200
gene1780	1.816	0	1.025	7.277	6.439	5.383	2.74773	up	0.00504311	0.0203998	LOC104902542	PREDICTED: A-agglutinin anchorage subunit
gene1781	89.024	40.154	57.706	145.527	160.057	124.947	1.20396	up	0.000168472	0.00111202	LOC104902551	PREDICTED: kinesin-like protein KIN-4A isoform X1
gene1793	160.261	119.587	159.948	471.052	484.769	417.334	1.64258	up	1.52125e-07	1.97415e-06	LOC104902670	PREDICTED: probable serine/threonine-protein kinase At1g01540
gene1802	8.354	5.007	4.857	23.192	28.731	19.515	1.97115	up	1.06575e-07	1.41541e-06	LOC104902738	PREDICTED: ABC transporter G family member 31
gene2589	13.56	8.62	6.122	53.57	74.883	46.634	2.62897	up	1.6707e-11	4.13186e-10	LOC104903067	PREDICTED: uncharacterized protein LOC104903067
gene2602	53.397	24.733	104.726	173.414	172.077	151.562	1.44268	up	2.07779e-05	0.000172747	LOC104903159	PREDICTED: transcription factor bHLH51
gene2607	11.387	4.95	4.943	1.003	0	0	-4.403	down	1.51005e-05	0.000129085	LOC104883347	PREDICTED: probable protein phosphatase 2C 2
gene2612	106.734	54.764	74.318	181.816	186.712	171.918	1.19648	up	0.000316961	0.00192122	LOC104903217	PREDICTED: protein ESKIMO 1
gene2613	13.37	16.055	13.581	6.124	5.419	3.171	-1.54715	down	0.000102071	0.000715066	LOC104903226	PREDICTED: uncharacterized protein LOC104903226
gene2617	24.153	16.058	15.234	163.51	190.756	178.601	3.26458	up	5.64187e-21	4.81586e-19	LOC104903266	PREDICTED: omega-3 fatty acid desaturase, chloroplastic
gene2618	777.622	818.774	1195.21	362.119	234.907	456.426	-1.40597	down	6.5162e-09	1.0629e-07	LOC104903273	PREDICTED: zinc finger CCCH domain-containing protein 29
gene2620	24.921	19.071	25.198	54.103	62.605	66.497	1.40478	up	0.000104429	0.000731006	LOC104903287	PREDICTED: protein SMAX1-LIKE 8
gene2631	26.989	59.916	30.461	0	19.534	4.572	-2.28341	down	0.000361579	0.00215307	LOC104903351	PREDICTED: protein EARLY FLOWERING 4-like
gene2639	46	35.679	35.97	11.361	20.716	20.323	-1.1668	down	5.77828e-06	5.47442e-05	LOC109134462	PREDICTED: uncharacterized protein LOC109134462 isoform X1
gene2645	31.482	10.465	10.869	4.241	6.005	4.392	-1.85104	down	5.08537e-08	7.1082e-07	LOC104903445	PREDICTED: uncharacterized protein LOC104903445
gene2654	889.176	1197.03	1153.25	3093.03	3718.57	3332.31	1.64679	up	1.46103e-07	1.9002e-06	LOC104903509	PREDICTED: 30S ribosomal protein S31, chloroplastic
gene2655	1.538	0	7.812	16.732	16.365	19.152	2.48199	up	1.09514e-05	9.74544e-05	LOC104903512	PREDICTED: uncharacterized protein LOC104903512 isoform X1
gene2656	68.798	112.208	105.111	260.046	235.21	205.629	1.29256	up	9.05046e-05	0.000644044	LOC104903521	PREDICTED: auxin transporter-like protein 2
gene2661	160.118	85.612	114.387	39.184	35.731	56.377	-1.45567	down	6.38328e-09	1.04316e-07	LOC104903558	PREDICTED: glycosyltransferase family 64 protein C4
gene2664	153.567	201.219	109.817	665.828	646.788	854.283	2.22155	up	8.35437e-13	2.45278e-11	LOC104903578	PREDICTED: uncharacterized protein LOC104903578
gene2666	328.407	445.021	915.306	364.556	203.74	242.421	-1.05867	down	1.67308e-05	0.000141644	LOC104903597	PREDICTED: 17.8 kDa class I heat shock protein
gene2695	47.406	28.89	18.884	129.861	193.088	123.463	2.22961	up	1.31448e-10	2.78815e-09	LOC104903846	PREDICTED: proliferating cell nuclear antigen
gene2703	0	0	0	41.547	48.253	16.135	15.1079	up	4.08929e-10	8.04493e-09	LOC104903877	PREDICTED: uncharacterized protein LOC104903877
gene2709	0	0	0.886	7.19	7.157	3.723	4.34551	up	0.000121093	0.000833058	LOC109134464	PREDICTED: uncharacterized protein LOC109134464
gene2735	61.994	31.279	30.987	3.042	0	1.05	-4.92339	down	1.87047e-20	1.50184e-18	LOC104904172	PREDICTED: elicitor-responsive protein 1 isoform X1
gene2742	8.537	1.508	4.015	13.442	12.976	9.703	1.36105	up	0.00307249	0.0134395	LOC104904207	PREDICTED: factor of DNA methylation 5-like isoform X1
gene2748	193.89	222.884	225.493	1523.81	1349.88	1654.14	2.81757	up	5.08866e-20	3.79148e-18	LOC104904256	PREDICTED: expansin-A4
gene2752	7.565	8.744	9.315	27.564	41.116	35.071	2.01743	up	2.23884e-06	2.31032e-05	LOC104904293	PREDICTED: protein FIZZY-RELATED 3 isoform X1
gene2762	57.881	55.438	64.221	390.946	370.791	193.128	2.42713	up	1.29453e-13	4.28683e-12	LOC104904387	PREDICTED: laccase-17
gene2764	363.357	506.138	434.2	28.332	49.403	66.449	-3.1766	down	1.34553e-30	2.6584e-28	LOC104883553	_
gene2801	761.04	436.785	640.089	297.479	155.715	410.043	-1.09024	down	6.80621e-06	6.35584e-05	LOC104904860	PREDICTED: probable glycosyltransferase At5g11130
gene2813	11.747	5.186	9.944	71.464	105.643	70.527	3.20362	up	1.17452e-16	5.86728e-15	LOC104904998	PREDICTED: rop guanine nucleotide exchange factor 7
gene2833	139.738	74.797	84.246	9.939	13.192	9.264	-3.20513	down	6.42233e-21	5.42934e-19	LOC104905171	PREDICTED: proline dehydrogenase 2, mitochondrial-like
gene2837	1.931	0.909	1.453	2.211	9.13	6.106	2.02216	up	0.012158	0.042117	LOC104905226	PREDICTED: S-adenosylmethionine decarboxylase proenzyme
gene2853	40.772	78.041	68.285	155.13	171.922	137.259	1.31128	up	0.000442626	0.00256193	LOC104905347	PREDICTED: GTP-binding protein At2g22870
gene2859	4.78	16.883	14.567	38.864	48.921	28.344	1.68039	up	1.64853e-05	0.000140038	LOC104905398	PREDICTED: uncharacterized protein LOC104905398
gene2898	39.23	18.029	29.341	101.214	167.629	112.666	2.13924	up	5.97496e-11	1.33839e-09	LOC104905747	PREDICTED: uncharacterized protein LOC104905747
gene2904	0	15.872	2.818	0	0	0	-12.6052	down	0.000440227	0.00254972	LOC104905792	PREDICTED: protein PLANT CADMIUM RESISTANCE 2-like
gene2906	1154.75	392.121	430.007	12.744	1.327	92.382	-4.21489	down	1.22069e-42	7.40159e-40	LOC104905802	PREDICTED: cell number regulator 10
gene2917	1103.72	1208.05	1451.73	4254.17	3907.13	3330.26	1.61042	up	2.37797e-07	2.96345e-06	LOC104905926	PREDICTED: 30S ribosomal protein 3, chloroplastic
gene2918	67.723	25.058	16.379	90.476	94.765	101.348	1.39251	up	0.000552937	0.0031173	LOC104905934	PREDICTED: IST1 homolog
gene2946	40.493	43.477	31.078	131.69	172.333	65.309	1.68266	up	1.38452e-05	0.000119928	LOC104906193	PREDICTED: uncharacterized protein LOC104906193
gene2948	33.355	13.464	13.445	84.576	48.284	84.763	1.85241	up	0.000115817	0.000800838	LOC104906210	PREDICTED: uncharacterized protein LOC104906210
gene2953	12.184	5.038	5.702	20.758	21.982	10.925	1.22701	up	0.00221112	0.0102129	LOC104906256	PREDICTED: delta(7)-sterol-C5(6)-desaturase
gene2954	165.128	100.88	122.78	325.162	356.693	295.726	1.33023	up	3.79826e-05	0.00029618	LOC104906264	PREDICTED: chloroplastic group IIA intron splicing facilitator CRS1, chloroplastic
gene2958	19.18	4.857	6.535	3.108	5.134	4.506	-1.26174	down	2.89987e-05	0.00023273	LOC104906301	PREDICTED: LEAF RUST 10 DISEASE-RESISTANCE LOCUS RECEPTOR-LIKE PROTEIN KINASE-like 1.3 isoform X4
gene2971	1017.5	284.667	463.323	1262.63	1389.93	1628.19	1.27779	up	3.72345e-05	0.000290863	LOC104906430	PREDICTED: protein PLASTID MOVEMENT IMPAIRED 2
gene2981	7070.14	6145.52	5506.68	2685.35	2018	2560.18	-1.36602	down	8.66301e-09	1.38482e-07	LOC104906507	PREDICTED: uncharacterized protein LOC104906507
gene2989	14.157	45	37.949	6.079	8.966	14.69	-1.7073	down	9.70377e-05	0.000683618	LOC104906566	PREDICTED: uncharacterized protein LOC104906566
gene3011	17.254	7.077	8.166	3.824	3.384	2.64	-1.7221	down	8.03932e-05	0.000578884	LOC104906750	PREDICTED: putative disease resistance protein RGA3
gene3013	23.012	26.857	38.395	10.312	13.18	13.052	-1.27212	down	0.000242899	0.00152649	LOC104906767	PREDICTED: probable aquaporin NIP-type
gene3026	1742.06	2205.58	2206.16	839.379	765.255	1223.01	-1.12188	down	1.34408e-06	1.44464e-05	LOC104906830	PREDICTED: probable calcium-binding protein CML18
gene3027	687.387	504.291	602.187	206.55	198.899	231.882	-1.49295	down	1.25049e-09	2.2848e-08	LOC104906838	PREDICTED: GDP-L-galactose phosphorylase 2
gene3029	825.402	729.734	792.158	386.054	348.935	425.522	-1.01624	down	7.30244e-06	6.7832e-05	LOC104906850	PREDICTED: receptor-like protein kinase FERONIA
gene3030	750.922	410.971	551.838	95.177	55.658	182.563	-2.36181	down	4.60795e-19	3.06917e-17	LOC104906857	PREDICTED: receptor-like protein kinase FERONIA isoform X1
gene3033	391.007	252.858	288.254	100.114	96.959	183.685	-1.29163	down	1.35021e-07	1.76389e-06	LOC104906872	PREDICTED: putative receptor-like protein kinase At5g39000
gene3036	33.332	0	6.772	0	0.676	4.743	-2.88696	down	4.1139e-08	5.83686e-07	LOC104906907	PREDICTED: protein COBRA
gene3037	181.962	248.293	154.205	93.162	93.764	64.811	-1.21518	down	4.22467e-07	4.99574e-06	LOC104906921	PREDICTED: protein COBRA-like isoform X2
gene3041	84.148	49.669	79.363	215.161	228.353	192.067	1.57599	up	1.10766e-06	1.21202e-05	LOC104906946	PREDICTED: cytochrome P450 85A
gene3049	721.161	242.035	267.735	129.952	151.343	247.454	-1.21909	down	6.54082e-07	7.46843e-06	LOC104906998	PREDICTED: uncharacterized protein LOC104906998
gene3052	791.529	830.812	989.334	6341.34	8025.69	5186.78	2.9044	up	1.46759e-21	1.30995e-19	LOC104907021	PREDICTED: proline-rich extensin-like protein EPR1
gene3085	1.657	0	1.246	1.265	11.75	10.477	3.01525	up	2.22301e-05	0.000183777	LOC104907269	PREDICTED: sodium-coupled neutral amino acid transporter 1-like
gene3089	14.643	2.069	8.263	50.304	46.738	42.545	2.48247	up	1.08887e-09	2.0112e-08	LOC104907313	PREDICTED: zinc finger BED domain-containing protein RICESLEEPER 2
gene3113	26.947	18.128	29.69	11.02	15.603	6.087	-1.19256	down	0.000169363	0.00111706	LOC104907505	PREDICTED: agamous-like MADS-box protein AGL15 isoform X1
gene3114	66.581	45.398	58.709	244.086	267.524	231.395	2.12199	up	5.49111e-12	1.43684e-10	LOC104907523	PREDICTED: serine carboxypeptidase-like 40
gene3124	76.685	60.801	56.397	20.993	31.037	25.718	-1.31828	down	4.55766e-08	6.41648e-07	LOC104907608	PREDICTED: structural maintenance of chromosomes protein 5 isoform X1
gene3134	1.283	0	0	7.349	2.601	7.61	3.77158	up	0.00899158	0.0328818	LOC104907667	PREDICTED: uncharacterized protein LOC104907667
gene3143	10.486	3.703	13.103	65.611	105.491	56.401	3.0592	up	2.53443e-18	1.58033e-16	LOC104907798	PREDICTED: DNA topoisomerase 2 isoform X2
gene3149	18.712	18.505	29.567	55.712	49.298	64.353	1.34251	up	0.00563333	0.02231	LOC104884061	PREDICTED: aspartic proteinase CDR1-like
gene3151	171.81	231.074	237.352	22.035	50.139	39.12	-2.5242	down	4.85418e-17	2.52532e-15	LOC104907856	PREDICTED: cytokinin riboside 5'-monophosphate phosphoribohydrolase LOG8
gene3158	0	0	1.479	19.508	13.279	3.108	4.59829	up	1.51005e-05	0.000129085	LOC104907900	PREDICTED: uncharacterized protein LOC104907900 isoform X1
gene3163	17.438	3.359	11.63	36.307	41.765	31.02	1.75018	up	3.14122e-05	0.000249965	LOC104907949	PREDICTED: transcription factor MYB26
gene3166	12.201	3.83	21.421	86.933	75.552	64.307	2.59816	up	1.68514e-09	3.02053e-08	LOC104907959	PREDICTED: uncharacterized protein LOC104907959
gene3167	7.721	3.117	5.602	20.211	23.473	20.93	1.97444	up	1.62176e-05	0.00013803	LOC104907966	PREDICTED: E3 ubiquitin ligase BIG BROTHER
gene3168	9.165	23.737	39.651	7.58	21.153	1.811	-1.24806	down	3.824e-05	0.000297923	LOC104907970	PREDICTED: zinc finger protein WIP5-like isoform X1
gene3180	17572.1	16162.3	15042.4	5157.59	5100.98	5934.27	-1.59084	down	5.00827e-11	1.1378e-09	LOC104908093	PREDICTED: wound-induced protein 1
gene3195	36.106	28.143	25.294	128.314	132.466	78.254	1.92074	up	3.41897e-07	4.12058e-06	LOC104908228	PREDICTED: uncharacterized protein LOC104908228
gene3197	0	0	6.787	39.023	32.5	9.509	3.57706	up	2.50567e-06	2.55419e-05	LOC104908241	PREDICTED: uncharacterized protein LOC104908241
gene3204	23.579	45.162	36.72	8.697	4.71	5.646	-2.46843	down	7.53803e-19	4.96437e-17	LOC104908299	PREDICTED: LOW QUALITY PROTEIN: protein NRT1/ PTR FAMILY 5.1
gene3207	15.788	19.395	20.918	1.572	2.782	0	-3.6867	down	1.3918e-12	3.94097e-11	LOC104908326	PREDICTED: peroxidase P7
gene3211	9.926	15.775	15.404	45.465	35.202	35.313	1.49642	up	0.00182028	0.00864844	LOC104908367	PREDICTED: LOB domain-containing protein 15
gene3213	0	0	0	1.762	2.339	0	10.4179	up	0.00517031	0.0207662	LOC104908371	PREDICTED: 4,5-DOPA dioxygenase extradiol 1
gene3214	2.613	0	0.737	2.992	19.193	5.422	3.04167	up	2.22301e-05	0.000183777	LOC104908380	PREDICTED: inactive cytochrome P450 76AD1
gene3216	29.428	14.071	21.461	91.246	98.633	74.093	2.02271	up	1.98018e-09	3.51003e-08	LOC104908397	PREDICTED: WEB family protein At3g51720
gene3221	521.489	397.23	624.542	2477.51	2834.4	2318.54	2.30578	up	2.48825e-14	9.17261e-13	LOC104908426	PREDICTED: uroporphyrinogen decarboxylase
gene3224	527.872	316.49	377.818	70.769	57.403	90.085	-2.48534	down	1.5728e-18	9.98415e-17	LOC104908446	PREDICTED: adenine/guanine permease AZG1
gene3228	898.433	173.849	295.309	23.258	27.844	19.836	-4.26888	down	2.32869e-38	9.98726e-36	LOC104908488	PREDICTED: isoflavone 2'-hydroxylase-like
gene3231	2173.33	1525.09	1835.68	506.098	366.955	549.249	-1.96012	down	7.99358e-15	3.08244e-13	LOC104908518	PREDICTED: uncharacterized protein LOC104908518
gene3247	0.217	5.511	4.892	12.905	4.392	8.481	1.27912	up	0.00566274	0.0224013	LOC104908655	PREDICTED: uncharacterized protein LOC104908655
gene3250	30.543	19.777	21.546	72.867	81.243	42.259	1.45015	up	0.000531076	0.00300949	LOC104908692	PREDICTED: uncharacterized protein LOC104908692
gene3251	10.429	0.982	2.354	1.592	0.704	0.824	-2.14031	down	8.06324e-05	0.000580131	LOC104908703	PREDICTED: uncharacterized protein LOC104908703
gene3254	10.423	6.311	6.722	21.314	19.614	21.19	1.40494	up	0.00397101	0.0167409	LOC104908734	PREDICTED: G-type lectin S-receptor-like serine/threonine-protein kinase SD2-5
gene3260	2.691	0	3.037	15.407	9.544	11.169	2.65606	up	0.00157015	0.00760175	LOC104908790	PREDICTED: uncharacterized protein LOC104908790
gene3262	1.871	1.322	2.64	21.967	30.816	18.865	3.61794	up	2.25856e-13	7.30046e-12	LOC104908837	PREDICTED: phospholipase D alpha 1
gene3263	60.976	26.218	71.814	188.226	193.421	146.197	1.73099	up	7.05751e-07	8.02193e-06	LOC104908848	PREDICTED: ethylene-responsive transcription factor WIN1
gene3264	58384	36594.8	34141.2	13469.7	11899.7	18787.4	-1.548	down	1.8339e-10	3.81173e-09	LOC104908856	PREDICTED: uncharacterized protein LOC104908856
gene3264	58384	36594.8	34141.2	13469.7	11899.7	18787.4	-1.548	down	1.8339e-10	3.81173e-09	LOC104908856	PREDICTED: uncharacterized protein LOC104908856
gene3265	533.337	924.573	494.122	320.009	235.216	320.768	-1.15598	down	2.90497e-07	3.54927e-06	LOC104908871	PREDICTED: jasmonate-induced protein homolog
gene3269	51.088	15.356	40.485	11.203	18.724	16.758	-1.19557	down	0.00030726	0.00187404	LOC104908900	PREDICTED: flavonoid 3',5'-methyltransferase-like
gene3280	10138.3	19238.6	16702.3	48640.2	50938.7	39819.1	1.59702	up	4.06681e-07	4.83508e-06	LOC104908992	PREDICTED: 14 kDa proline-rich protein DC2.15
gene3290	1292.71	1532.77	1431.45	386.406	294.452	376.819	-2.00891	down	1.14314e-15	4.91464e-14	LOC104909043	PREDICTED: sucrose-phosphate synthase
gene3310	5.406	6.943	9.429	47.272	57.267	41.379	2.74405	up	1.03118e-12	2.9872e-11	LOC104882837	PREDICTED: 8-amino-7-oxononanoate synthase isoform X1
gene3311	164.858	80.458	150.547	406.744	719.837	373.242	1.92171	up	2.416e-09	4.22715e-08	LOC104882862	PREDICTED: uncharacterized protein LOC104882862
gene3317	1.198	1.015	1.352	5.485	2.427	5.113	1.86843	up	0.00097708	0.00507562	LOC104882902	PREDICTED: topless-related protein 1-like
gene3322	6.796	13.716	23.012	110.069	71.327	33.391	2.30294	up	1.02276e-10	2.20126e-09	LOC104882940	PREDICTED: uncharacterized protein LOC104882940
gene3324	0.906	2.049	0.205	0.208	0.367	0	-2.45215	down	0.00257786	0.0116213	LOC104882957	PREDICTED: uncharacterized protein LOC104882957
gene3335	40.423	28.554	48.962	110.643	129.375	77.753	1.42992	up	2.58564e-05	0.000210686	LOC104883041	PREDICTED: probable receptor-like protein kinase At1g80640 isoform X2
gene3337	24.605	10.139	13.885	2.935	3.117	2.432	-2.51858	down	3.09479e-09	5.30915e-08	LOC104883058	PREDICTED: ankyrin repeat-containing protein At5g02620-like isoform X2
gene3338	53.64	32.8	23.494	10.085	21.092	18.989	-1.13181	down	0.000212024	0.00135819	LOC104883069	PREDICTED: ankyrin repeat-containing protein At5g02620
gene3349	285.2	151.824	198.269	113.597	104.708	93.134	-1.02847	down	7.7359e-05	0.000561172	LOC104883124	PREDICTED: zinc finger protein 3
gene3364	4.321	0	1.393	5.655	18.765	5.124	2.36968	up	0.000157671	0.00104825	LOC104883257	PREDICTED: uncharacterized protein LOC104883257 isoform X1
gene3369	133.44	84.181	89.039	26.909	33.166	9.953	-2.13059	down	9.57044e-13	2.79082e-11	LOC104883309	PREDICTED: CBL-interacting serine/threonine-protein kinase 25
gene3371	192.33	19.882	53.828	8.953	2.377	32.451	-2.60318	down	1.02714e-15	4.45957e-14	LOC104884530	PREDICTED: probable WRKY transcription factor 40
gene3373	0.889	0	0	3.056	7.21	6.329	4.21782	up	0.000597412	0.00333379	LOC104884537	PREDICTED: protein POLAR LOCALIZATION DURING ASYMMETRIC DIVISION AND REDISTRIBUTION isoform X1
gene3377	102.842	41.863	57.709	27.279	21.784	46.166	-1.08781	down	3.54855e-05	0.000278685	LOC104884581	PREDICTED: probable WRKY transcription factor 32 isoform X1
gene3392	7.321	10.342	6.991	33.532	29.672	26.045	1.85589	up	9.07655e-06	8.25243e-05	LOC104884645	PREDICTED: uncharacterized protein LOC104884645
gene3409	14.822	6.98	17.844	33.946	35.044	24.609	1.23925	up	0.00880252	0.0323274	LOC104884835	PREDICTED: pentatricopeptide repeat-containing protein At4g19890
gene3417	13.829	5.096	11.197	44.408	53.613	41.712	2.21367	up	1.52149e-10	3.21176e-09	LOC104884912	PREDICTED: myb-related protein 3R-1
gene3419	529.79	485.23	564.628	248.345	243.829	279.73	-1.03311	down	5.00661e-06	4.82541e-05	LOC104884932	PREDICTED: coiled-coil domain-containing protein 25
gene3432	2.226	3.669	3.769	15.719	10.902	13.199	2.04246	up	1.19155e-05	0.000104918	LOC104885147	PREDICTED: L-gulonolactone oxidase 3
gene3437	4.785	5.633	7.201	346.109	648.893	312.095	6.21285	up	1.4057e-53	2.24707e-50	LOC104885190	PREDICTED: bark storage protein A
gene3438	16.56	26.861	78.223	313.946	293.962	45.096	2.4244	up	1.17925e-13	3.9422e-12	LOC104885205	PREDICTED: bark storage protein B
gene3443	6.988	0.846	2.028	5.487	8.901	10.654	1.34413	up	0.00176115	0.00839697	LOC104885220	PREDICTED: uncharacterized protein LOC104885220 isoform X1
gene3452	46.158	32.605	45.585	106.815	110.109	80.969	1.26039	up	0.000677341	0.00372548	LOC104885270	PREDICTED: VAN3-binding protein isoform X2
gene3453	162.272	153.81	192.513	461.291	449.162	491.862	1.46322	up	4.11043e-06	4.01766e-05	LOC104885259	PREDICTED: probable lactoylglutathione lyase, chloroplastic
gene3465	21.55	33.827	29.728	167.258	121.314	70.99	2.07889	up	1.44928e-06	1.5473e-05	LOC104885368	PREDICTED: dehydration-responsive element-binding protein 3
gene3475	1.34	11.357	9.073	29.151	27.153	25.422	1.90831	up	0.000769495	0.00415821	LOC104885465	PREDICTED: mitogen-activated protein kinase kinase kinase 1
gene3486	300.864	230.039	300.392	615.701	739.548	583.228	1.22149	up	0.000151632	0.00101303	LOC104885558	PREDICTED: homeobox-leucine zipper protein ATHB-8
gene3489	16.115	11.076	23.105	62.844	49.43	30.475	1.50491	up	3.50497e-05	0.000275755	LOC104885577	PREDICTED: probably inactive leucine-rich repeat receptor-like protein kinase At2g25790
gene3493	121.705	44.134	53.624	4.844	0.989	19.296	-3.1264	down	1.50527e-23	1.62384e-21	LOC104885603	PREDICTED: ankyrin repeat-containing protein At5g02620 isoform X2
gene3495	431.325	579.047	536.522	243.729	199.08	242.367	-1.17482	down	3.70279e-07	4.44132e-06	LOC104885641	PREDICTED: uncharacterized protein LOC104885641
gene3513	143.059	61.994	95.047	32.241	25.959	36.398	-1.66553	down	1.3666e-10	2.89174e-09	LOC104885827	PREDICTED: uncharacterized protein LOC104885827
gene3522	1736.66	2240.3	1834.17	938.773	840.199	1005.2	-1.06157	down	1.98009e-06	2.06757e-05	LOC104885886	PREDICTED: profilin-3
gene3527	10.841	16.847	11.012	72.003	76.896	61.711	2.44408	up	3.36355e-09	5.73664e-08	LOC104885944	PREDICTED: serine/threonine-protein kinase Aurora-2
gene3549	88.991	173.376	149.852	15.204	30.179	38.299	-2.30038	down	1.60255e-17	8.77859e-16	LOC104886414	PREDICTED: vacuolar-processing enzyme
gene3553	263.299	375.167	421.727	31.777	18.31	13.776	-4.05314	down	5.97722e-42	3.50345e-39	LOC104886428	PREDICTED: vacuolar-processing enzyme gamma-isozyme
gene3556	142.679	98.818	144.932	40.249	17.279	20.222	-2.31324	down	3.9404e-17	2.0683e-15	LOC104886441	PREDICTED: vacuolar-processing enzyme gamma-isozyme
gene3560	70.123	45.864	51.298	17.844	17.106	10.78	-1.87103	down	9.38155e-08	1.26217e-06	LOC104886457	PREDICTED: probable protein phosphatase 2C 72
gene3581	41.889	17.504	11.32	62.157	77.719	50.377	1.42783	up	7.77454e-05	0.000563278	LOC104886504	PREDICTED: uncharacterized protein LOC104886504
gene3585	8.475	4.605	4.415	3.733	0.661	2.319	-1.38152	down	0.0116547	0.0406135	LOC109134396	PREDICTED: inorganic pyrophosphatase 2-like
gene3586	218.521	208.085	295.691	710.61	499.127	571.268	1.30202	up	7.17437e-05	0.00052718	LOC104886508	PREDICTED: chlorophyllase type 0 isoform X1
gene3602	2.707	6.692	3.055	1.55	0.686	1.605	-1.69628	down	0.0128422	0.0439526	LOC104886641	PREDICTED: U4/U6 small nuclear ribonucleoprotein Prp31 homolog
gene3616	33.263	11.189	17.877	0	1.605	0	-5.27663	down	1.06711e-09	1.97516e-08	LOC104886546	PREDICTED: uncharacterized protein LOC104886546
gene3623	109.702	105.167	139.804	280.927	314.55	253.404	1.25907	up	0.000108902	0.000758392	LOC104886553	PREDICTED: LRR receptor-like serine/threonine-protein kinase ERECTA isoform X2
gene3632	265.024	371.584	382.003	815.668	919.289	831.261	1.33304	up	4.00892e-05	0.000310815	LOC104886561	PREDICTED: ylmG homolog protein 2, chloroplastic
gene3642	4.635	2.728	0.436	6.634	12.132	6.871	1.71648	up	0.00100236	0.00518853	LOC104886568	PREDICTED: 11-oxo-beta-amyrin 30-oxidase
gene3651	21.102	11.234	23.472	46.053	39.357	42.253	1.19375	up	0.000375355	0.00221857	LOC104886577	PREDICTED: thermospermine synthase ACAULIS5 isoform X1
gene3666	1587.8	353.152	513.768	144.893	73.488	336.707	-2.14476	down	2.73186e-15	1.1094e-13	LOC104886592	PREDICTED: probable WRKY transcription factor 50 isoform X1
gene3672	148.023	96.856	207.517	76.724	82.101	36.956	-1.20833	down	7.08685e-06	6.59689e-05	LOC104886598	PREDICTED: scarecrow-like protein 23
gene3684	2980.4	846.629	1190.43	155.55	137.642	236.897	-3.24264	down	1.76958e-24	2.12835e-22	LOC104886656	PREDICTED: uncharacterized protein LOC104886656
gene3690	9.22	1.447	13.875	25.809	46.715	18.224	1.88648	up	0.00011115	0.000771904	LOC104886612	PREDICTED: protein IQ-DOMAIN 1
gene3693	757.205	823.781	751.7	113.925	134.413	317.898	-2.04251	down	4.84726e-14	1.7081e-12	LOC104886615	PREDICTED: glutaredoxin-C6
gene3696	0	0	0	4.83	0	1.112	10.9525	up	0.00148912	0.00726951	LOC104886618	PREDICTED: cytochrome P450 81F3
gene3697	0	4.712	9.412	93.58	47.318	39.556	3.67513	up	3.38061e-11	7.91541e-10	LOC104886619	PREDICTED: spermidine hydroxycinnamoyl transferase
gene3709	6.268	1.207	7.717	0.979	2.598	2.027	-1.4383	down	0.000769495	0.00415821	LOC104886632	PREDICTED: alpha-galactosidase 1-like isoform X1
gene3711	50.203	20.686	55.875	124.559	101.741	66.151	1.20603	up	0.000657116	0.00363014	LOC104886631	PREDICTED: alpha-galactosidase 1-like
gene3725	31.015	16.553	23.337	68.664	115.932	97.265	1.99098	up	1.38231e-08	2.12098e-07	LOC104886674	PREDICTED: replication protein A 32 kDa subunit A
gene3726	35.502	45.14	4.007	8.131	0	12.631	-2.02739	down	0.00395731	0.0167032	LOC104886675	PREDICTED: flowering-promoting factor 1-like protein 2
gene3739	12.99	9.176	14.661	61.978	96.524	52.632	2.51923	up	1.1476e-09	2.10641e-08	LOC104886687	PREDICTED: leucine-rich repeat extensin-like protein 4
gene3744	107.646	76.413	109.826	286.008	246.097	241.169	1.39572	up	1.04284e-05	9.32725e-05	LOC104886691	PREDICTED: cryptochrome DASH, chloroplastic/mitochondrial isoform X1
gene3777	44.805	23.553	30.577	79.943	77.075	72.905	1.21657	up	0.00173932	0.00831995	LOC104886749	PREDICTED: uncharacterized protein LOC104886749
gene3783	81.924	56.86	77.95	211.353	237.94	188.379	1.55688	up	7.60047e-07	8.57259e-06	LOC104886724	PREDICTED: uncharacterized protein LOC104886724 isoform X1
gene3788	0.332	0	1.498	6.839	2.69	1.574	2.59906	up	0.000361579	0.00215307	LOC104886729	PREDICTED: uncharacterized protein LOC104886729 isoform X2
gene3789	2103.45	2696.15	2729.27	697.47	759.56	670.357	-1.82335	down	1.19669e-13	3.99289e-12	LOC104886730	PREDICTED: protein NRT1/ PTR FAMILY 6.4
gene3796	70.999	41.685	66.605	165.245	143.419	108.255	1.21747	up	0.000282493	0.00174293	LOC104886752	PREDICTED: uncharacterized protein LOC104886752
gene3814	20.08	6.754	6.475	5.475	7.751	1.134	-1.21368	down	0.00948635	0.0344005	LOC104886765	PREDICTED: guanine nucleotide-binding protein subunit gamma 2 isoform X2
gene3830	0	0.267	0.213	2.595	4.402	1.12	4.07138	up	1.05613e-06	1.15996e-05	LOC104886780	PREDICTED: uncharacterized protein LOC104886780 isoform X2
gene3839	2.239	1.265	2.527	17.947	17.696	13.807	3.03487	up	1.39537e-09	2.53736e-08	LOC104886788	PREDICTED: microtubule-associated protein TORTIFOLIA1
gene3883	2.182	0	4.309	6.871	10.501	5.822	1.83676	up	0.00305387	0.0133713	LOC104886824	PREDICTED: general transcription factor IIF subunit 2
gene3889	0	0	2.516	5.105	18.068	10.573	3.74392	up	0.00302201	0.0132417	LOC109134100	PREDICTED: pectin acetylesterase 7-like
gene3897	7265.91	9429.41	7636.35	2213.49	2384.06	2363.45	-1.80547	down	1.64263e-13	5.39887e-12	LOC104886832	PREDICTED: elongation factor 1-alpha
gene3902	181.138	150.012	185.057	481.014	419.309	525.924	1.4662	up	9.20536e-06	8.35227e-05	LOC104886887	PREDICTED: glycine-rich cell wall structural protein 1-like
gene3935	7.908	4.888	8.367	27.166	37.561	27.548	2.12424	up	1.73543e-07	2.22095e-06	LOC104886904	PREDICTED: myosin-10
gene3955	96.17	82.584	112.327	411.475	392.342	376.188	2.01929	up	3.90937e-11	9.0689e-10	LOC104886918	PREDICTED: chalcone--flavonone isomerase
gene3961	44.18	15.04	27.636	1.219	1.079	3.156	-3.9925	down	1.05365e-18	6.81153e-17	LOC104886934	PREDICTED: chalcone--flavonone isomerase
gene3965	1163.88	973.352	1101.01	563.439	510.588	535.858	-1.00825	down	7.84596e-06	7.22321e-05	LOC104886937	PREDICTED: ankyrin repeat-containing protein ITN1
gene3967	163.675	255.071	363.755	840.533	872.005	688.372	1.61741	up	6.56516e-07	7.49135e-06	LOC104886938	PREDICTED: 3-ketoacyl-CoA synthase 19
gene4000	66.629	34.679	162.276	4.016	17.767	58.222	-1.72006	down	1.49026e-05	0.000127828	LOC104886969	PREDICTED: zinc finger protein ZAT12
gene4017	7.652	7.722	17.274	43.815	55.387	22.039	1.89271	up	4.27173e-05	0.000327723	LOC104886978	PREDICTED: pentatricopeptide repeat-containing protein At2g39620
gene4059	8.067	2.849	1.518	0	0	0.797	-3.95849	down	0.000349856	0.0020939	LOC104887019	PREDICTED: LOW QUALITY PROTEIN: major allergen Mal d 1-like
gene4064	287.189	88.407	327.923	14.076	3.397	9.277	-4.71682	down	2.03631e-37	7.95701e-35	LOC104887022	PREDICTED: major allergen Mal d 1-like
gene4066	140.464	161.233	162.665	60.318	65.977	90.23	-1.10071	down	6.29699e-06	5.9255e-05	LOC104887025	PREDICTED: dolichyl-diphosphooligosaccharide--protein glycosyltransferase subunit 4A
gene4076	15.917	24.985	15.968	52.655	55.553	41.946	1.40066	up	0.00455741	0.0187194	LOC104887052	PREDICTED: betaine aldehyde dehydrogenase, chloroplastic
gene4085	10.453	4.219	7.584	24.794	25.345	22.579	1.70798	up	1.30872e-05	0.000114206	LOC104887059	PREDICTED: uncharacterized protein LOC104887059
gene4100	71.396	41.477	45.563	12.99	16.903	21.761	-1.61689	down	3.36152e-09	5.73664e-08	LOC104887064	PREDICTED: uncharacterized protein At3g27210
gene4116	9.813	13.863	22.15	78.656	53.03	34.911	1.86206	up	0.00222112	0.0102456	LOC104887089	PREDICTED: uncharacterized protein LOC104887089, partial
gene4122	67.287	100.063	127.906	36.498	17.942	46.198	-1.55276	down	3.70552e-05	0.000289848	LOC104887092	PREDICTED: auxin-responsive protein SAUR71
gene4128	12.479	6.611	12.324	1.786	1.581	3.7	-2.15176	down	0.00203889	0.00952494	LOC104887095	PREDICTED: calcium-binding protein CML39
gene4174	15.537	4.116	7.672	26.688	23.419	17.274	1.30203	up	0.000252655	0.00157963	LOC104887125	PREDICTED: probable kinetochore protein NUF2
gene4195	87.053	90.901	101.101	444.496	422.728	313.701	2.08128	up	2.38799e-11	5.75211e-10	LOC104887142	PREDICTED: probable inactive receptor kinase At5g58300
gene4197	25.788	36.432	63.348	192.817	216.733	228.468	2.3451	up	5.44561e-11	1.22606e-09	LOC104887145	PREDICTED: cytosolic sulfotransferase 5-like isoform X1
gene4198	0	163.612	206.121	923.224	352.052	549.365	2.30305	up	2.06149e-10	4.23968e-09	LOC104887200	PREDICTED: cytosolic sulfotransferase 5-like
gene4200	82.087	31.821	55.928	137.561	158.242	120.498	1.29347	up	9.34043e-05	0.000662534	LOC104887146	PREDICTED: eukaryotic translation initiation factor 2 subunit beta isoform X2
gene4202	4.068	5.224	4.174	19.056	17.237	19.735	2.05658	up	1.22005e-06	1.32348e-05	LOC104887148	PREDICTED: probable kinetochore protein NDC80
gene4204	120.255	168.4	123.028	65.632	53.445	55.877	-1.23454	down	2.36957e-07	2.95717e-06	LOC104887150	PREDICTED: methylesterase 17
gene4219	4.183	0.591	0	0	0	0	-10.6369	down	0.00148912	0.00726951	LOC104887205	PREDICTED: WRKY transcription factor 55
gene4226	172.963	156.662	159.007	630.932	701.759	434.224	1.85441	up	3.3307e-09	5.69165e-08	LOC104887168	PREDICTED: probable LRR receptor-like serine/threonine-protein kinase IRK
gene4232	109.123	88.58	76.892	46.256	39.709	47.903	-1.03648	down	3.13416e-05	0.000249597	LOC104887209	PREDICTED: MLP-like protein 34
gene4240	1.888	2.667	4.871	21.003	19.679	12.475	2.49516	up	1.42256e-09	2.58146e-08	LOC104887214	PREDICTED: condensin complex subunit 3 isoform X1
gene4244	138.632	99.938	180.582	854.102	938.105	979.112	2.72502	up	4.71948e-19	3.1316e-17	LOC104887218	PREDICTED: uncharacterized protein LOC104887218
gene4249	10.698	1.889	12.075	83.461	111.796	40.441	3.25642	up	2.5019e-17	1.34536e-15	LOC104887222	PREDICTED: uncharacterized protein LOC104887222
gene4258	105.643	125.175	133.658	412.678	399.701	295.021	1.60327	up	8.18985e-07	9.15513e-06	LOC104887228	PREDICTED: probable inactive receptor kinase At5g16590
gene4272	16.732	7.879	9.442	44.706	48.978	27.559	1.83196	up	2.74872e-05	0.000221714	LOC104887238	PREDICTED: myosin-binding protein 2 isoform X2
gene4279	14.64	12.535	17.275	42.548	37.088	28.017	1.27608	up	0.000141469	0.000954926	LOC104887349	PREDICTED: putative disease resistance RPP13-like protein 1
gene4280	50.387	36.094	22.428	6.501	10.068	14.308	-1.81842	down	5.67892e-08	7.89393e-07	LOC104887242	PREDICTED: uncharacterized protein At4g22758-like
gene4285	510.708	442.129	430.777	202.56	224.51	262.487	-1.0047	down	7.821e-06	7.204e-05	LOC104887244	PREDICTED: protein C2-DOMAIN ABA-RELATED 1 isoform X2
gene4286	27.199	43.548	63.442	4.153	12.861	4.301	-2.65415	down	1.32289e-08	2.04408e-07	LOC104887245	PREDICTED: protein C2-DOMAIN ABA-RELATED 1-like
gene4290	46.403	44.697	45.231	0	4.275	0	-4.99407	down	8.43242e-13	2.47126e-11	LOC104887247	PREDICTED: protein C2-DOMAIN ABA-RELATED 1
gene4295	4.243	3.689	7.736	28.031	31.749	17.418	2.30052	up	3.71346e-09	6.30284e-08	LOC104887252	PREDICTED: protein LONGIFOLIA 1
gene4364	165.595	231.43	213.027	638.209	669.385	525.796	1.5875	up	8.1367e-07	9.11891e-06	LOC104887298	PREDICTED: lamin-like protein
gene4381	61.591	59.017	61.657	220.175	225.219	209.598	1.84542	up	9.8014e-09	1.54572e-07	LOC104887307	PREDICTED: vacuolar amino acid transporter 1
gene4395	276818	245988	207102	82791	70314.2	120293	-1.41671	down	2.42694e-09	4.24208e-08	LOC104887317	PREDICTED: mannose/glucose-specific lectin
gene4397	294380	243207	201253	68378	57529.1	110262	-1.64544	down	1.48556e-11	3.70001e-10	LOC104887319	PREDICTED: mannose/glucose-specific lectin
gene4399	228017	257143	189552	84912.8	56132.9	106308	-1.4477	down	1.01006e-09	1.87747e-08	LOC104887318	PREDICTED: mannose/glucose-specific lectin
gene4403	36.852	81.217	113.133	216.064	177.747	188.797	1.33336	up	0.000245807	0.00154257	LOC104887322	PREDICTED: transcription factor MYB36-like
gene4409	370.402	105.833	144.442	24.425	31.629	51.823	-2.52442	down	3.51282e-19	2.36664e-17	LOC104887403	PREDICTED: hypersensitive-induced response protein 1
gene4410	14.09	5.429	7.228	0	0	0	-13.1223	down	4.08929e-10	8.04493e-09	LOC104887404	PREDICTED: hypersensitive-induced response protein 1
gene4412	1250.79	1077.45	1159.82	439.024	329.517	508.246	-1.44991	down	1.7383e-09	3.10632e-08	LOC104887405	PREDICTED: hypersensitive-induced response protein 1
gene4424	103.727	13.322	93.659	168.453	214.036	154.324	1.34916	up	0.000207038	0.0013311	LOC104887413	PREDICTED: probable xyloglucan endotransglucosylase/hydrolase protein 23
gene4446	1181.29	102.574	219.974	37.865	22.337	94.818	-3.27809	down	7.68356e-31	1.60715e-28	LOC104887467	PREDICTED: AAA-ATPase At3g28580-like
gene4459	328.515	146.617	144.1	89.773	82.464	112.45	-1.1211	down	5.02507e-06	4.83639e-05	LOC104887432	PREDICTED: uncharacterized protein LOC104887432
gene4469	4.82	6.537	8.704	37.313	44.935	37.27	2.57458	up	6.34458e-14	2.20094e-12	LOC104887441	PREDICTED: ABC transporter B family member 15-like
gene4498	62.554	54.707	51.271	163.73	129.035	128.938	1.32319	up	0.000136241	0.00092441	LOC104887491	PREDICTED: basic blue protein
gene4550	38.865	72.099	70.893	251.297	328.18	130.822	1.9656	up	9.08778e-10	1.70181e-08	LOC104887539	PREDICTED: aspartyl protease AED3
gene4552	39.321	6.172	4.623	5.316	5.811	7.772	-1.40682	down	4.70733e-06	4.55551e-05	LOC104887541	PREDICTED: putative disease resistance RPP13-like protein 1 isoform X1
gene4553	129.814	14.607	11.669	15.786	15.133	17.711	-1.6824	down	7.76063e-07	8.73643e-06	LOC104887559	PREDICTED: putative disease resistance protein At3g14460
gene4570	1627.78	4019.7	4420.13	1358.91	1328.87	1478.74	-1.27281	down	2.61659e-08	3.84058e-07	LOC104887571	PREDICTED: protein LNK4 isoform X1
gene4573	406.412	352.585	398.994	1530.88	1707.18	1316.75	1.97576	up	1.05141e-10	2.25738e-09	LOC104887574	PREDICTED: porphobilinogen deaminase, chloroplastic
gene4577	79.576	54.426	65.579	33.268	32.638	32.955	-1.01348	down	7.98234e-05	0.000575724	LOC104887578	PREDICTED: frataxin, mitochondrial
gene4585	10.141	37.052	37.495	8.009	9.567	8.294	-1.71076	down	7.0126e-09	1.1344e-07	LOC104887587	PREDICTED: probable choline kinase 2
gene4587	9.021	22.302	7.636	67.143	75.409	37.442	2.20783	up	2.20535e-05	0.000182489	LOC104887589	PREDICTED: putative RING-H2 finger protein ATL69
gene4590	2593.83	1232.92	1875.07	541.41	399.551	567.342	-1.91849	down	9.02206e-14	3.08046e-12	LOC104887593	PREDICTED: cytosolic sulfotransferase 5
gene4598	18.854	11.838	14.186	780.43	514.401	568.077	5.37531	up	4.48158e-51	6.06186e-48	LOC104887616	PREDICTED: cytosolic sulfotransferase 5-like
gene4600	0.181	0	0	1.662	2.389	0.645	4.67458	up	2.52791e-05	0.000206364	LOC104887618	PREDICTED: cytosolic sulfotransferase 5-like
gene4601	7774.2	4266.09	3221.36	799.572	335.527	939.027	-2.87933	down	2.34085e-26	3.26678e-24	LOC104887596	PREDICTED: probable carboxylesterase 17
gene4609	7.48	4.109	2.814	39.02	42.108	21.683	2.8353	up	2.10725e-12	5.85369e-11	LOC104887597	PREDICTED: 65-kDa microtubule-associated protein 5
gene4612	0	0	0	2.808	1.242	2.181	11.021	up	0.00973235	0.0350397	LOC104887604	PREDICTED: cytochrome P450 98A2-like
gene4615	0	0.658	4.733	5.336	7.083	7.184	1.86187	up	0.00305387	0.0133713	LOC104887607	PREDICTED: formin-like protein 20
gene4633	705.018	886.209	1149.73	3641.91	3533.98	2303.32	1.79009	up	7.12663e-09	1.15069e-07	LOC104887634	PREDICTED: expansin-A4
gene4634	21.69	30.643	24.481	322.896	245.063	144.048	3.2124	up	1.07375e-19	7.73803e-18	LOC104887635	PREDICTED: expansin-A2
gene4635	1493.68	1045.17	1267.64	6318.02	6008.87	5661.14	2.2405	up	1.10585e-13	3.70387e-12	LOC104887636	PREDICTED: expansin-A10
gene4650	12.202	11.992	14.67	33.413	35.749	31.772	1.37684	up	0.000132834	0.000906034	LOC104887648	PREDICTED: tRNA (guanine(26)-N(2))-dimethyltransferase
gene4653	35.001	15.049	46.374	317.157	388.586	111.891	3.08395	up	5.3414e-18	3.17308e-16	LOC104887651	PREDICTED: probable sugar phosphate/phosphate translocator At2g25520
gene4658	65.402	39.74	63.498	153.813	187.413	162.628	1.57904	up	2.07861e-06	2.16018e-05	LOC104887656	PREDICTED: pentatricopeptide repeat-containing protein At5g39980, chloroplastic
gene4666	82.846	19.507	18.182	2.635	5.83	5.458	-3.11364	down	3.53e-12	9.49106e-11	LOC104887665	PREDICTED: putative UPF0481 protein At3g02645
gene4667	159.464	28.16	47.04	2.075	0	15.043	-3.77678	down	5.70074e-16	2.55719e-14	LOC104887813	PREDICTED: UPF0481 protein At3g47200-like
gene4668	298.507	58.255	127.481	7.186	14.533	24.451	-3.39062	down	7.16456e-25	8.87194e-23	LOC104887668	PREDICTED: UPF0481 protein At3g47200
gene4674	36.655	23.386	37.367	333.088	340.271	229.968	3.2131	up	1.53581e-20	1.25026e-18	LOC104887671	PREDICTED: TATA-binding protein-associated factor 2N
gene4690	1236.98	1260.86	1959.67	6954.19	7138.94	3295.62	1.96384	up	1.21294e-10	2.59155e-09	LOC104887687	PREDICTED: uncharacterized protein LOC104887687
gene4692	9.332	7.91	10.532	38.469	32.149	42.053	2.02019	up	0.000443076	0.002562	LOC104887689	PREDICTED: uncharacterized protein LOC104887689
gene4699	19.854	8.976	8.515	7.503	1.408	6.357	-1.29024	down	1.66878e-05	0.000141348	LOC104887694	PREDICTED: potassium transporter 5
gene4705	3.387	0	0	12.191	9.807	5.165	3.00244	up	2.24466e-06	2.3109e-05	LOC104887700	PREDICTED: EG45-like domain containing protein
gene4708	1.015	0	4.581	9.296	28.789	8.423	3.05433	up	6.81862e-06	6.36405e-05	LOC104887704	PREDICTED: 3-ketoacyl-CoA synthase 11
gene4723	549.15	193.379	279.922	74.804	127.166	117.97	-1.67615	down	2.26935e-11	5.48889e-10	LOC104887716	PREDICTED: pleiotropic drug resistance protein TUR2
gene4725	83.625	90.667	50.485	4.454	0	4.613	-4.63127	down	1.13357e-17	6.3887e-16	LOC104887719	PREDICTED: uncharacterized protein LOC104887719
gene4741	15.638	11.329	13.124	31.682	59.726	39.468	1.70678	up	2.74773e-06	2.78318e-05	LOC104887733	PREDICTED: cyclin-A2-2 isoform X1
gene4749	210.541	345.452	280.988	734.288	776.263	770.079	1.44616	up	7.73482e-06	7.13584e-05	LOC104887742	PREDICTED: psbP domain-containing protein 5, chloroplastic
gene4760	2.698	0	0.435	9.268	11.325	8.684	3.22292	up	2.94937e-08	4.28609e-07	LOC104887754	PREDICTED: DDT domain-containing protein DDR4 isoform X1
gene4767	118.36	46.862	105.51	42.302	39.723	36.656	-1.18976	down	7.40804e-06	6.86679e-05	LOC104887758	two-on-two hemoglobin-3
gene4768	9.184	2.163	0.864	0	0	0	-11.9913	down	0.000133436	0.000906626	LOC104887759	PREDICTED: putative disease resistance protein RGA1
gene4769	0	0	3.315	54.478	17.854	11.144	4.65303	up	1.95962e-16	9.3382e-15	LOC104887760	PREDICTED: ribosome-inactivating protein lychnin-like
gene4775	35.56	19.886	24.249	77.201	86.33	62.379	1.50315	up	3.69057e-05	0.000288936	LOC104887763	PREDICTED: putative disease resistance protein RGA3
gene4778	38.003	14.582	6.354	42.444	80.82	71.776	1.72642	up	6.41735e-07	7.33221e-06	LOC104887766	PREDICTED: transmembrane 9 superfamily member 9 isoform X1
gene4783	65.146	86.098	87.759	312.842	396.076	254.203	2.01067	up	9.55675e-09	1.51325e-07	LOC104887769	PREDICTED: early nodulin-like protein 3
gene4785	4173.54	4484.27	4258.71	11035.9	9616.13	10006.3	1.24706	up	0.000101797	0.000713431	LOC104887775	PREDICTED: thiamine thiazole synthase 2, chloroplastic isoform X3
gene4811	32.195	0	0	0	0	0	-13.3897	down	0.00517031	0.0207662	LOC104887795	PREDICTED: auxin-binding protein ABP19a
gene4812	154.081	55.578	77.703	0	0	0	-16.5476	down	1.96039e-17	1.07054e-15	LOC104887796	PREDICTED: auxin-binding protein ABP19a
gene4813	285.417	220.632	160.057	10.278	3.638	12.773	-4.64128	down	4.14019e-31	9.21532e-29	LOC104887797	PREDICTED: auxin-binding protein ABP19a-like
gene4817	79.158	58.578	114.869	0	0	8.94	-4.82	down	3.83676e-13	1.17947e-11	LOC104887800	PREDICTED: auxin-binding protein ABP19a
gene5261	8.896	3.535	10.041	22.285	30.425	22.42	1.74113	up	2.74205e-06	2.77903e-05	LOC104887848	PREDICTED: uncharacterized protein LOC104887848 isoform X1
gene5265	77.784	37.523	55.673	219.424	236.456	229.489	2.00303	up	1.96379e-08	2.94636e-07	LOC104887852	PREDICTED: GATA transcription factor 15
gene5266	84.933	104.507	123.691	385.898	369.235	272.927	1.71508	up	1.69963e-06	1.79174e-05	LOC104888065	PREDICTED: leucine-rich repeat extensin-like protein 3
gene5282	12.972	4.582	13.421	37.138	41.626	21.794	1.69875	up	1.79234e-05	0.000150509	LOC104887868	PREDICTED: AP2-associated protein kinase 1
gene5284	27.102	30.228	9.66	45.736	105.514	43.982	1.54313	up	0.000367729	0.00217862	LOC104887869	PREDICTED: pentatricopeptide repeat-containing protein At3g24000, mitochondrial-like
gene5285	52.912	24.509	29.371	86.417	107.232	89.495	1.40671	up	9.91198e-05	0.000696334	LOC104887872	PREDICTED: cysteine-rich repeat secretory protein 3
gene5293	15044.3	15855.1	16305.9	6707.95	6530.94	8138.87	-1.14284	down	5.50201e-07	6.36496e-06	LOC104887881	PREDICTED: protein PROTON GRADIENT REGULATION 5, chloroplastic
gene5297	5.235	4.93	15.755	59.942	84.867	43.454	2.86047	up	1.38956e-08	2.13025e-07	LOC104887886	PREDICTED: uncharacterized protein LOC104887886
gene5301	69.37	111.246	120.617	17.176	17.098	15.564	-2.59549	down	2.29409e-12	6.31287e-11	LOC104888061	PREDICTED: probable carboxylesterase 12
gene5311	1457.75	2600.46	2318.11	8960.91	10069.1	10826.8	2.22726	up	3.54938e-13	1.09881e-11	LOC104887901	PREDICTED: glycine-rich cell wall structural protein
gene5316	71.922	59.128	58.244	33.037	27.998	28.431	-1.08119	down	5.62893e-06	5.35022e-05	LOC104887905	PREDICTED: phosphate transporter PHO1 isoform X1
gene5317	1.773	5.009	2.001	0	0.599	0	-3.86737	down	0.00302201	0.0132417	LOC104887907	PREDICTED: long-chain-alcohol oxidase FAO1
gene5324	60.475	19.558	40.295	103.46	129.202	104.552	1.48667	up	1.39404e-05	0.000120634	LOC104887911	PREDICTED: uncharacterized protein LOC104887911
gene5326	11.328	1.883	1.504	42.73	35.785	22.916	2.78489	up	3.76031e-10	7.47133e-09	LOC104887913	PREDICTED: kinesin-like protein KIN-10A
gene5336	0.829	0	2.807	5.696	8.401	4.916	2.3856	up	0.00557105	0.0221032	LOC104887924	PREDICTED: putative pentatricopeptide repeat-containing protein At3g23330
gene5347	204.983	196.898	251.134	780.261	773.436	796.936	1.84786	up	1.88528e-09	3.34857e-08	LOC104887935	PREDICTED: uncharacterized protein LOC104887935
gene5351	27.126	2.395	24.875	0	3.436	0	-3.98352	down	4.52953e-07	5.30982e-06	LOC104887940	PREDICTED: myb-related protein Myb4
gene5356	2437.14	2526.65	1925.14	1018.08	1007.34	1017.53	-1.17881	down	2.7283e-07	3.35956e-06	LOC104887942	PREDICTED: actin-depolymerizing factor
gene5359	6914.72	3897.84	4327.94	332.331	201.494	567.239	-3.78144	down	3.69555e-40	1.80507e-37	LOC104887945	PREDICTED: probable inorganic phosphate transporter 1-4
gene5371	302.361	171.873	128.523	70.957	61.802	65.02	-1.60767	down	1.6339e-10	3.42437e-09	LOC104887954	PREDICTED: serine/threonine-protein phosphatase PP1 isozyme 2
gene5377	167.731	217.618	158.403	50.958	34.686	52.773	-1.9739	down	5.12432e-09	8.47657e-08	LOC104888082	PREDICTED: ethylene-responsive transcription factor 1B
gene5380	498.532	178.87	325.994	13.592	0	9.384	-5.44844	down	2.83373e-29	4.9335e-27	LOC104887961	PREDICTED: ethylene-responsive transcription factor ERF096-like
gene5389	20.592	7.052	4.93	0	1.897	1.48	-3.26876	down	2.40992e-08	3.55503e-07	LOC104887968	PREDICTED: 1-aminocyclopropane-1-carboxylate oxidase homolog 1-like
gene5393	20.666	11.229	13.456	0	0.805	0	-5.81073	down	7.43654e-13	2.19772e-11	LOC104887972	PREDICTED: caffeic acid 3-O-methyltransferase
gene5394	229.094	196.191	190.683	64.826	76.185	91.261	-1.40703	down	3.57999e-08	5.13882e-07	LOC104887973	PREDICTED: 1-aminocyclopropane-1-carboxylate oxidase homolog 1
gene5407	744.088	709.655	820.465	257.213	243.327	333.21	-1.44767	down	2.37828e-09	4.17362e-08	LOC104887983	PREDICTED: uncharacterized protein LOC104887983
gene5420	20.881	4.917	10.802	63.764	60.831	69.13	2.404	up	1.14666e-09	2.10641e-08	LOC104887996	PREDICTED: DAR GTPase 2, mitochondrial
gene5427	29.352	10.367	45.929	420.154	661.777	142.403	3.83739	up	5.95578e-31	1.29292e-28	LOC104888004	PREDICTED: bark storage protein A-like
gene5435	57.548	31.648	44.464	121.628	126.02	95.73	1.36121	up	3.9544e-05	0.000307129	LOC104888011	PREDICTED: ATPase family AAA domain-containing protein 3-B
gene5452	2.775	9.41	2.506	34.323	55.119	36.862	3.10364	up	2.6762e-13	8.57163e-12	LOC104888032	PREDICTED: uncharacterized protein LOC104888032
gene5457	48.587	42.658	60.105	137.052	153.54	137.376	1.4996	up	3.25436e-06	3.2514e-05	LOC104888034	PREDICTED: DNA (cytosine-5)-methyltransferase CMT2
gene5460	24.442	46.962	36.415	113.077	135.724	103.191	1.7069	up	2.45162e-06	2.50928e-05	LOC104888037	PREDICTED: cell division cycle 20.2, cofactor of APC complex
gene5466	145.048	43.803	84.872	243.639	278.426	236.256	1.47008	up	2.35242e-06	2.41477e-05	LOC104888043	PREDICTED: uncharacterized protein LOC104888043
gene5480	7.893	2.788	5.568	1.13	1.5	0	-2.62584	down	3.49316e-05	0.00027495	LOC104888057	PREDICTED: probable disease resistance protein RF45 isoform X1
gene5495	5.644	0	1.593	22.621	25.736	21.753	3.27562	up	2.11587e-06	2.19372e-05	LOC104888164	PREDICTED: pathogenesis-related protein 5
gene5510	1061.94	506.141	701.739	162.816	111.514	224.82	-2.18503	down	1.25334e-16	6.21318e-15	LOC104888124	PREDICTED: leucine-rich repeat receptor protein kinase EMS1 isoform X1
gene5518	62.404	39.289	99.525	282.734	387.649	121.466	1.97645	up	7.69743e-10	1.45383e-08	LOC104888131	PREDICTED: heavy metal-associated isoprenylated plant protein 9 isoform X1
gene5529	38.005	12.343	16.024	7.254	7.082	10.62	-1.41108	down	5.76368e-07	6.64581e-06	LOC104888144	PREDICTED: ankyrin-1 isoform X1
gene5534	1377.12	1754.41	1620.99	744.227	763.739	739.957	-1.0801	down	1.50092e-06	1.59663e-05	LOC104888149	PREDICTED: caffeic acid 3-O-methyltransferase
gene5536	470.992	182.429	274.434	37.305	14.517	77.732	-2.84032	down	5.88281e-25	7.3364e-23	LOC104888151	PREDICTED: protein DOWNY MILDEW RESISTANCE 6
gene5537	268.522	138.596	222.084	83.453	69.301	96.398	-1.33649	down	7.94845e-08	1.08262e-06	LOC104888153	PREDICTED: protein TRANSPARENT TESTA GLABRA 1
gene5541	7040.95	4555.86	5413.98	645.612	450.331	962.62	-3.04674	down	6.66764e-29	1.13829e-26	LOC104888158	PREDICTED: acidic endochitinase SE2
gene5542	0	0	1.641	7.494	3.684	4.312	3.23633	up	0.000965181	0.00502271	LOC104888159	PREDICTED: two-component response regulator-like APRR5 isoform X2
gene5545	694.383	217.998	361.719	147.252	46.106	194.726	-1.71503	down	3.38979e-10	6.79659e-09	LOC104888161	PREDICTED: syntaxin-121-like
gene5547	29.527	12.514	19.162	11.834	8.228	10.505	-1.00156	down	0.00251003	0.0113724	LOC104888170	PREDICTED: probable 6-phosphogluconolactonase 4, chloroplastic
gene5555	264.977	108.822	194.744	42.34	62.442	98.657	-1.48266	down	1.22047e-06	1.32348e-05	LOC104888179	PREDICTED: centromere protein V
gene5562	939.56	319.652	419.851	43.915	12.953	71.251	-3.71207	down	6.25269e-33	1.61818e-30	LOC104888186	PREDICTED: protein yippee-like At4g27740
gene5566	386.423	147.365	278.274	107.232	82.877	139.166	-1.30229	down	3.77457e-07	4.51818e-06	LOC104888188	PREDICTED: putative disease resistance protein RGA3
gene5567	27.898	2.815	26.989	10.269	9.087	3.545	-1.3331	down	0.000785354	0.00422239	LOC104888187	PREDICTED: disease resistance protein RGA2-like
gene5573	594.651	570.63	695.08	2249.85	2234.65	2375.82	1.88269	up	9.07718e-10	1.70163e-08	LOC104888197	PREDICTED: rhodanese-like domain-containing protein 14, chloroplastic
gene5574	82.884	63.802	83.354	231.198	251.421	282.909	1.73456	up	5.03764e-08	7.04708e-07	LOC104888198	PREDICTED: UPF0160 protein
gene5576	105.807	29.065	19.903	5.048	4.467	19.17	-2.43168	down	1.83535e-09	3.27642e-08	LOC109134581	PREDICTED: uncharacterized protein LOC109134581 isoform X1
gene5578	18.373	9.028	18.032	38.419	37.234	32.209	1.24732	up	0.00401888	0.0169062	LOC104888202	PREDICTED: histone-lysine N-methyltransferase ATXR6
gene5583	529.088	617.021	692.252	1474.94	1602.91	1505.09	1.31785	up	4.0695e-05	0.000315095	LOC104888206	PREDICTED: thylakoid lumenal 17.4 kDa protein, chloroplastic
gene5597	17.449	11.832	13.392	37.564	41.726	25.659	1.29823	up	0.00220367	0.0101945	LOC104888220	PREDICTED: protein FAR-RED IMPAIRED RESPONSE 1-like
gene5602	101.251	34.416	56.71	149.073	151.968	139.035	1.1938	up	0.00048237	0.00276196	LOC104888226	PREDICTED: myosin-2 heavy chain
gene5603	0	0	0	9.234	36.768	0	13.9045	up	1.31602e-05	0.000114559	LOC104888227	PREDICTED: uncharacterized protein LOC104888227
gene5627	23.75	28.203	44.287	141.105	133.232	77.148	1.86872	up	1.08523e-08	1.69474e-07	LOC104888246	PREDICTED: probable pectinesterase/pectinesterase inhibitor 61 isoform X2
gene5628	109.66	88.797	134.334	38.285	51.494	47.578	-1.27667	down	4.86703e-06	4.70748e-05	LOC104888248	PREDICTED: GDSL esterase/lipase At4g10955-like
gene5633	13.871	12.079	6.434	34.378	34.656	20.731	1.47079	up	2.92315e-05	0.000234385	LOC104888252	PREDICTED: serine/threonine-protein kinase TIO
gene5634	12.308	12.42	17.86	58.388	36.523	31.276	1.56698	up	0.00020607	0.0013273	LOC104888254	PREDICTED: F-box/kelch-repeat protein At3g23880-like isoform X1
gene5654	8.825	16.134	16.991	335.261	725.882	274.56	4.99268	up	7.9417e-46	7.75816e-43	LOC104888268	PREDICTED: bark storage protein A
gene5656	54.171	31.091	42.99	121.158	105.495	85.322	1.28243	up	0.000359541	0.00214602	LOC104888269	PREDICTED: uncharacterized protein LOC104888269 isoform X1
gene5660	1085.55	821.187	830.343	446.037	429.72	473.951	-1.01999	down	6.61807e-06	6.1966e-05	LOC104888274	PREDICTED: spermine synthase isoform X1
gene5685	175.683	181.062	201.538	372.678	538.437	432.061	1.26658	up	0.00019373	0.00125657	LOC104888297	PREDICTED: arabinogalactan peptide 16
gene5689	0	0	1.481	1.502	6.203	6.482	3.25731	up	1.94033e-07	2.44931e-06	LOC104888302	PREDICTED: replication factor A protein 1-like isoform X1
gene5699	25.96	22.113	24.991	10.492	11.605	7.696	-1.2941	down	9.26332e-06	8.40053e-05	LOC104888309	PREDICTED: common plant regulatory factor 1 isoform X1
gene5712	1124.71	728.873	783.199	162.47	83.646	149.901	-2.73514	down	2.00821e-21	1.76562e-19	LOC104888324	PREDICTED: acidic endochitinase
gene5713	0	9.916	39.612	0	0	0	-14.0111	down	7.47954e-06	6.92212e-05	LOC104888592	PREDICTED: acidic endochitinase-like
gene5715	83.733	83.872	90.633	195.699	242.369	192.089	1.287	up	9.09331e-05	0.00064657	LOC104888326	PREDICTED: pyruvate kinase isozyme G, chloroplastic
gene5716	11.384	2.746	8.148	36.883	42.766	26.343	2.25011	up	2.15717e-10	4.43127e-09	LOC104888327	PREDICTED: protein timeless homolog
gene5731	33.676	10.979	6.822	4.944	1.75	9.216	-1.69381	down	0.000115102	0.000796833	LOC104888597	PREDICTED: LRR receptor-like serine/threonine-protein kinase FLS2
gene5734	62.341	22.613	38.984	7.718	10.244	15.985	-1.86817	down	4.2013e-08	5.94334e-07	LOC104888341	PREDICTED: phytosulfokine receptor 1-like isoform X2
gene5739	1135.19	611.06	845.699	110.477	125.457	291.75	-2.29629	down	2.32261e-17	1.25664e-15	LOC104888344	PREDICTED: UDP-glycosyltransferase 88B1
gene5740	2808.42	925.484	1765.81	280.65	185.865	937.745	-1.96955	down	4.04226e-14	1.43885e-12	LOC104888345	PREDICTED: UDP-glycosyltransferase 88B1
gene5746	42.212	42.064	40.412	100.561	111.898	126.938	1.44463	up	1.39352e-05	0.000120634	LOC104888349	PREDICTED: alpha-glucosidase
gene5747	215.737	90.705	157.98	20.845	20.938	28.298	-2.72829	down	1.31266e-22	1.28948e-20	LOC104888351	PREDICTED: alpha-glucosidase
gene5752	19.403	15.587	14.599	40.08	62.451	49.178	1.61316	up	5.90051e-06	5.5812e-05	LOC104888354	PREDICTED: DNA-directed primase/polymerase protein
gene5758	249.438	160.65	117.305	35.005	30.975	36.251	-2.36701	down	3.22183e-15	1.29049e-13	LOC104888361	PREDICTED: probable WRKY transcription factor 27
gene5759	52.319	43.329	34.616	10.33	14.625	0	-2.3839	down	1.78834e-07	2.27696e-06	LOC104888600	PREDICTED: UDP-glycosyltransferase 88A1
gene5762	293.306	165.748	172.143	812.813	481.475	504.363	1.51075	up	7.32574e-06	6.80125e-05	LOC104888364	PREDICTED: uncharacterized protein PAM68-like
gene5765	122.967	42.336	64.146	7.1	1.047	11.029	-3.58059	down	6.15431e-20	4.56613e-18	LOC104888367	PREDICTED: heavy metal-associated isoprenylated plant protein 39
gene5767	1.31	1.388	0.37	2.625	6.306	3.496	2.01705	up	0.00221589	0.0102322	LOC104888369	PREDICTED: uncharacterized protein LOC104888369 isoform X2
gene5769	17747.4	13686.8	23763.2	9132.16	10169.9	8274.1	-1.00118	down	7.59974e-06	7.0149e-05	LOC104888372	PREDICTED: heat shock protein 83
gene5773	19.881	31.431	30.987	80.224	87.776	51.084	1.4125	up	7.28909e-05	0.000534939	LOC104888375	PREDICTED: probable polygalacturonase
gene5777	4.686	0	12.692	16.097	29.437	15.559	1.81357	up	0.000469763	0.00269505	LOC104888377	PREDICTED: U-box domain-containing protein 35-like
gene5790	1.252	3.536	4.238	35.829	51.996	20.779	3.58841	up	1.66541e-09	2.99433e-08	LOC104888389	PREDICTED: uncharacterized protein LOC104888389
gene5792	3.41	4.818	7.901	22.814	19.824	13.836	1.80774	up	8.36811e-07	9.32703e-06	LOC104888391	PREDICTED: protein DETOXIFICATION 35
gene5798	5581.21	8047.4	4737.05	1750.78	1049.11	2191.61	-1.87946	down	4.26174e-14	1.51391e-12	LOC104888395	PREDICTED: uncharacterized protein LOC104888395
gene5800	1.335	1.886	1.507	9.173	6.764	3.958	2.07241	up	0.00603438	0.0235954	LOC104888397	PREDICTED: UPF0496 protein At3g49070
gene5802	216.142	259.519	451.284	1469.76	1343.11	1459.87	2.2046	up	4.35287e-13	1.32653e-11	LOC104888398	PREDICTED: BAHD acyltransferase DCR
gene5806	488.724	746.277	755.797	384.864	154.298	264.855	-1.30805	down	2.25183e-08	3.33301e-07	LOC104888401	PREDICTED: beta-D-xylosidase 1
gene5813	237.862	259.331	259.065	569.495	627.729	555.387	1.21255	up	0.000201814	0.00130371	LOC104888407	PREDICTED: dihydrolipoyl dehydrogenase 1, chloroplastic
gene5823	27.744	37.492	36.76	103.601	79.451	74.388	1.3357	up	0.000784264	0.00421986	LOC104888419	PREDICTED: bifunctional TENA-E protein
gene5824	23.227	16.407	65.539	126.34	135.331	82.636	1.7109	up	0.0016531	0.0079595	LOC104888420	PREDICTED: pollen-specific leucine-rich repeat extensin-like protein 3
gene5825	6367.01	4639.62	4449.19	1676.66	1366.37	1640.58	-1.72245	down	2.62728e-12	7.20718e-11	LOC104888423	PREDICTED: jasmonate-induced protein homolog
gene5827	780.632	547.158	576.442	337.97	267.933	211.436	-1.2202	down	2.09679e-07	2.63357e-06	LOC104888421	PREDICTED: jasmonate-induced protein homolog
gene5830	199.306	269.056	191.624	72.696	76.295	117.305	-1.30939	down	4.28704e-07	5.06223e-06	LOC104888426	PREDICTED: jasmonate-induced protein homolog
gene5832	103165	90272.3	99798	32929.8	16336.8	42669.6	-1.67335	down	8.33575e-12	2.13667e-10	LOC104888428	PREDICTED: jasmonate-induced protein homolog
gene5833	414142	422097	344585	122239	71782.1	158434	-1.74428	down	1.13574e-12	3.2592e-11	LOC104888429	PREDICTED: jasmonate-induced protein homolog
gene5834	501759	563938	409521	154751	114993	220095	-1.59055	down	3.93335e-11	9.11071e-10	LOC104888430	PREDICTED: jasmonate-induced protein homolog
gene5835	4595.15	3419.17	3303.09	1607.17	1483.51	2333.07	-1.06118	down	3.12827e-06	3.13076e-05	LOC104888432	PREDICTED: jasmonate-induced protein homolog
gene5836	1480.49	1956.49	1197.85	244.369	192.496	392	-2.4833	down	1.65851e-21	1.46549e-19	LOC104888433	PREDICTED: jasmonate-induced protein homolog
gene5837	11609	16000.7	7547.57	1268.86	677.118	1233.37	-3.46702	down	5.00329e-36	1.69188e-33	LOC104888434	PREDICTED: albumin-2
gene5842	6.965	0	1.31	23.928	29.408	12.39	2.98918	up	2.24466e-06	2.3109e-05	LOC104888610	PREDICTED: UPF0481 protein At3g47200-like isoform X2
gene5843	4.739	1.545	3.292	6.679	14.406	8.214	1.61305	up	0.00118555	0.00602645	LOC104888439	PREDICTED: uncharacterized protein LOC104888439
gene5845	37.846	18.508	33.953	91.678	103.248	82.859	1.62103	up	1.54888e-06	1.63872e-05	LOC104888441	PREDICTED: probable N-acetyltransferase HLS1-like isoform X1
gene5848	9.574	0	14.858	49.334	63.057	34.061	2.58344	up	1.70373e-08	2.56713e-07	LOC104888445	PREDICTED: inactive protein RESTRICTED TEV MOVEMENT 1
gene5855	14.229	7.457	6.994	25.23	23.72	22.318	1.31312	up	0.000344034	0.00206608	LOC104888448	PREDICTED: FIP1
gene5866	4.993	8.818	5.636	24.3	39.211	11.843	1.95397	up	0.000443076	0.002562	LOC104888456	PREDICTED: peroxidase 29
gene5870	0	0	0	66.283	68.2	39.111	15.8204	up	6.10427e-31	1.30899e-28	LOC104888461	PREDICTED: GDSL esterase/lipase At4g16230-like
gene5871	2.388	0	2.696	10.029	15.328	4.721	2.56397	up	0.0002942	0.00180566	LOC104888462	PREDICTED: putative ubiquitin-conjugating enzyme E2 38
gene5881	54.106	25.04	32.639	7.478	2.836	4.425	-2.92276	down	2.89949e-12	7.88017e-11	LOC104888469	PREDICTED: probable WRKY transcription factor 23
gene5907	18.32	5.449	19.589	38.645	34.196	32.017	1.27401	up	0.00471508	0.0192859	LOC104888495	PREDICTED: uncharacterized protein LOC104888495
gene5939	34.859	9.532	32.363	65.671	62.669	69.344	1.36485	up	0.000128669	0.000880015	LOC104888522	PREDICTED: short-chain dehydrogenase TIC 32, chloroplastic
gene5941	2184.03	1728.11	2585.18	5867.98	7403.65	5539.65	1.53368	up	7.1603e-07	8.12043e-06	LOC104888526	PREDICTED: ruBisCO large subunit-binding protein subunit beta, chloroplastic
gene5950	9.581	6.768	8.411	19.505	30.205	20.831	1.51034	up	0.000426998	0.00249364	LOC104888533	PREDICTED: kinesin-like protein KIN-10C isoform X2
gene5958	69.082	69.711	100.247	320.197	332.224	243.174	1.90558	up	7.85204e-09	1.25747e-07	LOC104888542	PREDICTED: zerumbone synthase
gene5973	540.158	165.44	298.875	27.786	24.588	43.79	-3.38476	down	4.42143e-28	7.19875e-26	LOC104888551	PREDICTED: uncharacterized protein LOC104888551
gene5974	1897.46	1189.64	1503.01	297.776	266.583	297.54	-2.41294	down	6.99994e-20	5.15009e-18	LOC104888552	PREDICTED: uncharacterized protein LOC104888552
gene5979	3144.57	5197.66	4706.58	1252.32	1402.07	1429.41	-1.67593	down	3.51673e-12	9.46986e-11	LOC104888555	PREDICTED: oxalate--CoA ligase
gene5991	388.447	194.833	181.597	92.123	104.808	130.84	-1.22253	down	5.20888e-06	4.98872e-05	LOC104888565	PREDICTED: heavy metal-associated isoprenylated plant protein 39 isoform X1
gene5993	9.367	44.661	26.429	8.045	14.83	9.72	-1.30349	down	3.00232e-05	0.000240186	LOC104888643	PREDICTED: low-temperature-induced 65 kDa protein
gene5996	171.214	150.681	145.724	0	8.532	9.986	-4.65811	down	3.23834e-22	3.01285e-20	LOC104888645	PREDICTED: major allergen Mal d 1
gene5998	258.744	161.518	231.882	3.937	0.871	23.447	-4.52847	down	1.12027e-37	4.47702e-35	LOC104888648	PREDICTED: protein YLS7
gene5999	6.333	0.716	2.002	5.512	11.808	8.713	1.52388	up	0.000620271	0.00345044	LOC104888650	PREDICTED: 65-kDa microtubule-associated protein 3
gene6002	123.206	43.37	89.164	211.396	277.479	192.713	1.41421	up	8.0561e-06	7.38189e-05	LOC104888652	PREDICTED: peptidyl-prolyl cis-trans isomerase FKBP53
gene6005	8.196	0	9.25	187.705	77.512	12.959	3.9948	up	2.68523e-12	7.34325e-11	LOC104888655	PREDICTED: uncharacterized protein LOC104888655
gene6007	16.498	7.094	15.382	81.32	82.861	62.099	2.53743	up	1.20786e-11	3.03415e-10	LOC104888657	PREDICTED: probable LRR receptor-like serine/threonine-protein kinase At5g10290
gene6016	122.155	169.599	254.35	718.71	618.897	467.066	1.72448	up	1.94486e-07	2.45326e-06	LOC104888665	PREDICTED: protein EXORDIUM-like 3
gene6020	0	5.265	13.46	0	0	0	-12.6079	down	1.60285e-11	3.97524e-10	LOC104888667	PREDICTED: uncharacterized protein LOC104888667 isoform X4
gene6031	17.62	4.979	23.864	108.957	146.405	58.508	2.75593	up	1.40377e-07	1.83114e-06	LOC104888678	PREDICTED: 21 kDa protein
gene6033	8.788	6.208	10.745	23.481	32.651	41.687	1.92592	up	1.08294e-05	9.65644e-05	LOC104888680	PREDICTED: probable pectinesterase/pectinesterase inhibitor 59
gene6041	5.962	2.632	8.412	31.15	27.186	19.002	2.18494	up	2.71065e-08	3.96539e-07	LOC104888686	PREDICTED: NAC domain-containing protein 7
gene6058	51.141	6.568	6.559	5.324	4.711	2.757	-2.32859	down	1.12875e-06	1.23126e-05	LOC104888714	PREDICTED: probable LRR receptor-like serine/threonine-protein kinase At1g34110
gene6065	123.138	87.81	111.185	331.707	344.619	344.913	1.66458	up	3.64411e-07	4.37991e-06	LOC104888719	PREDICTED: protein NDH-DEPENDENT CYCLIC ELECTRON FLOW 5
gene6066	19.042	22.598	19.773	101.179	110.371	77.684	2.23557	up	6.6745e-10	1.27293e-08	LOC104888720	PREDICTED: uncharacterized protein LOC104888720
gene6077	2.828	0.285	2.508	6.014	7.778	5.989	1.81467	up	8.26002e-05	0.000593076	LOC104888905	PREDICTED: O-acyltransferase WSD1-like
gene6079	7.477	2.641	7.385	19.266	17.048	11.085	1.4371	up	0.013813	0.0466822	LOC104888730	PREDICTED: transcription factor bHLH91
gene6098	97.944	109.371	172.108	876.45	953.839	571.03	2.66194	up	7.67336e-18	4.46783e-16	LOC104888738	PREDICTED: probable pectate lyase 1
gene6101	0	0.975	3.895	3.952	12.589	5.73	2.19248	up	0.00296771	0.013046	LOC104888740	PREDICTED: receptor-like protein kinase 2
gene6109	4.789	2.082	4.158	12.655	26.502	16.164	2.32621	up	7.59661e-08	1.0371e-06	LOC104888745	PREDICTED: uncharacterized protein LOC104888745 isoform X1
gene6115	64.101	46.088	62.013	183.511	209.36	138.463	1.6255	up	7.0869e-07	8.05013e-06	LOC104888749	PREDICTED: protein WVD2-like 3
gene6123	2927.12	2845.34	3470.17	656.968	509.693	967.847	-2.1144	down	2.01987e-16	9.57343e-15	LOC104888757	PREDICTED: mitogen-activated protein kinase kinase 9
gene6131	36.413	30.484	53.275	108.105	121.624	121.551	1.5475	up	4.1557e-05	0.000320921	LOC104888763	PREDICTED: serine/threonine-protein kinase BLUS1
gene6133	0	0	0	18.824	20.822	19.495	14.267	up	0.000807082	0.00430705	LOC104888927	PREDICTED: transcriptional regulator SUPERMAN-like
gene6135	971.998	696.115	558.118	263.673	210.758	245.966	-1.62774	down	4.04571e-11	9.32369e-10	LOC104888764	PREDICTED: ethylene receptor 2
gene6148	275.845	121.558	132.818	23.184	20.515	39.015	-2.68035	down	1.12018e-17	6.35397e-16	LOC104888780	PREDICTED: LRR receptor-like serine/threonine-protein kinase GSO2
gene6149	969.13	321.505	424.749	69.917	42.745	111.903	-2.93331	down	1.77927e-24	2.12835e-22	LOC104888781	PREDICTED: probable LRR receptor-like serine/threonine-protein kinase At3g47570
gene6160	2819.47	1289.59	1272.89	356.757	376.456	666.882	-1.9426	down	2.43377e-14	8.99062e-13	LOC104888793	PREDICTED: receptor-like protein 12
gene6164	12.251	7.988	7.445	22.662	34.376	20.116	1.47859	up	0.00295369	0.0130072	LOC104888795	PREDICTED: LRR receptor-like serine/threonine-protein kinase FLS2
gene6165	11.089	7.758	10.132	27.331	27.288	23.671	1.43373	up	1.92746e-05	0.00016101	LOC104888797	PREDICTED: eIF-2-alpha kinase GCN2 isoform X1
gene6189	33.149	43.71	27.437	20.246	20.154	2.621	-1.27751	down	0.00359211	0.015372	LOC104888812	PREDICTED: cytosolic sulfotransferase 13-like
gene6221	31.935	15.82	21.299	7.361	3.782	12.296	-1.55869	down	3.67319e-08	5.25545e-07	LOC104888833	PREDICTED: lysine--tRNA ligase isoform X1
gene6265	104.478	36.989	62.76	26.27	32.594	39.329	-1.05646	down	1.47786e-05	0.000126826	LOC109134620	PREDICTED: wall-associated receptor kinase 3-like
gene6266	83.146	65.258	109.484	14.546	31.594	27.39	-1.8103	down	4.56279e-09	7.61215e-08	LOC104888872	hypothetical protein BVRB_3g058020
gene6270	31.177	6.407	8.317	1.947	4.595	8.067	-1.65147	down	3.22083e-07	3.89245e-06	LOC104888876	PREDICTED: putative wall-associated receptor kinase-like 16
gene6275	1126.44	541.197	802.969	349.896	406.658	346.133	-1.16384	down	3.98516e-06	3.91044e-05	LOC104888878	hypothetical protein BVRB_3g058070
gene6279	1.486	0.35	2.515	0	0	0	-10.5032	down	7.41314e-05	0.000539762	LOC104888970	PREDICTED: uncharacterized protein LOC104888970
gene6281	137.095	44.865	67.547	27.342	19.529	29.704	-1.7041	down	1.96053e-11	4.80809e-10	LOC104888882	PREDICTED: wall-associated receptor kinase 2 isoform X2
gene6283	88.57	26.435	33.791	2.857	0.632	12.575	-3.21119	down	3.00125e-18	1.85172e-16	LOC104888884	PREDICTED: wall-associated receptor kinase 3-like
gene6284	577.804	135.802	265.157	36.542	15.702	64.006	-3.0737	down	2.76476e-28	4.63006e-26	LOC104888972	PREDICTED: uncharacterized protein LOC104888972
gene6287	947.91	528.156	483.942	180.575	305.211	123.971	-1.68455	down	6.04808e-11	1.35305e-09	LOC104888888	PREDICTED: acidic endochitinase SP2
gene6290	494.942	250.62	298.333	743.508	976.085	879.387	1.31597	up	4.65113e-05	0.000354972	LOC104888891	PREDICTED: putative ribosome biogenesis protein C8F11.04
gene6291	0	9.29	4.948	0	0	0	-12.2128	down	4.14264e-05	0.000320194	LOC104888892	PREDICTED: disease resistance protein RGA2-like
gene6300	0	9.214	7.361	0	0	1.289	-3.68159	down	0.00175631	0.00837846	LOC104889102	PREDICTED: putative receptor protein kinase ZmPK1
gene6307	339.075	109.408	144.104	79.095	108.166	106.734	-1.01123	down	4.75498e-05	0.000361642	LOC104888979	PREDICTED: putative receptor protein kinase ZmPK1
gene6309	446.792	184.483	292.335	82.801	44.836	79.351	-2.15772	down	7.15027e-15	2.78164e-13	LOC104888983	PREDICTED: putative receptor protein kinase ZmPK1
gene6310	14.622	1.215	16.504	4.925	5.229	4.08	-1.18385	down	0.00898184	0.0328818	LOC104888982	PREDICTED: putative receptor protein kinase ZmPK1
gene6317	101.93	31.933	41.397	26.861	20.311	21.243	-1.35707	down	4.62434e-07	5.41735e-06	LOC104888990	PREDICTED: transcription factor bHLH113 isoform X3
gene6327	0	0	0	13.006	11.508	3.848	13.2069	up	0.000133436	0.000906626	LOC104889000	PREDICTED: protein ACCELERATED CELL DEATH 6-like
gene6332	5.843	4.128	6.595	26.097	24.277	18.71	2.05993	up	5.12494e-06	4.92442e-05	LOC104889005	PREDICTED: uncharacterized protein LOC104889005
gene6340	45.8	27.244	28.114	85.571	105.031	67.656	1.35218	up	0.000207282	0.0013317	LOC104889012	PREDICTED: protein FAM136A
gene6345	55.632	132.628	102.034	286.677	454.5	288.641	1.82679	up	1.15531e-06	1.25945e-05	LOC104889017	PREDICTED: uncharacterized protein LOC104889017
gene6350	888.632	655.286	848.745	2359.85	2377.34	2374.45	1.57156	up	3.7228e-07	4.46228e-06	LOC104889021	PREDICTED: uncharacterized protein LOC104889021
gene6358	60.88	33.802	43.508	134.864	148.163	138.091	1.60755	up	3.97115e-07	4.73736e-06	LOC104889026	PREDICTED: pentatricopeptide repeat-containing protein At3g18110, chloroplastic
gene6361	18.063	18.43	35.678	90.783	100.16	66.644	1.83553	up	1.00787e-07	1.34567e-06	LOC104889029	PREDICTED: formin-like protein 1
gene6372	18.649	16.628	21.738	4.551	4.802	7.432	-1.76399	down	5.44134e-10	1.05028e-08	LOC104889038	PREDICTED: UDP-glycosyltransferase 74E2-like isoform X2
gene6377	157.676	143.555	143.689	401.243	370.436	281.178	1.24269	up	0.000254401	0.00158913	LOC104889043	PREDICTED: UDP-glycosyltransferase 74E2
gene6382	2.007	1.418	0	25.286	1.017	3.571	3.1236	up	0.000439894	0.00254972	LOC104889047	PREDICTED: 2-alkenal reductase (NADP(+)-dependent)
gene6398	75.17	46.528	48.805	12.955	10.445	17.292	-2.0669	down	1.20088e-13	3.99931e-12	LOC104889061	PREDICTED: type I inositol polyphosphate 5-phosphatase 12 isoform X2
gene6414	101.568	360.902	225.799	2241.59	2535.55	1668.07	3.22718	up	3.68353e-23	3.78779e-21	LOC104889077	PREDICTED: miraculin
gene6415	695.181	723.667	710.292	268.15	370.75	242.988	-1.2716	down	2.48829e-06	2.54089e-05	LOC104889078	PREDICTED: uncharacterized protein LOC104889078
gene6429	4.97	1.17	3.74	14.228	13.43	4.912	1.72066	up	0.00555188	0.022067	LOC104889092	PREDICTED: cell division cycle 20.1, cofactor of APC complex
gene6442	80.025	106.502	133.955	274.917	318.09	268.204	1.42611	up	1.07608e-05	9.60007e-05	LOC104889101	PREDICTED: aminoacyl tRNA synthase complex-interacting multifunctional protein 1
gene6445	11.5	8.748	13.978	26.945	29.4	29.793	1.33148	up	0.000136438	0.000925231	LOC104889132	PREDICTED: uncharacterized protein LOC104889132
gene6446	5815.78	7052.62	6467.15	3130.07	3104.87	3044.49	-1.05915	down	2.07458e-06	2.15727e-05	LOC104889133	ADP-ribosylation factor
gene6449	12.562	13.31	24.103	146.728	178.843	126.629	3.17761	up	7.72604e-20	5.66061e-18	LOC104889135	PREDICTED: polygalacturonase At1g48100
gene6482	16.154	12.288	21.037	39.131	37.144	40.524	1.23909	up	0.00207255	0.00965909	LOC104889173	PREDICTED: protein PFC0760c
gene6499	3.615	5.107	5.1	12.419	16.484	15.005	1.6673	up	0.00622823	0.0242022	LOC104889183	PREDICTED: uncharacterized protein LOC104889183
gene6510	1180.83	434.704	685.716	221.551	133.108	302.254	-1.80864	down	1.68386e-12	4.69984e-11	LOC104889185	PREDICTED: LEAF RUST 10 DISEASE-RESISTANCE LOCUS RECEPTOR-LIKE PROTEIN KINASE-like 1.2
gene6520	12.472	6.922	12.066	44.886	38.816	36.448	1.93314	up	2.37711e-07	2.96345e-06	LOC104889193	PREDICTED: phytochromobilin:ferredoxin oxidoreductase, chloroplastic
gene6522	5.423	5.267	4.973	15.912	16.827	13.665	1.56671	up	0.000235759	0.00148854	LOC104889194	PREDICTED: DNA polymerase delta small subunit isoform X1
gene6527	1022.53	1245.55	1097.16	2696.78	2823.79	2413.41	1.23734	up	0.00013862	0.000937135	LOC104889198	PREDICTED: delta(12)-fatty-acid desaturase FAD2
gene6529	1.065	3.01	3.607	9.15	7.557	8.212	1.6973	up	0.00499465	0.0202691	LOC104889200	PREDICTED: uncharacterized protein LOC104889200 isoform X1
gene6532	24.562	12.784	11.672	34.047	41.917	44.458	1.29666	up	0.00109225	0.00558804	LOC104889203	PREDICTED: non-structural maintenance of chromosomes element 4 homolog A
gene6536	2.536	0	8.588	14.522	33.41	39.102	2.96756	up	0.000123497	0.000849266	LOC104889208	PREDICTED: uncharacterized protein LOC104889208
gene6552	3.061	7.567	5.182	0	0	0	-12.3639	down	1.31602e-05	0.000114559	LOC104889220	PREDICTED: putative F-box protein PP2-B12
gene6556	2.335	1.099	1.757	32.082	37.852	22.15	4.14808	up	1.80241e-13	5.90196e-12	LOC104889223	PREDICTED: thaumatin-like protein
gene6575	53.085	113.882	113.172	308.446	330.712	172.54	1.53479	up	2.05156e-05	0.000170808	LOC104889235	PREDICTED: polygalacturonase inhibitor
gene6576	581.272	854.941	1159.34	2931.51	4572.83	2417.41	1.93455	up	4.89005e-10	9.50093e-09	LOC104889236	PREDICTED: polygalacturonase inhibitor
gene6599	4.44	0	0	9.322	11.249	6.144	2.58821	up	0.000430007	0.00250455	LOC104889255	PREDICTED: putative pentatricopeptide repeat-containing protein At3g13770, mitochondrial
gene6603	76.996	51.858	69.724	176.34	197.771	161.386	1.43116	up	2.56702e-05	0.000209265	LOC104889257	PREDICTED: probably inactive leucine-rich repeat receptor-like protein kinase At5g06940
gene6607	0	0	0	3.91	4.151	2.429	11.7722	up	0.000440227	0.00254972	LOC104889340	PREDICTED: protein FAR1-RELATED SEQUENCE 5-like
gene6611	244.317	121.012	118.101	31.21	20.22	42.711	-2.36037	down	3.26451e-17	1.72901e-15	LOC104889262	PREDICTED: benzyl alcohol O-benzoyltransferase
gene6616	635.311	395.772	481.66	65.027	39.407	91.831	-2.94627	down	1.18873e-26	1.68569e-24	LOC104889268	PREDICTED: 1-aminocyclopropane-1-carboxylate oxidase homolog 1
gene6625	48.525	27.422	30.775	92.613	87.102	76.729	1.26476	up	0.000249805	0.00156334	LOC104889276	PREDICTED: uncharacterized protein LOC104889276 isoform X1
gene6630	181.85	182.323	192.006	1215.86	1717.86	946.115	2.80237	up	4.1459e-16	1.90343e-14	LOC104889281	hypothetical protein PHAVU_011G069500g, partial
gene6637	34.472	46.961	79.203	207.241	198.353	144.542	1.77597	up	4.35352e-07	5.12742e-06	LOC104889289	PREDICTED: anthranilate N-benzoyltransferase protein 3
gene6639	22.195	25.085	20.041	7.117	10.795	8.423	-1.35398	down	0.000337401	0.00202833	LOC104889291	PREDICTED: shikimate O-hydroxycinnamoyltransferase
gene6640	153.113	178.068	151.808	499.846	432.874	319.016	1.37386	up	3.04805e-05	0.000243401	LOC104889292	PREDICTED: anthranilate N-benzoyltransferase protein 2
gene6645	0.945	5.343	0	9.744	10.538	3.364	1.91042	up	0.0125776	0.0432808	LOC104889295	PREDICTED: berberine bridge enzyme-like 8
gene6650	0	0	4.405	12.514	15.028	0.926	2.6913	up	0.000430007	0.00250455	LOC104889350	PREDICTED: uncharacterized protein LOC104889350 isoform X1
gene6659	505.316	704.108	720.337	1602.79	1714.27	1362.71	1.27801	up	9.69826e-05	0.000683504	LOC104889360	PREDICTED: uncharacterized protein LOC104889360
gene6677	128.954	40.7	54.192	12.568	12.511	19.523	-2.32725	down	7.72913e-11	1.69041e-09	LOC109134633	PREDICTED: zeatin O-glucosyltransferase-like
gene6678	15.151	4.756	15.2	5.783	3.412	1.996	-1.64916	down	0.0128428	0.0439526	LOC104889580	PREDICTED: zeatin O-glucosyltransferase
gene6682	22.857	40.364	72.556	3.272	0	0	-5.37363	down	3.16061e-17	1.68924e-15	LOC104889380	PREDICTED: zeatin O-glucosyltransferase
gene6683	89.633	68.786	78.684	17.107	14.297	16.732	-2.30025	down	1.463e-16	7.14592e-15	LOC104889382	PREDICTED: zeatin O-glucosyltransferase-like
gene6686	2.807	0	34.847	0	0	0	-13.6157	down	0.000807082	0.00430705	LOC104889583	PREDICTED: zeatin O-glucosyltransferase-like
gene6687	1074.88	458.355	455.498	170.661	132.304	139.202	-2.16918	down	6.88779e-16	3.0662e-14	LOC104889383	PREDICTED: zeatin O-glucosyltransferase
gene6700	0	0	3.305	7.824	4.945	10.417	2.80941	up	0.00129528	0.0064908	LOC104889584	PREDICTED: EGF domain-specific O-linked N-acetylglucosamine transferase-like isoform X2
gene6702	17.302	18.543	19.865	44.408	46.55	48.82	1.32708	up	0.000174998	0.00114734	LOC104889399	PREDICTED: histone-lysine N-methyltransferase, H3 lysine-9 specific SUVH6
gene6714	22.493	8.412	28.374	9.091	9.385	2.354	-1.50872	down	3.40973e-05	0.000269468	LOC104889411	PREDICTED: protein IQ-DOMAIN 14
gene6718	22.736	5.353	4.277	125.839	76.795	67.408	3.06052	up	1.09236e-07	1.4453e-06	LOC104889417	PREDICTED: 60S ribosomal protein L26-2-like
gene6722	14.088	7.145	15.085	30.611	45.022	26.56	1.49246	up	6.18991e-05	0.000461005	LOC104889420	PREDICTED: DNA-(apurinic or apyrimidinic site) lyase, chloroplastic isoform X1
gene6732	11.729	2.209	4.854	23.281	24.959	27.819	2.01683	up	3.10624e-07	3.76431e-06	LOC104889428	PREDICTED: uncharacterized protein LOC104889428
gene6740	16.377	26.697	24.172	180.327	168.503	124.002	2.81375	up	4.27439e-14	1.51534e-12	LOC104889434	PREDICTED: gibberellin-regulated protein 13 isoform X2
gene6742	0	28.606	38.09	336.213	341.963	376.203	3.98259	up	2.36255e-20	1.86292e-18	LOC104889590	PREDICTED: uncharacterized protein LOC104889590
gene6750	2.411	0.681	7.62	7.732	16.127	6.291	1.49267	up	0.00474589	0.0193894	LOC104889443	PREDICTED: pentatricopeptide repeat-containing protein At5g27110
gene6763	307.142	419.983	392.775	198.446	121.35	155.389	-1.2368	down	4.17839e-07	4.951e-06	LOC104889454	PREDICTED: putative methyltransferase DDB_G0268948
gene6768	1816.72	1514.95	1727.76	730.96	728.528	812.639	-1.15493	down	5.26537e-07	6.12748e-06	LOC104889458	PREDICTED: haloacid dehalogenase-like hydrolase domain-containing protein 3
gene6769	149.95	197.664	168.355	36.731	38.086	55.542	-1.98477	down	7.6096e-15	2.94729e-13	LOC104889459	PREDICTED: protein STRICTOSIDINE SYNTHASE-LIKE 10
gene6778	73.579	58.905	62.878	174.534	200.241	133.797	1.38029	up	2.32723e-05	0.000191944	LOC104889468	PREDICTED: pyruvate kinase 2, cytosolic
gene6779	7.408	3.349	4.682	24.772	28.827	14.409	2.13891	up	4.31151e-08	6.08944e-07	LOC104889469	PREDICTED: condensin complex subunit 1
gene6801	0.869	0	3.433	14.429	7.925	10.821	2.94614	up	2.34641e-07	2.93034e-06	LOC104889487	PREDICTED: uncharacterized protein LOC104889487
gene6810	88.23	74.657	93.276	207.935	215.607	168.408	1.2084	up	0.000220798	0.00140804	LOC104889495	PREDICTED: DNA gyrase subunit B, chloroplastic/mitochondrial-like
gene6827	110.504	84.529	93.38	222.596	248.025	214.567	1.24836	up	0.00012037	0.000828736	LOC104889514	PREDICTED: serine carboxypeptidase-like 45
gene6830	1.49	4.21	3.364	15.358	6.04	24.741	2.34738	up	0.0019542	0.00919263	LOC104889516	PREDICTED: mitotic-spindle organizing protein 1B
gene6833	35.917	7.893	21.62	0.914	0.809	6.626	-2.96982	down	4.7971e-10	9.33101e-09	LOC104889519	PREDICTED: putative receptor-like protein kinase At3g47110
gene6841	0.994	5.619	1.122	29.603	29.218	12.971	3.21385	up	7.86013e-08	1.07142e-06	LOC104889526	PREDICTED: G2/mitotic-specific cyclin S13-7 isoform X1
gene6843	3.506	1.238	4.946	14.051	26.642	19.748	2.64058	up	3.62766e-06	3.58973e-05	LOC104889527	PREDICTED: G2/mitotic-specific cyclin S13-7 isoform X1
gene6851	600.885	806.907	1145.51	2087.37	2579.12	2519.27	1.49278	up	2.05615e-06	2.14064e-05	LOC104889536	PREDICTED: protein NRT1/ PTR FAMILY 3.1
gene6860	232.316	175.402	214.064	88.096	87.988	111.106	-1.1144	down	4.42601e-06	4.29983e-05	LOC104889545	PREDICTED: WAT1-related protein At5g07050
gene6868	144.062	119.72	186.509	4.852	0	0	-6.53525	down	4.33665e-20	3.268e-18	LOC104889554	PREDICTED: uncharacterized protein LOC104889554
gene6877	17.795	15.084	8.034	42.385	43.997	27.856	1.48134	up	0.000359689	0.00214611	LOC104889558	PREDICTED: phosphatidylinositol 4-kinase gamma 8
gene6892	52.591	39.105	39.572	109.882	121.073	107.231	1.36528	up	5.48206e-05	0.000412833	LOC104889569	PREDICTED: uncharacterized protein LOC104889569
gene6903	5.256	0.928	4.449	11.286	11.984	10.908	1.68424	up	0.00285191	0.0126095	LOC104889629	PREDICTED: putative disease resistance protein RGA3
gene6904	45.734	53.735	67.461	150.372	160.59	141.229	1.43767	up	1.59978e-05	0.000136225	LOC104889630	PREDICTED: protein sym-1
gene6911	1920.13	2078.75	2293.79	6584.7	7481.5	6627.45	1.71744	up	2.69872e-08	3.95124e-07	LOC104889636	PREDICTED: 50S ribosomal protein 5 alpha, chloroplastic
gene6928	4144.51	1873.55	1756.07	1079.84	934.012	1340.36	-1.2127	down	3.10388e-07	3.76404e-06	LOC104889645	PREDICTED: calmodulin
gene6934	105.979	61.091	51.607	11.365	5.028	14.292	-2.83307	down	1.18609e-20	9.70054e-19	LOC104889648	PREDICTED: WAT1-related protein At1g68170-like
gene6943	252.248	285.68	169.41	64.455	97.171	71.696	-1.60006	down	9.3561e-09	1.48482e-07	LOC104889656	PREDICTED: cytosolic sulfotransferase 5-like
gene6946	2122.73	1520.95	1704.42	631.312	574.276	683.088	-1.50165	down	4.94819e-10	9.59305e-09	LOC104889659	PREDICTED: BRASSINOSTEROID INSENSITIVE 1-associated receptor kinase 1
gene6947	81.839	12.659	25.62	6.157	7.869	10.626	-2.28454	down	2.24587e-11	5.44709e-10	LOC104889660	PREDICTED: fatty acyl-CoA reductase 2
gene6950	0	0	0	0.883	1.042	0.914	9.88773	up	0.00517031	0.0207662	LOC104889665	PREDICTED: uncharacterized protein LOC104889665
gene6961	21.023	7.26	22.147	50.824	74.797	54.296	1.83492	up	1.77e-07	2.26026e-06	LOC104889675	PREDICTED: kinectin
gene6979	44.343	33.483	44.871	92.802	96.838	97.921	1.22875	up	0.000700794	0.00383648	LOC104889695	PREDICTED: putative pentatricopeptide repeat-containing protein At3g47840
gene6993	2.539	0	2.866	11.63	14.794	6.022	2.58501	up	3.43763e-05	0.000271064	LOC104889705	PREDICTED: salicylate carboxymethyltransferase isoform X2
gene6996	193.184	120.653	140.205	59.62	57.384	58.494	-1.37136	down	4.14177e-08	5.86857e-07	LOC104889710	PREDICTED: MACPF domain-containing protein At1g14780
gene7000	2.677	49.167	18.885	119.56	149.878	144.455	2.54883	up	3.68278e-13	1.1361e-11	LOC104889714	PREDICTED: oil body-associated protein 1A
gene7006	4.169	6.38	6.274	29.439	33.09	23.896	2.36081	up	1.45829e-09	2.64085e-08	LOC104889720	PREDICTED: kinesin-like protein KIN-12B
gene7007	193.861	166.894	71.795	13.875	6.139	21.553	-3.37926	down	1.53202e-15	6.44474e-14	LOC104889722	PREDICTED: probable calcium-binding protein CML15
gene7016	13.637	6.8	7.243	48.685	49.583	39.954	2.31995	up	2.46872e-08	3.63568e-07	LOC104889729	PREDICTED: uncharacterized protein LOC104889729
gene7025	1.436	6.085	53.474	4.932	2.91	3.405	-2.43884	down	1.42886e-05	0.000123041	LOC104889736	PREDICTED: xyloglucan endotransglucosylase/hydrolase protein 24
gene7027	619.407	322.812	214.254	99.833	76.942	66.703	-2.24785	down	6.09688e-17	3.15316e-15	LOC104889761	PREDICTED: xyloglucan endotransglucosylase/hydrolase 2
gene7031	0.83	0	1.874	5.228	9.674	2.953	2.7218	up	4.42299e-05	0.000338589	LOC104889819	PREDICTED: protein PRD1
gene7036	163.916	231.573	175.756	366.025	323.888	631.77	1.21019	up	0.00423228	0.0175976	LOC104889820	PREDICTED: protein RALF-like 32
gene7038	138550	117581	80746	28428	19250.5	36496.9	-2.00075	down	1.79851e-15	7.51189e-14	LOC104889821	_
gene7047	10.145	2.618	3.193	13.181	17.99	15.733	1.55543	up	4.64712e-06	4.49972e-05	LOC104889779	PREDICTED: DNA repair protein RAD50
gene7048	13.25	12.239	28.183	41.433	48.023	39.282	1.26215	up	0.00105617	0.00543031	LOC104889780	PREDICTED: Werner Syndrome-like exonuclease
gene7054	1366.14	1088.11	1687.61	3819.45	4253.2	4005.66	1.54407	up	5.86493e-07	6.75813e-06	LOC104889787	PREDICTED: 30S ribosomal protein 2, chloroplastic
gene7056	36.766	28.027	30.91	71.858	92.21	73.139	1.30948	up	5.25788e-05	0.000397312	LOC104889789	PREDICTED: small subunit processome component 20 homolog
gene7075	0	1.308	1.045	10.603	7.506	5.49	3.3245	up	0.000822852	0.00437388	LOC104889808	PREDICTED: PLASMODESMATA CALLOSE-BINDING PROTEIN 3
gene7708	36.066	52.772	23.261	11.8	11.747	10.693	-1.71093	down	6.38886e-06	6.00758e-05	LOC104889866	PREDICTED: probable polyamine transporter At3g13620
gene7710	14.275	5.932	4.739	0	0.851	4.979	-2.09667	down	0.000361579	0.00215307	LOC104889868	PREDICTED: phytoene synthase 2, chloroplastic isoform X1
gene7711	1.942	2.743	4.383	0	0	0.628	-3.84555	down	1.07139e-08	1.67609e-07	LOC104889869	PREDICTED: phytoene synthase 2, chloroplastic isoform X2
gene7721	1.879	2.654	5.301	19.361	17.132	10.025	2.24159	up	0.000244154	0.00153384	LOC104889879	PREDICTED: transmembrane protein 45B
gene7723	79.682	54.344	114.743	336.665	353.591	228.093	1.88422	up	1.90583e-07	2.41094e-06	LOC104889880	PREDICTED: dirigent protein 22
gene7728	20.499	15.957	23.136	136.05	206.015	128.989	2.98264	up	1.36354e-19	9.70706e-18	LOC104889885	PREDICTED: DNA (cytosine-5)-methyltransferase CMT3
gene7735	552.565	339.408	572.141	1105.95	1134.43	1248.62	1.25279	up	7.57806e-05	0.000550631	LOC104889893	PREDICTED: probable plastid-lipid-associated protein 12, chloroplastic
gene7744	210.953	289.113	316.405	1009.61	1262.66	889.315	1.95317	up	3.17863e-10	6.38874e-09	LOC104889901	PREDICTED: enoyl-
gene7754	122.891	48.734	49.884	13.579	10.923	8.949	-2.72713	down	1.63619e-14	6.13448e-13	LOC104889908	PREDICTED: G-type lectin S-receptor-like serine/threonine-protein kinase LECRK3
gene7755	22.066	13.36	5.93	0	3.194	0	-3.69341	down	1.98324e-07	2.49988e-06	LOC104889913	PREDICTED: G-type lectin S-receptor-like serine/threonine-protein kinase LECRK4
gene7763	697.889	324.832	479.011	168.186	111.874	188.591	-1.68004	down	6.5084e-11	1.43774e-09	LOC104889918	PREDICTED: G-type lectin S-receptor-like serine/threonine-protein kinase RLK1
gene7768	1.265	0.397	0.951	4.505	4.129	2.166	2.046	up	8.48792e-05	0.000607207	LOC104889921	PREDICTED: beta-glucosidase 24 isoform X1
gene7774	11.483	5.099	11.109	30.433	44.549	24.124	1.83944	up	4.28954e-07	5.06223e-06	LOC104889925	PREDICTED: beta-glucosidase 13
gene7776	0.568	3.207	8.968	135.839	219.123	23.558	4.89226	up	1.69947e-33	4.59745e-31	LOC104889930	PREDICTED: uncharacterized protein LOC104889930
gene7779	2.618	3.699	16.993	124.437	275.943	17.855	4.16512	up	8.42405e-28	1.31087e-25	LOC104889931	PREDICTED: uncharacterized protein LOC104889931
gene7780	2531.83	681.656	929.661	429.553	453.402	547.443	-1.53431	down	5.66864e-10	1.09056e-08	LOC104889932	PREDICTED: linoleate 13S-lipoxygenase 2-1, chloroplastic
gene7784	70.482	28.581	46.772	113.593	133.58	126.926	1.35906	up	2.6873e-05	0.000217859	LOC104889935	PREDICTED: DNA topoisomerase 6 subunit B isoform X1
gene7791	126.425	110.86	147.611	1337.9	1992.27	971.954	3.4825	up	3.71648e-24	4.24354e-22	LOC104889942	Histone H3.2
gene7792	3.816	0	2.871	6.798	11.171	11.063	2.11771	up	6.70263e-05	0.000497086	LOC104889943	PREDICTED: uncharacterized protein LOC104889943
gene7793	130.586	98.392	137.562	942.086	1367.33	877.561	3.12014	up	2.07987e-19	1.45129e-17	LOC104889944	Histone H3.2
gene7794	19.892	11.709	17.774	12.338	3.359	8.846	-1.00838	down	0.0076911	0.0289765	LOC104889945	PREDICTED: uncharacterized protein LOC104889945
gene7795	2.11	0	0	1.611	12.114	9.174	3.43811	up	5.49328e-05	0.000413147	LOC104889947	PREDICTED: uncharacterized protein LOC104889947
gene7799	83.792	128.452	215.304	1253.51	1183.27	433.423	2.74698	up	1.23748e-17	6.90791e-16	LOC104889951	PREDICTED: DNA-damage-repair/toleration protein DRT100-like
gene7807	29.747	14.832	17.116	82.154	82.153	59.487	1.8589	up	1.54316e-07	1.99963e-06	LOC104889959	PREDICTED: serine/threonine-protein kinase Nek6
gene7816	6.351	3.205	5.632	28.573	33.558	26.363	2.54241	up	6.53551e-10	1.25049e-08	LOC104889968	PREDICTED: E3 ubiquitin ligase BIG BROTHER
gene7823	24.212	13.202	14.862	55.939	55.956	45.841	1.59324	up	7.53524e-06	6.96999e-05	LOC104889975	PREDICTED: origin of replication complex subunit 1B
gene7828	32.667	30.767	28.211	94.654	107.33	90.982	1.67657	up	2.31288e-07	2.89052e-06	LOC104889980	PREDICTED: uncharacterized protein LOC104889980
gene7832	1478.42	1726.8	1480.97	496.718	511.744	534.006	-1.60317	down	3.12098e-11	7.34664e-10	LOC104889985	PREDICTED: protein DETOXIFICATION 42
gene7838	391.12	419.321	428.476	190.227	179.97	220.279	-1.06913	down	2.91168e-06	2.93068e-05	LOC104889991	PREDICTED: nuclear transcription factor Y subunit A-1
gene7848	0	0	0	5.057	3.729	1.746	11.7779	up	0.000807082	0.00430705	LOC104890002	PREDICTED: golgin subfamily A member 4
gene7850	13.175	1.241	0.991	1.006	0.445	3.125	-1.75076	down	0.00077155	0.00416419	LOC104890005	PREDICTED: uncharacterized protein LOC104890005 isoform X2
gene7860	433.59	550.209	699.199	302.584	195.642	331.679	-1.02001	down	6.479e-06	6.08583e-05	LOC104890017	PREDICTED: cinnamoyl-CoA reductase 1 isoform X1
gene7864	6340.13	5268.14	6596.47	2115.6	1535.79	2261.59	-1.62236	down	2.8572e-11	6.77103e-10	LOC104890020	PREDICTED: phospholipase A1-Igamma3, chloroplastic
gene7883	3393.79	2404.87	3041.61	522.923	256.344	986.482	-2.32381	down	1.26902e-18	8.14398e-17	LOC104890036	glucan endo-1,3-beta-glucosidase-like precursor
gene7884	4.943	2.328	16.737	1.887	0	0	-3.66724	down	0.00302201	0.0132417	LOC104890268	PREDICTED: LOW QUALITY PROTEIN: glucan endo-1,3-beta-glucosidase, acidic-like
gene7886	4751.64	2467.28	2868.14	840.533	613.823	1008.54	-2.03407	down	2.02917e-15	8.37582e-14	LOC104890038	PREDICTED: glucan endo-1,3-beta-glucosidase
gene7887	577.408	264.94	279.897	69.229	32.505	83.4	-2.59973	down	1.61325e-19	1.1347e-17	LOC104890040	PREDICTED: glucan endo-1,3-beta-glucosidase isoform X2
gene7890	680.492	333.837	349.419	65.08	42.433	62.077	-3.00743	down	6.89086e-24	7.62068e-22	LOC104890042	PREDICTED: glucan endo-1,3-beta-glucosidase-like
gene7892	27.16	17.71	33.013	117.23	101.617	44.598	1.75808	up	6.75146e-05	0.000499654	LOC104890271	PREDICTED: glucan endo-1,3-beta-glucosidase-like
gene7893	2378.73	573.795	526.83	312.379	313.273	513.295	-1.61112	down	2.3842e-10	4.87486e-09	LOC104890043	PREDICTED: glucan endo-1,3-beta-glucosidase
gene7894	150.41	69.385	104.976	9.491	9.953	15.289	-3.22493	down	6.08893e-27	8.7047e-25	LOC104890044	PREDICTED: lysine histidine transporter 2
gene7903	467.316	359.948	445.941	1080.74	1028.54	949.089	1.2643	up	7.03727e-05	0.000518188	LOC104890053	PREDICTED: magnesium-chelatase subunit ChlD, chloroplastic
gene7907	251.259	412.783	462.976	3063.6	2447.63	1867.96	2.71095	up	9.58222e-19	6.24051e-17	LOC104890057	PREDICTED: protein GAST1 isoform X2
gene7920	16.471	9.453	15.105	33.008	37.292	25.332	1.22079	up	0.000792846	0.00425562	LOC104890072	PREDICTED: uncharacterized protein LOC104890072 isoform X1
gene7931	54.813	47.937	20.622	2.989	2.645	15.477	-2.54678	down	2.21611e-06	2.29089e-05	LOC104890079	PREDICTED: uncharacterized protein LOC104890079
gene7945	776.287	1319.55	1276.75	557.99	499.227	598.365	-1.02652	down	3.67263e-06	3.62602e-05	LOC104890089	PREDICTED: uncharacterized protein LOC104890089
gene7947	9.637	1.513	6.043	4.905	26.04	19.047	1.53971	up	0.00805425	0.0301076	LOC104890091	PREDICTED: pentatricopeptide repeat-containing protein At4g28010
gene7951	2.528	2.381	4.756	15.44	13.662	13.991	2.15626	up	0.000362649	0.00215531	LOC104890097	PREDICTED: putative pentatricopeptide repeat-containing protein At5g06400, mitochondrial
gene7954	0.263	0.372	0.594	12.359	12.27	9.365	4.78633	up	5.61929e-16	2.5271e-14	LOC104890100	PREDICTED: endoglucanase 8
gene7959	187.078	180.728	216.779	60.8	73.66	64.656	-1.55379	down	3.94346e-10	7.79121e-09	LOC104890105	PREDICTED: uncharacterized protein LOC104890105 isoform X2
gene7961	3.073	0.62	0.991	13.071	8.897	2.603	2.3904	up	4.94566e-05	0.000374847	LOC104890107	PREDICTED: heat stress transcription factor B-4-like isoform X1
gene7972	431.953	354.543	501.263	1339.37	1431.77	1318.53	1.66712	up	1.07806e-07	1.42961e-06	LOC104890116	PREDICTED: protein PLASTID REDOX INSENSITIVE 2
gene7977	9.088	4.669	15.852	17.03	31.813	30.374	1.41968	up	0.00243423	0.0110712	LOC104890121	PREDICTED: pentatricopeptide repeat-containing protein At3g16610
gene7981	7.156	4.333	12.692	58.532	67.332	54.556	2.89926	up	2.89026e-11	6.84015e-10	LOC104890125	PREDICTED: G2/mitotic-specific cyclin S13-7
gene7987	115949	95714.8	66515.3	27514.8	23005.8	33946.3	-1.71955	down	2.25613e-12	6.24753e-11	LOC104890131	PREDICTED: jasmonate-induced protein homolog
gene7989	22988.3	20066.2	15673.2	4259.59	2868.35	4710.85	-2.31052	down	2.70721e-19	1.83798e-17	LOC104890133	PREDICTED: uncharacterized protein LOC104890133 isoform X2
gene7990	10259.6	6653.11	5910.09	1811.05	1708.46	2590.89	-1.90114	down	3.17746e-14	1.15201e-12	LOC104890134	PREDICTED: uncharacterized protein LOC104890134
gene7991	118616	129665	91196.9	26683	20225.9	33439.5	-2.07898	down	1.41404e-16	6.94538e-15	LOC104890135	PREDICTED: uncharacterized protein LOC104890135
gene7996	70.959	44.939	36.822	10.274	12.397	15.476	-2.00116	down	1.00782e-09	1.87529e-08	LOC104890138	PREDICTED: G-type lectin S-receptor-like serine/threonine-protein kinase SD2-5
gene8012	103.504	119.368	121.589	505.546	537.244	468.442	2.1333	up	1.84406e-10	3.82833e-09	LOC104890155	PREDICTED: HMG-Y-related protein A
gene8017	60.074	31.296	28.393	12.899	16.74	12.467	-1.50802	down	7.00558e-08	9.61641e-07	LOC104890159	PREDICTED: endoglucanase 12
gene8019	33.64	15.661	27.181	74.854	82.893	57.12	1.49022	up	1.16708e-05	0.00010297	LOC104890160	PREDICTED: beta-hexosaminidase 3
gene8023	1417.95	670.374	882.794	290.373	260.723	416.8	-1.61808	down	1.02539e-10	2.20422e-09	LOC104890166	PREDICTED: probably inactive leucine-rich repeat receptor-like protein kinase At5g48380
gene8033	63.611	64.19	85.47	395.43	386.739	258.64	2.28693	up	4.65403e-10	9.08286e-09	LOC104890176	PREDICTED: uncharacterized protein LOC104890176
gene8034	56.007	33.542	46.723	130.362	107.952	88.8	1.26329	up	0.000274845	0.00170232	LOC104890177	PREDICTED: stearoyl-
gene8038	2.271	8.556	19.653	349.377	404.281	248.696	5.03925	up	1.50467e-41	8.01761e-39	LOC104890181	PREDICTED: omega-hydroxypalmitate O-feruloyl transferase
gene8044	19.495	14.527	14.266	33.854	43.199	36.076	1.22818	up	0.000462012	0.00265578	LOC104890187	PREDICTED: gamma-tubulin complex component 2 isoform X1
gene8050	451.329	399.644	318.292	187.209	173.052	164.103	-1.15696	down	5.45906e-07	6.32359e-06	LOC104890192	PREDICTED: endoribonuclease Dicer homolog 2
gene8056	1086.16	181.722	425.387	133.907	91.603	307.222	-1.66832	down	6.75845e-11	1.4911e-09	LOC104890198	PREDICTED: calreticulin-3
gene8072	10.541	20.477	17.846	1.509	1.335	6.251	-2.42524	down	3.30364e-05	0.000261672	LOC104890214	PREDICTED: uncharacterized protein LOC104890214 isoform X1
gene8080	235.219	201.694	147.648	106.59	85.397	93.232	-1.03528	down	1.14624e-05	0.000101335	LOC104890220	PREDICTED: auxin efflux carrier component 5
gene8087	13.518	6.684	11.443	35.604	32.875	23.245	1.53523	up	0.000317417	0.00192199	LOC104890224	PREDICTED: CRIB domain-containing protein RIC4 isoform X3
gene8093	0	3.951	0	6.405	8.502	6.633	2.44583	up	0.00557105	0.0221032	LOC104890231	PREDICTED: seipin-1
gene8106	281.245	115.354	172.213	68.001	38.444	81.182	-1.60007	down	1.88526e-09	3.34857e-08	LOC104890245	PREDICTED: wall-associated receptor kinase 2-like
gene8110	70.581	32.742	36.859	4.825	3.202	12.493	-2.77202	down	3.54279e-12	9.51091e-11	LOC104890290	PREDICTED: wall-associated receptor kinase-like 8
gene8111	1.005	0	0	2.878	5.094	1.192	3.18495	up	0.00421502	0.0175466	LOC104890291	PREDICTED: putative wall-associated receptor kinase-like 16
gene8116	112.286	127.964	117.017	56.147	30.72	79.009	-1.10688	down	3.60858e-06	3.57685e-05	LOC104890251	PREDICTED: tricyclene synthase TPS4, chloroplastic-like isoform X1
gene8123	23.614	10.535	7.014	38.428	42.19	30.216	1.42891	up	0.000352164	0.00210556	LOC104890296	PREDICTED: wall-associated receptor kinase-like 3 isoform X2
gene8126	166.637	180.767	288.833	1100.63	1338.76	1030.43	2.44722	up	3.79815e-14	1.35785e-12	LOC104890299	PREDICTED: probable histone H2A.1
gene8128	23.467	10.401	22.851	35.831	55.485	42.564	1.23899	up	0.000829935	0.00440362	LOC104890300	PREDICTED: ATP-dependent DNA helicase Q-like SIM
gene8129	54.429	30.209	87.76	15.582	12.475	13.832	-2.04102	down	5.13866e-11	1.16591e-09	LOC104890301	PREDICTED: luminal-binding protein 5
gene8130	24.602	20.854	35.7	140.054	161.68	79.19	2.23069	up	8.62665e-11	1.87969e-09	LOC104890302	PREDICTED: formin-like protein 11
gene8136	8.093	7.915	9.134	20.673	24.601	16.98	1.30796	up	0.00619518	0.0240956	LOC104890310	PREDICTED: cell cycle checkpoint control protein RAD9A
gene8141	81.128	39.16	75.542	172.642	157.562	159.549	1.32244	up	7.88724e-05	0.000570268	LOC104890315	PREDICTED: putative pentatricopeptide repeat-containing protein At5g43820
gene8149	0	0	4.294	17.426	15.42	2.256	3.03027	up	0.00421502	0.0175466	LOC104890325	PREDICTED: UDP-glycosyltransferase 79B6-like
gene8163	0	4.54	3.627	15.946	23.879	12.703	2.68476	up	4.85499e-05	0.000368451	LOC104890336	PREDICTED: putative pectinesterase/pectinesterase inhibitor 22
gene8170	106.071	96.101	128.828	398.723	358.662	438.903	1.85365	up	9.65985e-09	1.52613e-07	LOC104890342	PREDICTED: uncharacterized protein LOC104890342
gene8174	0	3.094	4.943	0	0	0	-11.388	down	0.00276552	0.0122934	LOC104890377	PREDICTED: uncharacterized protein LOC104890377
gene8178	148.676	109.352	108.122	292.239	298.978	313.554	1.30511	up	7.69904e-05	0.000558959	LOC104890349	PREDICTED: putative pentatricopeptide repeat-containing protein At4g17915
gene8181	27.379	29.009	21.771	59.854	77.554	67.151	1.388	up	0.000179777	0.00117517	LOC104890353	PREDICTED: single-stranded DNA-binding protein, mitochondrial
gene8189	3.345	0	6.135	17.236	24.572	5.454	2.31736	up	4.13618e-07	4.9076e-06	LOC104890360	PREDICTED: kinesin-like protein KIN-14I
gene8198	372.118	108.618	174.42	34.336	36.616	36.471	-2.6085	down	2.42863e-19	1.6813e-17	LOC104890371	PREDICTED: calmodulin-binding protein 60 B-like
gene8206	4.68	0.827	0.66	14.739	20.749	11.795	2.93807	up	6.88597e-08	9.45959e-07	LOC104890383	PREDICTED: syntaxin-41
gene8210	64.245	13.614	61.634	154.494	104.159	114.283	1.41872	up	0.00147379	0.00723077	LOC104890387	PREDICTED: pentatricopeptide repeat-containing protein At3g22470, mitochondrial-like
gene8211	246.31	55.43	78.726	47.426	30.922	63.763	-1.42073	down	1.29252e-07	1.69104e-06	LOC104890389	PREDICTED: protein SAR DEFICIENT 1 isoform X2
gene8218	1.42	4.013	3.206	8.133	15.832	3.369	1.66142	up	0.0125655	0.043256	LOC104890396	PREDICTED: pentatricopeptide repeat-containing protein At1g09190 isoform X1
gene8227	406.27	199.409	171.953	29.077	25.73	43.398	-2.98518	down	4.42961e-24	4.99296e-22	LOC104890404	PREDICTED: universal stress protein A-like protein
gene8243	3154.4	3366.19	2976.75	1335.53	1450.64	1757.27	-1.06374	down	2.24423e-06	2.3109e-05	LOC104890417	PREDICTED: uncharacterized protein At2g23090
gene8261	112.856	64.244	99.279	336.01	384.105	276.335	1.85014	up	2.15625e-09	3.80678e-08	LOC104890433	PREDICTED: uncharacterized protein LOC104890433 isoform X1
gene8272	0	0	0	10.445	20.795	10.817	13.7752	up	2.67696e-14	9.84762e-13	LOC104890445	PREDICTED: GDSL esterase/lipase At5g33370
gene8279	3854.41	7054.79	5680.66	1570.5	1875.14	2113.16	-1.57746	down	3.76328e-11	8.75312e-10	LOC104890450	PREDICTED: ammonium transporter 1 member 2-like
gene8283	11.82	22.961	38.771	15.65	17.217	2.19	-1.069	down	8.96085e-05	0.000638184	LOC104890454	PREDICTED: uncharacterized protein LOC104890454 isoform X1
gene8286	14.71	1.45	5.406	4.701	3.813	1.623	-1.0889	down	0.00417954	0.0174526	LOC104890455	PREDICTED: uncharacterized protein LOC104890455 isoform X1
gene8287	0	3.235	0	10.489	23.977	7.242	3.68725	up	3.09979e-07	3.76266e-06	LOC104890456	PREDICTED: MDIS1-interacting receptor like kinase 1
gene8288	65.057	54.603	79.254	237.346	280.429	183.344	1.8175	up	3.91082e-09	6.59327e-08	LOC104890457	PREDICTED: probable inactive ATP-dependent zinc metalloprotease FTSHI 5, chloroplastic
gene8290	928.694	891.026	870.22	284.09	187.623	320.799	-1.76307	down	1.72485e-12	4.80663e-11	LOC104890460	PREDICTED: uncharacterized protein LOC104890460
gene8298	139.011	76.245	90.446	224.733	255.205	223.04	1.20135	up	0.000738578	0.00401334	LOC104890467	PREDICTED: VQ motif-containing protein 31-like
gene8299	26.906	3.679	23.511	51.683	59.805	46.319	1.54451	up	9.14418e-05	0.000649399	LOC104890466	PREDICTED: putative pentatricopeptide repeat-containing protein At5g08490 isoform X1
gene8310	151.579	164.103	129.928	66.21	69.672	77.834	-1.06008	down	7.59118e-06	7.01067e-05	LOC104890479	PREDICTED: PHD finger protein At1g33420
gene8325	36.335	21.504	17.18	6.747	9.453	9.317	-1.55569	down	1.4228e-06	1.52181e-05	LOC104890492	PREDICTED: 4,5-DOPA dioxygenase extradiol
gene8333	114.166	36.319	43.056	22.159	32.493	36.389	-1.08803	down	1.17012e-05	0.000103186	LOC104890501	PREDICTED: LEAF RUST 10 DISEASE-RESISTANCE LOCUS RECEPTOR-LIKE PROTEIN KINASE-like 2.4
gene8334	4.569	0.993	1.19	41.458	35.617	30.013	3.98674	up	7.76816e-21	6.47371e-19	LOC104890502	PREDICTED: LEAF RUST 10 DISEASE-RESISTANCE LOCUS RECEPTOR-LIKE PROTEIN KINASE-like 2.4
gene8341	59.536	35.683	35.43	115.279	118.095	100.985	1.35568	up	4.22492e-05	0.000324983	LOC104890509	PREDICTED: pentatricopeptide repeat-containing protein At2g35130 isoform X1
gene8361	94.734	52.074	63.765	233.138	265.64	189.967	1.70964	up	4.83049e-08	6.77347e-07	LOC104890527	PREDICTED: beta-galactosidase 10
gene8362	4.28	1.511	2.616	19.602	13.009	15.014	2.50163	up	6.78087e-11	1.49417e-09	LOC104890528	PREDICTED: beta-galactosidase 6 isoform X1
gene8364	673.056	593.054	689.374	328.484	277.907	321.1	-1.07612	down	2.8489e-06	2.87573e-05	LOC104890529	PREDICTED: NAC domain-containing protein 2
gene8365	31.284	22.098	33.031	91.872	109.416	77.791	1.69132	up	6.3638e-07	7.27575e-06	LOC104890531	PREDICTED: aspartic proteinase Asp1 isoform X1
gene8372	153.805	52.921	95.999	19.177	16.523	66.375	-1.56835	down	4.03276e-09	6.76642e-08	LOC104890536	PREDICTED: protein disulfide isomerase-like 1-1
gene8381	52.015	8.502	20.378	80.238	83.633	73.92	1.55554	up	2.64449e-06	2.68635e-05	LOC104890544	PREDICTED: filament-like plant protein 3
gene8383	12.772	5.263	6.006	18.586	25.074	21.141	1.43041	up	0.00015482	0.00103198	LOC104890546	PREDICTED: uncharacterized protein At5g08430 isoform X2
gene8387	76.227	124.693	172.069	284.839	223.591	394.899	1.27611	up	0.0012245	0.0061997	LOC104890550	PREDICTED: uncharacterized protein LOC104890550
gene8389	1.762	4.978	2.651	6.052	8.925	14.624	1.65598	up	0.00594633	0.0233498	LOC104890709	hypothetical protein BVRB_4g078470
gene8405	373.001	154.919	197.838	71.348	57.662	65.515	-1.89952	down	3.32804e-13	1.03576e-11	LOC104890566	PREDICTED: lipase-like PAD4
gene8406	60.617	25.691	47.131	8.484	8.19	14.377	-2.10336	down	2.49098e-10	5.08137e-09	LOC104890567	PREDICTED: amino-acid permease BAT1 homolog
gene8412	18.592	9.381	11.991	194.657	176.285	127.569	3.64075	up	2.56705e-20	2.00618e-18	LOC104890572	PREDICTED: small heat shock protein, chloroplastic
gene8413	54.616	130.835	142.048	720.598	885.48	512.529	2.69354	up	1.04781e-15	4.53809e-14	LOC104890574	PREDICTED: small heat shock protein, chloroplastic
gene8462	16.57	2.601	5.195	1.054	4.664	3.275	-1.43769	down	0.0116547	0.0406135	LOC104890719	PREDICTED: uncharacterized protein LOC104890719
gene8468	633.855	264.274	531.075	1154.27	1218.95	1135.65	1.29579	up	3.38658e-05	0.000268	LOC104890612	PREDICTED: FK506-binding protein 5 isoform X1
gene8476	171.294	191.43	177.463	485.993	494.81	328.966	1.27778	up	0.000162107	0.00107565	LOC104890621	PREDICTED: uncharacterized protein LOC104890621 isoform X1
gene8483	519.536	486.821	566.256	124.175	156.762	97.163	-2.05632	down	9.73413e-16	4.24727e-14	LOC104890627	PREDICTED: aspartic proteinase-like isoform X1
gene8486	46.752	60.452	70.655	222.317	252.127	194.525	1.91119	up	7.42964e-09	1.19418e-07	LOC104890631	PREDICTED: uncharacterized protein LOC104890631
gene8489	0	0	0	7.752	17.64	5.735	13.3411	up	1.65761e-07	2.13691e-06	LOC104890634	PREDICTED: uncharacterized protein LOC104890634
gene8492	32.806	12.977	31.102	94.668	82.44	79.366	1.738	up	8.5366e-06	7.7978e-05	LOC104890636	PREDICTED: pentatricopeptide repeat-containing protein At5g64320, mitochondrial-like
gene8493	134.095	104.387	133.433	58.289	57.124	53.874	-1.13549	down	3.72443e-06	3.67511e-05	LOC104890638	PREDICTED: calcium-binding and coiled-coil domain-containing protein 2
gene8495	1.743	0	0	4.989	11.037	5.684	3.63643	up	3.81016e-07	4.55768e-06	LOC104890640	PREDICTED: serine/threonine-protein kinase haspin homolog
gene8523	1128.12	921.825	903.99	382.452	368.506	410.01	-1.34731	down	1.43623e-08	2.19745e-07	LOC104890662	PREDICTED: uncharacterized protein LOC104890662
gene8527	155.726	152.501	324.227	576.857	612.657	505.764	1.42249	up	7.91659e-06	7.2768e-05	LOC104890666	PREDICTED: GDSL esterase/lipase At1g09390
gene8528	241.291	150.441	162.858	60.712	70.511	85.024	-1.35873	down	1.58095e-08	2.40272e-07	LOC104890667	PREDICTED: putative ion channel POLLUX-like 2 isoform X1
gene8530	4710.68	5807.51	4388.5	2400.99	2451.9	2463.55	-1.02675	down	3.54989e-06	3.52264e-05	LOC104890669	PREDICTED: ADP-ribosylation factor
gene8542	209.749	235.111	307.868	610.058	647.593	714.701	1.38971	up	1.77471e-05	0.000149242	LOC104890679	PREDICTED: psbP domain-containing protein 1, chloroplastic
gene8547	1505.3	1318.98	1550.08	4280.36	4377.16	4312.47	1.56803	up	5.50967e-07	6.36962e-06	LOC104890684	PREDICTED: uncharacterized protein LOC104890684
gene8579	43.991	8.572	1.712	0	1.537	0	-5.13937	down	4.63513e-09	7.71819e-08	LOC104890753	PREDICTED: berberine bridge enzyme-like 8
gene8590	0	5.762	12.275	0	1.378	1.612	-2.59154	down	0.000211598	0.00135595	LOC104890761	PREDICTED: exonuclease mut-7 isoform X1
gene8596	16726.7	14723.6	12081.6	4419.19	3162.34	4930.2	-1.79879	down	3.31273e-13	1.03282e-11	LOC104890766	PREDICTED: nicotianamine synthase
gene8602	9.626	47.597	48.89	418.872	282.865	262.558	3.18384	up	2.89462e-13	9.13806e-12	LOC104890774	PREDICTED: kunitz-type trypsin inhibitor alpha chain
gene8629	47.69	10.106	18.839	10.922	4.027	7.541	-1.76858	down	3.31363e-06	3.30311e-05	LOC104890790	PREDICTED: wall-associated receptor kinase-like 8
gene8631	38.499	21.551	20.496	9.982	6.625	8.614	-1.67507	down	2.56368e-06	2.61029e-05	LOC104890792	PREDICTED: wall-associated receptor kinase-like 10
gene8660	9.121	7.087	11.839	23.5	34.196	23.797	1.53873	up	0.000151327	0.00101176	LOC104890815	PREDICTED: uncharacterized protein LOC104890815
gene8664	55.27	7.808	28.072	94.938	58.806	72.101	1.30899	up	0.00770884	0.0290324	LOC104890820	PREDICTED: uncharacterized protein LOC104890820
gene8674	38.331	22.613	28.525	66.083	81.951	71.434	1.29452	up	0.000193412	0.00125497	LOC104890827	PREDICTED: uncharacterized protein LOC104890827, partial
gene8676	22.365	17.916	27.325	123.568	157.705	70.273	2.37844	up	7.91522e-14	2.71308e-12	LOC104890828	PREDICTED: probable linoleate 9S-lipoxygenase 5
gene8692	4.072	5.752	5.745	18.651	28.881	12.072	1.93653	up	0.000757333	0.00410131	LOC104890842	PREDICTED: probable microtubule-binding protein TANGLED
gene8695	5.515	0.866	2.075	32.982	32.911	24.709	3.42103	up	1.65373e-12	4.62308e-11	LOC104890844	PREDICTED: kinesin-like protein KIN-14S isoform X1
gene8712	221.11	133.28	119.788	357.855	418.228	430.037	1.34687	up	0.000144657	0.000972344	LOC104890860	PREDICTED: uncharacterized protein LOC104890860
gene8714	1.468	13.484	1.657	18.497	17.111	17.414	1.67445	up	0.0012328	0.00623634	LOC104890862	PREDICTED: increased DNA methylation 2
gene8717	157.712	167.914	152.206	649.116	683.244	555.679	1.98231	up	4.41489e-10	8.65456e-09	LOC104890865	PREDICTED: heavy metal-associated isoprenylated plant protein 32-like
gene8723	2.439	0	6.424	8.38	20.597	19.285	2.44462	up	1.90064e-05	0.00015892	LOC104890906	PREDICTED: putative calcium-transporting ATPase 13, plasma membrane-type
gene8726	90.123	40.207	50.413	27.159	28.438	19.688	-1.26347	down	1.22082e-06	1.32348e-05	LOC104890909	PREDICTED: uncharacterized protein LOC104890909
gene8731	120.995	122.048	101.106	38.784	36.309	37.837	-1.60758	down	1.53233e-10	3.22688e-09	LOC104890915	PREDICTED: transcription factor UNE12
gene8742	2.448	6.916	13.812	61.661	71.923	49.344	2.98041	up	3.19537e-07	3.867e-06	LOC104890947	PREDICTED: disease resistance protein RPM1
gene8743	0.335	0	0	1.918	6.788	1.986	4.98377	up	1.99252e-06	2.07932e-05	LOC104890948	PREDICTED: disease resistance protein RPM1
gene8744	0.819	1.735	1.386	17.348	13.691	12.139	3.45303	up	1.91356e-10	3.9586e-09	LOC104890949	PREDICTED: disease resistance protein RPM1
gene8758	3.893	2.75	5.493	18.392	22.192	21.355	2.35127	up	1.91255e-07	2.41771e-06	LOC104890954	PREDICTED: disease resistance protein RPM1
gene8759	0.706	0.214	0.341	0.924	1.584	1.136	1.52871	up	0.00276828	0.0122954	LOC104890932	PREDICTED: uncharacterized protein LOC104890932
gene8760	64.265	0	36.267	3.345	2.96	6.928	-2.92516	down	5.99541e-06	5.66488e-05	LOC104890933	PREDICTED: pathogenesis-related protein PR-4
gene8767	6.451	4.051	8.09	76.334	66.82	41.652	3.31305	up	2.06499e-15	8.50371e-14	LOC104890938	PREDICTED: protein SIEVE ELEMENT OCCLUSION B
gene8768	2.563	1.114	3.116	23.483	34.366	24.787	3.60407	up	7.37169e-21	6.17256e-19	LOC104890939	PREDICTED: serine/threonine-protein phosphatase 6 regulatory ankyrin repeat subunit A
gene8771	51.619	17.189	24.553	87.399	108.72	95.321	1.64228	up	4.44703e-07	5.22705e-06	LOC104890958	PREDICTED: pentatricopeptide repeat-containing protein At1g06710, mitochondrial
gene8786	364.68	58.911	65.89	57.735	94.495	44.956	-1.31168	down	1.76169e-07	2.25127e-06	LOC104891065	PREDICTED: probable aminopyrimidine aminohydrolase, mitochondrial isoform X1
gene8791	1.459	0.515	0	5.012	8.132	3.893	3.10754	up	4.60997e-06	4.46621e-05	LOC109134684	PREDICTED: uncharacterized protein LOC109134684
gene8799	4.957	14.94	10.071	45.413	49.896	35.273	2.12335	up	4.66937e-09	7.76785e-08	LOC104890987	PREDICTED: protein DETOXIFICATION 16
gene8800	3.179	3.455	3.864	32.207	25.525	19.432	2.87746	up	8.59242e-14	2.93948e-12	LOC104891069	PREDICTED: protein DETOXIFICATION 16-like
gene8816	2.244	3.17	1.266	12.846	13.073	0	1.95561	up	0.00225724	0.0103687	LOC104890996	PREDICTED: organ-specific protein P4
gene8820	0	0	0	0	6.515	0.953	11.2821	up	0.00973235	0.0350397	LOC104890998	PREDICTED: organ-specific protein P4
gene8822	0	0	0	0	12.357	6.428	12.6126	up	0.000807082	0.00430705	LOC104891000	PREDICTED: organ-specific protein P4-like
gene8823	188.545	71.083	119.819	285.556	349.609	268.842	1.25243	up	9.71341e-05	0.000684023	LOC104891001	PREDICTED: probable nucleolar protein 5-2
gene8828	3.48	1.054	1.122	5.693	7.556	2.064	1.43642	up	0.00860075	0.0317505	LOC104891005	PREDICTED: uncharacterized protein LOC104891005 isoform X1
gene8830	3.452	2.332	2.71	5.843	8.972	6.585	1.33279	up	0.00189941	0.00897588	LOC104891007	PREDICTED: putative disease resistance RPP13-like protein 1 isoform X3
gene8848	0.35	0	0	1.605	3.195	1.246	4.09896	up	0.00175631	0.00837846	LOC104891018	PREDICTED: flagellar attachment zone protein 1
gene8849	0.153	0.862	1.721	3.667	4.018	3.617	2.04524	up	0.000139469	0.000942152	LOC104891019	PREDICTED: trichohyalin
gene8855	38.183	40.458	48.483	349.8	469.132	271.694	3.10082	up	1.08398e-13	3.63754e-12	LOC104891022	PREDICTED: histone H2B
gene8856	6.581	3.099	1.651	1.256	0	3.035	-1.40026	down	0.0058667	0.0230783	LOC104891023	PREDICTED: FRIGIDA-like protein 3
gene8877	1203.03	975.716	930.123	379.11	336.498	396.237	-1.48343	down	1.12227e-09	2.06855e-08	LOC104891036	PREDICTED: gibberellin receptor GID1C
gene8882	22.466	20.874	26.245	58.04	60.071	45.888	1.2368	up	0.00015141	0.00101193	LOC104891041	PREDICTED: sugar transporter ERD6-like 5 isoform X1
gene8883	9.189	6.897	9.399	2.302	4.947	2.724	-1.35328	down	0.000132562	0.00090488	LOC104891042	PREDICTED: sugar transporter ERD6-like 5
gene8898	315.499	367.395	303.2	745.249	884.846	774.141	1.28578	up	7.96108e-05	0.000574898	LOC104891056	PREDICTED: uncharacterized protein LOC104891056
gene8905	461.174	426.744	465.548	192.69	194.691	186.116	-1.2388	down	1.0604e-07	1.41045e-06	LOC104891101	PREDICTED: serine/threonine-protein phosphatase PP1
gene8928	49.593	35.953	61.129	138.986	152.74	108.339	1.44759	up	8.92084e-06	8.12346e-05	LOC104891123	PREDICTED: serine/threonine-protein kinase Nek3
gene8952	35.414	18.762	49.963	25.346	0	5.25	-1.767	down	0.00395731	0.0167032	LOC104891136	PREDICTED: flowering-promoting factor 1-like protein 3
gene8953	28.933	17.518	18.661	0	0	0	-14.4057	down	0.000133436	0.000906626	LOC104891137	PREDICTED: flowering-promoting factor 1-like protein 3
gene8957	12.501	10.024	21.355	54.554	47.589	33.257	1.62553	up	4.34883e-06	4.23187e-05	LOC104891139	PREDICTED: CRC domain-containing protein TSO1 isoform X1
gene8964	21.467	11.373	10.095	62.481	54.381	36.066	1.83255	up	8.352e-06	7.64108e-05	LOC104891145	PREDICTED: probable WRKY transcription factor 74
gene8976	5.573	1.968	12.579	62.219	87.525	79.305	3.50876	up	6.66394e-14	2.30214e-12	LOC104891180	PREDICTED: DNA ligase 1
gene8995	14.924	15.813	29.477	95.419	127.282	76.694	2.31382	up	4.07805e-11	9.36141e-10	LOC104891193	PREDICTED: patellin-3
gene9009	601.11	402.234	539.315	1143.31	1254.95	1285.87	1.25591	up	7.28268e-05	0.000534692	LOC104891203	PREDICTED: ribosome-recycling factor, chloroplastic
gene9014	44.004	34.192	49.045	161.88	170.555	129.159	1.85904	up	1.43714e-08	2.19745e-07	LOC104891207	PREDICTED: phosphatidylinositol 4-phosphate 5-kinase 1
gene9016	0	0	0	4.301	6.85	4.454	12.345	up	4.14264e-05	0.000320194	LOC104891209	PREDICTED: B3 domain-containing protein REM16 isoform X3
gene9029	14.356	20.281	14.73	34.373	51.574	68.099	1.64168	up	0.000221576	0.00141217	LOC104891229	PREDICTED: probable acyl-activating enzyme 6
gene9033	35.965	71.835	123.178	362.142	358.152	289.737	2.12856	up	1.57533e-10	3.31283e-09	LOC104891230	PREDICTED: probable acyl-activating enzyme 6
gene9057	600.047	585.316	599.993	291.079	273.389	297.649	-1.05025	down	3.53356e-06	3.5104e-05	LOC104891258	PREDICTED: ras-related protein RHN1
gene9065	31.516	16.587	42.545	256.164	312.459	244.768	3.16556	up	3.81372e-22	3.51102e-20	LOC104891266	PREDICTED: sucrose synthase 5 isoform X1
gene9066	8.704	1.892	11.335	46.001	55.291	34.538	2.63059	up	2.89291e-13	9.13806e-12	LOC104891265	PREDICTED: protein ROOT PRIMORDIUM DEFECTIVE 1
gene9096	760.827	808.568	907.755	1911.2	2211.87	1991.28	1.30352	up	4.49033e-05	0.000343295	LOC104891306	PREDICTED: 50S ribosomal protein L13, chloroplastic
gene9101	24.255	42.025	11.88	6.289	7.883	3.799	-2.12057	down	3.65578e-10	7.29663e-09	LOC104891307	PREDICTED: protein trichome birefringence-like 41
gene9122	24.207	17.099	19.125	65.604	47.423	40.19	1.34217	up	0.000797242	0.00427791	LOC104891370	PREDICTED: origin of replication complex subunit 3-like
gene9133	666.311	183.837	317.922	82.585	52.425	104.119	-2.28825	down	2.12482e-17	1.15674e-15	LOC104891334	PREDICTED: organic cation/carnitine transporter 7
gene9175	92.874	179.712	179.84	510.594	551.721	514.165	1.80095	up	1.06324e-08	1.66483e-07	LOC104891390	PREDICTED: uroporphyrinogen decarboxylase 1, chloroplastic isoform X1
gene9177	0.306	0.432	3.109	11.918	10.856	1.089	2.63203	up	7.77959e-07	8.74656e-06	LOC104891392	PREDICTED: protein LIGHT-DEPENDENT SHORT HYPOCOTYLS 10-like
gene9198	432.634	490.92	355.481	195.79	193.592	226.57	-1.05416	down	4.13134e-06	4.03138e-05	LOC104891412	PREDICTED: uncharacterized protein LOC104891412
gene9200	14.067	8.744	6.986	28.351	39.911	24.69	1.64122	up	5.33493e-05	0.000402788	LOC104891414	PREDICTED: protein trichome birefringence-like 31 isoform X2
gene9201	0	3.335	4.44	0	0	0	-11.3402	down	0.00517031	0.0207662	LOC104891429	PREDICTED: uncharacterized protein LOC104891429
gene9204	6.962	49.181	78.583	0	2.352	8.257	-3.66629	down	9.84212e-10	1.83525e-08	LOC104891433	hypothetical protein BVRB_4g086060
gene9217	40.378	48.894	54.036	208.069	181.193	164.175	1.94928	up	2.64534e-09	4.59188e-08	LOC104891424	PREDICTED: basic leucine zipper 34 isoform X1
gene9220	34.059	114.947	89.696	28.168	14.38	41.513	-1.50567	down	1.45768e-07	1.89725e-06	LOC104891425	PREDICTED: ABC transporter I family member 17
gene9240	78.806	100.2	88.945	410.605	674.766	471.958	2.53902	up	3.15208e-12	8.54025e-11	LOC104891452	Histone H3.2
gene9244	23.943	7.806	20.787	52.726	45.723	38.223	1.37929	up	0.00100771	0.00521011	LOC104891453	PREDICTED: DNA-directed RNA polymerase II subunit RPB1 isoform X2
gene9247	65.66	202.917	189.903	1137.24	1276.61	1036.61	2.91185	up	1.50581e-17	8.30035e-16	LOC104891457	Histone H3.2
gene9252	43.523	111.794	89.313	471.205	733.687	605.293	2.88745	up	2.7569e-15	1.11699e-13	LOC104891458	Histone H3.2
gene9254	80.978	39.031	81.72	476.744	437.306	465.479	2.77367	up	3.57683e-18	2.18385e-16	LOC104891459	PREDICTED: uncharacterized protein DDB_G0290301
gene9258	406.384	297.313	380.276	11.871	8.404	39.342	-4.18439	down	2.67047e-37	1.02081e-34	LOC104891463	PREDICTED: pathogenesis-related protein PR-4
gene9260	8.988	9.07	2.898	17.645	24.721	36.546	1.91273	up	0.000593439	0.00331798	LOC104891465	PREDICTED: uncharacterized protein LOC104891465
gene9261	0	0	1.941	21.663	38.338	16.316	5.29496	up	1.61561e-08	2.44904e-07	LOC104891466	PREDICTED: UDP-glycosyltransferase 79B6-like
gene9267	14.761	7.275	13.949	30.27	35.133	28.905	1.38991	up	0.000174863	0.00114688	LOC104891468	PREDICTED: uncharacterized exonuclease domain-containing protein At3g15140 isoform X1
gene9273	0	0.71	0.567	1.955	3.562	0.476	2.22786	up	0.000129378	0.000884177	LOC104891475	PREDICTED: tryptophan aminotransferase-related protein 3-like
gene9280	809.492	995.864	1135.16	2441.08	2610.78	2414.47	1.34433	up	2.59953e-05	0.000211621	LOC104891480	PREDICTED: 30S ribosomal protein S20, chloroplastic
gene9304	0	0	0.728	2.216	1.961	4.591	3.5848	up	0.00899158	0.0328818	LOC104891498	PREDICTED: phytosulfokine receptor 2-like
gene9305	4.726	6.676	2.872	2.498	50.833	3.449	1.99177	up	2.65267e-06	2.69154e-05	LOC104891499	PREDICTED: uncharacterized protein LOC104891499
gene9345	109.022	29.411	48.23	20.075	13.323	37.033	-1.40612	down	4.82827e-07	5.63747e-06	LOC104891576	PREDICTED: disease resistance protein RPS2
gene9359	196.064	44.107	80.341	31.461	24.043	37.025	-1.79237	down	4.41934e-09	7.38685e-08	LOC104891589	PREDICTED: probable disease resistance protein At5g47260
gene9364	99.899	106.625	116.78	270.28	316.476	266.562	1.40018	up	1.27916e-05	0.000111682	LOC104891594	PREDICTED: peptidyl-prolyl cis-trans isomerase CYP37, chloroplastic isoform X1
gene9366	347.091	651.82	515.459	228.501	136.221	229.974	-1.34849	down	9.76703e-09	1.54168e-07	LOC104891596	PREDICTED: protein SYM1
gene9368	24.052	80.478	41.435	4.349	1.283	3.003	-4.07881	down	5.61929e-16	2.5271e-14	LOC104891597	PREDICTED: NAC transcription factor 56
gene9369	0	6.517	8.46	0	0	0	-12.2858	down	8.22944e-07	9.19355e-06	LOC104891601	PREDICTED: uncharacterized protein LOC104891601
gene9371	323.772	244.228	429.918	73.817	74.226	145.942	-1.76317	down	5.64014e-11	1.26824e-09	LOC104891602	PREDICTED: NAC domain-containing protein 72
gene9373	0	0	0	4.416	8.597	1.829	12.2727	up	7.41314e-05	0.000539762	LOC104891628	PREDICTED: ABC transporter G family member 9
gene9376	0	0	1.617	1.641	15.971	0	3.44274	up	0.00899158	0.0328818	LOC104891606	PREDICTED: heat stress transcription factor B-4
gene9381	1.336	1.888	1.508	1.53	16.246	11.091	2.60813	up	0.00846923	0.0313588	LOC104891610	PREDICTED: uncharacterized protein LOC104891610
gene9395	288.198	218.506	718.867	2167.16	2683.77	2251.18	2.53479	up	5.95657e-17	3.08968e-15	LOC104891616	PREDICTED: protochlorophyllide reductase, chloroplastic
gene9396	116.924	102.782	95.31	38.68	30.278	40.058	-1.53086	down	9.96707e-09	1.56903e-07	LOC104891617	PREDICTED: lanC-like protein GCR2
gene9401	0	0	0.628	4.461	4.512	1.32	4.0283	up	0.00102301	0.00527218	LOC104891620	PREDICTED: CBS domain-containing protein CBSX5
gene9405	429.088	75.775	79.595	23.886	29.188	34.16	-2.74409	down	3.23357e-19	2.18689e-17	LOC104891640	PREDICTED: defensin-like protein AX1
gene9419	10982.3	14149.6	13070.8	3873.01	3586.71	4077.03	-1.72744	down	1.36904e-12	3.88278e-11	LOC104891650	PREDICTED: fatty acid desaturase 4, chloroplastic
gene9444	10.127	3.829	7.244	24.99	31.797	24.696	1.94228	up	7.72088e-09	1.23759e-07	LOC104891665	PREDICTED: uncharacterized protein LOC104891665
gene9451	61.82	23.765	40.346	13.484	4.261	8.478	-2.2636	down	6.38535e-13	1.90952e-11	LOC104891675	PREDICTED: tropinone reductase homolog At5g06060 isoform X2
gene9464	14.918	3.011	2.405	0	0	0	-12.7269	down	0.00517031	0.0207662	LOC104891681	PREDICTED: polygalacturonase inhibitor 2-like
gene9465	1.838	0	0	14.73	20.483	8.717	4.57674	up	7.15899e-05	0.000526269	LOC104891914	PREDICTED: polygalacturonase inhibitor-like
gene9470	9739.17	11274.5	8770.91	3609.84	3428.79	3992.85	-1.43294	down	1.32982e-09	2.42065e-08	LOC104891686	PREDICTED: protein translation factor SUI1 homolog
gene9477	350.196	147.337	157.358	111.883	124.588	89.83	-1.00504	down	4.17022e-05	0.000321619	LOC104891694	PREDICTED: CASP-like protein 2D1
gene9483	18.875	8.776	22.113	74.693	107.494	73.103	2.35889	up	2.50468e-13	8.06636e-12	LOC104891696	PREDICTED: 1,4-alpha-glucan-branching enzyme 3, chloroplastic/amyloplastic
gene9489	2.976	3.27	2.239	9.845	10.722	6.274	1.6611	up	0.000965074	0.00502271	LOC104891702	PREDICTED: condensin complex subunit 2
gene9492	30677.2	42507.9	33799.1	12619.5	10652.2	12748.1	-1.57054	down	4.71993e-11	1.07646e-09	LOC104891705	PREDICTED: GDP-L-galactose phosphorylase 1
gene9495	0	1.044	0.625	2.961	0.749	2.848	1.97234	up	0.000228969	0.00145245	LOC104891708	PREDICTED: uncharacterized protein LOC104891708 isoform X1
gene9496	0	0	0	23.324	0	8.052	13.3525	up	0.00973235	0.0350397	LOC104891921	PREDICTED: uncharacterized protein LOC104891921
gene9507	27.126	12.774	17.859	129.426	96.202	109.91	2.5383	up	1.07881e-08	1.6862e-07	LOC109134805	PREDICTED: uncharacterized protein LOC109134805
gene9516	18.913	5.256	16.797	50.061	46.811	30.886	1.64084	up	2.30972e-06	2.3751e-05	LOC104891722	PREDICTED: uncharacterized protein LOC104891722
gene9517	0.536	2.27	4.231	12.879	13.567	12.068	2.45185	up	9.73963e-06	8.76915e-05	LOC104891934	hypothetical protein BVRB_4g088870
gene9524	2.518	0	1.421	19.467	17.864	7.467	3.50653	up	1.00872e-08	1.5851e-07	LOC104891725	PREDICTED: denticleless protein homolog
gene9528	15.825	20.866	17.861	64.03	76.97	65.059	1.9173	up	1.94436e-06	2.03268e-05	LOC104891728	PREDICTED: glucan endo-1,3-beta-glucosidase 13
gene9538	262.949	223.89	287.288	729.965	865.725	761.739	1.60657	up	2.41651e-07	3.00508e-06	LOC104891737	PREDICTED: dihydroxy-acid dehydratase, chloroplastic
gene9542	12110.8	9436	13079	25317	27258.8	27415.3	1.20799	up	0.000150289	0.00100597	LOC104891742	PREDICTED: chloroplast stem-loop binding protein of 41 kDa a, chloroplastic
gene9543	86.955	116.635	85.461	16.782	23.265	31.284	-2.01868	down	2.88891e-13	9.13806e-12	LOC104891743	PREDICTED: mitochondrial pyruvate carrier 4
gene9549	395.522	271.486	384.635	993.687	1133.53	914.422	1.5322	up	7.7169e-07	8.69276e-06	LOC104891748	PREDICTED: trigger factor-like protein TIG, Chloroplastic
gene9559	59308	54294.4	41699.4	13069.4	10229	18882.6	-1.88041	down	3.79417e-14	1.35785e-12	LOC104891758	PREDICTED: protein GOS9
gene9560	4299.77	1574.24	1774.88	642.636	425.468	275.307	-2.50935	down	1.00367e-20	8.24698e-19	LOC104891759	PREDICTED: protein GOS9
gene9561	40069	19214.8	18710.6	7304.15	3957.32	8432.27	-1.98563	down	5.58763e-15	2.19805e-13	LOC104891760	PREDICTED: protein GOS9
gene9562	182.272	37.992	26.98	13.687	21.195	17.718	-2.23274	down	1.42172e-07	1.85319e-06	LOC104891761	PREDICTED: uncharacterized protein LOC104891761
gene9573	1381.08	202.763	446.672	7.088	8.624	11.011	-6.24746	down	6.20825e-72	3.63886e-68	LOC104891771	PREDICTED: uncharacterized protein LOC104891771
gene9574	558.522	45.665	95.024	6.026	7.617	8.915	-4.95383	down	8.79114e-43	5.52084e-40	LOC104891941	PREDICTED: jacalin-related lectin 3-like
gene9575	1025.2	131.096	176.539	22.273	20.941	27.872	-4.22873	down	5.4699e-43	3.84731e-40	LOC104891772	PREDICTED: uncharacterized protein LOC104891772
gene9623	8.885	4.882	7.8	37.308	57.523	33.369	2.57133	up	4.07005e-11	9.36062e-10	LOC104891803	PREDICTED: pirin-like protein
gene9631	1.371	7.101	2.063	38.196	44.911	36.305	3.50231	up	2.51525e-16	1.17316e-14	LOC104891810	PREDICTED: kinesin-like protein KIN-12F
gene9633	87.088	27.809	51.839	134.563	154.733	134.404	1.34546	up	4.88003e-05	0.000370192	LOC104891812	PREDICTED: protein TORNADO 1
gene9636	21.908	12.573	16.227	48.606	49.948	52.773	1.57733	up	4.37877e-05	0.000335496	LOC104891815	PREDICTED: probable ubiquitin-like-specific protease 2A isoform X2
gene9643	93.37	36.641	62.449	291.062	406.48	219.407	2.25227	up	3.96922e-11	9.17145e-10	LOC104891823	PREDICTED: uncharacterized protein LOC104891823
gene9655	786.914	794.354	972.422	2040.22	2236.07	1984.47	1.29375	up	5.28282e-05	0.000399025	LOC104891834	PREDICTED: 30S ribosomal protein S10, chloroplastic
gene9658	443.141	291.864	272.813	91.081	65.942	94.325	-2.00346	down	9.29998e-14	3.15088e-12	LOC104891837	PREDICTED: zinc transporter 11
gene9669	62.081	23.509	24.56	8.062	7.782	4.554	-2.4328	down	8.76952e-12	2.24056e-10	LOC104891848	_
gene9670	204.563	111.658	68.215	21.296	23.555	11.027	-2.78232	down	1.14929e-09	2.10732e-08	LOC109133537	PREDICTED: receptor like protein 30-like
gene9673	343.259	213.919	260.098	78.062	29.342	126.63	-1.80409	down	4.64855e-12	1.22e-10	LOC104891847	PREDICTED: leucine-rich repeat receptor-like serine/threonine-protein kinase BAM1
gene9678	28.79	11.006	13.38	51.586	54.914	39.365	1.45573	up	2.77217e-05	0.000223297	LOC104891854	PREDICTED: glutaminyl-peptide cyclotransferase isoform X2
gene9682	11.602	6.146	10.639	2.491	1.47	3.44	-1.93901	down	0.000273742	0.00169727	LOC104891970	PREDICTED: receptor-like protein 12
gene9687	9.483	20.095	0	86.872	105.698	39.36	2.97097	up	6.75782e-06	6.31401e-05	LOC104891858	PREDICTED: proline-rich receptor-like protein kinase PERK8
gene9690	1777.41	950.41	1254.45	263.683	109.801	512.239	-2.16866	down	7.46681e-17	3.77289e-15	LOC104891862	PREDICTED: receptor like protein 30-like
gene9691	23.62	2.472	2.962	2.004	0.886	2.075	-2.54815	down	3.49316e-05	0.00027495	LOC109134750	PREDICTED: F-box protein SKIP23-like
gene9692	2488.56	2608	3068.28	9357.78	10151.1	7983.39	1.75153	up	1.29986e-08	2.01204e-07	LOC104891863	PREDICTED: fasciclin-like arabinogalactan protein 1
gene9698	12.451	5.33	3.833	25.491	35.555	22.819	1.95595	up	4.06253e-07	4.83326e-06	LOC104891869	PREDICTED: uncharacterized protein LOC104891869
gene9703	101.584	4.556	9.1	4.616	4.085	8.605	-2.73508	down	3.83735e-12	1.02236e-10	LOC104891975	PREDICTED: receptor-like protein 12
gene9722	13.739	19.41	13.874	57.135	52.023	28.299	1.54748	up	0.000108273	0.000754308	LOC104891891	PREDICTED: E3 ubiquitin-protein ligase At4g11680
gene9728	31.486	19.875	16.634	56.767	52.269	50.845	1.23346	up	0.00142558	0.00702364	LOC104891982	PREDICTED: coiled-coil domain-containing protein 22 homolog
gene9740	336.063	92.745	129.718	28.113	28.378	50.896	-2.37877	down	9.90279e-19	6.42549e-17	LOC104891995	PREDICTED: disease resistance protein RPM1 isoform X1
gene9746	17.511	12.369	22.399	48.793	58.849	55.722	1.64373	up	1.37108e-06	1.46917e-05	LOC104892000	PREDICTED: kinesin-like protein KIN-14F
gene9750	0	0	0	1.867	1.652	0.483	10.3826	up	0.00973235	0.0350397	LOC104892006	PREDICTED: subtilisin-like protease SBT5.4
gene10542	70.375	107.778	145.844	12.867	15.581	25.949	-2.57432	down	3.86918e-20	2.94527e-18	LOC104892039	PREDICTED: protein NRT1/ PTR FAMILY 6.3
gene10546	21.092	29.798	69.037	282.593	162.432	200.108	2.42741	up	9.98132e-11	2.15088e-09	LOC104892044	PREDICTED: uncharacterized protein LOC104892044
gene10549	8.34	3.928	3.452	13.689	12.959	11.869	1.29273	up	0.0022096	0.0102112	LOC104892046	PREDICTED: probable inorganic phosphate transporter 1-4
gene10555	1.876	0	0	4.297	13.307	11.124	3.93457	up	0.00302201	0.0132417	LOC104892053	PREDICTED: protein INAPERTURATE POLLEN1
gene10558	9.43	7.837	3.131	52.09	62.394	23.683	2.75973	up	5.9102e-12	1.5442e-10	BIN44	PREDICTED: acid beta-fructofuranosidase isoform X1
gene10559	458.006	310.996	453.937	1193.51	1297.14	1012.08	1.51813	up	1.01658e-06	1.11933e-05	LOC104892058	PREDICTED: monocopper oxidase-like protein SKU5
gene10560	48.1	40.498	25.774	95.697	86.649	114.662	1.37674	up	6.18684e-05	0.000460972	LOC104892059	PREDICTED: axial regulator YABBY 1 isoform X1
gene10563	4.684	1.557	2.488	12.621	11.726	7.842	1.88232	up	2.53545e-05	0.000206788	LOC104892061	PREDICTED: NAC domain-containing protein 7 isoform X2
gene10575	447.391	239.597	404.417	1010.23	1244.77	1003.24	1.57791	up	2.90659e-07	3.54927e-06	LOC104892071	PREDICTED: uncharacterized protein LOC104892071
gene10587	200.057	82.247	136.195	305.454	398.999	343.95	1.32489	up	5.05895e-05	0.000382938	LOC104892083	PREDICTED: protein ODORANT1
gene10593	1067.19	1752.45	1568.97	727.992	575.872	774.708	-1.07817	down	1.50479e-06	1.59977e-05	LOC104892088	PREDICTED: primary amine oxidase
gene10606	1261.8	1669.17	1474.25	639.43	592.941	688.726	-1.19728	down	1.62697e-07	2.10358e-06	LOC104892100	PREDICTED: digalactosyldiacylglycerol synthase 1, chloroplastic
gene10623	277.19	219.1	268.44	682.547	700.724	613.525	1.38466	up	1.11106e-05	9.87208e-05	LOC104892133	PREDICTED: probable inactive ATP-dependent zinc metalloprotease FTSHI 1, chloroplastic
gene10629	14.259	1.185	8.52	38.419	43.345	28.846	2.2064	up	4.65286e-07	5.44713e-06	LOC104892138	PREDICTED: phosphatidylinositol 4-kinase gamma 4
gene10630	150743	128459	101102	28571.4	19012.4	44041.7	-2.05334	down	4.35799e-16	1.99041e-14	LOC104892139	PREDICTED: mannose/glucose-specific lectin
gene10633	23.216	22.12	29.25	80.374	81.516	65.949	1.611	up	4.93953e-06	4.76711e-05	LOC104892142	PREDICTED: GDSL esterase/lipase At4g10955
gene10649	190.141	254.059	380.084	1744.95	1981.64	1015.62	2.52434	up	1.25437e-16	6.21318e-15	LOC104892160	PREDICTED: endoglucanase 6
gene10653	11.043	2.08	7.201	25.573	25.364	20.372	1.81075	up	6.28255e-07	7.20628e-06	LOC104892163	PREDICTED: DNA primase small subunit
gene10656	2.692	1.902	2.279	5.01	20.46	7.583	2.26527	up	3.53636e-06	3.5112e-05	LOC104892171	PREDICTED: KAT8 regulatory NSL complex subunit 3
gene10657	88368	60148.4	47357.9	20338	15744.2	28477.7	-1.60122	down	5.20963e-11	1.17897e-09	LOC104892170	_
gene10659	50738.1	58830.9	45701.6	9173.52	5703.48	15864.2	-2.33654	down	1.08496e-19	7.78689e-18	LOC104892168	_
gene10660	77092.6	85767.9	68143.8	20754.9	14946.1	25913.5	-1.90658	down	1.54774e-14	5.82771e-13	LOC104892172	PREDICTED: histidine-rich glycoprotein
gene10662	339.892	643.762	417.348	141.146	90.834	146.173	-1.88941	down	4.1795e-11	9.58178e-10	LOC104892173	PREDICTED: glycine-rich cell wall structural protein 1.8
gene10664	18780.1	42018.2	23594.9	7907.08	4463.84	8574.02	-2.01052	down	4.89247e-16	2.22298e-14	LOC104892176	PREDICTED: uncharacterized protein LOC104892176
gene10670	145.991	125.422	184.815	375.023	421.809	357.965	1.33981	up	0.000101394	0.000711173	LOC104892182	PREDICTED: hydroquinone glucosyltransferase
gene10673	8.892	3.489	3.903	45.819	66.072	50.966	3.32184	up	3.23845e-17	1.7256e-15	LOC104892184	PREDICTED: high mobility group B protein 13
gene10684	29.993	21.186	10.833	43.276	61.392	43.394	1.25554	up	0.0011754	0.00598214	LOC104892191	PREDICTED: CAP-Gly domain-containing linker protein 1 isoform X1
gene10698	17.919	13.684	14.212	66.551	74.593	38.481	1.97103	up	3.78238e-08	5.40287e-07	LOC104892204	PREDICTED: laccase-4-like
gene10704	109.604	50.051	91.218	215.524	180.616	224.513	1.30682	up	0.00012424	0.000854041	LOC104892210	PREDICTED: uncharacterized protein LOC104892210 isoform X1
gene10709	68.382	43.359	39.198	6.474	2.455	4.47	-3.49347	down	3.11722e-26	4.31599e-24	LOC104892214	PREDICTED: uncharacterized protein LOC104892214 isoform X1
gene10711	83.73	65.717	119.004	227.275	213.681	216.982	1.29328	up	0.00102902	0.00530002	LOC104892217	PREDICTED: disease resistance response protein 206
gene10718	2.08	0.735	1.174	9.826	9.749	4.009	2.56281	up	5.33535e-07	6.19662e-06	LOC104892224	PREDICTED: uncharacterized protein LOC104892224 isoform X1
gene10734	100.412	55.593	55.134	20.2	11	16.092	-2.15845	down	1.02562e-09	1.90439e-08	LOC104892239	PREDICTED: WRKY transcription factor 22
gene10739	1353.01	355.326	688.575	45.787	27.446	200.378	-3.13096	down	4.90121e-27	7.12256e-25	LOC104892245	PREDICTED: heavy metal-associated isoprenylated plant protein 39
gene10741	618.968	644.603	639.238	231.13	209.48	235.01	-1.49384	down	1.47152e-09	2.66205e-08	LOC104892247	PREDICTED: uncharacterized protein LOC104892247
gene10756	950.23	365.547	372.602	153.259	81.369	158.717	-2.10176	down	5.10201e-14	1.78717e-12	LOC104892674	PREDICTED: basic 7S globulin 2
gene10757	63.887	27.399	27.298	17.506	10.404	16.235	-1.42553	down	8.54319e-08	1.15556e-06	LOC104892256	PREDICTED: pentatricopeptide repeat-containing protein At2g04860
gene10767	0	0	1.977	12.032	8.873	4.154	3.66193	up	0.00520935	0.0208706	LOC104892264	PREDICTED: E3 ubiquitin-protein ligase RHA1B
gene10770	4.645	3.281	0	10.639	32.95	11.018	2.78395	up	0.00129528	0.0064908	LOC104892267	PREDICTED: glutathione S-transferase T3-like
gene10775	36.59	13.369	39.874	116.31	147.028	81.548	1.94077	up	9.45523e-09	1.4992e-07	LOC104892271	PREDICTED: uncharacterized protein LOC104892271
gene10776	141.733	131.583	145.842	50.166	54.836	46.714	-1.4661	down	3.99274e-09	6.70568e-08	LOC104892272	PREDICTED: probable E3 ubiquitin-protein ligase RHB1A
gene10784	223.232	229.63	193.69	83.878	104.618	100.93	-1.15956	down	1.36363e-06	1.46208e-05	LOC104892279	PREDICTED: potassium/sodium hyperpolarization-activated cyclic nucleotide-gated channel 4
gene10801	14.166	20.013	7.994	94.625	71.77	95.195	2.63283	up	8.68779e-08	1.17152e-06	LOC104892295	PREDICTED: protein LURP-one-related 11-like
gene10802	390.176	120.013	260.324	969.39	1029.45	795.402	1.85856	up	6.82939e-10	1.30106e-08	LOC104892296	PREDICTED: myosin-9
gene10807	62.123	86.061	83.731	266.6	311.692	195.985	1.73924	up	9.04928e-08	1.2184e-06	LOC104892300	PREDICTED: L-ascorbate oxidase homolog
gene10810	318.726	255.304	358.963	884.094	947.779	881.958	1.54039	up	7.03367e-07	8e-06	LOC104892303	PREDICTED: uncharacterized protein LOC104892303
gene10815	58.262	68.591	66.403	148.478	162.64	180.862	1.34807	up	7.0059e-05	0.00051631	LOC104892308	PREDICTED: stress-response A/B barrel domain-containing protein UP3 isoform X2
gene10818	2281.79	590.297	1147.21	40.721	48.044	91.372	-4.47975	down	1.15604e-41	6.35245e-39	LOC104892311	PREDICTED: thaumatin-like protein 1
gene10819	5142.27	1556.44	2235.57	140.923	38.597	489.948	-3.73826	down	3.60862e-36	1.29498e-33	LOC104892312	PREDICTED: thaumatin-like protein 1
gene10822	0	0	81.158	0	0	0	-14.7235	down	5.83319e-08	8.09557e-07	LOC104892315	PREDICTED: protein P21-like
gene10826	2732.71	1995.57	5040.37	52.881	16.515	125.636	-5.64635	down	1.59025e-62	3.9947e-59	LOC104892319	PREDICTED: protein P21
gene10827	37.785	0	10.662	7.212	0	0	-2.74743	down	0.00688941	0.0264102	LOC104892320	PREDICTED: alpha-amylase/trypsin inhibitor
gene10844	39.498	10.463	24.147	81.98	122.571	91.731	1.99923	up	1.64903e-08	2.4954e-07	LOC104892338	PREDICTED: scarecrow-like protein 28
gene10905	43.143	42.795	45.586	144.007	133.01	145.871	1.68493	up	1.24978e-06	1.35155e-05	LOC104892392	PREDICTED: nudix hydrolase 14, chloroplastic
gene10906	116.414	119.032	95.822	469.894	473.802	445.443	2.06811	up	4.63514e-11	1.0585e-09	LOC104892393	PREDICTED: geraniol 8-hydroxylase-like
gene10908	0	0	0	4.209	13.034	4.359	12.8141	up	0.00276552	0.0122934	LOC104892698	PREDICTED: putative nuclease HARBI1
gene10915	668.781	561.57	596.775	331.504	245.617	327.673	-1.01391	down	8.50209e-06	7.77031e-05	LOC104892399	PREDICTED: probable aminotransferase ACS10
gene10916	42.958	14.649	45.141	154.361	177.868	153.711	2.24163	up	1.46141e-11	3.6502e-10	LOC104892400	PREDICTED: probable LRR receptor-like serine/threonine-protein kinase At1g12460
gene10943	487.258	390.82	358.355	91.796	77.246	82.949	-2.29473	down	1.34851e-17	7.48017e-16	LOC104892424	PREDICTED: uncharacterized protein LOC104892424
gene10950	92.452	95.96	144.809	314.008	321.832	272.237	1.44633	up	9.13745e-06	8.30351e-05	LOC104892432	PREDICTED: probable leucine-rich repeat receptor-like protein kinase At5g63930 isoform X1
gene10952	0.586	7.454	0	12.755	13.069	15.991	2.37832	up	1.99578e-05	0.0001664	LOC104892435	PREDICTED: dolichyl-diphosphooligosaccharide--protein glycosyltransferase subunit STT3A-like
gene10960	41.764	59.002	61.103	29.226	17.241	30.267	-1.07686	down	9.37872e-05	0.000664178	LOC104892441	PREDICTED: 7-deoxyloganetic acid glucosyltransferase-like
gene10979	80.288	87.548	60.705	7.141	13.033	6.009	-3.1256	down	1.12577e-23	1.23722e-21	LOC104892454	PREDICTED: long-chain-alcohol oxidase FAO4A
gene10982	103.336	29.637	15.785	11.566	12.597	6.45	-2.28064	down	2.45407e-11	5.89512e-10	LOC104892458	PREDICTED: abscisic acid 8'-hydroxylase 1-like
gene10985	8860.64	9023.03	6268.73	2505.22	2097.71	2883.74	-1.68977	down	4.06549e-12	1.075e-10	LOC104892460	PREDICTED: glycine-rich protein A3
gene10999	616.143	509.492	522.822	272.156	226.621	288.65	-1.0659	down	3.66192e-06	3.61748e-05	LOC104892475	PREDICTED: metacaspase-1
gene11028	2.098	0.741	0.592	6.607	6.909	9.019	2.7144	up	3.24158e-07	3.91483e-06	LOC104892504	PREDICTED: transcription factor TGA4
gene11048	384.604	363.516	308.856	72.494	58.63	76.691	-2.34655	down	3.38644e-18	2.08207e-16	LOC104892526	PREDICTED: pyruvate decarboxylase 2
gene11050	62.688	10.67	24.721	9.514	19.133	10.748	-1.31587	down	4.27028e-05	0.000327723	LOC104892528	PREDICTED: receptor-like protein 12
gene11052	10093.9	11669.2	9389.36	4610.85	4930.42	5809.95	-1.02099	down	4.23296e-06	4.12597e-05	LOC104892530	PREDICTED: uncharacterized protein LOC104892530
gene11064	2.101	0	0	18.042	21.287	11.211	4.5863	up	3.37383e-08	4.85081e-07	LOC104892540	PREDICTED: gamma-interferon-inducible lysosomal thiol reductase isoform X1
gene11066	107.728	154.372	176.433	420.431	471.03	386.926	1.54356	up	1.10435e-06	1.20915e-05	LOC104892542	PREDICTED: protein TIC 56, chloroplastic
gene11067	47.702	54.431	67.299	138.663	181.261	158.832	1.49857	up	1.69047e-05	0.00014291	LOC104892543	PREDICTED: protein no-on-transient A
gene11068	28.581	20.801	30.304	13.885	7.021	14.38	-1.17516	down	0.000519768	0.00294921	LOC104892729	PREDICTED: uncharacterized protein LOC104892729
gene11070	103.814	81.051	135.671	400.438	606.251	498.936	2.23179	up	6.26699e-11	1.39669e-09	LOC104892545	PREDICTED: uncharacterized protein LOC104892545 isoform X1
gene11071	0	1.586	1.267	15.428	23.891	27.96	4.55815	up	3.21428e-09	5.5034e-08	LOC104892546	PREDICTED: probable inorganic phosphate transporter 1-4
gene11072	216.24	1008.96	410.001	169.588	183.231	160.992	-1.67016	down	3.62271e-12	9.69584e-11	LOC104892547	PREDICTED: ferritin, chloroplastic
gene11077	28.478	62.178	23.376	11.859	15.74	15.351	-1.40865	down	0.00224354	0.0103192	LOC104892551	PREDICTED: abscisic acid receptor PYL4
gene11084	12.851	35.82	27.441	64.83	63.701	61.372	1.31903	up	0.000230007	0.00145745	LOC104892558	PREDICTED: protein DETOXIFICATION 44, chloroplastic
gene11091	20.968	2.279	22.755	57.256	102.964	66.947	2.30391	up	5.57018e-10	1.07279e-08	LOC104892563	PREDICTED: probably inactive leucine-rich repeat receptor-like protein kinase IMK2
gene11100	15.627	7.948	8.466	53.686	82.976	55.598	2.58495	up	7.23893e-12	1.87466e-10	LOC104892572	PREDICTED: patellin-6
gene11111	21.789	19.442	15.964	45.963	51.13	50.774	1.37029	up	0.000142336	0.000959423	LOC104892581	PREDICTED: methyltransferase-like protein 17, mitochondrial
gene11118	1.413	1.997	0.957	6.798	6.015	4.023	1.9461	up	0.000579448	0.00324698	LOC104892589	PREDICTED: pentatricopeptide repeat-containing protein At1g26460, mitochondrial isoform X2
gene11126	77.373	65.585	63.375	30.378	30.913	29.362	-1.18652	down	3.28446e-06	3.27961e-05	LOC104892597	PREDICTED: oligopeptide transporter 7 isoform X1
gene11129	1.705	0	7.699	37.106	76.037	10.112	3.7118	up	7.12541e-09	1.15069e-07	LOC104892599	PREDICTED: mavicyanin
gene11133	298.847	361.089	357.269	760.984	946.316	874.359	1.34369	up	5.14658e-05	0.000389404	LOC104892604	PREDICTED: uncharacterized protein LOC104892604
gene11150	1444.09	2243.7	2978.9	9952.02	11016.2	10279.3	2.2287	up	3.21308e-13	1.00711e-11	LOC104892619	PREDICTED: uncharacterized protein LOC104892619
gene11153	116.893	350.625	337.48	118.823	87.548	127.073	-1.27153	down	5.88091e-08	8.15536e-07	LOC104892621	PREDICTED: methionine gamma-lyase
gene11155	155.077	366.611	232.2	69.605	63.961	34.194	-2.16793	down	6.00025e-16	2.68469e-14	LOC104892623	PREDICTED: cytochrome P450 78A3
gene11166	48.434	45.617	65.008	141.907	165.363	117.465	1.41698	up	1.99057e-05	0.000166044	LOC104892627	PREDICTED: probable lysophospholipase BODYGUARD 3
gene11176	5.186	1.221	0.975	11.876	9.633	16.399	2.35995	up	0.000273742	0.00169727	LOC104892635	PREDICTED: protein IQ-DOMAIN 1
gene11177	2.154	9.127	2.431	19.729	32.733	38.309	2.72652	up	0.000166179	0.00109936	LOC104892636	PREDICTED: uncharacterized protein At3g28850
gene11178	0	1.476	0	4.787	7.412	3.718	3.42815	up	0.011249	0.0394816	LOC104892637	PREDICTED: NAC domain-containing protein 12
gene11188	4.353	1.118	5.807	10.877	18.849	8.918	1.77646	up	0.000157277	0.00104677	LOC104892648	PREDICTED: beta-1,6-galactosyltransferase GALT31A
gene11189	1435.22	1937.23	1903.34	4498.61	4959.94	4456.14	1.39915	up	1.12963e-05	9.99673e-05	LOC104892650	PREDICTED: 50S ribosomal protein L11, chloroplastic
gene11205	29.638	30.905	37.832	88.485	81.158	70.296	1.28628	up	0.000191458	0.00124366	LOC104892760	PREDICTED: uncharacterized protein LOC104892760 isoform X1
gene11207	7.861	1.481	2.958	12.303	6.638	15.538	1.48683	up	0.000495074	0.00282642	LOC104892762	PREDICTED: F-box protein At5g07610
gene11214	1.419e+06	1.1596e+06	1.03457e+06	379065	288495	590327	-1.52226	down	2.68415e-10	5.45012e-09	LOC104892771	PREDICTED: uncharacterized protein LOC104892771
gene11219	0	24.913	65.138	89.954	239.336	193.92	2.53854	up	1.85766e-14	6.93526e-13	LOC104892855	PREDICTED: uncharacterized protein LOC104892855
gene11236	17772.4	21446.6	33863.7	3800.61	3123.66	10836	-2.04088	down	6.96319e-16	3.08527e-14	LOC104892790	PREDICTED: uncharacterized protein LOC104892790
gene11245	1522.29	1890.21	2531.65	393.707	184.685	530.539	-2.4223	down	8.50958e-20	6.18316e-18	LOC104892795	PREDICTED: ethylene-responsive transcription factor 5
gene11246	1262.91	1704.58	1645.3	196.23	92.766	283.951	-3.00916	down	1.44036e-26	2.02618e-24	LOC104892796	PREDICTED: ethylene-responsive transcription factor 2
gene11249	300.715	325.265	408.347	24.213	4.761	64.08	-3.47444	down	1.92959e-24	2.27718e-22	LOC104892799	PREDICTED: 2-hydroxyisoflavanone dehydratase-like
gene11251	0	1.222	4.88	11.884	9.201	7.179	2.21106	up	8.03932e-05	0.000578884	LOC104892801	PREDICTED: histone-lysine N-methyltransferase, H3 lysine-9 specific SUVH6
gene11252	0	0	37.559	60.972	33.72	55.25	1.99709	up	0.0128428	0.0439526	LOC104892802	PREDICTED: AP2/ERF and B3 domain-containing transcription factor At1g50680
gene11254	47.078	52.749	56.8	135.707	110.214	117.438	1.21405	up	0.00213268	0.00990257	LOC104892803	PREDICTED: phospholipase A1-Ibeta2, chloroplastic
gene11262	14.96	27.475	69.227	429.984	473.71	317.564	3.45112	up	1.05916e-25	1.38987e-23	LOC104892812	PREDICTED: protein ECERIFERUM 26
gene11269	2006.28	1665.48	2076.16	5516.46	5899.31	5503.96	1.5576	up	4.76774e-07	5.57419e-06	LOC104892816	PREDICTED: 50S ribosomal protein L19, chloroplastic
gene11271	2576.37	2047.91	2301.38	851.625	899.54	1041.87	-1.31012	down	2.89306e-08	4.20906e-07	LOC104892818	PREDICTED: bax inhibitor 1
gene11272	9.677	1.823	3.277	12.928	20.265	20.274	1.85508	up	5.21266e-06	4.98962e-05	LOC104892819	PREDICTED: uncharacterized protein LOC104892819 isoform X2
gene11295	57.451	13.622	33.555	17.482	18.727	10.005	-1.17881	down	2.10962e-05	0.000174979	LOC104892838	PREDICTED: serine/threonine-protein kinase SAPK3
gene11304	29.288	21.906	3.889	1.973	13.966	2.043	-1.61489	down	0.00216081	0.0100147	LOC104892842	PREDICTED: FBD-associated F-box protein At5g60610-like
gene11317	4559.35	2919.54	3426.85	1182.08	1074.65	1248.14	-1.63765	down	3.05991e-11	7.21252e-10	LOC104892877	PREDICTED: M-phase inducer phosphatase
gene11325	17.598	8.978	11.587	24.631	38.142	35.363	1.36254	up	0.000566181	0.0031838	LOC104892884	PREDICTED: uncharacterized protein LOC104892884 isoform X1
gene11338	1502.22	1674.84	1711.93	573.875	506.579	854.777	-1.33703	down	1.66602e-08	2.51894e-07	LOC104892895	PREDICTED: probable purine permease 11
gene11339	3.765	2.659	2.39	0	0.238	0.837	-3.03193	down	1.62499e-06	1.71512e-05	LOC104892896	PREDICTED: probable purine permease 11 isoform X2
gene11346	29.027	28.143	30.834	89.942	84.202	82.346	1.54323	up	1.1272e-05	9.98017e-05	LOC104892907	PREDICTED: ubiquitin carboxyl-terminal hydrolase 19
gene11349	0	0	0	25.53	0	8.813	13.4829	up	0.00973235	0.0350397	LOC104892911	PREDICTED: uncharacterized protein LOC104892911
gene11372	22.275	24.476	8.38	5.668	2.508	2.935	-2.31056	down	0.00129528	0.0064908	LOC104892926	PREDICTED: AT-hook motif nuclear-localized protein 23
gene11373	171.813	274.39	231.86	72.711	71.91	70.872	-1.65376	down	1.08831e-07	1.44111e-06	LOC104892927	PREDICTED: uncharacterized protein LOC104892927
gene11380	0	0	0	12.524	1.583	1.853	12.3775	up	0.00973235	0.0350397	LOC104892931	PREDICTED: late embryogenesis abundant protein 18
gene11390	16.891	3.021	6.274	23.995	27.299	21.046	1.46589	up	3.42143e-05	0.00027015	LOC104892940	PREDICTED: DEMETER-like protein 3 isoform X1
gene11392	1619.83	2224.3	1726.1	193.207	95.173	263.399	-3.33557	down	8.45689e-34	2.36041e-31	LOC104892943	PREDICTED: protein NRT1/ PTR FAMILY 7.3
gene11416	45.683	33.614	47.264	106.806	108.977	92.552	1.28465	up	0.000470956	0.00270101	LOC104892961	PREDICTED: aluminum-activated malate transporter 12
gene11447	95.188	34.189	58.27	12.932	3.27	11.48	-2.76087	down	1.76744e-11	4.35887e-10	LOC104893003	PREDICTED: uncharacterized acetyltransferase At3g50280
gene11449	251.259	219.389	177.241	65.937	14.144	86.908	-1.95597	down	2.40159e-11	5.77695e-10	LOC104893005	PREDICTED: uncharacterized acetyltransferase At3g50280
gene11452	14.23	11.639	3.381	12.865	30.357	24.87	1.21896	up	0.0108038	0.0381934	LOC104893006	PREDICTED: uncharacterized protein LOC104893006
gene11457	112.028	117.029	142.469	54.205	54.36	60.814	-1.13319	down	6.50692e-06	6.10553e-05	LOC104893010	PREDICTED: uncharacterized protein LOC104893010
gene11461	3645.3	3537.82	4535.71	8455.42	9529.49	9309.89	1.2198	up	0.000143839	0.000967955	LOC104893012	PREDICTED: phosphoethanolamine N-methyltransferase
gene11471	418.957	170.633	224.716	88.604	88.922	88.403	-1.61452	down	6.61091e-10	1.26355e-08	LOC104893017	PREDICTED: uncharacterized protein LOC104893017
gene11473	200.46	180.447	192.214	767.885	790.934	637.45	1.93814	up	1.63391e-09	2.94673e-08	LOC104893019	PREDICTED: uncharacterized protein LOC104893019
gene11522	7.796	5.758	6.6	18.87	29.625	17.861	1.71901	up	1.51717e-06	1.60905e-05	LOC104893052	PREDICTED: DNA (cytosine-5)-methyltransferase CMT2 isoform X1
gene11523	30.947	23.542	31.998	66.911	79.383	71.861	1.33477	up	5.63212e-05	0.000422505	LOC104893053	PREDICTED: tryptophan--tRNA ligase, chloroplastic/mitochondrial
gene11529	3824.47	4696.79	4417.21	11381.6	11024.7	12373	1.42656	up	6.11074e-06	5.76455e-05	LOC104893058	PREDICTED: plastidal glycolate/glycerate translocator 1, chloroplastic
gene11538	32.18	15.319	24.477	48.866	74.076	60.977	1.35345	up	8.16516e-05	0.000586743	LOC104893064	PREDICTED: protein FIZZY-RELATED 3-like isoform X1
gene11545	755.523	993.955	756.519	224.65	217.72	297.739	-1.75957	down	9.51554e-13	2.77942e-11	LOC104893067	PREDICTED: uncharacterized protein LOC104893067
gene11558	3.536	0	2.582	5.955	6.955	4.44	1.50335	up	0.00140227	0.00692653	LOC104893076	PREDICTED: protein BREVIS RADIX isoform X1
gene11621	7.834	14.473	14.964	4.141	1.221	2.144	-2.31148	down	1.51609e-06	1.60887e-05	LOC104893118	PREDICTED: urea-proton symporter DUR3 isoform X1
gene11622	407.093	660.105	843.942	53.666	56.702	71.338	-3.39473	down	1.72128e-32	4.32385e-30	LOC104893119	PREDICTED: ubiquinol oxidase 2, mitochondrial-like
gene11630	122.02	84.68	79.732	377.512	505.416	378.264	2.13851	up	2.90633e-10	5.86739e-09	LOC104893124	PREDICTED: deoxyuridine 5'-triphosphate nucleotidohydrolase
gene11656	23.775	37.97	25.668	11.837	10.475	17.162	-1.14689	down	0.000903895	0.00475444	LOC104893147	PREDICTED: F-box/LRR-repeat protein At3g59200 isoform X1
gene11669	51.586	39.042	56.144	2.11	0	4.37	-4.5008	down	5.10213e-14	1.78717e-12	LOC104893154	PREDICTED: E3 ubiquitin-protein ligase PUB22
gene11670	10.598	7.486	0	0	0	0	-12.5577	down	0.00517031	0.0207662	LOC104893155	PREDICTED: E3 ubiquitin-protein ligase PUB23
gene11675	9.113	7.152	1.143	1.159	1.026	0	-2.99231	down	0.00257786	0.0116213	LOC104893158	PREDICTED: syntaxin-121
gene11698	2.277	0	0	23.463	11.534	2.7	4.04746	up	0.00175631	0.00837846	LOC104893172	PREDICTED: uncharacterized protein At3g28850-like
gene11709	3.068	1.667	2.93	6.217	10.045	5.878	1.52993	up	0.0013005	0.00651043	LOC104893178	PREDICTED: ankyrin-3
gene11729	1.764	0	0.664	3.366	4.17	5.578	2.43182	up	0.00846923	0.0313588	LOC104893193	PREDICTED: uncharacterized protein LOC104893193
gene11738	0	0	8.201	16.641	36.812	15.51	3.07149	up	9.82151e-06	8.83384e-05	LOC104893200	PREDICTED: putative F-box/FBD/LRR-repeat protein At1g78760
gene11739	8.245	6.131	9.796	30.314	25.945	26.762	1.78001	up	7.79187e-06	7.18093e-05	LOC104893201	PREDICTED: putative F-box/FBD/LRR-repeat protein At1g78760
gene11757	15.478	14.577	29.115	7.385	2.614	3.059	-2.17967	down	3.43763e-05	0.000271064	LOC104893214	PREDICTED: tetraspanin-7 isoform X1
gene11758	4.118	4.364	9.297	22.402	34.429	21.979	2.14802	up	4.74464e-05	0.000361011	LOC104893215	PREDICTED: uncharacterized protein LOC104893215
gene11762	23.81	35.239	38.391	81.796	87.315	102.19	1.47728	up	0.000126304	0.000866204	LOC104893218	PREDICTED: O-acyltransferase WSD1
gene11772	160.059	96.639	129.181	7.68	6.343	14.846	-3.74042	down	2.33185e-31	5.4671e-29	LOC104893226	PREDICTED: probable glycosyltransferase At5g11130
gene11797	1.452	0	0.41	2.079	3.035	1.399	1.80481	up	0.000384989	0.00227017	LOC104893380	PREDICTED: cationic amino acid transporter 4, vacuolar-like
gene11801	3.126	0	5.88	10.739	17.949	13.593	2.23067	up	0.000546459	0.00308572	LOC104893384	PREDICTED: pentatricopeptide repeat-containing protein At1g32415, mitochondrial
gene11826	32.35	17.628	35.469	99.493	142.361	136.468	2.14647	up	4.90323e-11	1.11537e-09	LOC104893399	PREDICTED: uncharacterized protein LOC104893399
gene11830	9488.96	7930.62	6721.8	3578.52	2127.08	4967.59	-1.17752	down	5.67081e-07	6.54731e-06	LOC104893402	PREDICTED: protein SRC1
gene11837	28.647	20.573	21.825	54.948	57.331	55.206	1.23719	up	0.000307805	0.00187672	LOC104893407	PREDICTED: nucleolar MIF4G domain-containing protein 1
gene11842	27.04	41.385	50.866	376.737	363.05	387.484	3.24024	up	1.10386e-18	7.10998e-17	LOC104893409	PREDICTED: 22.0 kDa heat shock protein
gene11843	5.636	0	8.481	103.256	79.948	62.378	4.12041	up	4.62038e-14	1.63142e-12	LOC104893411	PREDICTED: uncharacterized protein LOC104893411
gene11846	24.08	2.835	14.722	3.447	10.167	3.57	-1.27665	down	0.00499465	0.0202691	LOC104893412	PREDICTED: annexin D8
gene11855	18.305	10.775	18.508	149.787	190.894	54.722	3.05457	up	4.38596e-20	3.28182e-18	LOC104893418	PREDICTED: uncharacterized protein LOC104893418
gene11889	5031.78	5093.55	2997.02	1580.64	1358.67	2746.44	-1.2066	down	1.82309e-07	2.3146e-06	LOC109135010	PREDICTED: uncharacterized protein LOC109135010
gene11904	84.772	59.154	89.675	210.657	221.531	179.698	1.3892	up	1.11711e-05	9.90583e-05	LOC104893494	PREDICTED: uncharacterized protein LOC104893494 isoform X1
gene11905	867.633	334.613	589.416	1333.53	1773.34	1411.26	1.33442	up	1.76916e-05	0.000148846	LOC104893495	PREDICTED: nucleolar protein 56
gene11920	25.114	10.831	23.273	1374.36	1577.5	879.067	6.01544	up	1.92597e-68	8.46657e-65	LOC104893499	PREDICTED: beta-glucosidase 13
gene11924	0	0	0.05	0.152	1.118	0	4.5861	up	5.44609e-06	5.19046e-05	LOC104893501	PREDICTED: beta-glucosidase 13
gene11940	5.447	6.296	15.649	0	0	2.936	-3.22052	down	4.7288e-08	6.63617e-07	LOC104893512	PREDICTED: malate synthase, glyoxysomal
gene11958	13.578	8.765	9.946	3.81	5.194	5.545	-1.14996	down	9.63964e-06	8.68803e-05	LOC104893556	PREDICTED: DENN domain and WD repeat-containing protein SCD1 isoform X3
gene11977	3.864	2.426	2.423	16.225	8.266	7.129	1.85924	up	0.000393408	0.00231283	LOC104893568	PREDICTED: uncharacterized protein LOC104893568 isoform X1
gene11991	105.969	77.04	111.619	245.059	267.774	249.243	1.37103	up	1.36998e-05	0.000118903	LOC104893575	PREDICTED: CRM-domain containing factor CFM3, chloroplastic/mitochondrial
gene12003	286.574	39.434	68.26	19.178	7.071	16	-3.2221	down	1.72674e-25	2.24911e-23	LOC104893586	PREDICTED: protein SAR DEFICIENT 1
gene12014	127.21	79.811	78.911	31.887	32.682	42.526	-1.41676	down	1.13725e-08	1.77125e-07	LOC104893617	PREDICTED: probable serine/threonine-protein kinase NAK isoform X1
gene12031	16.444	1.452	54.521	8.239	0	1.219	-2.93632	down	4.70099e-09	7.81306e-08	LOC104893698	PREDICTED: LOW QUALITY PROTEIN: fructose-1,6-bisphosphatase, chloroplastic-like
gene12033	1.587	0.961	0.256	1.818	4.365	4.84	1.97381	up	0.00125801	0.0063438	LOC104893635	PREDICTED: probable auxin efflux carrier component 1c
gene12040	16.176	7.618	27.386	142.014	136.592	105.508	2.90781	up	4.56778e-10	8.93436e-09	LOC104893640	PREDICTED: thaumatin-like protein
gene12083	6.439	1.3	1.557	11.06	7.457	6.545	1.43053	up	0.0102925	0.0367329	LOC109135016	PREDICTED: uncharacterized protein LOC109135016
gene12085	118.304	66.812	73.077	31.605	32.804	33.615	-1.39722	down	1.37324e-08	2.10891e-07	LOC104893668	PREDICTED: oxysterol-binding protein-related protein 3B
gene12095	2.38	2.845	3.926	8.805	9.647	6.731	1.46015	up	0.0007347	0.00399597	LOC104893675	PREDICTED: auxin transporter-like protein 4
gene12102	5.651	0	2.551	3.883	13.743	13.404	1.91923	up	0.012158	0.042117	LOC104893678	PREDICTED: pentatricopeptide repeat-containing protein At3g09060
gene12113	5.541	0.602	3.849	15.131	12.525	14.153	2.06464	up	1.12143e-05	9.9391e-05	LOC104893686	PREDICTED: exonuclease 1
gene12247	207.284	121.16	165.188	31.093	40.934	45.159	-2.07461	down	5.05304e-15	1.99221e-13	LOC104893852	PREDICTED: hexose carrier protein HEX6 isoform X1
gene12257	8.504	2.773	2.953	13.109	17.897	5.043	1.34084	up	0.00269976	0.012098	LOC104893858	PREDICTED: uncharacterized protein LOC104893858
gene12271	13.716	17.531	32.435	72.548	76.77	54.219	1.67629	up	5.15849e-06	4.94855e-05	LOC104893891	PREDICTED: chloride channel protein CLC-b isoform X1
gene12273	1.599	4.518	0	14.648	12.962	9.481	2.59958	up	0.00557105	0.0221032	LOC104893892	PREDICTED: pathogenesis-related protein 5
gene12275	305.133	121.841	77.766	93.393	67.443	75.596	-1.09411	down	6.54134e-06	6.13455e-05	LOC104893894	PREDICTED: transcription factor bHLH137 isoform X1
gene12279	30.727	26.606	23.493	1.135	10.044	1.175	-2.70954	down	1.55352e-09	2.80752e-08	LOC104893898	PREDICTED: mitochondrial phosphate carrier protein 3, mitochondrial
gene12283	1671.74	1895.67	1929.32	6241.32	7207.81	6123.57	1.8322	up	2.54926e-09	4.44263e-08	LOC104893901	PREDICTED: acyl carrier protein 1, chloroplastic
gene12300	9.8	4.466	8.92	2.534	1.281	1.5	-2.12448	down	7.53129e-07	8.50001e-06	LOC104893922	PREDICTED: MADS-box protein CMB1
gene12302	1.331	2.149	3.863	1.524	1.06	0.902	-1.07415	down	0.00163005	0.00786602	LOC104893925	PREDICTED: truncated transcription factor CAULIFLOWER D isoform X2
gene12308	126.876	195.416	236.872	53.528	58.965	74.666	-1.57899	down	2.03238e-09	3.59893e-08	LOC104893930	PREDICTED: isoaspartyl peptidase/L-asparaginase 1
gene12312	65.022	33.628	51.11	140.94	122.362	102.585	1.28873	up	0.000151938	0.00101431	LOC104893934	PREDICTED: uncharacterized protein LOC104893934 isoform X2
gene12328	12.377	14.795	16.655	61.598	88.271	57.582	2.2428	up	2.76347e-10	5.60471e-09	LOC104893942	PREDICTED: WD repeat and HMG-box DNA-binding protein 1 isoform X1
gene12348	12.752	15.441	16.448	61.886	60.3	28.085	1.75106	up	5.14957e-06	4.94268e-05	LOC104893967	PREDICTED: UDP-glucose 6-dehydrogenase 1
gene12351	6.594	7.763	3.721	12.586	30.069	15.641	1.689	up	0.00359211	0.015372	LOC104893969	PREDICTED: uncharacterized protein LOC104893969
gene12355	623.595	171.357	226.617	120.847	127.766	121.088	-1.46635	down	6.98244e-09	1.13225e-07	LOC104893973	PREDICTED: SNAP25 homologous protein SNAP33 isoform X1
gene12360	130.951	50.19	91.384	15.611	12.139	23.515	-2.41027	down	1.1694e-16	5.85831e-15	LOC104893976	PREDICTED: disease resistance protein RGA2
gene12364	66.779	95.391	79.558	210.719	228.565	127.591	1.22964	up	0.000438112	0.00254334	LOC104893978	PREDICTED: heparanase-like protein 2
gene12365	7.845	2.091	6.348	12.543	13.349	14.043	1.29404	up	0.000463759	0.00266495	LOC104893980	PREDICTED: DNA annealing helicase and endonuclease ZRANB3 isoform X2
gene12366	1.524	0	0	5.235	10.036	9.035	3.99272	up	1.25334e-05	0.000109646	LOC104893981	PREDICTED: uncharacterized protein LOC104893981 isoform X1
gene12378	64.413	15.167	24.234	7.376	7.252	5.941	-2.33529	down	2.54568e-10	5.18192e-09	LOC104893992	PREDICTED: probable LRR receptor-like serine/threonine-protein kinase At1g74360
gene12379	13.098	22.617	6.57	1.111	2.458	1.726	-2.99673	down	1.41003e-10	2.98005e-09	LOC104893994	PREDICTED: uncharacterized protein At5g01610
gene12383	29.666	14.822	26.541	76.642	76.25	52.343	1.53076	up	6.46177e-06	6.07289e-05	LOC104893998	PREDICTED: probable serine/threonine-protein kinase At1g54610
gene12384	4.45	0	3.348	11.889	15.029	7.036	2.12198	up	0.0128428	0.0439526	LOC104893999	PREDICTED: pentatricopeptide repeat-containing protein At4g02750
gene12396	2709.89	1346.56	2022.41	611.999	367.618	528.935	-2.01063	down	4.42129e-15	1.75891e-13	LOC104894011	PREDICTED: basic endochitinase
gene12402	0.357	2.52	2.818	13.481	15.544	6.346	2.63416	up	1.84322e-07	2.33847e-06	LOC104894015	PREDICTED: pentatricopeptide repeat-containing protein At2g20540
gene12410	496.529	310.707	478.18	33.992	19.141	94.407	-3.12303	down	2.45619e-25	3.15253e-23	LOC104894023	PREDICTED: NAC domain-containing protein 100
gene12421	82.378	113.263	97.128	393.339	524.694	390.775	2.16041	up	1.13599e-11	2.87e-10	LOC104894031	PREDICTED: expansin-A10
gene12425	0	92.349	97.325	16.723	22.549	13.195	-1.85398	down	2.84024e-10	5.74715e-09	LOC104894036	PREDICTED: protein NRT1/ PTR FAMILY 2.8 isoform X1
gene12437	6.936	9.798	10.176	65.125	45.68	29.61	2.38335	up	5.83382e-09	9.56921e-08	LOC104894046	PREDICTED: cycloeucalenol cycloisomerase
gene12454	81.141	31.264	27.058	2.464	1.557	2.916	-4.32883	down	3.06935e-31	6.91943e-29	LOC104894057	PREDICTED: glutathione S-transferase U9
gene12456	331.492	228.836	131.8	8.627	7.634	6.701	-4.91354	down	2.74994e-32	6.69522e-30	LOC104894059	PREDICTED: glutathione S-transferase U9
gene12457	35.359	4.163	6.651	1.687	0	1.747	-3.74792	down	4.89479e-06	4.72912e-05	LOC104894061	PREDICTED: glutathione S-transferase U9
gene12459	15.655	8.507	4.078	0	1.22	0	-4.5294	down	2.52791e-05	0.000206364	LOC104894062	PREDICTED: glutathione S-transferase U9
gene12463	92.676	77.933	74.714	48.009	29.067	20.934	-1.32366	down	6.75146e-05	0.000499654	LOC104894066	PREDICTED: glutathione S-transferase U10
gene12472	2.002	7.918	6.326	12.837	19.473	9.021	1.34698	up	0.00391676	0.0165638	LOC104894098	PREDICTED: uncharacterized WD repeat-containing protein C25H1.08c-like
gene12474	20.171	5.937	20.869	104.907	153.297	101.666	2.93737	up	7.01418e-16	3.09893e-14	LOC104894100	PREDICTED: uncharacterized protein LOC104894100
gene12475	76.622	6.765	10.81	10.968	0	5.679	-2.5002	down	0.00203889	0.00952494	LOC104894370	PREDICTED: ABC transporter F family member 4
gene12485	47.467	54.372	30.407	104.304	122.195	126.276	1.4155	up	0.000174863	0.00114688	LOC104894106	PREDICTED: myb-like protein X
gene12492	13710.8	12912.8	13127.8	6299.75	5612.64	6755.12	-1.09047	down	1.46924e-06	1.56577e-05	LOC104894113	PREDICTED: homeobox-leucine zipper protein HAT5
gene12495	7.477	6.866	8.017	25.686	36.367	24.384	1.95059	up	4.01702e-07	4.78235e-06	LOC104894115	PREDICTED: LRR receptor-like serine/threonine-protein kinase FEI 2 isoform X2
gene12497	474.971	96.174	123.17	50.582	30.541	53	-2.37201	down	1.53197e-17	8.41819e-16	LOC104894117	PREDICTED: protein NRT1/ PTR FAMILY 2.9
gene12499	2264.71	817.239	1065.47	239.193	169.017	248.314	-2.65929	down	3.47487e-23	3.59424e-21	LOC104894118	PREDICTED: protein NRT1/ PTR FAMILY 2.9
gene12537	372.304	434.087	496.147	826.989	1222.67	1031.99	1.24238	up	0.000214314	0.00137086	LOC104894148	PREDICTED: histone H1
gene12539	45.256	16.944	22.02	5.127	6.482	5.689	-2.28336	down	5.67696e-15	2.22821e-13	LOC104894151	PREDICTED: uncharacterized protein LOC104894151
gene12552	63.306	38.564	42.609	101.093	122.411	114.336	1.22546	up	0.000396469	0.00233005	LOC104894162	PREDICTED: transcription factor bHLH79
gene12563	14.054	6.162	9.299	1.11	0.491	2.299	-2.91894	down	2.03089e-08	3.03925e-07	LOC104894174	PREDICTED: phospholipase D gamma 1 isoform X1
gene12572	743.134	281.834	343.609	159.153	141.789	159.216	-1.57247	down	6.89427e-10	1.312e-08	LOC104894182	PREDICTED: protein EDS1L
gene12573	75.687	39.394	30.573	10.948	14.531	19.369	-1.69936	down	2.1836e-09	3.8512e-08	LOC104894183	PREDICTED: ABC transporter C family member 3
gene12575	0.719	0.889	1.523	2.163	3.463	2.986	1.45885	up	0.00177534	0.00846004	LOC104894184	PREDICTED: pentatricopeptide repeat-containing protein At3g24000, mitochondrial
gene12578	11.744	10.37	9.941	0	1.488	1.741	-3.31019	down	0.000362814	0.00215531	LOC104894188	PREDICTED: uncharacterized protein LOC104894188
gene12579	11.482	1.908	2.287	17.016	11.635	12.816	1.40314	up	0.00860075	0.0317505	LOC104894189	PREDICTED: anaphase-promoting complex subunit 8
gene12581	7.742	18.23	14.564	51.718	33.996	33.666	1.55822	up	0.00110123	0.0056307	LOC104894191	PREDICTED: GDSL esterase/lipase At5g14450
gene12583	66.244	25.646	51.402	157.915	177.815	131.813	1.70612	up	5.92618e-08	8.21166e-07	LOC104894193	PREDICTED: alpha-L-arabinofuranosidase 1-like
gene12584	25.372	33.649	122.725	1351.29	1242.95	1049.41	4.32537	up	4.87735e-41	2.52245e-38	LOC104894195	PREDICTED: uncharacterized protein LOC104894195
gene12585	20.62	9.711	18.102	139.055	174.122	81.514	3.02658	up	1.13077e-11	2.86094e-10	LOC104894196	PREDICTED: uncharacterized protein LOC104894196
gene12587	771.981	1188.49	2146.62	6031.34	5631.18	5762.98	2.08501	up	8.77925e-12	2.24056e-10	LOC109133524	PREDICTED: uncharacterized protein LOC109133524
gene12589	44.749	76.298	233.373	1220.99	1160.17	843.597	3.18565	up	3.1519e-23	3.27947e-21	LOC104894198	PREDICTED: uncharacterized protein LOC104894198
gene12594	39.841	16.886	49.464	13.687	28.259	0	-1.33999	down	0.0116547	0.0406135	LOC104894204	PREDICTED: uncharacterized protein LOC104894204
gene12598	17.881	14.625	8.498	47.419	43.867	51.34	1.79833	up	1.96885e-05	0.000164311	LOC104894208	PREDICTED: putative DNA glycosylase At3g47830 isoform X2
gene12615	3.42	2.899	1.544	6.657	8.663	6.083	1.44431	up	0.00696294	0.0266398	LOC104894226	PREDICTED: protease Do-like 9 isoform X2
gene12616	1.903	0	0.358	17.795	23.78	11.659	4.55548	up	4.70313e-18	2.80338e-16	LOC104894225	PREDICTED: protease Do-like 9
gene12620	5.137	6.112	1.678	0.31	0.685	0.641	-2.97983	down	4.50674e-11	1.03051e-09	LOC104894229	PREDICTED: salicylate carboxymethyltransferase-like
gene12622	47.568	25.201	16.298	6.809	21.518	11.081	-1.17634	down	0.000312034	0.00189921	LOC104894232	PREDICTED: putative F-box protein At5g50220
gene12625	32.639	27.667	23.156	17.086	13.229	5.53	-1.21928	down	0.0004343	0.00252705	LOC104894235	PREDICTED: cytochrome P450 CYP72A219
gene12628	1.362	2.821	0.82	5.613	6.715	3.122	1.62616	up	7.43956e-05	0.000541238	LOC104894396	PREDICTED: probable LRR receptor-like serine/threonine-protein kinase At1g56140
gene12639	14.218	16.739	23.626	45.679	63.232	43.559	1.48195	up	3.96493e-05	0.000307812	LOC104894247	PREDICTED: probable alpha,alpha-trehalose-phosphate synthase
gene12660	48.464	20.355	39.916	161.992	152.634	111.841	1.97159	up	4.5908e-08	6.45798e-07	LOC104894261	PREDICTED: polygalacturonase 1 beta-like protein 3
gene12668	5.93	12.287	16.509	29.879	42.463	22.973	1.45661	up	0.000169541	0.00111781	LOC104894268	PREDICTED: serine/threonine-protein kinase HT1 isoform X2
gene12677	2.792	3.945	3.151	0	1.886	0	-2.38849	down	0.00203889	0.00952494	LOC104894276	PREDICTED: probable inactive poly
gene12680	31.389	50.067	43.427	110.152	130.303	60.04	1.26674	up	0.000929242	0.00486738	LOC104894280	PREDICTED: dof zinc finger protein DOF5.6
gene12694	1.281	1.81	0.723	18.335	12.979	9.874	3.43182	up	8.38376e-08	1.13662e-06	LOC104894294	PREDICTED: uncharacterized protein LOC104894294 isoform X2
gene12695	216.281	220.236	211.614	581.381	638.972	512.982	1.41919	up	1.0578e-05	9.44664e-05	LOC104894293	PREDICTED: anthranilate phosphoribosyltransferase, chloroplastic
gene12721	749.817	431.965	580.453	263.53	229.36	265.228	-1.21691	down	2.83259e-07	3.46854e-06	LOC104894411	PREDICTED: G-type lectin S-receptor-like serine/threonine-protein kinase At4g03230
gene12723	4.528	1.968	3.931	11.566	6.706	7.848	1.32458	up	0.00753134	0.0284431	LOC104894319	PREDICTED: uncharacterized protein LOC104894319
gene12730	0	10.056	0	85.585	119.008	67.53	4.75772	up	8.9824e-11	1.94515e-09	LOC104894326	PREDICTED: oleosin 18.2 kDa
gene12733	5.403	4.771	4.574	0	0	0	-12.2636	down	7.47954e-06	6.92212e-05	LOC104894329	PREDICTED: caffeoylshikimate esterase isoform X3
gene12746	9.293	4.741	6.701	15.963	15.433	18.675	1.27178	up	0.00151004	0.00735525	LOC104894341	PREDICTED: uncharacterized protein LOC104894341 isoform X2
gene12755	36.893	28.022	41.192	91.763	97.278	94.09	1.41592	up	2.68507e-05	0.000217778	LOC104894350	PREDICTED: C2 and GRAM domain-containing protein At5g50170
gene12777	0.737	1.042	0.832	12.666	11.208	9.62	3.6797	up	1.92402e-06	2.01381e-05	LOC104894662	PREDICTED: F-box protein SKIP23
gene12784	71.452	41.855	49.174	233.491	303.736	150.871	2.08232	up	3.90602e-09	6.59151e-08	LOC104894423	PREDICTED: uncharacterized protein At5g48480
gene12786	43.731	21.329	56.996	174.675	204.681	168.548	2.16635	up	1.49173e-11	3.71013e-10	LOC104894424	PREDICTED: uncharacterized protein LOC104894424
gene12788	20.607	5.93	22.397	71.229	77.336	35.299	1.90967	up	1.99433e-08	2.98728e-07	LOC104894425	PREDICTED: fimbrin-2
gene12792	254.485	157.686	151.173	15.338	20.358	39.71	-2.90122	down	1.47437e-16	7.18152e-15	LOC104894428	PREDICTED: transcription factor IBH1
gene12796	0	0	2.189	11.105	13.757	16.101	4.22411	up	0.000205502	0.00132413	LOC104894666	PREDICTED: putative nuclease HARBI1
gene12797	0	0	1.169	5.929	4.197	7.369	3.90015	up	0.00175631	0.00837846	LOC104894432	PREDICTED: glutathione S-transferase T2-like
gene12802	262.621	78.864	160.377	29.057	44.995	27.082	-2.31099	down	2.85941e-14	1.04099e-12	LOC104894435	PREDICTED: cationic amino acid transporter 5
gene12825	158.385	59.048	62.071	37.786	57.955	41.74	-1.02362	down	0.000627164	0.00348218	LOC104894670	PREDICTED: F-box protein SKIP23
gene12829	7.155	2.527	2.423	0	0	0	-11.9787	down	1.25987e-08	1.95358e-07	LOC104894447	PREDICTED: putative receptor-like protein kinase At4g00960
gene12840	16.752	10.457	15.83	38.367	41.056	32.803	1.38263	up	0.000191205	0.00124248	LOC104894459	PREDICTED: uncharacterized protein LOC104894459
gene12844	2.346	0	0	6.717	16.644	6.957	3.6902	up	0.000137243	0.000929511	LOC109135035	PREDICTED: CAP-Gly domain-containing linker protein 1-like
gene12845	353.062	244.484	325.243	797.987	809.456	734.79	1.34381	up	2.40405e-05	0.000197537	LOC104894464	PREDICTED: rhodanese-like domain-containing protein 4A, chloroplastic
gene12846	12.902	6.076	11.095	13.367	38.598	21.858	1.29552	up	0.00308163	0.0134727	LOC104894465	PREDICTED: TPR repeat-containing protein ZIP4 isoform X2
gene12849	513.317	228.279	327.906	61.678	59.539	157.752	-1.93875	down	2.81469e-13	8.94999e-12	LOC104894467	PREDICTED: probably inactive leucine-rich repeat receptor-like protein kinase At5g48380
gene12850	6.339	4.478	10.732	0.907	1.606	3.759	-1.78013	down	0.00284674	0.0125961	LOC104894469	PREDICTED: UDP-glycosyltransferase 74G1
gene12851	24.826	14.348	19.105	5.169	4.574	4.015	-2.08247	down	1.11347e-05	9.8885e-05	LOC104894470	PREDICTED: UDP-glycosyltransferase 74G1
gene12871	110.614	80.068	126.61	446.244	535.473	372.214	2.09326	up	1.11376e-11	2.82194e-10	LOC104894492	PREDICTED: CTP synthase isoform X1
gene12911	20.536	40.618	39.867	12.229	16.648	16.561	-1.15263	down	0.000237002	0.00149531	LOC104894509	PREDICTED: late embryogenesis abundant protein 31
gene12947	9.8	7.911	11.851	40.88	32.627	21.583	1.68545	up	7.55211e-05	0.000548972	LOC104894540	PREDICTED: protein DETOXIFICATION 55
gene12951	11.494	3.48	4.633	0	0	3.894	-2.33115	down	0.00157015	0.00760175	LOC104894544	PREDICTED: receptor-like protein 12
gene12957	41.036	53.61	60.26	169.27	166.773	95.76	1.47896	up	9.52164e-06	8.58922e-05	LOC104894549	PREDICTED: serine/threonine-protein kinase Nek2
gene12958	2.222	0	6.27	19.083	25.892	15.81	2.8391	up	4.5637e-06	4.42627e-05	LOC104894552	PREDICTED: uncharacterized protein LOC104894552 isoform X1
gene12978	1.539	0	0	3.525	8.579	1.826	3.17563	up	0.00421502	0.0175466	LOC104894569	PREDICTED: calcium-transporting ATPase 12, plasma membrane-type
gene12990	42.079	14.106	41.054	84.939	151.043	101.497	1.79516	up	1.48996e-07	1.9364e-06	LOC104894578	PREDICTED: probable histone H2A variant 3
gene13004	57.947	40.351	57.034	113.845	138.029	138.419	1.32919	up	4.55102e-05	0.000347633	LOC104894590	PREDICTED: protein OSB2, chloroplastic
gene13008	23.375	11.215	8.96	32.828	54.97	34.521	1.48984	up	6.05928e-05	0.000452618	LOC104894594	PREDICTED: F-box/LRR-repeat protein 17
gene13009	12.965	17.401	16.097	4.454	2.628	4.613	-1.98991	down	2.8646e-06	2.88991e-05	LOC104894595	PREDICTED: phospholipase A1-Igamma1, chloroplastic
gene13024	1.638	1.543	2.465	6.877	7.745	9.065	2.06821	up	0.00119673	0.00607133	LOC104894608	PREDICTED: uncharacterized protein LOC104894608
gene13030	21.897	10.312	23.067	1.672	5.917	5.194	-2.11217	down	0.000166179	0.00109936	LOC104894614	PREDICTED: cytochrome P450 94A2
gene13036	15.204	38198.3	32639.2	9715.24	3692.41	17946.8	-1.17615	down	1.27308e-07	1.66685e-06	LOC104894619	PREDICTED: glu S.griseus protease inhibitor
gene13047	141.076	41.522	53.076	20.194	23.825	41.826	-1.45695	down	0.00301802	0.0132417	LOC104894695	PREDICTED: transcriptional regulator TAC1
gene13051	45.915	30.354	51.159	118.977	116.613	104.366	1.41564	up	1.39674e-05	0.000120808	LOC104894635	PREDICTED: poly
gene13052	31.534	16.335	35.591	0	0	0	-14.7639	down	3.6835e-16	1.70002e-14	LOC104894696	PREDICTED: vacuolar amino acid transporter 1
gene13064	53.368	29.452	36.705	147.054	169.838	137.458	1.92646	up	1.36974e-08	2.10721e-07	LOC104894646	PREDICTED: CDT1-like protein a, chloroplastic
gene13070	36.592	26.771	30.975	0.748	0	3.875	-4.35005	down	4.00148e-19	2.67536e-17	LOC104894650	PREDICTED: protein DOWNY MILDEW RESISTANCE 6
gene13074	131.718	82.705	93.604	0	0	0	-16.6477	down	9.11122e-14	3.09887e-12	LOC104894654	PREDICTED: ethylene-responsive transcription factor ERF098
gene13075	1797.08	1315.87	1475.12	109.333	58.048	309.487	-3.26622	down	1.20901e-29	2.21451e-27	LOC104894655	PREDICTED: ethylene-responsive transcription factor 1B
gene13077	695.808	466.691	485.17	214.52	228.806	258.857	-1.2305	down	2.66582e-07	3.28953e-06	LOC104894658	PREDICTED: actin-depolymerizing factor
gene13080	52.841	22.299	17.815	7.858	13.908	9.766	-1.55963	down	2.44113e-06	2.49999e-05	LOC104894704	PREDICTED: myb-related protein Myb4
gene13101	0	0	0	2.424	2.757	2.151	11.2556	up	7.47954e-06	6.92212e-05	LOC104894725	PREDICTED: protein CUP-SHAPED COTYLEDON 3
gene13106	13.022	35.917	39.893	12.071	10.682	21.326	-1.01094	down	0.00051528	0.00292752	LOC104894730	PREDICTED: probable E3 ubiquitin-protein ligase XBOS34
gene13110	376.613	236.472	304.633	700.814	892.57	646.374	1.28722	up	6.70892e-05	0.000497342	LOC104894733	PREDICTED: rho-N domain-containing protein 1, chloroplastic
gene13119	0.44	0	0	4.535	3.121	10.959	5.39325	up	4.11608e-08	5.83686e-07	MYB12	transcription factor MYB12
gene13121	157.381	26.681	30.789	16.821	61.663	19.908	-1.1267	down	0.00060022	0.00334737	LOC104894846	PREDICTED: uncharacterized protein LOC104894846
gene13125	8.044	7.576	7.187	26.481	37.357	30.207	2.04373	up	4.71639e-08	6.6283e-07	LOC104894746	PREDICTED: BRCT domain-containing protein At4g02110 isoform X1
gene13146	87.534	45.381	66.619	148.057	181.871	133.807	1.21665	up	0.000231429	0.00146489	LOC104894762	PREDICTED: DNA replication licensing factor MCM7
gene13160	3.26	16.886	7.358	74.655	90.283	42.523	2.91499	up	2.56026e-11	6.13346e-10	LOC104894777	PREDICTED: uncharacterized protein LOC104894777
gene13166	1028.79	896.109	974.176	474.803	408.086	512.338	-1.05509	down	3.97984e-06	3.9074e-05	LOC104894782	PREDICTED: zinc transporter 6, chloroplastic
gene13176	16.298	62.498	28.907	639.904	778.576	596.426	4.22554	up	3.28431e-30	6.34629e-28	LOC104894855	PREDICTED: glycine-rich cell wall structural protein
gene13177	3.364	3.803	12.151	48.544	44.32	25.536	2.61546	up	8.53606e-10	1.60877e-08	LOC104894790	PREDICTED: LOW QUALITY PROTEIN: stachyose synthase-like
gene13180	77.493	45.616	39.359	26.622	13.087	29.102	-1.23941	down	9.43832e-05	0.000666787	LOC104894791	PREDICTED: probable WRKY transcription factor 23
gene13191	22.962	14.814	24.119	56.997	62.271	54.462	1.48891	up	3.80926e-06	3.7546e-05	LOC104894802	PREDICTED: uncharacterized protein LOC104894802
gene13205	15.5	14.077	33.738	129.314	98.722	149.676	2.57661	up	3.47913e-12	9.38299e-11	LOC104894814	PREDICTED: polygalacturonase At1g48100
gene13213	167.596	149.54	179.204	403.029	376.296	429.937	1.28472	up	9.55991e-05	0.000674835	LOC104894819	PREDICTED: nitrogen regulatory protein P-II homolog isoform X1
gene13214	12.738	8.998	15.276	66.554	66.153	74.589	2.48553	up	1.52384e-10	3.21284e-09	LOC104894820	PREDICTED: ADP-ribosylation factor 2-B
gene13218	0	0	0.699	13.477	33.894	14.692	6.46619	up	2.25766e-15	9.23227e-14	LOC104894824	PREDICTED: probable pectinesterase 53
gene13220	63.186	1.653	7.264	2.68	2.371	8.326	-2.43004	down	5.04155e-10	9.76329e-09	LOC104894825	PREDICTED: gibberellin 2-beta-dioxygenase 2
gene13236	36.504	32.818	46.444	88.163	100.88	92.878	1.28406	up	0.000334203	0.00201255	LOC104894841	PREDICTED: uncharacterized protein LOC104894841
gene13237	6.819	4.817	8.979	15.617	20.729	18.195	1.40352	up	0.00329244	0.0142702	LOC104894839	PREDICTED: uncharacterized protein LOC104894839 isoform X2
gene13239	14.583	8.483	8.714	23.575	28.684	24.415	1.27054	up	0.00876209	0.0322141	LOC104894843	PREDICTED: protein S-acyltransferase 18
gene13761	552.443	512.457	447.054	264.984	255.602	210.143	-1.049	down	1.10764e-05	9.8467e-05	LOC104894865	PREDICTED: ethylene-responsive transcription factor ERF010
gene13785	10.11	3.895	0	19.997	10.245	13.08	1.62895	up	0.00805425	0.0301076	LOC104894885	PREDICTED: microtubule-associated protein RP/EB family member 1C
gene13788	6548.41	6497.81	6070.27	1639.32	1430.51	1468.93	-2.07445	down	2.24223e-16	1.05421e-14	LOC104894888	PREDICTED: transcription factor MYB44
gene13792	14.026	6.833	6.551	31.569	21.074	25.237	1.50645	up	0.000278429	0.00172027	LOC104894891	PREDICTED: isoflavone 2'-hydroxylase-like isoform X1
gene13807	0	0	10.438	15.886	26.552	3.656	2.14241	up	0.00603438	0.0235954	LOC104894905	PREDICTED: peamaclein-like
gene13814	754.593	489.67	922.994	2017.62	2164.01	2008.13	1.51401	up	1.24201e-06	1.34549e-05	LOC104894913	PREDICTED: uncharacterized protein LOC104894913
gene13829	171.223	153.933	203.292	562.115	652.314	416.659	1.626	up	2.47135e-07	3.06895e-06	LOC104894927	PREDICTED: ribonuclease III domain-containing protein RNC1, chloroplastic
gene13846	32.357	19.875	25.405	198.154	215.257	173.512	2.91831	up	1.78683e-15	7.48087e-14	LOC104894943	PREDICTED: glucan endo-1,3-beta-glucosidase 13
gene13848	25.718	15.951	7.08	30.169	66.104	40.914	1.49264	up	0.000133225	0.000906626	LOC104894945	PREDICTED: BTB/POZ and TAZ domain-containing protein 4
gene13849	36.659	11.653	18.619	60.869	58.505	58.69	1.41161	up	0.000309421	0.00188526	LOC104894946	PREDICTED: cyclin-D5-1
gene13851	6.328	4.172	3.333	19.806	26.075	13.507	2.10182	up	1.52408e-06	1.6154e-05	LOC104894948	PREDICTED: uncharacterized protein LOC104894948
gene13856	1.675	5.207	3.782	1.918	1.698	0.795	-1.273	down	0.0105601	0.0374749	LOC104894953	PREDICTED: BTB/POZ domain-containing protein At3g49900
gene13862	0.769	0	0	6.163	8.18	4.559	4.61402	up	2.18176e-08	3.24569e-07	LOC104894959	PREDICTED: uncharacterized protein LOC104894959
gene13869	1.72	2.43	2.589	27.576	25.563	6.12	3.13586	up	2.69275e-09	4.66496e-08	LOC104894968	PREDICTED: putative glycosyltransferase 7
gene13873	0	5.478	5.835	0	0.655	0	-4.10413	down	0.000597412	0.00333379	LOC104895007	PREDICTED: uncharacterized protein LOC104895007
gene13874	183.293	30.211	86.198	17.491	6.191	14.491	-2.97281	down	6.20442e-11	1.3845e-09	LOC104894971	PREDICTED: uncharacterized protein LOC104894971
gene13884	417.629	432.816	289.011	22.69	23.167	45.189	-3.64556	down	8.91077e-30	1.66688e-27	LOC104894978	PREDICTED: phytosulfokines 3-like
gene13887	36.588	10.338	20.648	99.16	129.763	52.069	2.05594	up	8.01502e-08	1.09084e-06	LOC104894981	PREDICTED: probable leucine-rich repeat receptor-like protein kinase At1g35710
gene13890	3.388	3.191	5.099	21.339	29.181	23.438	2.6626	up	7.19433e-09	1.15953e-07	LOC104894983	PREDICTED: AP2-like ethylene-responsive transcription factor ANT
gene13894	9.454	4.532	7.241	20.879	25.661	18.82	1.62237	up	4.09575e-06	4.00777e-05	LOC104895013	PREDICTED: uncharacterized protein LOC104895013 isoform X1
gene13896	9.508	6.199	8.874	20.937	27.42	17.997	1.43253	up	6.96283e-05	0.000513352	LOC104894988	PREDICTED: pentatricopeptide repeat-containing protein At3g49740 isoform X2
gene13898	26.957	6.721	23.266	54.475	81.946	35.73	1.59601	up	0.000435523	0.00253165	LOC109135303	PREDICTED: ankyrin repeat-containing protein NPR4-like
gene13900	11.661	27.456	13.161	66.765	66.956	27.657	1.62611	up	0.0117863	0.0410153	LOC109135304	PREDICTED: pentatricopeptide repeat-containing protein At3g49740-like
gene13928	1.479	4.178	1.669	20.319	40.454	21.042	3.48073	up	3.09979e-07	3.76266e-06	LOC104895031	PREDICTED: GATA transcription factor 19
gene13929	9.277	7.34	12.984	26.347	36.475	26.405	1.59174	up	3.21768e-05	0.000255554	LOC104895032	PREDICTED: epoxide hydrolase 4
gene13938	295.65	163.39	182.931	888.828	845.926	503.225	1.80161	up	6.18985e-09	1.01437e-07	LOC104895043	PREDICTED: laccase-11
gene13942	895.741	188.608	286.091	185.934	180.982	42.79	-1.74197	down	1.9573e-11	4.80687e-10	LOC104895045	PREDICTED: peroxidase 27
gene13950	282.499	252.643	236.356	102.095	110.826	127.246	-1.18141	down	6.61271e-07	7.53096e-06	LOC104895052	PREDICTED: soluble inorganic pyrophosphatase
gene13954	6.139	5.421	4.331	17.575	14.774	10.921	1.44498	up	0.0120577	0.0418108	LOC104895056	PREDICTED: cytochrome P450 71D8-like
gene13959	429.406	520.234	849.556	2624.44	2873.8	1469.98	1.95344	up	1.97912e-10	4.07981e-09	LOC104895061	PREDICTED: mannan endo-1,4-beta-mannosidase 7
gene13963	107.956	18.157	63.824	14.717	15.627	12.193	-2.15865	down	5.68264e-07	6.55667e-06	LOC104895065	PREDICTED: heavy metal-associated isoprenylated plant protein 2
gene13971	136.94	42.002	64.061	176.416	241.006	158.126	1.24395	up	0.000232024	0.00146812	LOC104895069	PREDICTED: AAA-ATPase At3g50940
gene13973	141.876	207.073	164.373	74.778	92.827	73.541	-1.08995	down	2.89566e-06	2.9179e-05	LOC104895071	PREDICTED: bifunctional nuclease 2
gene13978	2522.85	3367	3179.45	1221.98	996.453	1408.1	-1.3224	down	1.83902e-08	2.76388e-07	LOC104895073	PREDICTED: bZIP transcription factor 11
gene13989	10.729	3.248	6.055	89.515	81.539	19.995	3.25337	up	2.91839e-15	1.177e-13	LOC104895083	PREDICTED: peroxidase 72
gene14001	39.924	36.305	89.085	606.416	629.138	337.408	3.25018	up	5.49353e-25	6.89987e-23	LOC104895097	PREDICTED: beta-galactosidase 3
gene14002	56.532	110.161	89.109	46.878	38.519	31.21	-1.13335	down	2.09065e-05	0.000173651	LOC104895098	PREDICTED: thioredoxin H1
gene14009	572.084	323.859	366.349	169.585	137.728	216.524	-1.26885	down	6.59899e-07	7.52508e-06	LOC104895104	PREDICTED: glutaredoxin-C3
gene14010	241.088	161.195	260.4	664.095	575.221	555.045	1.43708	up	4.09907e-06	4.00879e-05	LOC104895106	PREDICTED: aldehyde dehydrogenase family 3 member F1-like
gene14019	44.066	106.434	59.362	348.343	394.664	286.577	2.29453	up	1.38521e-11	3.46481e-10	LOC104895306	PREDICTED: glycine-rich cell wall structural protein-like
gene14028	5.987	4.229	4.505	87.977	67.738	41.414	3.74292	up	6.11583e-16	2.72946e-14	LOC104895121	PREDICTED: probable pectinesterase 53
gene14033	135.84	67.402	122.28	270.512	288.05	253.036	1.318	up	3.26136e-05	0.000258673	LOC104895127	PREDICTED: kinesin-like protein KIN-7C isoform X1
gene14042	199.216	32.094	56.212	19.011	13.281	27.977	-2.25413	down	6.48879e-13	1.93716e-11	LOC104895137	PREDICTED: 1-aminocyclopropane-1-carboxylate oxidase homolog 1
gene14049	18329.8	15586.2	17812.8	5534.16	5514.72	10771.8	-1.24527	down	9.50938e-08	1.27741e-06	LOC104895145	PREDICTED: protein GOS9
gene14052	2.444	1.942	1.207	8.396	13.776	10.869	2.56192	up	3.17911e-10	6.38874e-09	LOC104895147	PREDICTED: protein PIN-LIKES 1 isoform X2
gene14055	261.148	286.176	344.457	94.241	80.96	96.76	-1.71328	down	3.07752e-12	8.35109e-11	LOC104895310	PREDICTED: uncharacterized protein LOC104895310
gene14057	51.55	9.397	31.907	114.255	133.118	108.464	1.93815	up	4.46922e-07	5.24962e-06	LOC104895150	PREDICTED: uncharacterized protein LOC104895150
gene14061	1545.84	504.417	435.04	188.17	115.116	209.307	-2.27753	down	1.3279e-16	6.55894e-15	LOC104895156	PREDICTED: ubiquitin-conjugating enzyme E2-17 kDa
gene14067	114191	47371.9	30263.6	19239.8	19915.3	25119.1	-1.57749	down	1.32199e-10	2.80071e-09	LOC104895164	PREDICTED: mannose/glucose-specific lectin
gene14068	396706	162803	170530	67134.4	73404.6	106517	-1.56314	down	1.86379e-10	3.86473e-09	LOC104895162	PREDICTED: mannose/glucose-specific lectin
gene14069	81555.9	41647.8	35962.3	13792.9	12852.3	19392.2	-1.78965	down	6.86845e-13	2.03668e-11	LOC104895161	PREDICTED: mannose/glucose-specific lectin isoform X1
gene14070	99294.6	60803.3	48696.1	5746.61	3834.63	10313.3	-3.39163	down	2.70986e-34	7.81149e-32	LOC104895160	PREDICTED: mannose/glucose-specific lectin
gene14072	1629.73	1840.97	1739.45	241.877	183.394	472.702	-2.53658	down	3.71955e-22	3.44234e-20	LOC104895166	PREDICTED: L-ascorbate peroxidase 3, peroxisomal
gene14073	6696.81	24212.5	30417.1	979.088	418.025	915.1	-4.72916	down	4.07835e-56	7.17136e-53	LOC104895167	PREDICTED: mannose/glucose-specific lectin
gene14074	494.411	186.988	159.435	7.476	6.916	16.893	-4.74814	down	1.07407e-49	1.18041e-46	LOC104895169	PREDICTED: L-ascorbate peroxidase 5, peroxisomal-like
gene14076	34.149	48.244	49.555	318.428	346.034	295.057	2.86231	up	2.05393e-11	5.0092e-10	LOC104895171	Histone H3.2
gene14077	4711.32	4064.31	2650.2	1338.57	1485.01	1846.24	-1.29086	down	3.2175e-08	4.64885e-07	LOC104895313	_
gene14078	1030.98	671.03	703.268	65.678	108.616	138.345	-2.94362	down	1.60849e-27	2.43825e-25	LOC104895170	PREDICTED: L-ascorbate peroxidase 3, peroxisomal
gene14079	8.182	0	2.639	14.724	23.689	16.635	2.34654	up	0.000219755	0.0014021	LOC104895172	PREDICTED: L-ascorbate peroxidase 3, peroxisomal
gene14080	5.208	5.519	14.696	56.661	59.374	29.34	2.51543	up	1.38824e-07	1.81223e-06	LOC104895173	PREDICTED: protein POLLENLESS 3-LIKE 2
gene14086	23.038	22.329	68.332	288.666	232.632	149.95	2.56159	up	2.15844e-16	1.01753e-14	LOC104895178	PREDICTED: alpha-mannosidase isoform X2
gene14109	11.549	2.04	19.553	62.82	109.714	92.451	2.99906	up	4.19026e-12	1.10467e-10	LOC104895198	PREDICTED: uncharacterized protein LOC104895198
gene14118	4.382	1.238	0	33.119	47.068	18.709	4.13654	up	7.67e-13	2.25912e-11	LOC104895206	PREDICTED: G2/mitotic-specific cyclin-2
gene14120	7.536	2.662	3.19	25.89	44.865	40.219	3.05093	up	7.48661e-10	1.41858e-08	LOC104895207	PREDICTED: G2/mitotic-specific cyclin-2
gene14124	451.381	209.971	336.187	130.273	131.39	172.631	-1.1997	down	7.16264e-07	8.12043e-06	LOC104895211	PREDICTED: probable serine/threonine-protein kinase Cx32, chloroplastic
gene14125	19.244	39.081	40.725	13.084	7.312	10.698	-1.67143	down	2.26591e-07	2.83587e-06	LOC104895319	PREDICTED: probable serine/threonine-protein kinase Cx32, chloroplastic
gene14138	36.433	30.462	44.477	20.434	6.027	7.054	-1.73242	down	1.78721e-07	2.27696e-06	LOC104895222	PREDICTED: glycerophosphodiester phosphodiesterase GDPD1, chloroplastic-like
gene14146	286.273	221.345	266.344	903.719	997.641	896.911	1.8542	up	5.63217e-09	9.27304e-08	LOC104895230	PREDICTED: pollen-specific protein-like At4g18596
gene14147	6.336	5.115	10.217	22.804	20.179	13.955	1.3937	up	0.00176115	0.00839697	LOC104895231	PREDICTED: omega-hydroxypalmitate O-feruloyl transferase
gene14161	3.446	6.085	10.695	2.959	0.873	1.022	-2.05829	down	0.00157015	0.00760175	LOC104895248	PREDICTED: uncharacterized protein LOC104895248
gene14165	26.903	19.004	7.591	107.826	68.152	63.809	2.16413	up	7.31162e-05	0.000535831	LOC104895250	PREDICTED: uncharacterized protein LOC104895250
gene14166	10.447	12.651	15.161	68.363	40.833	35.399	1.91806	up	6.40708e-05	0.000476574	LOC104895252	PREDICTED: uncharacterized protein LOC104895252
gene14169	161.592	133.701	194.499	63.083	30.916	81.076	-1.48418	down	2.2913e-09	4.02903e-08	LOC104895253	PREDICTED: wall-associated receptor kinase 2
gene14178	179.677	37.853	72.935	1.805	0	13.084	-4.28577	down	3.07355e-21	2.66233e-19	LOC104895261	PREDICTED: peroxidase 16-like
gene14180	7.435	7.353	8.392	0.851	3.014	2.645	-1.83167	down	0.0014502	0.00713693	LOC109133532	PREDICTED: F-box protein At2g17036-like
gene14204	32.783	27.789	27.381	92.351	94.343	84.754	1.62584	up	3.91183e-06	3.84707e-05	LOC104895292	PREDICTED: glutamate decarboxylase
gene14207	19.614	12.315	10.454	1.248	3.312	3.231	-2.44315	down	4.09284e-08	5.8227e-07	LOC104895293	PREDICTED: glutamate decarboxylase 4
gene14210	3.994	0.806	2.576	17.643	14.455	24.362	2.93581	up	1.55702e-08	2.3684e-07	LOC104895328	PREDICTED: uncharacterized protein LOC104895328 isoform X1
gene14212	29.852	76.68	104.143	198.893	250.244	51.494	1.24872	up	0.00278832	0.0123781	LOC104895329	PREDICTED: uncharacterized protein LOC104895329
gene14213	2.666	1.256	1.672	5.089	7.805	3.865	1.58247	up	0.00427723	0.0177426	LOC104895330	PREDICTED: probable potassium transporter 17
gene14222	51.377	32.259	45.101	96.421	114.966	90.546	1.22978	up	0.000561043	0.00315793	LOC104895339	PREDICTED: serine/threonine-protein kinase BRI1-like 2
gene14225	2022.68	2467.89	2902.36	6054.6	5512.38	5693.22	1.22323	up	0.000159579	0.00106008	LOC104895343	PREDICTED: uncharacterized protein LOC104895343
gene14229	10.062	8.201	9.61	21.273	34.51	27.538	1.57971	up	5.3565e-05	0.000404243	LOC104895347	PREDICTED: fidgetin-like protein 1
gene14239	738.865	488.292	567.633	1381.72	1568.69	1342.57	1.25816	up	0.000104836	0.000732301	LOC104895358	PREDICTED: ribonucleoside-diphosphate reductase small chain
gene14252	40.525	18.542	14.034	8.965	10.733	15.019	-1.07418	down	4.7631e-05	0.000362103	LOC104895371	PREDICTED: gamma aminobutyrate transaminase 1, mitochondrial
gene14260	138.465	87.213	156.932	368.653	451.904	374.257	1.64283	up	1.7225e-07	2.21083e-06	LOC104895379	PREDICTED: pentatricopeptide repeat-containing protein At3g22150, chloroplastic
gene14262	0.958	0	1.082	4.39	9.712	3.41	3.09983	up	0.00421502	0.0175466	LOC104895381	PREDICTED: uncharacterized protein LOC104895381
gene14263	3.138	2.217	0	17.97	28.622	11.166	3.43033	up	3.49316e-05	0.00027495	LOC104895609	PREDICTED: major pollen allergen Ole e 10-like
gene14266	25.212	156.323	45.845	4.812	0	3.322	-4.80448	down	8.38054e-22	7.5571e-20	LOC104895383	PREDICTED: 36.4 kDa proline-rich protein
gene14281	8.734	10.968	1.095	16.669	34.416	28.771	1.94087	up	0.000127397	0.00087301	LOC104895399	PREDICTED: 5' exonuclease Apollo isoform X1
gene14290	11898.5	5062.89	7353.37	2933.86	2317.38	4305.89	-1.34718	down	3.24322e-08	4.6745e-07	LOC104895612	PREDICTED: uncharacterized protein LOC104895612
gene14291	178.981	10.251	79.166	22.157	26.959	31.552	-1.73427	down	1.87917e-06	1.96921e-05	LOC104895408	PREDICTED: uncharacterized protein LOC104895408
gene14306	5.049	2.378	2.849	9.636	18.758	15.966	2.10966	up	0.000386604	0.002278	LOC104895424	PREDICTED: ABC transporter G family member 5
gene14308	689.702	507.753	624.27	69.236	49.92	67.718	-3.28515	down	2.33682e-29	4.19292e-27	LOC104895426	PREDICTED: 1-aminocyclopropane-1-carboxylate oxidase homolog 1
gene14314	14.974	6.289	10.963	18.537	41.009	27.837	1.43904	up	0.000202198	0.00130523	LOC104895434	PREDICTED: chromatin assembly factor 1 subunit FAS2
gene14315	22.694	3.206	15.368	127.34	167.87	56.518	3.09127	up	1.78712e-11	4.40122e-10	LOC104895433	PREDICTED: proline-rich receptor-like protein kinase PERK2
gene14320	17.933	11.516	11.96	38.272	47.908	28.034	1.46366	up	0.0005563	0.00313425	LOC104895441	PREDICTED: probable pectinesterase/pectinesterase inhibitor 51
gene14321	4.996	7.499	10.22	35.04	24.362	16.663	1.74345	up	5.51391e-06	5.25225e-05	LOC104895440	PREDICTED: UDP-glucuronate:xylan alpha-glucuronosyltransferase 1 isoform X1
gene14338	45.397	12.025	28.821	87.726	112.127	37.013	1.45756	up	0.00285544	0.0126219	LOC104895614	PREDICTED: RING-H2 finger protein ATL78-like
gene14344	1541.88	1023.58	935.495	432.711	415.359	539.696	-1.33498	down	2.34406e-08	3.46369e-07	LOC104895463	PREDICTED: protein BOLA2
gene14347	59.038	93.218	97.991	290.307	278	308.884	1.80953	up	1.96767e-06	2.05583e-05	LOC104895467	PREDICTED: uncharacterized protein LOC104895467
gene14351	5.337	0.471	2.635	7.257	10.478	3.165	1.30737	up	0.0139883	0.0472022	LOC104895472	PREDICTED: uncharacterized protein LOC104895472
gene14354	4.478	7.23	10.109	2.198	3.241	4.552	-1.12652	down	0.0125655	0.043256	LOC104895475	PREDICTED: ethylene-responsive transcription factor ERF115
gene14355	163.791	79.203	133.996	438.692	540.791	449.754	1.92264	up	4.59966e-10	8.98672e-09	LOC104895476	PREDICTED: ribonucleoside-diphosphate reductase large subunit
gene14374	2.878	0	1.299	5.273	12.247	17.746	3.07683	up	5.50137e-07	6.36496e-06	LOC104895493	PREDICTED: TSL-kinase interacting protein 1
gene14377	29.551	5.964	21.441	74.93	68.443	55.07	1.80075	up	0.000187715	0.00122206	LOC104895496	PREDICTED: uncharacterized protein LOC104895496
gene14381	1.132	1.599	0	5.185	6.882	8.055	2.8799	up	0.00421502	0.0175466	LOC104895500	PREDICTED: transcription factor bHLH30-like
gene14388	72.628	44.542	85.786	174.074	201.386	201.64	1.50764	up	3.51507e-06	3.49797e-05	LOC104895506	PREDICTED: very-long-chain (3R)-3-hydroxyacyl-CoA dehydratase PASTICCINO 2
gene14396	8.134	3.83	4.59	48.124	96.157	46.623	3.52736	up	8.35541e-13	2.45278e-11	LOC104895510	PREDICTED: uncharacterized protein At4g38062 isoform X2
gene14402	18.483	12.101	21.879	45.945	37.458	43.305	1.27209	up	0.000696613	0.00382073	LOC104895518	PREDICTED: nucleobase-ascorbate transporter 11 isoform X1
gene14405	224.477	81.862	163.227	45.723	37.006	89.507	-1.44693	down	1.76791e-08	2.66155e-07	LOC104895519	PREDICTED: putative U-box domain-containing protein 50
gene14407	3.236	0	1.826	17.295	13.118	6.397	2.86158	up	8.14967e-07	9.12082e-06	LOC104895520	hypothetical protein BVRB_6g133850
gene14409	7.957	1.606	5.559	18.223	15.357	15.277	1.69172	up	9.95036e-05	0.000698472	LOC104895522	PREDICTED: receptor-like cytosolic serine/threonine-protein kinase RBK1
gene14417	4.567	0	2.291	6.973	9.77	5.416	1.6916	up	0.00682986	0.0262219	LOC104895530	PREDICTED: pentatricopeptide repeat-containing protein At5g65570
gene14426	11.321	4.921	12.286	41.385	33.973	26.851	1.84096	up	1.33227e-06	1.43282e-05	LOC104895538	PREDICTED: kinesin-like protein KIN-14R
gene14432	273.481	430.614	357.619	31.731	34.182	72.866	-2.93551	down	1.53021e-23	1.64069e-21	LOC104895545	PREDICTED: uncharacterized protein LOC104895545
gene14439	116.836	58.815	58.356	13.841	14.969	21.5	-2.21757	down	3.14741e-13	9.90054e-12	LOC104895552	PREDICTED: aspartyl protease family protein 1 isoform X1
gene14449	58.469	74.842	92.124	223.783	246.929	224.307	1.62433	up	4.26886e-07	5.04459e-06	LOC104895562	PREDICTED: protein MID1-COMPLEMENTING ACTIVITY 1 isoform X1
gene14470	30.879	18.177	37.03	69.248	78.876	82.395	1.421	up	7.40674e-05	0.000539762	LOC104895581	PREDICTED: peptidyl-prolyl cis-trans isomerase CYP40
gene14485	13.717	8.809	13.136	30.464	25.693	26.619	1.21476	up	0.00243409	0.0110712	LOC104895592	PREDICTED: pentatricopeptide repeat-containing protein At4g37170
gene14503	2.921	2.064	3.71	7.527	6.661	8.229	1.36603	up	0.0122324	0.0423082	LOC104895642	PREDICTED: uncharacterized protein LOC104895642
gene14506	38.943	14.632	15.898	54.083	61.71	56.992	1.31442	up	0.000183347	0.00119717	LOC104895645	PREDICTED: ABC transporter G family member 11
gene14521	10.208	26.44	115.217	753.994	760.289	474.159	3.71075	up	2.3525e-27	3.50563e-25	LOC104895661	PREDICTED: soyasapogenol B glucuronide galactosyltransferase
gene14532	1324.97	1298.16	1587.82	4229.13	4156.9	3787.6	1.53154	up	8.98668e-07	9.96354e-06	LOC104895668	PREDICTED: 50S ribosomal protein L29, chloroplastic
gene14537	217.635	205.346	192.43	487.643	517.487	477.059	1.2681	up	0.000114694	0.000794634	LOC104895674	PREDICTED: uncharacterized protein LOC104895674
gene14538	179.054	48.347	71.732	36.389	24.15	36.236	-1.62805	down	3.86338e-09	6.53871e-08	LOC104895675	PREDICTED: ras-related protein RABH1e
gene14541	119.664	49.597	86.49	351.87	306.772	299.043	1.9048	up	5.84468e-10	1.1232e-08	LOC104895677	PREDICTED: BTB/POZ domain-containing protein DOT3
gene14548	76.072	53.735	71.549	29.037	3.212	3.759	-2.48326	down	3.1006e-07	3.76266e-06	LOC104895684	PREDICTED: uncharacterized protein LOC104895684
gene14567	26.809	10.821	15.129	65.785	48.509	29.522	1.44668	up	0.00385555	0.0163522	LOC104895700	PREDICTED: ethylene-responsive transcription factor RAP2-4
gene14568	27.229	21.743	24.052	46.094	73.177	54.755	1.25283	up	0.00343992	0.0148217	LOC104895702	PREDICTED: uncharacterized protein LOC104895702
gene14575	7.83	3.687	10.311	17.934	42.979	34.049	2.12102	up	7.37958e-07	8.34485e-06	LOC104895704	PREDICTED: uncharacterized protein LOC104895704
gene14576	0	0	0	1.894	2.514	6.866	11.8761	up	0.00148912	0.00726951	LOC104895705	PREDICTED: type I inositol polyphosphate 5-phosphatase 5
gene14580	7407.63	12000.5	11417.8	3941.33	4636.13	3382.56	-1.36592	down	3.77263e-09	6.39709e-08	LOC104895707	PREDICTED: inositol-3-phosphate synthase
gene14581	0	2.838	0	11.502	15.266	10.72	3.72207	up	9.30241e-06	8.41607e-05	LOC104895708	PREDICTED: protein NEN4
gene14583	6.026	7.095	4.534	0	3.053	0	-2.53061	down	0.00257786	0.0116213	LOC104895712	PREDICTED: L-ascorbate oxidase
gene14600	12.785	9.031	14.744	26.098	38.301	26.368	1.31183	up	0.0003598	0.00214611	LOC104895728	PREDICTED: protein DETOXIFICATION 16-like isoform X1
gene14601	38.196	28.78	29.459	82.376	69.022	74.741	1.22956	up	0.000789941	0.00424391	LOC104895730	PREDICTED: uncharacterized protein LOC104895730
gene14615	4.278	3.022	5.734	17.453	7.045	12.367	1.49976	up	0.000424013	0.00248032	LOC104895746	PREDICTED: protein PIN-LIKES 7 isoform X1
gene14617	17.716	8.343	16.663	45.646	52.359	7.003	1.29739	up	0.0130375	0.0445148	LOC104895749	PREDICTED: malonyl-coenzyme:anthocyanin 5-O-glucoside-6'''-O-malonyltransferase
gene14624	1.578	1.114	0.89	2.258	7.593	2.806	1.82023	up	0.0111126	0.0391122	LOC104895754	PREDICTED: uncharacterized protein LOC104895754 isoform X1
gene14632	2.64	1.243	0	1.008	7.133	10.435	2.25732	up	0.00846923	0.0313588	LOC104895760	PREDICTED: phytoene dehydrogenase, chloroplastic/chromoplastic-like isoform X2
gene14637	122.078	104.499	127.604	276.147	344.902	253.89	1.30469	up	7.32616e-05	0.000536316	LOC104895766	PREDICTED: PI-PLC X domain-containing protein At5g67130
gene14642	11.324	20.998	47.13	131.296	129.09	89.809	2.13996	up	8.24838e-10	1.55622e-08	LOC104895771	PREDICTED: probable 6-phosphogluconolactonase 2
gene14643	22.655	24.28	44.085	76.038	101.322	70.408	1.4447	up	8.98947e-05	0.000639963	LOC104895772	PREDICTED: uncharacterized protein LOC104895772
gene14646	1747.93	1993.1	1811.3	847.931	827.697	698.346	-1.22579	down	1.00332e-07	1.34191e-06	LOC104895776	PREDICTED: protein SPIRAL1-like 1 isoform X2
gene14665	42.32	46.757	40.212	13.669	15.027	18.231	-1.46205	down	1.00747e-08	1.58455e-07	LOC104895790	PREDICTED: ureide permease 1 isoform X1
gene14667	33.377	27.069	27.904	77.857	83.299	54.975	1.29058	up	0.000419276	0.00245424	LOC104895791	PREDICTED: ureide permease 2 isoform X2
gene14681	846.172	516.591	694.306	5786.64	7542.93	3977.94	3.07273	up	5.53574e-24	6.20003e-22	LOC104895800	PREDICTED: polyphenol oxidase, chloroplastic
gene14682	23.177	21.187	1.539	1.561	4.145	0	-3.00737	down	9.30241e-06	8.41607e-05	LOC104895801	PREDICTED: polyphenol oxidase, chloroplastic-like
gene14683	0	96.933	1.986	0	0	0	-15.009	down	1.65961e-20	1.34482e-18	LOC104895803	PREDICTED: probable nucleoredoxin 1
gene14705	21.336	3.349	13.379	48.865	43.24	30.926	1.69244	up	0.000204077	0.00131591	LOC104895813	PREDICTED: probable serine/threonine-protein kinase clkA
gene14707	6.27	6.01	4.044	2.308	2.042	1.859	-1.39413	down	0.000208301	0.00133726	LOC104895814	PREDICTED: probable WRKY transcription factor 57
gene14708	121.843	87.86	100.275	400.653	396.827	348.027	1.88574	up	6.22323e-10	1.19204e-08	LOC104895815	PREDICTED: alpha-1,4 glucan phosphorylase L-2 isozyme, chloroplastic/amyloplastic isoform X1
gene14714	16.815	6.7	11.679	27.156	35.389	33.236	1.44433	up	0.000183443	0.00119735	LOC104895820	PREDICTED: uncharacterized protein LOC104895820 isoform X3
gene14715	14.642	1.881	24.038	129.565	122.742	131.022	3.24032	up	4.35427e-16	1.99041e-14	LOC104895823	PREDICTED: translation initiation factor IF-2 isoform X1
gene14724	53.718	49.329	68.208	1.538	0	1.593	-5.77202	down	2.90588e-21	2.52955e-19	LOC104895832	PREDICTED: chitotriosidase-1
gene14742	1.241	10.522	16.811	100.919	72.95	25.024	2.79909	up	3.80506e-10	7.55171e-09	LOC104895846	PREDICTED: trans-resveratrol di-O-methyltransferase-like
gene14744	242.441	68.502	150.697	651.818	693.559	559.195	2.04462	up	2.07506e-11	5.05372e-10	LOC104895935	PREDICTED: myb-like protein X
gene14757	9.854	4.733	6.673	16.701	19.571	13.79	1.23546	up	0.00113	0.0057711	LOC104895859	PREDICTED: cytochrome P450 90B1
gene14761	35.405	16.673	24.062	101.139	122.671	91.649	2.05068	up	3.24514e-10	6.51398e-09	LOC104895861	PREDICTED: ATP-dependent DNA helicase DDM1
gene14794	392.308	437.893	389.856	155.86	181.957	138.352	-1.3574	down	3.01132e-08	4.36389e-07	LOC104895944	PREDICTED: BES1/BZR1 homolog protein 2
gene14795	5.132	3.04	2.242	0.569	1.174	1.57	-1.65142	down	9.50736e-05	0.000671395	LOC104896162	PREDICTED: protein ACCELERATED CELL DEATH 6-like
gene14806	106.877	29.825	49.145	3.022	0	4.694	-4.58958	down	1.59704e-19	1.1278e-17	LOC104895952	PREDICTED: protein ACCELERATED CELL DEATH 6-like
gene14807	23.204	8.195	6.547	0	0	0	-13.6268	down	0.000807082	0.00430705	LOC104896166	PREDICTED: uncharacterized protein LOC104896166
gene14821	2.656	1.876	2.249	14.449	16.15	13.782	2.70983	up	4.60933e-09	7.68251e-08	LOC104895962	PREDICTED: peptidyl-prolyl cis-trans isomerase FKBP43 isoform X1
gene14824	0.876	3.095	1.484	10.036	13.321	10.394	2.62861	up	2.33744e-06	2.40079e-05	LOC104895966	PREDICTED: probable galacturonosyltransferase-like 1
gene14829	36.962	16.318	17.879	8.314	11.704	14.09	-1.06087	down	0.000127701	0.000874412	LOC104895969	PREDICTED: cytochrome P450 89A2-like
gene14831	17.035	24.067	24.568	8.67	10.549	10.101	-1.16327	down	0.00145548	0.00716091	LOC104895971	PREDICTED: cold-regulated 413 plasma membrane protein 4
gene14832	49.474	21.1	22.125	8.551	6.621	9.963	-1.88273	down	5.18685e-07	6.04411e-06	LOC104895973	PREDICTED: lysM domain receptor-like kinase 4
gene14860	88.718	261.117	296.225	71.962	71.169	122.747	-1.28089	down	1.24439e-05	0.000109026	LOC104895991	PREDICTED: uncharacterized protein LOC104895991
gene14866	116.389	69.402	90.846	226.75	267.655	237.515	1.40368	up	1.10405e-05	9.81973e-05	LOC104895995	PREDICTED: pentatricopeptide repeat-containing protein At1g20230
gene14880	55.541	4.616	27.656	5.612	0	3.875	-3.21	down	1.6373e-08	2.47978e-07	LOC104896007	PREDICTED: anthocyanidin 3-O-glucosyltransferase 2
gene14882	44.292	31.089	39.782	136.25	143.619	128.054	1.82459	up	2.87381e-09	4.95422e-08	LOC104896009	PREDICTED: uncharacterized protein LOC104896009 isoform X2
gene14886	9.548	2.997	8.381	19.437	24.724	45.291	2.09566	up	2.69708e-05	0.00021835	LOC104896014	PREDICTED: B3 domain-containing protein Os01g0723500
gene14902	13.449	19	6.506	44.003	56.459	63.799	2.07602	up	3.73276e-05	0.00029146	LOC104896197	PREDICTED: uncharacterized protein LOC104896197
gene14904	11.714	6.436	5.141	14.159	26.376	20.837	1.39769	up	0.00288303	0.0127311	LOC104896027	PREDICTED: putative WEB family protein At1g65010, chloroplastic isoform X1
gene14905	4.86	3.433	6.856	16.696	24.622	8.645	1.72144	up	0.00714518	0.0272185	LOC104896026	PREDICTED: pentatricopeptide repeat-containing protein At4g02750
gene14908	729.327	773.829	867.202	2293.29	2604.84	2229.04	1.58822	up	3.54068e-07	4.26142e-06	LOC104896030	PREDICTED: uncharacterized protein LOC104896030
gene14913	99.236	61.336	147.005	21.307	3.142	33.099	-2.41805	down	6.469e-09	1.05618e-07	LOC104896033	PREDICTED: uncharacterized protein LOC104896033
gene14928	6.337	6.511	3.902	48.821	57.211	49.876	3.21823	up	4.15088e-15	1.65508e-13	LOC104896043	PREDICTED: glucan 1,3-beta-glucosidase A isoform X1
gene14937	2.983	2.81	2.993	7.023	10.917	8.845	1.60782	up	0.000107739	0.000750882	LOC104896050	PREDICTED: protein DETOXIFICATION 27
gene14938	300.123	388.574	324.587	119.046	107.194	110.896	-1.58763	down	5.71079e-11	1.28248e-09	LOC104896051	PREDICTED: protein DETOXIFICATION 27
gene14939	11.067	14.477	5.667	1.173	2.284	0.851	-2.8561	down	9.12867e-18	5.2457e-16	LOC104896052	PREDICTED: protein DETOXIFICATION 27-like
gene14946	38.545	17.196	22.897	58.077	71.948	76.986	1.39637	up	0.00261735	0.0117798	LOC104896056	PREDICTED: zinc-finger homeodomain protein 1
gene14948	0	0	0	31.197	34.339	3.152	14.4829	up	6.19969e-17	3.17829e-15	LOC104896057	PREDICTED: uncharacterized protein LOC104896057
gene14956	17.846	12.606	13.047	49	50.551	36.796	1.64816	up	8.38574e-07	9.33849e-06	LOC104896062	PREDICTED: uncharacterized protein LOC104896062 isoform X1
gene14962	109.828	98.842	120.286	267.06	265.993	241.84	1.23609	up	0.000144724	0.00097242	LOC104896065	PREDICTED: S-adenosylmethionine carrier 1, chloroplastic/mitochondrial
gene14966	211.045	48.951	73.474	8.417	5.32	31.13	-2.89375	down	9.72145e-18	5.5321e-16	LOC104896215	PREDICTED: G-type lectin S-receptor-like serine/threonine-protein kinase At2g19130
gene14971	12.549	5.909	7.626	22.108	23.475	24.422	1.42419	up	0.000202545	0.00130699	LOC104896072	PREDICTED: ras-related protein Rab7
gene14992	44.957	55.318	62.608	132.025	130.419	121.679	1.23772	up	0.000271196	0.00168511	LOC104896086	PREDICTED: 4-alpha-glucanotransferase, chloroplastic/amyloplastic
gene14993	522.809	746.416	646.273	124.594	143.886	123.564	-2.28862	down	3.78539e-18	2.28737e-16	LOC104896087	PREDICTED: stress enhanced protein 2, chloroplastic
gene15009	14555.2	7250.62	8138.89	1056.69	756.438	1008.26	-3.40783	down	2.35273e-34	6.89506e-32	LOC104896098	PREDICTED: EG45-like domain containing protein 2
gene15023	9.409	16.616	33.186	55.219	46.478	48.817	1.34592	up	0.00220814	0.0102072	LOC104896233	PREDICTED: uncharacterized protein LOC104896233
gene15045	176.758	117.723	105.45	11.566	7.676	14.973	-3.54693	down	4.65118e-17	2.43412e-15	LOC104896119	PREDICTED: uncharacterized protein LOC104896119
gene15046	3.852	0.96	1.918	0.389	0.344	0.672	-2.2576	down	2.84191e-06	2.87196e-05	LOC104896120	PREDICTED: MADS-box protein CMB1
gene15055	5834.31	7870.39	7238.9	2166.7	1855.68	2517.74	-1.67912	down	6.22682e-12	1.62211e-10	LOC104896125	PREDICTED: putative 4-hydroxy-4-methyl-2-oxoglutarate aldolase 3
gene15092	1347.37	574.807	833.056	332.464	383.276	400.074	-1.30408	down	1.25217e-07	1.64193e-06	LOC104896148	PREDICTED: UDP-glycosyltransferase 89A2
gene15096	9031.62	7623.41	5665.56	1672.73	1131.29	2252.41	-2.14218	down	3.66261e-17	1.92824e-15	LOC104896151	PREDICTED: jasmonate-induced protein homolog
gene15102	102.806	56.761	76.022	192.828	184.399	197.594	1.28683	up	9.74212e-05	0.000685771	LOC104896158	PREDICTED: transcription factor bHLH49 isoform X3
gene15121	79.89	119.918	123.982	20.012	37.946	47.371	-1.62013	down	1.56282e-06	1.65148e-05	LOC104896288	PREDICTED: protein ecdysoneless homolog
gene15142	14.679	1.728	9.665	2.802	1.24	1.451	-2.24621	down	0.00129528	0.0064908	LOC104896302	PREDICTED: DNA-damage-repair/toleration protein DRT100
gene15155	12.942	5.224	8.347	29.641	37.469	31.793	1.89919	up	3.14162e-05	0.000249965	LOC104896310	PREDICTED: uncharacterized protein LOC104896310
gene15165	0	0	0	1.061	1.565	1.099	10.2792	up	0.00276552	0.0122934	LOC109135338	PREDICTED: tetraspanin-2-like
gene15169	826.632	339.89	455.354	279.741	242.536	285.315	-1.00596	down	2.16158e-05	0.000179119	LOC104896314	PREDICTED: uncharacterized protein LOC104896314
gene15179	0	0	1.472	10.457	26.436	15.47	5.14984	up	6.60355e-08	9.09294e-07	LOC104896319	PREDICTED: F-box protein At1g10780
gene15193	0	0.802	1.923	0	0	0	-9.82867	down	2.45529e-06	2.5101e-05	LOC104896330	PREDICTED: hippocampus abundant transcript-like protein 1
gene15195	145.459	148.079	101.402	445.817	394.494	284.121	1.50948	up	1.44578e-05	0.000124377	LOC104896334	PREDICTED: lysine-rich arabinogalactan protein 19
gene15197	28.03	18.81	16.214	7.623	7.456	4.986	-1.65176	down	1.67156e-07	2.15174e-06	LOC104896336	PREDICTED: phosphate transporter PHO1 homolog 1 isoform X2
gene15220	38.857	9.687	18.058	102.079	64.85	51.502	1.7135	up	0.00029082	0.00178678	LOC104896348	PREDICTED: protein MIZU-KUSSEI 1
gene15225	0	4.682	3.741	22.772	10.075	9.826	2.34051	up	0.00587294	0.0230874	LOC104896350	PREDICTED: uncharacterized protein LOC104896350
gene15226	35.355	29.777	35.3	212.553	234.932	160.456	2.59768	up	4.62769e-15	1.83687e-13	LOC104896351	PREDICTED: piriformospora indica-insensitive protein 2
gene15234	1.76	0.71	3.973	6.911	8.153	3.877	1.55526	up	0.00182688	0.00867511	LOC104896358	PREDICTED: probable transmembrane ascorbate ferrireductase 4
gene15268	977.286	1407.5	1122.09	483.42	534.71	478.11	-1.22884	down	1.76168e-07	2.25127e-06	LOC104896432	PREDICTED: uncharacterized protein LOC104896432
gene15272	0	6.575	6.129	9.771	21.222	16.558	1.90394	up	0.000593439	0.00331798	LOC104896459	PREDICTED: uncharacterized protein LOC104896459
gene15286	14.193	10.026	17.799	2.709	3.196	6.546	-1.7545	down	8.75616e-05	0.000624618	LOC104896441	PREDICTED: transcription factor MYB108
gene15293	922.869	564.697	682.021	253.094	223.958	323.454	-1.43843	down	5.78997e-09	9.51553e-08	LOC104896443	PREDICTED: protein LYK5
gene15297	2.198	3.105	0	42.791	26.728	20.854	4.09024	up	2.50567e-06	2.55419e-05	LOC104896445	PREDICTED: probable serine/threonine-protein kinase DDB_G0282963
gene15339	70.3	40.994	55.373	283.3	292.821	297.293	2.38968	up	8.37021e-15	3.21358e-13	LOC104896510	PREDICTED: alpha-xylosidase 1
gene15341	350.097	510.555	315.476	96.993	82.966	170.762	-1.74564	down	3.4257e-10	6.86077e-09	LOC104896512	PREDICTED: uncharacterized protein LOC104896512
gene15342	18.871	20.711	28.692	62.507	57.05	47.348	1.28958	up	0.000119155	0.000821652	LOC104896513	PREDICTED: ubiquitin receptor RAD23c isoform X1
gene15348	38.824	31.342	37.559	13.973	21.356	15.786	-1.07549	down	0.000839683	0.00444729	LOC104896519	PREDICTED: ACD11 homolog protein
gene15355	10.974	9.302	7.431	2.513	2.224	0	-2.54745	down	0.000332489	0.00200359	LOC104896525	PREDICTED: uncharacterized protein LOC104896525
gene15356	29.748	1.501	3.597	32.848	36.603	25.199	1.44153	up	0.00267377	0.0120122	LOC104896526	PREDICTED: homologous-pairing protein 2 homolog
gene15373	1113.56	343.783	564.231	39.376	29.482	150.565	-3.20367	down	1.52846e-27	2.33708e-25	LOC104896559	PREDICTED: protein trichome birefringence-like 40 isoform X1
gene15380	13.427	5.42	24.896	108.726	138.969	110.324	3.03283	up	8.3122e-16	3.64493e-14	LOC104896565	PREDICTED: reticulon-like protein B14
gene15383	18.294	13.44	5.781	2.514	4.449	5.207	-1.6239	down	0.000229863	0.00145707	LOC104896567	PREDICTED: uncharacterized protein LOC104896567
gene15387	470.626	240.131	418.754	114.064	160.196	156.058	-1.39222	down	2.22029e-08	3.29743e-07	LOC104896570	PREDICTED: LEAF RUST 10 DISEASE-RESISTANCE LOCUS RECEPTOR-LIKE PROTEIN KINASE-like 1.1
gene15396	2.455	2.602	6.236	26.36	38.254	23.295	2.96025	up	6.59668e-14	2.28338e-12	LOC104896575	PREDICTED: probable leucine-rich repeat receptor-like protein kinase At1g68400
gene15404	18.199	6.949	4.441	2.253	5.482	2.917	-1.47368	down	0.0002828	0.0017436	LOC104896576	PREDICTED: uncharacterized protein LOC104896576
gene15410	2884.02	2535.57	2771.49	648.298	446.377	889.743	-2.04534	down	1.06108e-15	4.58429e-14	LOC104896598	PREDICTED: AP2/ERF and B3 domain-containing transcription factor RAV1
gene15433	7.071	0	0	21.593	9.554	25.157	2.99272	up	0.00129528	0.0064908	LOC104896622	PREDICTED: xyloglucan endotransglucosylase/hydrolase 2
gene15479	7.459	0	12.161	19.931	19.316	11.795	1.37922	up	0.00860075	0.0317505	LOC109135208	PREDICTED: uncharacterized protein LOC109135208
gene15486	11.311	11.985	21.384	78.365	76.793	39.237	2.12122	up	2.42831e-10	4.95927e-09	LOC104896688	PREDICTED: endoglucanase 11
gene15498	38.738	42.413	33.885	117.553	105.983	89.583	1.4446	up	8.44039e-05	0.000604545	LOC104896696	PREDICTED: transcription factor PRE3
gene15510	2.158	1.071	1.448	5.343	5.496	2.767	1.53998	up	5.95158e-05	0.000444762	LOC104896706	PREDICTED: MLO-like protein 4
gene15529	23.244	24.989	28.794	74.658	68.361	63.064	1.41975	up	1.20676e-05	0.000106151	LOC104896716	PREDICTED: pentatricopeptide repeat-containing protein At1g10910, chloroplastic isoform X1
gene15547	14.671	7.315	8.658	23.278	26.428	22.06	1.22761	up	0.000280386	0.00173054	LOC104896724	PREDICTED: kinesin-like protein KIN-UC isoform X2
gene15549	113.871	52.551	90.251	199.362	224.104	194.759	1.26819	up	6.74889e-05	0.000499654	LOC104896725	PREDICTED: auxilin-like protein 1
gene15572	1067.13	797.51	925.976	261.447	231.348	377.872	-1.68039	down	1.6089e-11	3.98463e-10	LOC104896767	PREDICTED: beta-1,4-mannosyl-glycoprotein 4-beta-N-acetylglucosaminyltransferase-like isoform X4
gene15595	40.119	35.599	42.27	114.176	95.124	108.399	1.429	up	6.50692e-06	6.10553e-05	LOC104896793	PREDICTED: uncharacterized protein LOC104896793
gene15617	0	14.577	6.988	59.08	79.463	36.71	3.0225	up	7.36279e-08	1.00753e-06	LOC104896842	PREDICTED: uncharacterized protein LOC104896842
gene15618	107.125	71.125	100.828	36.412	29.918	52.074	-1.23693	down	7.90022e-07	8.87085e-06	LOC104896817	PREDICTED: putative receptor-like protein kinase At4g00960 isoform X1
gene15648	158.629	177.415	186.498	45.413	26.79	7.838	-2.70669	down	3.86358e-09	6.53871e-08	LOC104896884	PREDICTED: neural Wiskott-Aldrich syndrome protein
gene15649	0	5.284	3.166	21.414	7.579	12.197	2.28486	up	0.00059402	0.00332017	LOC104896865	PREDICTED: uncharacterized protein LOC104896865
gene15662	645.667	227.462	271.964	23.203	9.434	55.204	-3.70438	down	7.39135e-35	2.28017e-32	LOC104896872	PREDICTED: uclacyanin-2
gene15676	136.897	203.112	140.611	60.345	69.939	70.985	-1.25576	down	1.00353e-07	1.34191e-06	LOC104896891	PREDICTED: uncharacterized protein LOC104896891
gene15699	61.975	67.542	57.957	135.855	152.511	144.893	1.20853	up	0.00197021	0.00924582	LOC104896926	hypothetical protein BVRB_6g145010
gene15756	5.595	2.749	2.883	1.393	1.479	2.308	-1.1155	down	0.000733179	0.0039914	LOC104896981	PREDICTED: probable leucine-rich repeat receptor-like protein kinase At5g49770
gene15776	19.52	13.788	27.039	49.447	57.84	32.268	1.20944	up	0.000697521	0.00382451	LOC104896992	PREDICTED: protein STICHEL
gene15791	0	0	1.606	29.329	27.394	21.936	5.61143	up	2.82526e-10	5.72342e-09	LOC104897002	PREDICTED: zinc-finger homeodomain protein 3
gene15832	42.894	53.024	105.903	472.772	608.502	413.307	2.88857	up	3.30795e-16	1.53475e-14	LOC104897031	PREDICTED: uncharacterized protein At1g08160
gene15848	4655.72	6172.82	5978.56	2218.84	2150.59	2283.52	-1.33701	down	9.01319e-09	1.43688e-07	LOC104897075	PREDICTED: ferric reduction oxidase 7, chloroplastic isoform X1
gene15863	3.585	4.574	3.263	13.242	15.701	11.656	1.82936	up	4.50701e-07	5.28694e-06	LOC104897085	PREDICTED: MLO-like protein 13 isoform X1
gene15868	1200.76	1303.39	1552.14	3165.57	3447.69	3175.38	1.27095	up	7.32981e-05	0.00053636	LOC104897088	PREDICTED: acetyl-coenzyme A synthetase, chloroplastic/glyoxysomal
gene15878	24.729	69.871	27.91	269.017	231.783	117.305	2.33492	up	2.79683e-06	2.82966e-05	LOC104897127	PREDICTED: uncharacterized protein LOC104897127
gene15880	292.629	209.426	236.845	116.843	87.786	143.836	-1.08436	down	2.51243e-05	0.000205386	LOC104897093	PREDICTED: optomotor-blind protein-like
gene15883	0.621	1.756	0	3.558	1.889	11.055	2.79387	up	0.00157015	0.00760175	LOC104897095	PREDICTED: DNA cross-link repair protein SNM1
gene15898	22.475	7.242	10.236	0.903	0	0.468	-4.86196	down	6.11951e-17	3.15559e-15	LOC104897133	PREDICTED: rust resistance kinase Lr10-like
gene15930	5.971	4.217	9.734	27.348	30.586	14.161	1.85538	up	1.80672e-06	1.89895e-05	LOC104897184	PREDICTED: uncharacterized protein LOC104897184
gene15935	159.698	141.186	176.844	357.698	426.436	353.763	1.2521	up	0.000126153	0.000865839	LOC104897149	PREDICTED: GDSL esterase/lipase At3g26430
gene15944	28.595	22.391	24.075	12.024	8.432	6.579	-1.47313	down	3.98904e-09	6.70568e-08	LOC104897151	PREDICTED: cysteine-rich receptor-like protein kinase 8 isoform X2
gene15960	30.478	13.931	2.024	83.148	103.551	32.955	2.24194	up	5.0856e-09	8.42045e-08	LOC109135233	_
gene15972	85.924	312.811	704.964	1127.74	717.741	1341.66	1.52992	up	1.50932e-06	1.60265e-05	LOC104897205	PREDICTED: uncharacterized protein LOC104897205
gene15973	39.439	293.446	635.058	1044.77	999.089	1066.39	1.68403	up	2.72011e-07	3.35417e-06	LOC104897305	PREDICTED: uncharacterized protein LOC104897305
gene15987	15.133	4.751	3.796	43.323	40.891	22.932	2.17769	up	1.03165e-06	1.13521e-05	LOC104897215	PREDICTED: protein SIEVE ELEMENT OCCLUSION C isoform X1
gene15988	28.849	17.6	21.461	138.151	156.795	122.855	2.62107	up	1.3313e-14	5.03431e-13	LOC104897214	PREDICTED: protein SIEVE ELEMENT OCCLUSION B-like
gene15998	39.894	16.213	30.223	75.096	72.542	58.328	1.25444	up	0.000448636	0.00259074	LOC104897222	PREDICTED: D-cysteine desulfhydrase 2, mitochondrial isoform X1
gene15999	56.771	34.244	63.715	137.69	146.724	91.911	1.28221	up	0.000100996	0.000708661	LOC104897223	PREDICTED: oxysterol-binding protein-related protein 1D
gene16007	13.36	14.83	56.007	243.686	340.37	87.14	2.99485	up	3.5965e-18	2.18826e-16	LOC104897228	PREDICTED: probable pectate lyase 5
gene16008	0	0	0.905	8.263	10.561	4.754	4.69879	up	5.44609e-06	5.19046e-05	LOC104897316	PREDICTED: uncharacterized protein LOC104897316
gene16015	35.617	16.417	29.468	62.735	69.276	57.094	1.21425	up	0.000213845	0.00136836	LOC104897233	PREDICTED: uncharacterized protein LOC104897233 isoform X2
gene16025	95.506	42.878	68.197	187.805	207.943	179.635	1.4778	up	2.59984e-06	2.64405e-05	LOC104897240	PREDICTED: golgin subfamily B member 1 isoform X2
gene16034	5.582	0	3.78	19.815	23.19	7.282	2.42492	up	1.44471e-06	1.54336e-05	LOC104897248	PREDICTED: protein WVD2-like 7 isoform X1
gene16045	110.958	120.779	238.15	345.773	613.777	468.103	1.60325	up	1.46411e-06	1.56125e-05	LOC104897330	PREDICTED: uncharacterized protein LOC104897330
gene16046	10.34	5.217	21.673	32.138	42.657	19.269	1.33711	up	0.00220814	0.0102072	LOC104897254	PREDICTED: uncharacterized protein LOC104897254
gene16064	2.735	17.774	14.2	48.859	42.126	48.005	2.00151	up	2.02284e-07	2.54615e-06	LOC104897264	PREDICTED: dolichyl-diphosphooligosaccharide--protein glycosyltransferase subunit STT3A-like isoform X2
gene16069	41.513	22.557	40.006	91.053	126.195	83.313	1.52999	up	2.7915e-06	2.82589e-05	LOC104897267	PREDICTED: pentatricopeptide repeat-containing protein At1g60770
gene16086	312.955	227.485	249.16	81.786	48.686	66.22	-2.00517	down	6.00722e-13	1.7995e-11	LOC104897279	PREDICTED: ARM REPEAT PROTEIN INTERACTING WITH ABF2
gene16092	33.609	46.91	25.137	4.637	3.693	5.763	-2.90606	down	2.85383e-17	1.52993e-15	LOC104897285	PREDICTED: WAT1-related protein At4g08300
gene16113	1.871	0	0	21.428	11.376	4.438	4.31285	up	7.70819e-07	8.68852e-06	LOC104897356	PREDICTED: protein trichome birefringence-like 2
gene16128	31.027	26.866	46.316	90.545	102.434	80.714	1.39305	up	0.000224663	0.00142668	LOC104897370	PREDICTED: pentatricopeptide repeat-containing protein At3g13880
gene16130	44.56	16.862	37.72	93.853	104.012	59.45	1.37594	up	0.000143785	0.000967955	LOC104897368	PREDICTED: FT-interacting protein 1-like
gene16131	50.46	12.398	23.524	17.586	10.004	13.009	-1.08923	down	0.00191573	0.00904569	LOC104897373	hypothetical protein BVRB_6g148670
gene16132	65.991	20.394	32.586	14.169	8.359	19.565	-1.49889	down	0.0002713	0.00168511	LOC109135243	PREDICTED: putative receptor protein kinase ZmPK1
gene16133	118.827	132.495	205.607	1097.57	1388.16	861.815	2.87306	up	1.00105e-20	8.24698e-19	LOC104897372	PREDICTED: polygalacturonase At1g48100
gene16138	6.538	4.199	7.38	23.142	20.478	23.262	1.8841	up	2.8998e-05	0.00023273	LOC104897376	PREDICTED: type 2 DNA topoisomerase 6 subunit B-like isoform X3
gene16141	2230.91	1249.9	1464.84	332.947	284.349	569.438	-2.05916	down	9.83971e-16	4.28271e-14	LOC104897379	PREDICTED: probable nucleoredoxin 1
gene16142	2915.38	1443.89	1801.45	675.889	557.517	1032.27	-1.44316	down	3.02251e-09	5.20037e-08	LOC104897380	PREDICTED: probable nucleoredoxin 1
gene16146	17.727	0	3.638	27.681	24.495	22.934	1.81361	up	0.00225724	0.0103687	LOC104897382	PREDICTED: glucan endo-1,3-beta-glucosidase isoform X2
gene16147	147.04	119.71	95.638	399.546	411.633	345.799	1.67475	up	1.50921e-06	1.60265e-05	LOC104897383	PREDICTED: mediator of RNA polymerase II transcription subunit 2
gene16156	0	2.464	0.984	29.953	43.291	18.612	4.73433	up	2.18033e-13	7.06058e-12	LOC104897392	PREDICTED: uncharacterized protein LOC104897392
gene16168	21.109	15.695	30.094	10.178	10.132	3.953	-1.46309	down	0.0002828	0.0017436	LOC104897404	PREDICTED: probable xyloglucan endotransglucosylase/hydrolase protein 33
gene16177	70.931	20.631	49.447	11.945	12.684	19.793	-1.66637	down	4.74464e-05	0.000361011	LOC104897410	PREDICTED: uncharacterized protein LOC104897410
gene16184	292.066	175.333	218.518	676.486	939.83	740.81	1.78092	up	9.30621e-09	1.47957e-07	LOC104897416	PREDICTED: uncharacterized protein LOC104897416
gene16188	488.426	76.67	201.257	14.205	3.142	9.194	-4.85156	down	4.37142e-35	1.39758e-32	LOC104897420	PREDICTED: aspartic proteinase CDR1
gene16194	2.074	2.93	9.364	43.94	26.272	9.839	2.47781	up	4.97917e-06	4.80273e-05	LOC104897425	PREDICTED: uncharacterized protein LOC104897425
gene16198	717.942	629.927	828.548	1987.63	2295.75	1791.73	1.48095	up	2.21937e-06	2.29292e-05	LOC104897429	PREDICTED: 23 kDa jasmonate-induced protein
gene16200	2725.58	3472.88	3032.59	1289.25	848.716	1286.46	-1.43063	down	1.40793e-09	2.55755e-08	LOC104897431	PREDICTED: WAT1-related protein At1g70260
gene16202	591.198	1349.2	2122.22	4356.42	4232.41	3905.89	1.62084	up	2.58698e-07	3.20123e-06	LOC104897434	PREDICTED: MLP-like protein 423
gene16213	6.479	9.153	7.313	24.731	28.996	14.727	1.57683	up	0.000369004	0.0021847	LOC104897444	PREDICTED: nucleobase-ascorbate transporter 7
gene16218	90.966	65.869	76.175	213.19	205.827	173.997	1.34766	up	3.05566e-05	0.000243898	LOC104897447	PREDICTED: auxilin-related protein 1-like isoform X1
gene16224	2.631	1.593	3.817	1.721	0	0	-2.22215	down	0.00365742	0.0155946	LOC104897454	PREDICTED: ethylene-responsive transcription factor ERF113 isoform X2
gene16227	7.343	2.47	3.947	23.625	24.803	19.283	2.29866	up	1.06225e-10	2.27789e-09	LOC104897458	PREDICTED: histone-lysine N-methyltransferase, H3 lysine-9 specific SUVH4
gene16233	60.488	19.72	36.761	3.996	2.357	4.138	-3.47853	down	7.67e-13	2.25912e-11	LOC104897463	PREDICTED: glutamate receptor 2.6
gene16248	2.411	2.724	6.53	6.073	13.679	7.147	1.20516	up	0.00804635	0.0300908	LOC104897479	PREDICTED: putative pentatricopeptide repeat-containing protein At5g13230, mitochondrial isoform X1
gene16249	1.208	5.119	1.363	8.99	6.119	10.743	1.74883	up	0.00537063	0.0214435	LOC104897480	PREDICTED: protein TIFY 9
gene16253	59.708	163.322	61.655	17.457	30.895	34.651	-1.77809	down	4.0609e-09	6.80065e-08	LOC104897483	PREDICTED: GEM-like protein 5
gene16259	25.566	7.901	9.919	37.052	37.239	37.424	1.36446	up	0.000206926	0.00133086	LOC104897489	PREDICTED: transcription factor bHLH66
gene16260	2.552	1.202	3.841	13.638	13.792	18.159	2.58509	up	4.17979e-05	0.000322075	LOC104897491	PREDICTED: zinc finger protein CONSTANS-LIKE 15
gene16261	0	0	0	3.029	3.753	3.137	11.6915	up	7.41314e-05	0.000539762	LOC104897490	PREDICTED: somatic embryogenesis receptor kinase 2 isoform X1
gene16268	67.939	2.666	10.65	15.128	17.211	4.476	-1.1421	down	0.0097792	0.0351723	LOC104897498	PREDICTED: cysteine-rich repeat secretory protein 57-like
gene16278	2.352	0	2.655	13.468	15.096	12.088	3.02055	up	2.04685e-09	3.62091e-08	LOC104897505	PREDICTED: uncharacterized protein LOC104897505
gene16281	7.097	1.671	8.011	0	0	0	-12.4497	down	0.000440227	0.00254972	LOC104897508	PREDICTED: exocyst complex component EXO70B1
gene16285	8.267	14.015	16.795	318.071	403.753	266.657	4.66072	up	5.57765e-31	1.22597e-28	LOC104897512	PREDICTED: leucine-rich repeat extensin-like protein 3
gene16287	6.225	3.621	8.059	15.724	15.583	16.935	1.42978	up	0.00013273	0.000905674	LOC104897514	PREDICTED: pentatricopeptide repeat-containing protein At4g18520
gene16291	167.208	104.713	112.995	47.466	49.477	58.739	-1.30592	down	1.26282e-07	1.65466e-06	LOC104897515	PREDICTED: uncharacterized protein LOC104897515
gene16301	1610.77	612.48	546.693	381.989	349.589	353.596	-1.35193	down	2.42962e-08	3.58109e-07	LOC104897526	PREDICTED: glucose-6-phosphate 1-dehydrogenase, chloroplastic
gene16303	6.859	9.69	1.548	0.785	1.39	3.254	-1.73643	down	0.00414065	0.017319	LOC104897528	PREDICTED: uncharacterized protein LOC104897528
gene16310	10.522	3.716	0	0	0	0	-12.2128	down	0.00276552	0.0122934	LOC104897532	PREDICTED: probable WRKY transcription factor 13
gene16312	0	0	2.599	1.978	7	2.731	2.17029	up	0.0128422	0.0439526	LOC109135374	PREDICTED: probable DNA primase large subunit isoform X1
gene16313	298.365	457.966	438.302	120.454	69.047	112.976	-1.98166	down	1.53059e-14	5.7755e-13	LOC104897535	PREDICTED: uncharacterized protein C24B11.05
gene16314	5.754	2.243	1.792	8.634	15.079	8.706	1.7273	up	2.78256e-05	0.000224032	LOC104897536	PREDICTED: probable DNA primase large subunit
gene16323	0	11.99	19.157	184.651	85.997	100.646	3.57527	up	1.66541e-09	2.99433e-08	LOC104897543	PREDICTED: uncharacterized protein LOC104897543
gene16332	2281.82	2368.51	2048.04	905.953	954.996	988.595	-1.23308	down	1.09924e-07	1.45331e-06	LOC104897551	PREDICTED: stress-associated endoplasmic reticulum protein 2
gene16338	74.476	61.942	65.078	143.058	174.669	163.824	1.25692	up	0.000214663	0.00137259	LOC104897556	PREDICTED: non-specific lipid transfer protein GPI-anchored 1
gene16339	125.483	60.274	53.819	2.874	2.543	8.929	-4.06148	down	2.76857e-14	1.01211e-12	LOC104897557	PREDICTED: probable methyltransferase At1g27930
gene16345	8.582	3.566	3.989	15.031	14.835	12.573	1.39485	up	0.00397101	0.0167409	LOC104897562	PREDICTED: pentatricopeptide repeat-containing protein DOT4, chloroplastic
gene16353	0	0	1.109	4.5	31.854	8.155	5.32297	up	1.01732e-08	1.59576e-07	LOC104897569	PREDICTED: cytochrome P450 78A5
gene16354	41.301	21.217	8.475	85.991	133.16	89.053	2.11809	up	2.44925e-05	0.000200688	LOC104897571	PREDICTED: putative transcription factor C16C4.22
gene16360	1581.31	530.777	887.065	53.928	48.781	135.279	-3.65557	down	3.55916e-35	1.15897e-32	LOC104897576	PREDICTED: flavonoid 3',5'-methyltransferase
gene16372	8.964	11.458	10.599	25.418	22.925	26.83	1.27689	up	0.00172442	0.00825318	LOC104897589	PREDICTED: uncharacterized protein At3g27210-like isoform X1
gene16373	51.159	18.069	10.311	6.277	0	6.5	-2.63783	down	2.11587e-06	2.19372e-05	LOC104897590	PREDICTED: defensin-like protein AX1
gene16380	30.531	9.028	10.418	51.224	74.106	66.521	1.94059	up	1.57541e-07	2.03991e-06	LOC104897598	PREDICTED: GTP-binding protein 8
gene16382	51.571	55.317	56.409	127.588	140.318	120.807	1.25119	up	0.000194054	0.0012582	LOC104897601	PREDICTED: receptor protein kinase-like protein ZAR1
gene16392	73.058	24.54	25.227	4.388	2.33	5.301	-3.35289	down	1.13048e-27	1.74372e-25	LOC104897607	PREDICTED: uncharacterized protein LOC104897607
gene16397	11.31	9.987	9.574	23.205	35.814	17.325	1.30618	up	0.00159393	0.00770205	LOC104897611	PREDICTED: ankyrin-3
gene16404	59.687	21.316	36.563	2.541	2.024	8.157	-3.20777	down	3.0384e-23	3.18019e-21	LOC104897615	PREDICTED: urease
gene16405	279.706	106.799	203.999	734.249	786.211	578.655	1.82976	up	2.38756e-09	4.18572e-08	LOC104897616	PREDICTED: 1,4-dihydroxy-2-naphthoyl-CoA synthase, peroxisomal
gene16408	7.498	1.513	6.045	23.305	39.617	31.122	2.64276	up	4.5484e-10	8.90635e-09	LOC104897619	PREDICTED: 65-kDa microtubule-associated protein 3-like
gene16413	17.78	8.373	24.249	49.205	66.061	43.929	1.65918	up	1.72143e-05	0.000145318	LOC104897624	PREDICTED: uncharacterized protein LOC104897624
gene16417	12.35	3.877	8.518	19.249	28.156	26.85	1.58523	up	3.77303e-05	0.000294474	LOC104897626	PREDICTED: ATP-dependent DNA helicase Q-like 5
gene16420	62.759	37.707	63.914	126.388	160.812	126.612	1.33192	up	4.9578e-05	0.000375605	LOC104897631	PREDICTED: 3-oxoacyl-
gene16421	110.074	146.177	124.237	5.042	0	7.832	-4.88499	down	7.99325e-23	8.03162e-21	LOC104897632	PREDICTED: LOW QUALITY PROTEIN: TLC domain-containing protein At5g14285
gene16426	66.543	42.396	37.552	18.677	21.815	23.21	-1.20136	down	1.87383e-05	0.000156827	LOC104897637	PREDICTED: glyceraldehyde-3-phosphate dehydrogenase, cytosolic
gene16428	21.506	16.407	23.303	161.558	167.802	108.651	2.83893	up	7.66053e-18	4.46783e-16	LOC104897638	PREDICTED: putative ABC transporter C family member 15
gene16429	7.451	4.21	21.864	47.78	67.948	38.878	2.20519	up	3.65325e-06	3.61094e-05	LOC104897639	PREDICTED: mitotic spindle checkpoint protein MAD2
gene16441	353.401	1132.41	1715.31	4406.71	3778.11	3344.38	1.84864	up	2.5606e-09	4.45798e-08	LOC104897651	PREDICTED: chalcone synthase
gene16442	445.479	259.145	317.452	70.018	53.106	107.732	-2.14642	down	4.41378e-14	1.56161e-12	LOC104897652	PREDICTED: probable glutathione S-transferase parA
gene16463	6.925	33.266	23.45	103.097	84.211	147.835	2.39669	up	1.8624e-09	3.31798e-08	LOC104897723	PREDICTED: light-regulated protein
gene16464	53.443	25.753	56.111	147.543	151.967	111.528	1.60301	up	7.30132e-07	8.267e-06	LOC104897724	PREDICTED: sialyltransferase-like protein 5
gene16472	6.818	6.02	7.695	16.59	23.316	9.096	1.25477	up	0.00613411	0.0239215	LOC104897732	PREDICTED: transcription factor ICE1
gene16474	50.838	27.506	64.703	253.919	240.032	170.605	2.21588	up	4.00119e-11	9.2332e-10	LOC104898049	PREDICTED: RNA polymerase II C-terminal domain phosphatase-like 4
gene16487	1464.74	852.116	1017.01	481.355	425.368	560.059	-1.18454	down	4.4758e-07	5.25383e-06	LOC104897746	PREDICTED: uncharacterized protein LOC104897746
gene16490	174.751	196.578	209.069	81.796	97.834	99.993	-1.05355	down	3.51492e-06	3.49797e-05	LOC104897751	PREDICTED: probable acyl-activating enzyme 1, peroxisomal isoform X1
gene16493	132.068	10.749	28.217	9.958	12.116	8.379	-2.48951	down	1.73826e-14	6.50331e-13	LOC104897752	PREDICTED: probable acyl-activating enzyme 1, peroxisomal
gene16496	0.788	1.671	1.78	28.438	45.136	7.947	4.26441	up	4.42167e-18	2.64458e-16	LOC104897755	PREDICTED: caffeic acid 3-O-methyltransferase isoform X2
gene16503	411.451	597.699	598.197	69.211	105.997	107.514	-2.50721	down	2.60306e-18	1.61739e-16	LOC104897758	PREDICTED: uncharacterized protein LOC104897758
gene16505	2409	1687.06	1012.2	32.776	14.501	69.772	-5.44761	down	3.00508e-59	5.87126e-56	LOC104897760	PREDICTED: cold and drought-regulated protein CORA
gene16516	53.032	37.756	61.976	133.412	136.882	95.08	1.25805	up	0.00011773	0.000812467	LOC104897771	PREDICTED: ribonuclease E/G-like protein, chloroplastic isoform X1
gene16518	1.937	0	0	7.21	4.907	0.574	2.71002	up	0.00157015	0.00760175	LOC104897774	PREDICTED: cation/H(+) antiporter 2-like
gene16519	17.894	5.618	3.59	67.391	124.1	2.358	2.83832	up	1.43174e-15	6.03735e-14	LOC104897773	hypothetical protein BVRB_6g152510
gene16528	5.478	0	0	6.273	9.251	17.323	2.58338	up	0.0124009	0.0428034	LOC104897784	PREDICTED: pentatricopeptide repeat-containing protein At3g46790, chloroplastic
gene16537	83.732	61.118	90.568	205.353	222.014	158.879	1.31627	up	9.1103e-05	0.000647361	LOC104897791	PREDICTED: uncharacterized protein LOC104897791
gene16548	4.259	3.484	2.783	18.996	22.943	19.407	2.54267	up	3.4742e-11	8.11293e-10	LOC104898066	PREDICTED: probable rhamnogalacturonate lyase B isoform X2
gene16560	148.648	108.989	136.449	56.561	47.666	46.86	-1.38311	down	4.24079e-08	5.99438e-07	LOC104897806	PREDICTED: heat shock 70 kDa protein, mitochondrial-like
gene16561	914.334	1058.99	1171.22	273.496	196.087	372.816	-1.90028	down	2.72596e-14	1.00069e-12	LOC104897807	PREDICTED: glycine-rich domain-containing protein 2
gene16564	19.237	2.471	11.35	28.037	45.188	26.962	1.59954	up	2.04136e-05	0.000170039	LOC104897810	PREDICTED: uncharacterized protein LOC104897810
gene16569	2.392	3.004	0.6	8.826	6.194	4.097	1.67229	up	0.00153565	0.00746759	LOC104897815	PREDICTED: phosphoenolpyruvate carboxykinase
gene16574	0.665	0	5.253	14.467	9.433	3.943	2.23356	up	0.000386835	0.002278	LOC104897819	PREDICTED: transcription factor bHLH18-like
gene16583	28.459	25.773	22.237	58.494	84.295	39.808	1.25568	up	0.00106946	0.00548582	LOC104897826	PREDICTED: protein O-linked-mannose beta-1,4-N-acetylglucosaminyltransferase 2-like
gene16593	16.264	11.488	9.178	9.312	0	0	-1.98728	down	0.0128422	0.0439526	LOC104898072	PREDICTED: AAA-ATPase At3g50940-like
gene16596	16.617	6.979	6.59	22.115	33.222	15.979	1.24026	up	0.00274535	0.0122691	LOC104897839	PREDICTED: protein ENHANCED DISEASE RESISTANCE 2-like isoform X1
gene16607	22.822	4.96	17.833	42.216	28.462	62.457	1.54525	up	0.00268141	0.0120342	LOC104897849	PREDICTED: uncharacterized protein LOC104897849
gene16615	0	0	0.715	7.985	12.205	5.263	5.14788	up	6.60355e-08	9.09294e-07	LOC104897858	PREDICTED: uncharacterized protein LOC104897858
gene16620	685.132	536.365	773.283	1731.54	1868.27	1735.42	1.41932	up	5.97575e-06	5.64933e-05	LOC104897864	PREDICTED: fructose-bisphosphate aldolase-lysine N-methyltransferase, chloroplastic
gene16622	38.861	21.012	30.865	10.439	9.723	9.103	-1.63243	down	1.50185e-07	1.95041e-06	LOC104897866	PREDICTED: phosphate transporter PHO1 homolog 10
gene16624	453.922	476.507	555.019	1344.62	1375.09	1293.45	1.43384	up	7.88842e-06	7.25471e-05	LOC104897868	PREDICTED: uncharacterized protein LOC104897868
gene16630	54.666	44.712	47.087	19.768	29.154	20.472	-1.07764	down	0.000819065	0.00435909	LOC104897875	PREDICTED: uncharacterized protein LOC104897875
gene16631	363.594	390.577	446.306	99.773	66.215	91.405	-2.22155	down	2.02203e-15	8.36599e-14	LOC104897876	PREDICTED: NAC transcription factor 29
gene16638	739.137	1125.96	1272.05	5000.98	4930.63	2591.97	1.99712	up	8.73104e-11	1.90008e-09	LOC104897883	PREDICTED: expansin-A10-like
gene16640	302.638	120.721	133.952	6.795	4.81	15.482	-4.36266	down	2.07739e-31	4.93632e-29	LOC104897886	PREDICTED: pathogen-related protein
gene16642	514.326	94.902	206.04	3.523	1.559	14.595	-5.37248	down	1.11793e-51	1.63815e-48	LOC104897887	PREDICTED: pathogen-related protein
gene16648	12.038	8.504	11.646	54.157	55.764	23.454	2.05079	up	1.34646e-06	1.44543e-05	LOC104897893	PREDICTED: transcription factor MYB28
gene16651	234.188	176.86	228.996	79.093	80.923	69.112	-1.48201	down	1.34271e-08	2.07106e-07	LOC104897896	PREDICTED: cyclic dof factor 1
gene16658	1.328	0	0	25.853	16.148	14.174	5.39942	up	4.11608e-08	5.83686e-07	LOC104897905	PREDICTED: ribonuclease 1
gene16660	5.964	9.478	14.303	68.292	83.091	60.116	2.82981	up	5.10779e-13	1.53794e-11	LOC104897906	PREDICTED: extracellular ribonuclease LE isoform X2
gene16664	5.23	7.388	23.611	85.34	84.789	34.111	2.49495	up	9.33735e-09	1.48318e-07	LOC104897909	PREDICTED: ribonuclease 1
gene16665	15.831	32.802	11.912	3.626	5.347	2.503	-2.39908	down	8.05949e-07	9.03814e-06	LOC104897910	PREDICTED: extracellular ribonuclease LE
gene16682	554.557	174.727	252.164	137.059	92.982	104.09	-1.55449	down	1.65036e-07	2.13068e-06	LOC104898083	PREDICTED: miraculin
gene16688	10.893	5.13	5.123	21.83	32.194	21.531	1.837	up	0.000166489	0.00110058	LOC104897931	PREDICTED: origin of replication complex subunit 6
gene16697	87.069	48.6	85.151	192.075	210.11	175.283	1.38686	up	1.20853e-05	0.000106254	LOC104897939	PREDICTED: uncharacterized protein LOC104897939 isoform X1
gene16700	6.837	3.693	2.269	14.276	16.504	8.584	1.62062	up	4.00815e-05	0.000310815	LOC104897942	PREDICTED: uncharacterized protein LOC104897942
gene16704	7960.7	5606.76	5510.2	3010.83	2398.09	2976.18	-1.18599	down	3.64662e-07	4.37992e-06	LOC104897945	PREDICTED: uncharacterized protein LOC104897945
gene16710	76.568	76.893	72.363	218.144	237.433	178.324	1.48905	up	4.91354e-06	4.74463e-05	LOC104897953	PREDICTED: uncharacterized protein LOC104897953
gene16713	57.601	40.688	45.509	2054.68	2743.26	1731.66	5.50485	up	6.71997e-51	8.44028e-48	LOC104897954	PREDICTED: uncharacterized protein LOC104897954
gene16718	0	0	0	1.941	6.87	2.01	11.817	up	0.00148912	0.00726951	LOC104898088	hypothetical protein BVRB_6g154400
gene16728	2.29	1.294	3.619	0	0	0	-11.23	down	0.000133436	0.000906626	LOC104897965	PREDICTED: probable WRKY transcription factor 72
gene16742	14493.2	9261.22	9227.07	3865.09	3607.04	5425.85	-1.35451	down	1.3069e-08	2.02116e-07	LOC104897976	PREDICTED: MLP-like protein 34
gene16744	167.887	123.452	153.765	71.701	69.024	77.519	-1.02819	down	2.17111e-05	0.000179825	LOC104897978	PREDICTED: uncharacterized protein LOC104897978
gene16749	21.221	18.895	19.724	5.514	4.879	4.864	-1.97143	down	2.5707e-11	6.14302e-10	LOC104897983	PREDICTED: protein NRT1/ PTR FAMILY 4.6
gene16760	71.289	25.085	54.439	125.033	139.104	112.829	1.32166	up	3.70844e-05	0.000289947	LOC104897993	PREDICTED: AMP deaminase-like
gene16774	3084.78	1122.24	1416.25	180.245	120.739	355.885	-3.09772	down	3.42589e-28	5.62999e-26	LOC104898005	PREDICTED: glutathione S-transferase U17
gene16776	7.302	2.947	4.709	0	1.057	1.237	-2.70338	down	0.011249	0.0394816	LOC104898008	PREDICTED: glutathione S-transferase U17
gene16785	1.31	0	0	4.5	11.945	3.107	3.8966	up	0.00302201	0.0132417	LOC104898016	PREDICTED: LRR receptor-like serine/threonine-protein kinase ERECTA
gene16799	14.312	23.108	13.846	117.065	145.023	101.837	2.82749	up	8.24618e-11	1.79902e-09	LOC104898096	PREDICTED: UDP-glycosyltransferase 79B6
gene16800	1.864	3.219	4.909	36.29	25.186	18.423	2.99895	up	1.23023e-15	5.26133e-14	LOC104898030	PREDICTED: UDP-glycosyltransferase 79B6 isoform X1
gene16801	127.857	166.064	263.012	583.29	683.311	523.36	1.68435	up	3.83972e-07	4.58368e-06	LOC104898031	PREDICTED: UDP-glycosyltransferase 79B9
gene16802	78.816	93.221	126.194	423.986	401.178	271.712	1.87889	up	3.22234e-08	4.65202e-07	LOC104898032	PREDICTED: anthocyanidin 3-O-glucoside 2'''-O-xylosyltransferase
gene16808	16.9	7.724	33.1	151.407	170.744	89.6	2.83446	up	2.22632e-17	1.20826e-15	LOC104898039	PREDICTED: microtubule-associated protein TORTIFOLIA1
gene16982	26.068	8.839	15.3	8.358	4.226	9.893	-1.15933	down	0.00444794	0.0183382	LOC104898124	PREDICTED: acid phosphatase 1
gene16984	163.152	163.427	169.979	465.514	507.025	370.792	1.43578	up	8.07766e-06	7.39779e-05	LOC104898126	PREDICTED: probable inactive receptor kinase At5g58300 isoform X1
gene16991	63.772	43.315	59.52	227.509	206.289	93.082	1.66101	up	2.0322e-06	2.11821e-05	LOC104898135	PREDICTED: mannan endo-1,4-beta-mannosidase 6
gene16995	125.94	147.813	92.941	56.578	56.936	62.04	-1.06265	down	2.33667e-05	0.00019254	LOC104898136	PREDICTED: probable protein phosphatase 2C 23
gene17001	4.194	14.812	9.467	31.216	53.119	54.708	2.28774	up	6.08345e-05	0.000454231	LOC104898142	PREDICTED: uncharacterized protein LOC104898142 isoform X2
gene17003	874.565	129.713	354.85	50.977	23.494	255.165	-2.04373	down	5.45229e-14	1.90603e-12	LOC104898144	PREDICTED: probable WRKY transcription factor 62
gene17004	100.357	98.458	84.952	62.249	38.134	26.448	-1.16178	down	3.8088e-05	0.000296871	LOC104898146	PREDICTED: uncharacterized protein LOC104898146
gene17010	90.484	61.476	109.921	217.513	261.063	195.772	1.36457	up	3.69612e-05	0.000289242	LOC104898152	PREDICTED: probable LRR receptor-like serine/threonine-protein kinase IRK
gene17012	60.263	64.704	89.782	154.581	197.85	145.793	1.21413	up	0.0026805	0.0120332	LOC104898154	PREDICTED: pentatricopeptide repeat-containing protein At5g39710
gene17013	163.15	101.037	175.313	595.673	730.917	561.893	2.10329	up	7.61769e-12	1.96407e-10	LOC104898155	PREDICTED: uncharacterized protein LOC104898155
gene17042	817.073	712.31	668.151	412.409	277.348	353.424	-1.07489	down	2.51407e-06	2.56126e-05	LOC104898184	PREDICTED: probable serine/threonine-protein kinase WNK5
gene17044	801.079	457.435	243.633	118.1	143.39	113.774	-2.00104	down	4.98194e-13	1.50261e-11	LOC104898186	PREDICTED: transcription repressor OFP1
gene17047	18.721	5.877	4.696	28.585	25.294	54.272	1.88426	up	0.00169097	0.00811294	LOC104898189	PREDICTED: serine/threonine-protein kinase TIO-like
gene17048	2.951	5.211	9.159	40.548	28.405	31.494	2.53563	up	6.38217e-11	1.41518e-09	LOC104898190	PREDICTED: probable pectate lyase 5
gene17054	529.598	399.719	417.598	197.722	183.781	192.719	-1.22997	down	5.37615e-07	6.23576e-06	LOC104898195	PREDICTED: CBL-interacting serine/threonine-protein kinase 14
gene17058	428.695	479.709	459.478	180.474	143.868	196.711	-1.39244	down	5.79028e-09	9.51553e-08	LOC104898199	PREDICTED: prosaposin
gene17060	44.131	27.056	65.786	217.4	205.029	176.757	2.12909	up	1.31344e-10	2.78815e-09	LOC104898201	PREDICTED: WEB family protein At2g38370
gene17062	8.832	1.733	6.369	29.219	47.235	12.511	2.39311	up	2.57966e-11	6.15477e-10	LOC104898202	PREDICTED: probable terpene synthase 6 isoform X2
gene17063	386.731	156.78	440.285	1035.9	1223.33	849.463	1.65987	up	2.97145e-07	3.62344e-06	LOC104898203	PREDICTED: uncharacterized protein LOC104898203
gene17066	0	0	0	3.629	1.284	3.006	11.3667	up	0.00276552	0.0122934	LOC104898206	PREDICTED: cationic peroxidase 1
gene17071	6.473	6.096	10.958	43.238	29.515	16.632	1.92558	up	0.000127397	0.00087301	LOC104898210	PREDICTED: G-type lectin S-receptor-like serine/threonine-protein kinase SD2-5
gene17074	7.885	1.114	3.56	25.282	28.763	18.702	2.53388	up	4.095e-07	4.8653e-06	LOC104898213	PREDICTED: probable transmembrane ascorbate ferrireductase 3
gene17079	22.948	7.295	10.36	2.628	0.581	2.721	-2.77486	down	1.11888e-08	1.74419e-07	LOC104898219	PREDICTED: lysM domain receptor-like kinase 3 isoform X1
gene17085	156.466	247.053	232	714.936	811.384	658.538	1.78153	up	3.87804e-08	5.53053e-07	LOC104898222	PREDICTED: CASP-like protein 1E1
gene17087	0	0	0	2.713	0	4.682	11.268	up	0.00973235	0.0350397	LOC104898224	PREDICTED: alpha-soluble NSF attachment protein 2
gene17091	3.906	41.693	29.391	116.047	110.603	136.907	2.27737	up	2.14107e-12	5.93826e-11	LOC104898226	PREDICTED: uncharacterized protein LOC104898226
gene17092	192.818	171.824	351.55	40.763	15.029	21.108	-3.21924	down	1.32009e-18	8.44091e-17	LOC104898228	PREDICTED: wound-induced protein 1
gene17100	11.96	1.779	17.051	28.833	29.979	23.142	1.41226	up	0.00100013	0.00517853	LOC104898235	PREDICTED: putative pentatricopeptide repeat-containing protein At3g08820 isoform X1
gene17101	8.116	3.583	2.863	1.743	1.542	0	-2.14722	down	0.000539457	0.00305108	LOC104898234	PREDICTED: LOW QUALITY PROTEIN: solute carrier family 40 member 1-like
gene17108	430.832	127.963	275.579	28.862	15.164	63.516	-2.95576	down	1.16458e-23	1.27192e-21	LOC109135574	PREDICTED: probable WRKY transcription factor 33
gene17110	7.484	3.021	18.101	22.038	24.918	22.823	1.28639	up	0.013096	0.0446797	LOC104898240	PREDICTED: FHA domain-containing protein At4g14490
gene17125	858.609	561.703	864.464	329.601	341.09	399.195	-1.09459	down	5.42694e-06	5.18627e-05	LOC104898255	PREDICTED: NDR1/HIN1-Like protein 3
gene17127	39.037	22.651	26.751	109.362	139.86	102.51	1.99169	up	6.53358e-09	1.06475e-07	LOC104898256	PREDICTED: protein SMAX1-LIKE 3
gene17130	1374.85	1163.53	1186.63	3522.98	3523.81	2947.74	1.4239	up	6.29821e-06	5.9255e-05	LOC104898259	PREDICTED: probable aspartyl protease At4g16563
gene17132	9145.44	9750.9	11221.7	23803.8	25066.1	23420.3	1.26317	up	7.93934e-05	0.0005738	LOC104898261	PREDICTED: 2-Cys peroxiredoxin BAS1, chloroplastic
gene17136	2.548	0	0	37.924	59.373	18.127	5.49977	up	1.01732e-08	1.59576e-07	LOC104898265	PREDICTED: transcription repressor OFP6
gene17138	254.798	183.467	241.197	508.256	499.716	627.732	1.26744	up	0.000142353	0.000959423	LOC104898266	PREDICTED: transcription repressor OFP13
gene17176	36.413	19.053	19.788	13.899	14.349	8.796	-1.02247	down	0.000892196	0.00470134	LOC104898302	PREDICTED: protein SRG1
gene17177	35.005	2.603	5.198	0	0	0	-13.8007	down	6.2856e-11	1.3973e-09	LOC104898301	PREDICTED: protein SRG1
gene17182	0.428	0.605	0.484	1.227	2.605	2.541	2.06858	up	0.00603438	0.0235954	LOC104898306	PREDICTED: replication factor A protein 1-like isoform X2
gene17187	1.345	0	0	3.081	5.453	3.191	3.12106	up	0.00421502	0.0175466	LOC104898315	PREDICTED: putative disease resistance protein RGA4
gene17196	4.232	2.391	6.686	1.454	0.429	1.505	-1.97294	down	0.000628378	0.00348561	LOC104898318	PREDICTED: NAC domain-containing protein 90
gene17202	86.2	25.032	64.86	143.678	158.193	145.387	1.34476	up	3.55098e-05	0.000278752	LOC104898324	PREDICTED: disease resistance protein RPM1 isoform X1
gene17203	17.127	11.732	17.573	42.197	34.184	35.699	1.27128	up	0.00130023	0.00651043	LOC104898323	PREDICTED: LOW QUALITY PROTEIN: protein ORANGE-LIKE, chloroplastic
gene17223	6.512	0.541	3.026	37.722	40.753	27.709	3.39675	up	7.356e-17	3.7276e-15	LOC104898341	PREDICTED: kinesin-like protein KIN-5C
gene17233	17.068	19.137	22.322	48.708	44.473	42.089	1.20863	up	0.000708993	0.00387654	LOC104898351	PREDICTED: UDP-N-acetylglucosamine diphosphorylase 1
gene17238	20.095	2.366	15.12	82.457	110.294	41.704	2.64114	up	3.17599e-09	5.44314e-08	LOC104898354	PREDICTED: uncharacterized protein LOC104898354
gene17247	225.039	68.414	54.657	65.24	40.411	64.186	-1.03538	down	0.0007347	0.00399597	LOC104898360	PREDICTED: uncharacterized protein LOC104898360
gene17264	159.631	57.167	100.56	19.13	12.414	26.415	-2.45295	down	9.26104e-18	5.30444e-16	LOC104898376	PREDICTED: uncharacterized protein LOC104898376
gene17270	3.733	0	0	14.96	30.258	22.133	4.1722	up	3.07099e-06	3.08045e-05	LOC104898381	PREDICTED: protein LITTLE ZIPPER 4
gene17273	176.143	199.669	177.832	46.755	45.616	64.56	-1.81881	down	6.79019e-13	2.02291e-11	LOC104898384	PREDICTED: purple acid phosphatase 22 isoform X1
gene17288	20.83	9.975	13.15	59.43	65.11	39.775	1.90229	up	3.33857e-08	4.80797e-07	LOC104898391	PREDICTED: GDSL esterase/lipase At5g03610
gene17292	0	0	0	2.487	3.301	1.932	11.33	up	0.000807082	0.00430705	LOC104898393	PREDICTED: uncharacterized protein LOC104898393
gene17293	279.234	109.654	169.866	73.165	84.405	81.945	-1.22209	down	6.29093e-07	7.20819e-06	LOC104898395	PREDICTED: IQ domain-containing protein IQM3
gene17304	0.505	2.852	3.607	8.091	7.841	7.381	1.74271	up	5.48993e-05	0.000413147	LOC104898459	PREDICTED: ABC transporter G family member 39-like
gene17306	30.277	16.332	26.903	75.33	64.26	64.369	1.47219	up	2.20031e-06	2.2759e-05	LOC104898462	PREDICTED: ABC transporter G family member 39 isoform X1
gene17316	29.786	32.778	31.495	17.952	16.838	11.527	-1.02198	down	7.10682e-05	0.00052309	LOC104898469	PREDICTED: UPF0481 protein At3g47200
gene17349	14.048	15.877	12.684	67.563	39.857	46.646	1.85424	up	0.00168302	0.00808364	LOC104898496	PREDICTED: uncharacterized protein LOC104898496
gene17357	1381.15	326.555	520.157	134.813	80.014	108.968	-2.78249	down	1.4125e-22	1.37985e-20	LOC104898504	PREDICTED: ubiquitin-like domain-containing CTD phosphatase 1
gene17376	0	10.016	11.002	29.429	39.51	39.935	2.3728	up	4.44334e-07	5.2262e-06	LOC104898521	PREDICTED: protein CHROMATIN REMODELING 24-like isoform X1
gene17378	180.217	188.49	209.023	566.666	734.49	421.54	1.5762	up	1.00547e-06	1.10917e-05	LOC104898524	PREDICTED: leucine-rich repeat receptor-like protein kinase PXC1
gene17390	42.28	4.595	29.366	0	0	0	-14.6334	down	2.45529e-06	2.5101e-05	LOC104898536	PREDICTED: auxin-binding protein ABP19a
gene17396	2.07	2.339	1.869	0	0	0	-11.0318	down	0.000241628	0.00151905	LOC104898543	PREDICTED: probable glycosyltransferase At5g03795 isoform X2
gene17401	10.393	14.683	35.191	0	3.51	0	-4.10066	down	0.000597412	0.00333379	LOC104898547	PREDICTED: auxin-binding protein ABP19a-like
gene17412	10.053	4.734	18.911	0	0	0	-13.4555	down	0.00517031	0.0207662	LOC104898556	PREDICTED: auxin-binding protein ABP19a
gene17422	12.555	2.801	4.475	16.647	28.123	31.346	1.94028	up	1.24035e-05	0.000108725	LOC104898565	PREDICTED: protein CHUP1, chloroplastic
gene17430	226.783	145.292	183.34	70.057	80.162	91.316	-1.20132	down	8.37014e-07	9.32703e-06	LOC104898571	PREDICTED: aspartic proteinase-like protein 2
gene17454	8.757	13.747	5.491	52.37	55.215	23.079	2.2225	up	5.35686e-07	6.21749e-06	LOC104898591	PREDICTED: uncharacterized protein LOC104898591
gene17461	32.283	78.184	46.846	359.114	588.814	350.028	3.04451	up	3.32231e-14	1.19958e-12	LOC104898597	PREDICTED: probable histone H2B.1
gene17470	53.135	35.389	63.399	370.294	352.279	313.268	2.76937	up	7.7838e-18	4.50232e-16	LOC104898637	PREDICTED: uncharacterized protein LOC104898637
gene17484	650.081	257.363	356.071	164.82	118.937	177.619	-1.45342	down	5.00686e-09	8.29789e-08	LOC104898645	PREDICTED: heavy metal-associated isoprenylated plant protein 6
gene17523	766.241	838.496	873.429	2921.26	2914.41	2276.26	1.71077	up	3.40802e-08	4.89596e-07	LOC104898667	PREDICTED: RNA-binding protein CP29B, chloroplastic
gene17525	2691.95	922.122	1184.02	275.609	290.271	397.114	-2.31686	down	2.8818e-18	1.78428e-16	LOC104898671	PREDICTED: glutathione S-transferase
gene17550	307.984	161.5	203.487	92.957	98.584	113.214	-1.14289	down	1.40755e-06	1.50641e-05	LOC104898687	PREDICTED: probable receptor-like protein kinase At5g47070
gene17571	297.753	334.268	360.068	873.725	751.589	712.526	1.23663	up	0.000293455	0.00180172	LOC104898707	PREDICTED: fasciclin-like arabinogalactan protein 11
gene17573	19.272	15.047	25.759	47.623	67.836	59.544	1.54242	up	1.83926e-05	0.000154302	LOC104898708	PREDICTED: zinc finger protein JACKDAW
gene17596	2.842	0	1.604	20.337	20.875	8.425	3.47995	up	1.43019e-08	2.19064e-07	LOC104898773	PREDICTED: leucine-rich repeat extensin-like protein 5
gene17599	133.949	110.675	101.705	5.578	3.29	10.59	-4.1535	down	1.35841e-35	4.50685e-33	LOC104898776	PREDICTED: WAT1-related protein At2g37460 isoform X2
gene17614	79.534	31.461	37.104	153.616	236.403	164.747	1.9053	up	2.49315e-09	4.35349e-08	LOC104898787	PREDICTED: DNA replication licensing factor MCM6
gene17618	0.326	1.38	0.735	7.458	7.589	5.406	3.06521	up	1.12875e-06	1.23126e-05	LOC104898789	PREDICTED: kinesin-like protein KIN-5B isoform X1
gene17623	89.337	75.727	71.499	35.806	31.272	31.302	-1.26576	down	5.61603e-07	6.48832e-06	LOC104898790	PREDICTED: galactan beta-1,4-galactosyltransferase GALS3
gene17625	52.085	33.364	30.306	10.373	13.112	14.962	-1.59006	down	1.28034e-08	1.98357e-07	LOC104898791	PREDICTED: galactan beta-1,4-galactosyltransferase GALS2
gene17652	28.103	21.304	25.53	60.438	64.94	55.681	1.27268	up	0.000276665	0.00171178	LOC104898834	PREDICTED: transcription termination factor MTERF6, chloroplastic/mitochondrial
gene17681	30.061	36.098	42.41	102.409	105.85	84.667	1.4319	up	7.47092e-05	0.000543294	LOC104898855	PREDICTED: uncharacterized protein LOC104898855 isoform X2
gene17686	5.849	4.635	6.279	12.905	15.033	11.334	1.22807	up	0.0012512	0.0063167	LOC104898859	PREDICTED: DNA polymerase eta isoform X2
gene17691	638.429	219.274	341.924	104.225	82.424	199.188	-1.63651	down	1.09206e-10	2.3361e-09	LOC104898862	PREDICTED: vacuolar-sorting receptor 7
gene17717	15.604	14.696	41.094	62.54	68.517	77.104	1.54379	up	0.00174523	0.00834502	LOC104898905	PREDICTED: uncharacterized protein LOC104898905 isoform X1
gene17726	1.011	0	0	4.633	2.05	10.796	4.10774	up	0.00175631	0.00837846	LOC104898986	PREDICTED: elongation factor 1-beta 1-like
gene17734	25.769	39.714	64.118	122.729	113.941	101.402	1.38323	up	7.30669e-05	0.000535783	LOC104898913	PREDICTED: endoglucanase 17
gene17743	1.141	0.538	1.074	2.614	4.53	3.835	1.99449	up	1.24035e-05	0.000108725	LOC104898916	PREDICTED: pectinesterase
gene17745	282.676	144.104	167.178	23.61	16.493	14.799	-3.43536	down	1.62348e-29	2.94303e-27	LOC104898919	PREDICTED: pectinesterase
gene17747	1.22	5.171	13.771	0	0	0	-12.7146	down	0.000133436	0.000906626	LOC104898998	PREDICTED: uncharacterized protein LOC104898998
gene17762	13422.2	11597.6	6880.19	5050.95	3774.69	4974.66	-1.20886	down	1.72578e-07	2.21182e-06	LOC104898925	PREDICTED: late embryogenesis abundant protein Lea5
gene17771	2.995	1.154	1.536	8.106	9.656	7.103	2.1283	up	1.45191e-05	0.000124843	LOC104898929	PREDICTED: poly
gene17774	1.977	0	0	6.792	4.006	18.756	3.89993	up	0.00520935	0.0208706	LOC109135595	PREDICTED: uncharacterized protein LOC109135595
gene17782	2.212	1.302	2.081	4.011	5.417	4.373	1.3021	up	0.010254	0.0366252	LOC104898939	PREDICTED: nuclear pore complex protein NUP98A isoform X2
gene17797	1.569	0.806	1.932	6.372	7.951	1.861	1.90908	up	2.8998e-05	0.00023273	LOC104898949	PREDICTED: uncharacterized protein LOC104898949 isoform X3
gene17821	1799.32	1743.53	1478.68	401.056	360.519	617.517	-1.86441	down	2.00373e-13	6.53684e-12	LOC104898964	PREDICTED: protein SRC2
gene17858	295.725	79.38	100.132	35.558	41.952	57.866	-1.81165	down	8.97913e-10	1.68505e-08	LOC104899048	PREDICTED: monothiol glutaredoxin-S1
gene17859	35.477	53.302	58.473	183.781	183.736	167.621	1.8616	up	1.47223e-08	2.2472e-07	LOC104899049	PREDICTED: pentatricopeptide repeat-containing protein At3g57430, chloroplastic
gene17876	2526.31	1968.96	2125.52	1048.5	948.144	1017.19	-1.1354	down	7.52131e-07	8.4942e-06	LOC104899063	PREDICTED: probable solanesyl-diphosphate synthase 3, chloroplastic
gene17912	757.058	618.308	571.156	218.345	195.246	278.12	-1.49265	down	7.00995e-10	1.33113e-08	LOC104899079	PREDICTED: universal stress protein PHOS34
gene17950	2.427	1.143	5.783	31.496	39.619	23.984	3.34551	up	1.25563e-17	6.987e-16	LOC104899148	PREDICTED: cellulose synthase-like protein D5 isoform X1
gene17961	21.196	5.823	4.652	0	0.597	0	-5.72219	down	2.71901e-12	7.41257e-11	LOC104899152	PREDICTED: COBRA-like protein 7
gene17969	137.451	73.171	135.8	321.641	343.958	257.5	1.41395	up	7.87085e-06	7.24233e-05	LOC104899156	PREDICTED: kinesin-like protein KIN-14I isoform X1
gene17974	183.055	89.993	90.817	19.964	12.23	34.989	-2.43718	down	1.92975e-16	9.22087e-15	LOC104899160	PREDICTED: major allergen Mal d 1
gene18017	63.165	49.766	72.663	132.84	147.088	159.18	1.24241	up	0.000266317	0.00165767	LOC104899208	PREDICTED: putative disease resistance protein RGA1
gene18021	7.762	6.092	0.973	0	0	2.046	-2.85553	down	0.00257786	0.0116213	LOC104899212	PREDICTED: glutathione S-transferase U8
gene18035	56.651	35.155	36.452	129.138	147.534	134.994	1.6824	up	3.20032e-07	3.87031e-06	LOC104899222	PREDICTED: BRCA1-associated RING domain protein 1
gene18039	29.863	14.063	20.598	72.194	52.115	39.35	1.34274	up	0.00422599	0.017584	LOC104899226	PREDICTED: protein ROOT PRIMORDIUM DEFECTIVE 1
gene18059	399.714	256.249	337.409	71.8	77.149	122.158	-1.87346	down	2.2721e-12	6.28187e-11	LOC104899258	PREDICTED: gibberellin receptor GID1B
gene18060	0	26.25	0	63.831	47.793	123.734	3.16432	up	7.56274e-12	1.95276e-10	LOC104899259	PREDICTED: BAG family molecular chaperone regulator 3-like
gene18075	166.701	104.781	124.37	60.666	39.367	48.586	-1.41332	down	6.07774e-08	8.40842e-07	LOC104899289	PREDICTED: sex determination protein tasselseed-2 isoform X2
gene18081	22.475	24.566	24.01	66.303	81.444	67.896	1.60168	up	5.04086e-07	5.87788e-06	LOC104899292	PREDICTED: protease Do-like 2, chloroplastic isoform X3
gene18082	4.367	97.488	36.477	169.043	167.285	243.432	2.0673	up	2.36699e-09	4.15796e-08	LOC104899291	PREDICTED: uncharacterized protein LOC104899291
gene18133	4.428	0	1.666	12.676	14.208	5.251	2.39811	up	0.000273742	0.00169727	LOC104899333	PREDICTED: FT-interacting protein 1
gene18151	17.392	36.037	44.494	96.925	133.938	48.126	1.51046	up	9.37872e-05	0.000664178	LOC104899343	hypothetical protein BVRB_7g166470
gene18156	15.656	4.915	3.927	18.924	20.271	21.661	1.31263	up	0.0115461	0.0403151	LOC104899383	PREDICTED: uncharacterized protein LOC104899383 isoform X2
gene18160	4.64	11.144	16.759	733.271	832.698	524.418	6.00515	up	9.73162e-62	2.13901e-58	LOC104899348	PREDICTED: GDSL esterase/lipase At4g28780
gene18169	0.804	0	0.908	29.477	61.948	4.77	5.80973	up	1.24331e-16	6.19331e-15	LOC104899389	PREDICTED: subtilisin-like protease SBT1.2
gene18227	6.029	10.484	4.188	14.871	15.509	17.05	1.19598	up	0.0122199	0.0422843	LOC104899472	PREDICTED: uncharacterized protein LOC104899472
gene18231	114.176	65.276	52.15	24.488	8.513	38.945	-1.68662	down	5.33037e-10	1.02999e-08	LOC104899444	PREDICTED: 3-ketoacyl-CoA thiolase 2, peroxisomal
gene18243	36.403	30.343	77.243	376.006	352.269	297.877	2.83319	up	1.05816e-19	7.65706e-18	LOC104899452	PREDICTED: probable pectate lyase 8
gene18244	16.336	10.097	27.657	43.26	53.799	38.141	1.32161	up	0.000469403	0.00269474	LOC104899453	PREDICTED: putative kinase-like protein TMKL1
gene18254	2.637	10.431	8.334	18.722	28.324	33.149	1.90562	up	9.4755e-06	8.55324e-05	LOC104899459	PREDICTED: uncharacterized protein LOC104899459 isoform X1
gene18262	0	0	7.609	957.275	812.915	263.832	8.06185	up	2.44033e-44	1.95049e-41	LOC104899489	PREDICTED: glycine-rich protein 23
gene18263	37.157	115.487	92.264	1012.68	1370.51	757.923	3.68095	up	5.84524e-21	4.96534e-19	LOC104899490	PREDICTED: glycine-rich protein 5
gene18277	0.809	0	2.739	6.484	4.099	6.715	2.28456	up	0.00846923	0.0313588	LOC104899498	PREDICTED: solute carrier family 35 member F5-like
gene18289	415.8	302.325	303.462	180.125	174.216	147.497	-1.02551	down	9.17541e-06	8.3337e-05	LOC104899504	PREDICTED: BTB/POZ domain-containing protein At5g48800
gene18308	60.598	145.989	87.834	37.983	47.184	30.259	-1.35089	down	1.24032e-07	1.6276e-06	LOC104899522	PREDICTED: purple acid phosphatase 15
gene18322	7.802	4.061	5.098	8.464	14.563	17.53	1.25758	up	0.00720801	0.0274282	LOC104899536	PREDICTED: UBX domain-containing protein 1 isoform X1
gene18333	768.305	231.337	301.154	39.344	12.593	58.951	-3.55218	down	2.77952e-32	6.69522e-30	LOC104899540	PREDICTED: RPM1-interacting protein 4
gene18335	31.67	7.838	19.046	46.59	66.758	44.959	1.43484	up	1.37397e-05	0.000119132	LOC104899543	PREDICTED: uncharacterized protein LOC104899543
gene18338	49.735	8.88	16.038	5.32	8.307	3.565	-2.11827	down	1.4673e-11	3.65972e-10	LOC104899541	PREDICTED: uncharacterized protein LOC104899541 isoform X1
gene18345	3549.91	1994.14	2160.59	777.416	553.854	1115.97	-1.65457	down	2.29543e-11	5.54434e-10	LOC104899582	PREDICTED: probable glucan endo-1,3-beta-glucosidase A6
gene18357	9.382	9.941	11.472	52.822	67.339	52.849	2.48997	up	4.89527e-10	9.50093e-09	LOC104899593	PREDICTED: transcription factor bHLH78
gene18364	45.616	40.161	35.816	88.575	116.562	103.49	1.34378	up	0.000141871	0.000956909	LOC104899594	PREDICTED: epsin
gene18369	295.128	226.007	193.011	638.017	681.953	431.772	1.2945	up	0.000171021	0.0011256	LOC104899598	PREDICTED: germin-like protein subfamily 3 member 4
gene18379	2.461	4.346	0.694	11.978	23.692	18.972	2.86436	up	7.75339e-08	1.05769e-06	LOC104899613	PREDICTED: kinesin-like protein KIN-10B
gene18382	712.585	160.341	290.657	56.86	41.252	59.251	-2.88638	down	8.1705e-26	1.08023e-23	LOC104899617	PREDICTED: probable disease resistance protein At1g15890
gene18383	263.72	124.39	146.437	72.226	60.48	76.305	-1.35473	down	2.88462e-08	4.2059e-07	LOC104899618	PREDICTED: putative disease resistance protein At4g10780 isoform X2
gene18385	327.692	124.417	195.098	64.731	41.091	63.636	-1.93328	down	2.10976e-13	6.85732e-12	LOC104899620	PREDICTED: probable disease resistance protein At5g43730
gene18386	10.922	11.69	14.569	8.717	5.366	3.925	-1.0458	down	0.000770381	0.00416044	LOC104899621	PREDICTED: probable disease resistance protein At4g27220
gene18393	296.028	59.71	82.22	15.543	10.272	23.024	-3.16461	down	3.19091e-28	5.29329e-26	LOC104899628	PREDICTED: probable disease resistance protein At1g15890
gene18394	33.658	23.775	31.341	8.672	18.758	15.966	-1.03252	down	0.00124127	0.00627266	LOC104899629	PREDICTED: probable disease resistance protein At5g63020
gene18400	46.443	9.842	12.318	1.861	0.941	2.478	-3.69891	down	1.50042e-22	1.45764e-20	LOC104899633	PREDICTED: probable disease resistance protein At1g15890
gene18404	125.137	20.399	65.187	5.511	4.877	0	-4.34196	down	2.59064e-09	4.50582e-08	LOC104899636	hypothetical protein BVRB_7g168680
gene18409	30.485	21.103	30.45	70.691	84.098	64.532	1.41865	up	7.54616e-06	6.97643e-05	LOC104899640	PREDICTED: glycine--tRNA ligase, chloroplastic/mitochondrial 2
gene18410	105.413	73.643	118.104	278.564	298.533	236.741	1.45349	up	5.01077e-06	4.82541e-05	LOC104899641	PREDICTED: glutamyl-tRNA reductase-binding protein, chloroplastic
gene18414	267.501	251.238	305.292	858.217	857.846	486.483	1.4184	up	9.36344e-06	8.46078e-05	LOC104899644	PREDICTED: probable xyloglucan glycosyltransferase 5
gene18442	17.067	33.385	35.562	7.517	0	4.671	-2.81881	down	2.49914e-08	3.67432e-07	LOC104899669	PREDICTED: RING-H2 finger protein ATL60
gene18446	119.576	343.373	539.846	1890.23	1731.89	362.226	1.99032	up	2.97699e-10	6.00314e-09	LOC104899673	PREDICTED: peamaclein
gene18449	74.203	59.757	80.204	259.621	280.921	160.232	1.71022	up	4.71942e-08	6.6283e-07	LOC104899677	PREDICTED: pectinesterase
gene18454	82.625	22.838	41.56	186.148	208.4	210.884	2.0419	up	4.79269e-10	9.33101e-09	LOC104899684	PREDICTED: ribosomal RNA-processing protein 7
gene18469	0.771	0	0.29	2.356	4.95	0	2.78018	up	0.000672342	0.00370262	LOC104899694	PREDICTED: polyamine oxidase
gene18481	27.707	4.605	3.679	1.866	0	1.933	-3.24293	down	0.000222945	0.00141955	LOC104899702	PREDICTED: berberine bridge enzyme-like 4
gene18490	124.719	114.911	73.443	366.362	214.292	295.812	1.48519	up	0.000316567	0.00191949	LOC104900400	PREDICTED: uncharacterized protein LOC104900400
gene18495	9.263	0	1.743	33.591	37.546	16.478	2.99254	up	2.24466e-06	2.3109e-05	LOC104899713	PREDICTED: uncharacterized protein LOC104899713
gene18499	1.521	0	2.575	7.838	12.33	15.332	3.1146	up	4.60997e-06	4.46621e-05	LOC104899717	PREDICTED: uncharacterized protein LOC104899717 isoform X1
gene18504	7.542	7.103	8.513	18.233	24.626	20.87	1.46032	up	0.00316651	0.0137992	LOC104899720	PREDICTED: zinc finger CCCH domain-containing protein 62
gene18508	84.297	71.866	105.533	286.82	317.619	255.095	1.71565	up	6.2024e-08	8.57414e-07	LOC104899724	PREDICTED: protein FLUORESCENT IN BLUE LIGHT, chloroplastic
gene18510	16.454	9.298	24.762	86.675	91.146	54.638	2.20215	up	2.68419e-08	3.93323e-07	LOC104899726	PREDICTED: protein TIFY 10A-like
gene18523	0.679	0	2.298	3.109	5.158	2.415	1.8422	up	0.00835744	0.0310364	LOC104900406	PREDICTED: subtilisin-like protease SBT1.4
gene18525	31.722	16.005	30.688	199.789	268.627	123.606	2.9164	up	2.13619e-13	6.93041e-12	LOC104899739	PREDICTED: uncharacterized protein LOC104899739
gene18533	130.259	61.722	55.246	38.449	26.234	21.109	-1.52689	down	7.64662e-09	1.22681e-07	LOC104899746	PREDICTED: cytochrome P450 71A1-like
gene18559	7.281	6.171	3.835	32.237	35.411	21.297	2.36302	up	1.48762e-08	2.26872e-07	LOC104899769	PREDICTED: protein Brevis radix-like 2
gene18565	99.726	33.243	94.852	11.548	3.406	1.329	-3.80622	down	3.22187e-20	2.47394e-18	LOC104899775	PREDICTED: ankyrin repeat-containing protein At5g02620
gene18566	20.791	8.874	16.25	46.788	60.497	40.478	1.68618	up	5.19915e-08	7.2557e-07	LOC104899776	PREDICTED: midasin isoform X2
gene18576	46.374	23.398	18.693	79.656	104.05	66.78	1.50152	up	0.00385555	0.0163522	LOC104899787	PREDICTED: myosin-G heavy chain
gene18585	6.349	0	0.796	28.276	33.599	24.263	3.59109	up	3.99861e-12	1.06051e-10	LOC104899794	PREDICTED: protein IQ-DOMAIN 1
gene18595	5.957	7.575	3.362	27.971	42.257	25.434	2.50122	up	9.56109e-09	1.51325e-07	LOC104899800	PREDICTED: uncharacterized protein LOC104899800
gene18598	150.596	165.395	153.673	544.521	587.921	562.692	1.85169	up	3.08521e-09	5.29789e-08	LOC104899804	PREDICTED: glyoxylate/succinic semialdehyde reductase 2, chloroplastic isoform X1
gene18601	15.951	10.516	15.603	4.871	7.543	5.044	-1.26876	down	0.000346576	0.00207851	LOC104899807	PREDICTED: fructan 6-exohydrolase
gene18602	0	0	0	3.951	5.244	1.364	11.7816	up	0.000133436	0.000906626	LOC104899808	PREDICTED: beta-fructofuranosidase, cell wall isozyme-like
gene18603	7.393	6.714	2.98	41.121	26.22	13.151	2.23575	up	1.81306e-07	2.30353e-06	LOC104899809	PREDICTED: fructan 6-exohydrolase isoform X1
gene18615	57.308	40.162	86.581	304.353	380.425	210.842	2.28276	up	3.25412e-13	1.01635e-11	LOC104899820	PREDICTED: receptor-like serine/threonine-protein kinase ALE2
gene18625	30.71	12.202	8.665	80.225	64.182	31.867	1.77296	up	9.28703e-06	8.41607e-05	LOC104899830	PREDICTED: uncharacterized protein At5g41620 isoform X1
gene18630	532.621	595.122	565.98	272.911	256.111	257.311	-1.10698	down	1.32433e-06	1.42603e-05	LOC104899836	PREDICTED: ubiquitin-conjugating enzyme E2 variant 1D
gene18631	211.516	100.726	252.142	27.215	12.041	67.642	-2.40041	down	5.61132e-13	1.68378e-11	LOC104899837	PREDICTED: probable CCR4-associated factor 1 homolog 9
gene18646	149.819	138.283	190.138	491.811	458.133	359.294	1.45291	up	6.25324e-06	5.8895e-05	LOC104899848	PREDICTED: receptor protein kinase TMK1
[truncated: 1,269 more rows]

## Sheet: AS25_vs_Control.DEG.2
Table S6. The list of differentially expressed genes in the leaves of sugar beet response to neutral salt and alkaline salt treatments
[truncated: 403 more rows]

[truncated: 1 more sheets: AS100_vs_Control]
