# Supplementary material for: Physiological and Transcriptome Analysis of Sugar Beet Reveals Different Mechanisms of Response to Neutral Salt and Alkaline Salt Stresses
Source: Front Plant Sci. 2020 Oct 19;11:571864. doi: 10.3389/fpls.2020.571864 (PMC7604294; doi:10.3389/fpls.2020.571864)
Supplement: Supplementary Table 7 — The list of differentially expressed genes in the roots of sugar beet response to neutral salt and alkaline salt treatments. [file Table_7.XLS]

## Sheet: NS25_vs_Control.DEG.2
Table S7. The list of differentially expressed genes in the roots of sugar beet response to neutral salt and alkaline salt treatment
Geneid	Control-1r	Control-2r	Control-3r	N25-1r	N25-3r	N25-2r	logFC	type	pvalue	qvalue	Gene_ID	function
gene32	286.667	120.251	2198.91	250.926	249.872	250.756	-1.79379	down	2.29418e-09	4.35022e-07	LOC104887081	cell wall protein IFF6-like
gene170	600.79	248.082	129.737	142.6	112.567	106.586	-1.43572	down	6.59586e-07	7.06614e-05	LOC104898962	serine/threonine-protein kinase-like protein CCR4
gene277	6.57	0	0	121.035	0	0	4.20276	up	0.000349856	0.0154638	LOC104890229	uncharacterized protein LOC104890229
gene328	1726.58	2461.81	966.264	721.015	686.174	633.939	-1.33651	down	9.35968e-07	9.75155e-05	LOC104885117	cyclic nucleotide-gated ion channel 1
gene331	2715.52	2312.25	2574.03	1023.44	1018.34	1342.79	-1.16737	down	1.57877e-05	0.0011694	LOC104885430	probable trehalose-phosphate phosphatase C isoform X1
gene343	696.184	922.41	409.452	329.963	300.005	249.533	-1.20533	down	1.82415e-05	0.00132021	LOC104886506	probable WRKY transcription factor 41
gene383	117.754	236.578	317.677	376.126	466.401	647.615	1.14889	up	3.55419e-05	0.00234009	LOC104886797	BAG family molecular chaperone regulator 6
gene412	0	9.257	34.545	3.066	27.877	132.164	1.89668	up	0.000258679	0.0122017	LOC104886989	chlorophyll a-b binding protein CP26, chloroplastic
gene429	331.13	729.343	1089.77	280.357	210.294	109.719	-1.84057	down	5.36618e-11	1.47469e-08	LOC104887088	ferric reduction oxidase 2
gene455	102.405	51.548	328.633	51.222	131.951	1313.8	1.63318	up	8.72159e-08	1.20714e-05	LOC104887305	aquaporin PIP1-2
gene496	1343.75	1046.18	4434.29	430.159	1218.12	350.719	-1.77138	down	2.71627e-10	6.60333e-08	LOC104887667	putative ripening-related protein 1
gene509	40.977	176.902	132.034	486.635	57.199	207.795	1.10302	up	0.000245206	0.011624	LOC104887794	aldehyde oxidase GLOX1
gene526	0	1.81	25.331	5.396	6.541	83.651	1.81624	up	0.000457387	0.0192733	LOC104887915	cytochrome P450 83B1-like
gene536	1489.23	1403.92	898.751	627.02	536.357	601.844	-1.10307	down	8.15299e-05	0.00475683	LOC104888046	putative GEM-like protein 8
gene564	17.021	42.838	2.664	1.419	1.29	3.219	-3.39811	down	1.71466e-07	2.19685e-05	LOC104888321	uncharacterized protein LOC104888321 isoform X1
gene572	63.44	154.524	109.738	36.668	16.669	31.196	-1.95476	down	1.41057e-07	1.85744e-05	LOC104890505	hypothetical protein BVRB_1g005640
gene573	37.421	120.172	67.693	47.313	16.388	23.002	-1.37757	down	0.000267656	0.0125316	LOC109135315	glutamate receptor 2.6-like
gene640	176.916	167.009	411.468	117.616	79.104	58.485	-1.56556	down	1.39455e-07	1.84919e-05	LOC104888997	purple acid phosphatase
gene653	93.592	18.903	38.798	176.56	252.749	51.136	1.66701	up	3.10298e-06	0.000277541	LOC104889109	putative germin-like protein 2-1
gene654	91.238	25.959	24.218	90.28	277.518	121.917	1.79199	up	2.01863e-06	0.000192375	LOC104889115	putative germin-like protein 2-1
gene735	330.066	459.164	466.08	248.202	116.152	182.181	-1.19965	down	6.36831e-05	0.00384573	LOC104890830	cytosolic sulfotransferase 15-like
gene736	184.101	382.634	180.259	82.818	17.113	21.351	-2.6227	down	1.32823e-12	4.66406e-10	LOC104890839	cytosolic sulfotransferase 5-like
gene738	621.774	875.134	579.657	301.156	41.072	21.351	-2.51385	down	1.21733e-15	6.7891e-13	LOC104889844	hypothetical protein BVRB_1g007370
gene786	66.312	66.034	90.943	56.242	340.901	106.331	1.17299	up	0.000418265	0.0179032	LOC104891313	heme-binding-like protein At3g10130, chloroplastic
gene824	1045.64	656.841	904.737	490.794	392.498	349.784	-1.08025	down	0.000111713	0.00628686	LOC104891568	putative clathrin assembly protein At4g40080
gene889	415.748	621.088	371.49	484.635	18.933	75.162	-1.28301	down	6.19806e-06	0.000506584	LOC104892057	7-deoxyloganetin glucosyltransferase
gene894	3.476	5.055	10.611	50.228	3.425	34.186	2.19794	up	2.01892e-06	0.000192375	LOC104892084	uncharacterized protein LOC104892084
gene1061	328.442	300.32	199.17	125.839	78.455	110.119	-1.39684	down	1.47876e-05	0.0011243	LOC104894452	probable calcium-binding protein CML44
gene1115	4736.82	821.055	62374.2	941.897	3183.81	2911.6	-3.271	down	3.10103e-30	4.52321e-27	LOC104895143	alcohol dehydrogenase 3
gene1116	63.158	45.922	4346.49	52.476	143.134	31.057	-4.29695	down	8.56047e-41	5.41078e-37	LOC104895152	alcohol dehydrogenase 2
gene1307	75.163	48.44	114.72	92.564	134.655	310.803	1.17474	up	0.000848692	0.0309479	LOC104896210	light-harvesting complex-like protein OHP2, chloroplastic
gene1314	3005.25	2180.04	1607.28	1126.14	923.698	976.925	-1.16618	down	1.64924e-05	0.00121685	LOC104896241	protein GIGANTEA
gene1443	1.674	9.128	0	168.701	9.896	2.058	4.06349	up	1.66826e-14	7.71549e-12	LOC104898677	zinc finger BED domain-containing protein RICESLEEPER 2
gene1444	4.912	0	0	81.974	4.84	1.208	4.16265	up	9.95243e-14	4.10256e-11	LOC104898699	uncharacterized protein LOC104898699
gene1478	4.677	0	0	68.428	5.761	0	3.98668	up	9.79833e-11	2.54515e-08	LOC104898841	uncharacterized protein LOC104898841 isoform X1
gene1685	177.631	117.623	58.097	82.502	368.805	857.883	1.88949	up	6.16481e-08	8.78925e-06	LOC104901796	phytosulfokines
gene1735	5199.25	4719.38	1920.93	1590.03	1880.37	945.982	-1.42268	down	2.29592e-07	2.81633e-05	LOC104902217	zinc finger protein ZAT10
gene2085	3558.48	1744.83	3118.81	1831.7	2375.53	1333.15	-0.604197	down	0.0116809	0.107398	LOC104905367	chalcone synthase
gene2607	162.034	284.411	239.584	170.114	84.818	74.699	-1.05741	down	0.000719741	0.0278525	LOC104883347	probable protein phosphatase 2C 2
gene2666	139.641	194.604	580.197	273.241	699.434	1258.9	1.28709	up	1.48231e-05	0.0011243	LOC104903597	17.8 kDa class I heat shock protein
gene2715	93.3	128.138	182.838	187.244	265.58	654.203	1.45327	up	4.10285e-06	0.000348871	LOC104903994	18.2 kDa class I heat shock protein
gene2819	1675.12	1093.74	3182.2	2294.38	3703.68	9018.01	1.33529	up	1.20092e-06	0.000121775	LOC104905072	18.3 kDa class I heat shock protein
gene2828	52.99	53.94	82.676	103.368	167.081	273.601	1.52072	up	2.02947e-05	0.00145218	LOC104905137	18.2 kDa class I heat shock protein
gene2833	2606.04	2773.25	943.066	950.681	771.695	687.414	-1.39155	down	4.01042e-07	4.52652e-05	LOC104905171	proline dehydrogenase 2, mitochondrial-like
gene2933	1819.73	872.53	7649.53	729.834	1411.85	1112.67	-1.66804	down	7.59912e-10	1.63744e-07	LOC104906092	LOB domain-containing protein 41
gene3010	262.678	233.801	1164.37	134.156	357.002	55.676	-1.60274	down	6.00292e-08	8.62328e-06	LOC104906759	probable aquaporin NIP-type
gene3036	233.595	274.366	190.152	128.525	14.164	4.418	-2.24657	down	8.12927e-10	1.71275e-07	LOC104906907	protein COBRA
gene3039	43.172	20.179	2259.19	26.735	30.385	0	-5.34549	down	1.58796e-33	3.01109e-30	LOC104906928	uncharacterized protein LOC104906928
gene3066	22.162	69.058	17.718	154.396	45.233	70.057	1.30775	up	0.000124031	0.00687683	LOC109134389	uncharacterized protein LOC109134389
gene3067	764.283	331.694	357.895	1292.57	930.271	877.799	1.09267	up	7.11315e-05	0.00421498	LOC104907136	GDSL esterase/lipase 7
gene3197	14.226	0	854.072	56.531	18.69	34.978	-2.97804	down	3.16397e-14	1.39524e-11	LOC104908241	uncharacterized protein LOC104908241
gene3311	11.719	63.905	27.823	127.001	15.396	182.482	1.65098	up	0.000148344	0.00781361	LOC104882862	uncharacterized protein LOC104882862
gene3324	1517.72	2408.22	1707.34	1114.81	992.825	620.641	-1.04599	down	0.000101206	0.00578034	LOC104882957	uncharacterized protein LOC104882957
gene3362	2115.42	1393.04	4503.78	1272.03	1219.06	1186.38	-1.12349	down	2.60036e-05	0.00180615	LOC104883240	NADP-dependent glyceraldehyde-3-phosphate dehydrogenase
gene3371	1038.12	1205.47	481.182	400.287	397.029	350.873	-1.24677	down	1.12088e-05	0.000874652	LOC104884530	probable WRKY transcription factor 40
gene3560	317.591	848.818	282.32	179.656	202.891	184.489	-1.35327	down	2.219e-06	0.000207275	LOC104886457	probable protein phosphatase 2C 72
gene3561	353.69	441.903	537.557	155.263	154.4	343.994	-1.02823	down	0.000290611	0.0133143	LOC104886463	probable protein phosphatase 2C 72
gene3633	4.889	0	0	121.852	0	0	4.6386	up	1.51005e-05	0.00113625	LOC104886562	uncharacterized protein LOC104886562
gene3663	111.843	349.002	452.055	555.538	1059.18	2115.89	2.03088	up	3.51071e-12	1.1679e-09	LOC104886590	17.1 kDa class II heat shock protein
gene3826	889.379	200.36	9040.8	268.614	492.76	130.844	-3.50517	down	1.08253e-32	1.86609e-29	LOC104886776	cytochrome P450 CYP73A100-like
gene3944	46.385	317.989	8.99	14.362	17.411	35.3	-2.47673	down	1.53578e-10	3.78201e-08	LOC104886910	vinorine synthase-like
gene4001	9.033	0	312.515	0	0	0	-16.7097	down	4.63513e-09	8.3706e-07	LOC109134480	hypothetical protein BVRB_2g037320
gene4002	3.897	8.501	317.234	0	0	0	-16.7455	down	9.62639e-18	6.08452e-15	LOC104886991	WAT1-related protein At2g39510
gene4023	27.22	94.628	13.849	195.432	8.382	85.748	1.09347	up	0.00115617	0.039716	LOC104886998	probable aminopyrimidine aminohydrolase, mitochondrial
gene4059	174.746	31.026	1831.85	145.336	152.162	74.938	-2.45181	down	7.10303e-15	3.54441e-12	LOC104887019	LOW QUALITY PROTEIN: major allergen Mal d 1-like
gene4128	99.544	8.571	215.905	31.228	28.393	22.543	-1.97947	down	3.9689e-07	4.50648e-05	LOC104887095	calcium-binding protein CML39
gene4350	0	5.552	0	99.305	0	0	4.16005	up	0.000205502	0.0102793	LOC104887383	60S ribosomal protein L32-1
gene4371	169.551	212.938	198.664	50.113	50.626	44.214	-2.00331	down	6.92483e-07	7.33568e-05	LOC104887300	jasmonate-induced protein homolog
gene4425	731.144	338.454	1114.74	333.761	303.458	349.706	-1.14618	down	4.06707e-05	0.0026054	LOC104887412	probable xyloglucan endotransglucosylase/hydrolase protein 23
gene4443	359.17	329.217	369.355	93.17	261.663	82.203	-1.27516	down	1.57072e-05	0.001168	LOC104887465	uncharacterized protein LOC104887465
gene4446	4808.36	4436.7	3489.65	1832.99	2117.79	1308.79	-1.27575	down	2.59149e-06	0.000233999	LOC104887467	AAA-ATPase At3g28580-like
gene4592	514.916	412.933	372.41	164.127	164.148	155.15	-1.42743	down	1.52688e-06	0.00015206	LOC104887613	protein DMR6-LIKE OXYGENASE 1-like
gene4626	1683.54	1797.66	961.669	357.8	717.678	368.696	-1.62125	down	8.50327e-09	1.47353e-06	LOC104887627	uncharacterized protein LOC104887627
gene4629	1550.66	737.267	1959.98	522.532	561.035	533.17	-1.39367	down	4.61275e-07	5.08529e-05	LOC104887630	chalcone synthase 2-like
gene4631	887.677	502.524	897.941	397.779	451.438	275.216	-1.02498	down	0.000276425	0.0127942	LOC104887632	chalcone synthase 2-like
gene4632	16.515	38.597	36.01	5.114	4.649	5.801	-2.54936	down	4.42299e-05	0.00280497	LOC104887633	transcription factor RF2b
gene4634	14.464	13.146	169.248	44.412	16.627	17.781	-1.32049	down	0.000903895	0.0324001	LOC104887635	expansin-A2
gene4669	116.348	331.479	57.986	28.306	37.434	116.761	-1.47068	down	1.01711e-05	0.000796958	LOC104887814	UPF0481 protein At3g47200-like
gene4733	130.026	1566.53	863.576	522.145	39.727	29.739	-2.11349	down	4.58391e-14	1.93156e-11	LOC104887725	U-box domain-containing protein 4 isoform X1
gene4769	150.127	43.858	5.456	2.905	760.759	79.096	2.07914	up	5.99654e-11	1.62438e-08	LOC104887760	ribosome-inactivating protein lychnin-like
gene4772	638.11	1438.5	545.521	294.241	420.979	369.357	-1.2736	down	3.77878e-06	0.000325697	LOC104887761	uncharacterized protein LOC104887761 isoform X2
gene4811	2925.48	11287.2	7523.43	1906.3	3466.44	774.263	-1.82214	down	3.13458e-11	9.14428e-09	LOC104887795	auxin-binding protein ABP19a
gene4816	243.754	893.867	424.162	149.31	80.06	69.486	-2.38566	down	1.09316e-13	4.41033e-11	LOC104887799	auxin-binding protein ABP19a
gene5283	2521.3	4005.9	2631.32	1590.99	1719.49	769.271	-1.16663	down	1.55969e-05	0.00116436	LOC104887870	probable protein phosphatase 2C 34
gene5368	132.488	22.988	36.766	238.214	127.578	259.117	1.70071	up	5.29606e-07	5.80485e-05	LOC104888078	uncharacterized protein LOC104888078
gene5426	48.853	79.922	54.229	45.724	225.368	202.012	1.37027	up	2.96438e-05	0.00202196	LOC104888002	probable pectate lyase 5
gene5514	1307.16	1307.21	1368.75	679.622	710.202	587.382	-1.01044	down	0.00019141	0.00973059	LOC104888128	uncharacterized calcium-binding protein At1g02270 isoform X1
gene5536	2078.01	3514.96	946.565	820.217	1216.36	670.267	-1.27258	down	3.16463e-06	0.000280936	LOC104888151	protein DOWNY MILDEW RESISTANCE 6
gene5542	252.398	46.959	83.09	59.534	21.944	43.805	-1.61005	down	8.56828e-07	8.97634e-05	LOC104888159	two-component response regulator-like APRR5 isoform X2
gene5575	466.726	370.52	129.227	230.538	118.881	70.257	-1.20345	down	0.000127905	0.00702994	LOC104888200	hypothetical protein BVRB_3g051450
gene5576	94.753	48.8	26.782	0	7.78	0	-4.45193	down	4.62074e-11	1.30774e-08	LOC109134581	uncharacterized protein LOC109134581 isoform X1
gene5627	204.209	17.499	216.694	137.527	133.664	720.856	1.17815	up	5.04718e-05	0.00314653	LOC104888246	probable pectinesterase/pectinesterase inhibitor 61 isoform X2
gene5731	5.599	116.034	5.698	8.091	7.357	9.178	-2.37019	down	2.33744e-06	0.000215158	LOC104888597	LRR receptor-like serine/threonine-protein kinase FLS2
gene5765	40.172	115.01	15.329	10.884	24.739	6.173	-2.02835	down	0.0010886	0.0377368	LOC104888367	heavy metal-associated isoprenylated plant protein 39
gene5769	2382.41	8398.4	15782.9	9464.15	24783.2	27205	1.21001	up	9.21511e-06	0.000734188	LOC104888372	heat shock protein 83
gene5918	220.762	172.729	112.316	414.349	540.661	416.924	1.43955	up	3.84079e-07	4.38729e-05	LOC104888502	serine carboxypeptidase-like 33
gene6020	10.395	0	0	76.603	2.048	2.556	2.96535	up	2.89717e-06	0.000260361	LOC104888667	uncharacterized protein LOC104888667 isoform X4
gene6185	102.332	94.697	107.281	530.978	88.609	148.675	1.33605	up	3.22283e-05	0.00217478	LOC104888934	cytosolic sulfotransferase 8-like
gene6287	6555.71	1243.33	3202.88	6248.58	8148.93	11572.1	1.23907	up	3.31383e-06	0.000292264	LOC104888888	acidic endochitinase SP2
gene6342	2528.4	2366.72	1066.31	1181.22	910.806	404.107	-1.25596	down	5.46906e-06	0.000450889	LOC104889015	(+)-neomenthol dehydrogenase isoform X2
gene6384	58.238	12.703	61.629	15.148	57.384	223.376	1.15838	up	0.00150621	0.0484902	LOC104889049	2-alkenal reductase (NADP(+)-dependent)
gene6402	33.053	25.75	430.021	2.559	9.305	5.805	-4.78979	down	7.85545e-24	7.83974e-21	LOC104889067	probable thiol methyltransferase 2 isoform X3
gene6515	525.772	301.249	288.45	120.786	303.198	104.251	-1.0784	down	0.000330096	0.0147624	LOC104889189	protein SRG1
gene6574	334.6	201.749	705.843	253.537	93.815	46.819	-1.65599	down	4.44268e-08	6.58142e-06	LOC104889234	polygalacturonase inhibitor
gene6576	1023.55	306.739	736.552	552.129	997.185	2834.01	1.0846	up	7.55236e-05	0.0044613	LOC104889236	polygalacturonase inhibitor
gene6580	421.186	26.575	676.502	90.536	967.213	1296.6	1.06635	up	0.000215877	0.01066	LOC104889241	polygalacturonase inhibitor 1
gene6587	1226.09	1009.25	1077.9	589.567	430.986	606.611	-1.02588	down	0.000158307	0.00826946	LOC104889245	myb-related protein 2-like isoform X1
gene6611	1339.99	2297.16	1359.6	811.82	925.927	553.009	-1.12516	down	3.62776e-05	0.00237206	LOC104889262	benzyl alcohol O-benzoyltransferase
gene6794	101.503	86.982	66.396	19.643	60.723	4.457	-1.58726	down	0.000512948	0.0210076	LOC104889603	transcription factor bHLH101
gene6853	566.578	821.775	1405.39	300.64	463.294	148.842	-1.61386	down	5.19881e-09	9.29999e-07	LOC104889537	7-deoxyloganetin glucosyltransferase-like isoform X1
gene6962	42.528	23.191	326.952	17.923	23.28	37.759	-2.31405	down	6.53551e-10	1.43696e-07	LOC104889676	uncharacterized protein LOC104889676
gene7015	115.993	101.206	138.855	90.212	555.327	129.176	1.12156	up	8.203e-05	0.00477133	LOC104889728	crocetin glucosyltransferase, chloroplastic
gene7721	133.287	330.54	268.018	275.138	495.623	809.526	1.11057	up	9.02834e-05	0.00518774	LOC104889879	transmembrane protein 45B
gene7789	176.526	49.754	115.038	77.382	48.859	29.26	-1.13418	down	0.000852234	0.0310174	LOC104889940	lysine-specific demethylase JMJ30
gene7914	7172.44	3897.24	2397.77	1868.01	1974.89	1369.26	-1.36953	down	6.45602e-07	6.95562e-05	LOC104890065	F-box protein At1g30200
gene7954	1133.39	864.441	1147.32	1973.3	1396.93	3152.96	1.05245	up	0.000108124	0.00615687	LOC104890100	endoglucanase 8
gene8147	1259.57	670.35	2255.01	792.756	904.172	388.444	-1.0049	down	0.000314983	0.0142547	LOC104890322	uncharacterized protein LOC104890322
gene8165	67.156	99.878	363.41	95.937	0	52.537	-1.83697	down	1.9292e-07	2.40668e-05	LOC104890376	probable sesquiterpene synthase, partial
gene8174	0	0	0	110.047	0	0	15.1628	up	6.59294e-10	1.43696e-07	LOC104890377	uncharacterized protein LOC104890377
gene8193	1170.65	1786.7	1068.63	518.219	443.247	391.9	-1.57279	down	1.40193e-08	2.27209e-06	LOC104890365	calmodulin-binding protein 60 G isoform X2
gene8194	40.73	194.775	47.821	617.974	46.308	57.775	1.34964	up	3.44185e-05	0.00229983	LOC104890366	uncharacterized protein LOC104890366
gene8227	1558.23	609.468	5062.83	621.135	674.158	457.986	-2.04404	down	3.57296e-13	1.38266e-10	LOC104890404	universal stress protein A-like protein
gene8283	0	0	0	17.617	0	0	12.52	up	0.000807082	0.0299695	LOC104890454	uncharacterized protein LOC104890454 isoform X1
gene8286	0	0	0	53.175	0	0	14.1136	up	0.000807082	0.0299695	LOC104890455	uncharacterized protein LOC104890455 isoform X1
gene8294	208.91	5.496	75.053	1.986	5.868	2.253	-4.83952	down	3.91103e-36	1.23602e-32	LOC104890463	probable inactive histone-lysine N-methyltransferase SUVR2
gene8516	4028.84	8987.22	3047.05	1831.94	2732.49	1265.53	-1.46219	down	7.41116e-08	1.04097e-05	LOC104890658	polygalacturonase At1g48100-like
gene8525	52.829	50.415	43.004	20.038	19.52	8.118	-1.61702	down	3.12302e-05	0.00211496	LOC104890665	uncharacterized protein LOC104890665
gene8527	130.166	159.437	118.184	447.067	138.123	315.115	1.14259	up	0.000119669	0.00669368	LOC104890666	GDSL esterase/lipase At1g09390
gene8536	6157.28	10911.8	3584.45	2492.23	1784.41	2101.27	-1.69523	down	5.43172e-10	1.21172e-07	LOC104890674	galactinol synthase 2
gene8538	174.96	505.108	81.159	103.17	109.014	120.195	-1.19549	down	0.000135954	0.00729281	LOC104890675	galactinol synthase 2
gene8582	40.603	42.855	51.977	161.818	40.008	85.34	1.08427	up	0.000788079	0.0297561	LOC104890755	rab9 effector protein with kelch motifs
gene8583	11.452	19.627	11.652	1.773	4.836	2.011	-2.30912	down	0.00119995	0.0406312	LOC104890878	serine/threonine-protein phosphatase 7 long form homolog
gene8590	0	2.646	2.469	47.333	2.391	0	3.28038	up	0.00059137	0.0235365	LOC104890761	exonuclease mut-7 isoform X1
gene8816	2400.54	474.426	693.988	1967.16	3428.95	3551.88	1.32606	up	1.10137e-06	0.000112887	LOC104890996	organ-specific protein P4
gene8821	1041.84	146.428	207.65	186.24	174.622	297.09	-1.08516	down	0.000667797	0.0260551	LOC104890997	organ-specific protein P4-like
gene8887	148.3	33.609	0	365.268	24.671	2.368	1.10875	up	0.000511629	0.020999	LOC104891046	sugar transporter ERD6-like 5
gene9258	4663.02	975.263	2966.12	4872.79	6073.1	7670.22	1.1134	up	3.30501e-05	0.00222232	LOC104891463	pathogenesis-related protein PR-4
gene9331	0	0	2.401	7.671	23.247	5.801	3.93314	up	0.00102301	0.035891	LOC104891514	uncharacterized protein LOC104891514
gene9419	39.274	45.893	65.652	66.883	182.432	275.892	1.80005	up	2.86131e-07	3.39101e-05	LOC104891650	fatty acid desaturase 4, chloroplastic
gene9560	589.98	230.758	149.046	74.962	1808.13	220.089	1.11684	up	6.96751e-05	0.00414163	LOC104891759	protein GOS9
gene9579	1104.85	3458.84	948.993	614.41	1420.4	528.076	-1.10499	down	5.18587e-05	0.00321354	LOC104891777	uncharacterized protein LOC104891777
gene9677	4242.32	9193.77	11713.5	11507.1	25718.5	28301.2	1.38155	up	3.72235e-07	4.33025e-05	LOC104891851	BURP domain protein USPL1
gene9679	2636.11	2243.21	1006.52	1705.33	12015.1	3371.33	1.53798	up	9.35171e-09	1.59754e-06	LOC104891968	BURP domain protein USPL1-like
gene9703	24.362	46.499	22.31	58.085	172.836	95.839	1.81025	up	3.38133e-08	5.25548e-06	LOC104891975	receptor-like protein 12
gene9704	37.628	80.662	40.928	53.434	279.989	165.89	1.64892	up	8.17509e-08	1.13982e-05	LOC104891976	LRR receptor-like serine/threonine-protein kinase RCH1
gene9770	39.381	20.212	273.429	7.532	0	17.087	-3.75761	down	3.70097e-16	2.19306e-13	LOC104892032	uncharacterized protein LOC104892032
gene10534	1355.42	151.065	1067.1	2948.54	1296.55	2748.76	1.44231	up	6.09514e-07	6.60435e-05	LOC104892112	putative lipid-binding protein AIR1B
gene10648	1.786	3.896	1.818	11.615	22.881	8.784	2.52826	up	0.00102761	0.035891	LOC104892159	probable protein phosphatase 2C 51
gene10663	338.984	166.966	378.307	302.19	457.922	1189.7	1.14079	up	0.000194128	0.00981614	LOC104892175	uncharacterized protein LOC104892175
gene10664	488.213	65.81	133.961	350.746	832.385	627.158	1.39577	up	4.49397e-06	0.000380422	LOC104892176	uncharacterized protein LOC104892176
gene10670	66.256	24.918	118.562	111.42	193.603	258.399	1.42563	up	1.28431e-05	0.000994001	LOC104892182	hydroquinone glucosyltransferase
gene10725	385.723	225.641	260.468	83.604	96.744	64.662	-1.8312	down	4.62932e-08	6.80474e-06	LOC104892230	protein LURP-one-related 17
gene10754	172.03	212.456	105.543	120.634	49.855	55.981	-1.11354	down	0.000758754	0.0290657	LOC104892671	geraniol 8-hydroxylase-like
gene10819	854.803	96.188	438.346	525.683	1072.89	2418.63	1.53179	up	4.9373e-08	7.20162e-06	LOC104892312	thaumatin-like protein 1
gene10856	49.947	0	0	0	0	0	-14.0232	down	4.14264e-05	0.00264487	LOC104892349	dehydration-responsive element-binding protein 1A-like
gene10921	7575.96	5568.32	7369.2	3278.49	3514.64	3239.48	-1.03188	down	0.000130343	0.00710221	LOC104892407	zinc finger A20 and AN1 domain-containing stress-associated protein 7-like
gene10965	80.721	24.01	0	0	0	0	-15.0914	down	0.000440227	0.0187165	LOC104892711	14 kDa proline-rich protein DC2.15-like
gene10966	124.751	48.021	37.335	39.764	7.231	0	-2.16047	down	0.0013399	0.0439572	LOC104892712	14 kDa proline-rich protein DC2.15
gene11005	190.193	49.603	119.201	207.612	127.652	445.6	1.12109	up	0.000115852	0.00649935	LOC104892481	cytochrome P450 CYP72A219-like
gene11037	4.788	3.481	6.495	6.918	48.747	7.848	2.10474	up	0.000219755	0.0108234	LOC104892515	early light-induced protein 2, chloroplastic isoform X2
gene11048	3338.58	1785.83	10888.9	1168.03	1847.47	1685.62	-1.7682	down	6.47162e-11	1.71516e-08	LOC104892526	pyruvate decarboxylase 2
gene11068	19.862	22.802	8.509	9.063	2.06	5.14	-1.65361	down	0.00129083	0.0427168	LOC104892729	uncharacterized protein LOC104892729
gene11134	0	4.032	0	34.455	0	0	3.0942	up	6.65219e-07	7.08645e-05	LOC104892605	uncharacterized protein LOC104892605 isoform X1
gene11254	253.83	47.165	1.913	32.603	14.821	6.934	-2.47825	down	4.1116e-10	9.39327e-08	LOC104892803	phospholipase A1-Ibeta2, chloroplastic
gene11398	87.113	114.011	21.274	33.987	12.589	24.274	-1.65026	down	1.59329e-06	0.000156539	LOC104892990	hypothetical protein BVRB_5g106310
gene11628	163.153	122.335	86.465	489.922	70.333	405.322	1.37626	up	1.40117e-05	0.00107133	LOC104893313	peroxidase 3
gene11764	11.58	0	282.007	5.02	6.085	15.185	-3.48105	down	2.46796e-22	2.12716e-19	LOC104893220	uncharacterized protein LOC104893220 isoform X3
gene11811	392.679	172.294	2656.87	244.575	324.658	230.273	-2.0107	down	1.23314e-12	4.41184e-10	LOC104893391	plant cysteine oxidase 1
gene11936	3378.34	1311.23	1250.86	1371.33	630.813	805.505	-1.0812	down	9.56524e-05	0.00547964	LOC104893508	probable xyloglucan endotransglucosylase/hydrolase protein 23
gene11999	4294.72	2121.43	1111.12	5477.18	5723.95	8098.61	1.35838	up	3.3849e-07	3.962e-05	LOC104893583	nucleotide pyrophosphatase/phosphodiesterase
gene12003	1250.68	2227.88	941.22	749.755	789.915	554.362	-1.07769	down	8.01495e-05	0.00469073	LOC104893586	protein SAR DEFICIENT 1
gene12422	3.053	0	6.212	0	9.023	78.806	3.24442	up	0.000134807	0.00726195	LOC104894032	chlorophyll a-b binding protein 4, chloroplastic
gene12435	117.023	71.386	153.384	77.382	308.787	380.38	1.16525	up	0.000111465	0.00628686	LOC104894044	malate dehydrogenase, chloroplastic
gene12466	0	1.625	62.162	0	0	0	-14.3761	down	9.98302e-11	2.55808e-08	LOC104894068	cation/H(+) antiporter 14-like
gene12531	19.838	6.182	236.459	9.214	0	0	-4.83178	down	2.84456e-15	1.5411e-12	LOC104894143	uncharacterized protein LOC104894143
gene12578	1620.57	373.885	14851.3	1024.48	1212.95	970.578	-2.39263	down	1.65475e-17	1.01218e-14	LOC104894188	uncharacterized protein LOC104894188
gene12587	218.88	84.547	157.758	266.858	327.998	734.363	1.52716	up	1.57196e-06	0.000155247	LOC109133524	uncharacterized protein LOC109133524
gene12675	37.222	24.982	5.827	55.854	62.068	109.118	1.73864	up	5.41486e-05	0.00334452	LOC104894274	uncharacterized protein LOC104894274
gene12678	496.015	457.277	1371.29	269.788	450.011	363.564	-1.10145	down	6.00265e-05	0.00364815	LOC104894277	probable inactive poly
gene12933	231.097	145.41	94.964	96.326	61.306	38.244	-1.26722	down	0.00106779	0.0370833	LOC104894679	cysteine-rich repeat secretory protein 38-like
gene12948	36.597	26.61	80.684	85.933	498.836	119.975	2.2921	up	1.50374e-08	2.41644e-06	LOC104894541	protein crumbs-like
gene12963	51.562	46.312	2052.34	6.574	32.874	59.659	-4.43931	down	6.3861e-35	1.51367e-31	LOC104894685	hevamine-A
gene12996	458.759	600.41	219.037	160.625	173.858	160.516	-1.36862	down	8.60248e-06	0.000694129	LOC104894693	protein ELC-like
gene13113	733.036	167.333	212.491	203.223	100.784	151.939	-1.28733	down	5.51178e-05	0.00337143	LOC104894736	uncharacterized protein LOC104894736
gene13134	563.759	204.953	65.936	91.294	25.54	47.797	-2.34191	down	8.54805e-09	1.47353e-06	LOC104894848	uncharacterized protein LOC104894848
gene13171	656.911	1211.72	569.733	291.456	308.435	130.079	-1.74	down	8.32962e-09	1.46247e-06	LOC104894785	heavy metal-associated isoprenylated plant protein 2
gene13205	684.956	938.943	609.044	384.775	291.017	144.848	-1.44412	down	2.54278e-07	3.05166e-05	LOC104894814	polygalacturonase At1g48100
gene13813	45.305	15.441	34.574	55.236	47.43	142.719	1.36417	up	0.00075302	0.0289044	LOC104894912	probable esterase D14L
gene13818	18.824	4.106	15.323	44.879	81.609	9.256	1.82716	up	0.000826643	0.0303775	LOC104895003	translocator protein homolog
gene13889	16.518	31.527	16.808	13.426	56.965	197.986	2.04897	up	3.90245e-05	0.00251695	LOC104895012	Werner Syndrome-like exonuclease
gene13955	65.998	106.077	318.104	82.818	6.845	59.784	-1.71365	down	1.92543e-06	0.000186276	LOC104895057	sesquiterpene synthase-like
gene14048	44959.8	26897.4	934.175	344.226	7129.77	27691.8	-1.0496	down	0.000111732	0.00628686	LOC104895144	protein GOS9
gene14055	94.156	75.592	19.96	130.385	182.974	237.932	1.53902	up	2.99266e-07	3.52464e-05	LOC104895310	uncharacterized protein LOC104895310
gene14070	3504.59	5597.03	709.034	919.525	2819.1	1033	-1.03987	down	0.000173713	0.00890254	LOC104895160	mannose/glucose-specific lectin
gene14086	205.487	3.312	231.749	58.142	168.562	803.889	1.2261	up	1.6958e-05	0.00124635	LOC104895178	alpha-mannosidase isoform X2
gene14091	111.039	60.552	4371.14	94.013	95.735	34.126	-4.34278	down	1.02624e-38	4.86491e-35	LOC104895181	thiosulfate sulfurtransferase 18 isoform X2
gene14159	61.503	43.601	475.617	76.651	51.511	41.585	-1.77444	down	2.30214e-07	2.81633e-05	LOC104895246	uncharacterized protein LOC104895246
gene14169	3.962	21.606	8.063	0	2.603	1.624	-2.99119	down	0.000211598	0.010476	LOC104895253	wall-associated receptor kinase 2
gene14208	853.25	499.872	1406.46	569.345	414.122	298.425	-1.10617	down	5.50251e-05	0.00337143	LOC104895295	glutamate decarboxylase 4
gene14220	157.36	1330.09	710.527	277.122	96.908	157.179	-2.04882	down	3.09447e-09	5.75268e-07	LOC104895337	uncharacterized protein LOC104895337
gene14244	67.842	28.953	57.025	38.359	84.285	373.491	1.68947	up	3.17056e-06	0.000280936	LOC104895363	oxygen-evolving enhancer protein 2, chloroplastic
gene14313	0	9.304	844.904	0	5.604	0	-7.25122	down	1.24182e-35	3.36392e-32	LOC104895432	uncharacterized protein LOC104895432
gene14350	1061.1	1136.97	822.627	443.838	429.744	581.938	-1.05335	down	0.000155939	0.00819092	LOC104895471	WAT1-related protein At5g64700
gene14381	144.148	22.459	95.788	31.881	185.515	350.8	1.11464	up	0.000767041	0.0291505	LOC104895500	transcription factor bHLH30-like
gene14416	33.783	29.476	11	23.431	42.608	102.997	1.18666	up	0.00105766	0.0368377	LOC104895529	KH domain-containing protein HEN4
gene14480	36.454	56.797	15.897	163.668	49.603	147.247	1.72376	up	3.83996e-07	4.38729e-05	LOC104895634	uncharacterized protein LOC104895634
gene14613	30.242	40.9	72.623	116.678	144.226	138.303	1.47341	up	2.36651e-06	0.000216782	LOC104895744	thioredoxin-like protein YLS8 isoform X1
gene14617	126.54	193.96	22.62	211.263	193.766	285.897	1.00981	up	0.000622069	0.0244723	LOC104895749	malonyl-coenzyme:anthocyanin 5-O-glucoside-6'''-O-malonyltransferase
gene14683	37.775	29.238	0	188.845	0	1.498	1.50605	up	1.83611e-05	0.00132382	LOC104895803	probable nucleoredoxin 1
gene14695	101.532	114.837	130.097	28.527	29.642	23.115	-2.09163	down	1.61696e-06	0.000158046	LOC104895808	uncharacterized protein LOC104895808
gene14724	83.858	51.593	43.758	174.77	59.323	192.966	1.25278	up	0.000166437	0.00859939	LOC104895832	chitotriosidase-1
gene14789	142.311	390.016	776.009	877.907	1380.67	2870.97	1.97109	up	9.64626e-12	2.99856e-09	LOC104895886	17.8 kDa class I heat shock protein
gene14802	723.237	899.755	546.873	294.822	276.771	152.264	-1.58382	down	3.53348e-08	5.36015e-06	LOC104895947	protein ACCELERATED CELL DEATH 6-like
gene14806	2124.97	3716.13	1598.06	870.867	1114.29	774.691	-1.43055	down	1.83524e-07	2.31464e-05	LOC104895952	protein ACCELERATED CELL DEATH 6-like
gene14888	17.969	19.598	24.378	0	2.951	3.682	-3.22267	down	0.000362814	0.0158884	LOC104896193	putative B3 domain-containing protein Os03g0621600
gene15134	2.32	27.831	16.523	138.271	6.857	11.407	1.74573	up	0.000146806	0.00775416	LOC104896295	peroxidase 57-like
gene15271	1066.56	1006.15	6166.94	691.831	878.322	708.224	-1.85458	down	2.24537e-11	6.6526e-09	LOC104896434	uncharacterized protein LOC104896434 isoform X2
gene15361	548.327	414.021	93.884	179.986	148.059	106.946	-1.27986	down	3.08398e-05	0.002096	LOC104896531	probable carboxylesterase 6
gene15649	87.368	34.861	136.601	80.827	2.1	0	-1.64206	down	1.53934e-05	0.00115371	LOC104896865	uncharacterized protein LOC104896865
gene15660	52.566	35.083	66.261	64.62	2.319	0.965	-1.18048	down	0.000300376	0.0136261	LOC104896871	methyl-CpG-binding domain-containing protein 9-like isoform X2
gene15787	0	7.514	0	126.93	57.703	309.145	6.03757	up	1.28212e-21	9.7246e-19	LOC104896999	17.6 kDa class I heat shock protein
gene15896	0	0	6.761	0	2.182	49.007	2.91997	up	0.00129528	0.0427894	LOC104897132	BURP domain protein RD22 isoform X1
gene15973	173.518	6.64	278.778	270.524	14.998	722.273	1.13483	up	0.000298919	0.0135926	LOC104897305	uncharacterized protein LOC104897305
gene16013	59.428	101.273	143.615	140.883	226.906	493.137	1.50031	up	6.45198e-06	0.000525075	LOC104897231	photosystem II core complex proteins psbY, chloroplastic
gene16453	114.801	212.307	96.498	683.373	116.396	206.582	1.24833	up	1.7777e-05	0.0012983	LOC104897663	uncharacterized protein LOC104897663
gene16493	3221.69	4031.28	1801.66	1315.43	1063.24	744.625	-1.53558	down	1.85175e-08	2.92608e-06	LOC104897752	probable acyl-activating enzyme 1, peroxisomal
gene16575	0	0	1.194	36.865	0	0	4.94487	up	7.39524e-07	7.79047e-05	LOC104897818	zinc finger MYM-type protein 1-like
gene16585	141.104	117.683	132.316	104.944	5.452	66.325	-1.14606	down	0.000192952	0.00978276	LOC104897828	phytoene dehydrogenase, chloroplastic/chromoplastic-like isoform X2
gene16649	579.454	964.597	475.827	121.188	200.336	112.476	-2.21849	down	1.02925e-09	2.09856e-07	LOC104898075	probable calcium-binding protein CML45
gene16696	3600.03	288.761	1227.28	2307.41	4811.78	9357.69	1.68733	up	5.00146e-10	1.12902e-07	LOC104897938	kunitz trypsin inhibitor 1-like
gene16727	137.555	50.008	241.052	39.339	92.241	72.808	-1.06836	down	0.000820323	0.0302626	LOC104897964	SNF1-related protein kinase regulatory subunit gamma-1-like
gene16765	90.687	58.726	77.858	196.56	153.582	125.421	1.06521	up	0.00139124	0.0454056	LOC104897996	thioredoxin H1
gene16978	52.527	49.105	0	89.455	199.635	110.699	1.97585	up	6.50346e-05	0.00389419	LOC104898119	transcription factor GTE1-like
gene17003	2080.4	2717.97	1122.28	706.202	570.499	568.341	-1.6821	down	1.44825e-09	2.83111e-07	LOC104898144	probable WRKY transcription factor 62
gene17111	822.402	1543.69	1774.94	905.336	605.625	308.627	-1.18638	down	2.24246e-05	0.00158073	LOC104898241	CASP-like protein 4B3
gene17287	956.864	2227.78	706.266	553.417	713.231	603.397	-1.05703	down	0.000126411	0.00698833	LOC104898456	protein NRT1/ PTR FAMILY 6.2-like
gene17328	82.663	45.078	50.067	89.585	145.448	130.656	1.04028	up	0.00132065	0.0435517	LOC104898478	laccase-17-like
gene17376	12.998	389.845	76.049	137.342	19.211	31.958	-1.34504	down	0.000146671	0.00775416	LOC104898521	protein CHROMATIN REMODELING 24-like isoform X1
gene17381	214.147	35.575	1223.71	29.202	102.01	97.633	-2.68672	down	3.45407e-19	2.33915e-16	LOC104898529	AF4/FMR2 family member 4
gene17415	2.963	29.082	6.029	0	0	0	-13.6317	down	0.000807082	0.0299695	LOC104898560	carbonyl reductase
gene17567	1013.62	863.794	528.633	984.312	42.957	129.522	-1.05653	down	0.00022379	0.0109369	LOC104898753	MLP-like protein 43
gene17615	0	0	0	64.046	0	0	14.3819	up	0.000807082	0.0299695	LOC104898811	bifunctional riboflavin biosynthesis protein RIBA 1, chloroplastic
gene17657	721.986	620.765	529.574	199.21	285.869	196.028	-1.45887	down	4.1185e-07	4.621e-05	LOC104898878	adenylate isopentenyltransferase 3, chloroplastic-like
gene17667	814.763	501.575	560.067	188.37	346.103	102.389	-1.55891	down	2.43984e-07	2.94676e-05	LOC104898848	protein FANTASTIC FOUR 3
gene17704	1316.36	1393.28	6499.39	960.087	944.064	437.001	-1.97583	down	9.20644e-13	3.35716e-10	LOC104898899	ethylene-responsive transcription factor ERF073
gene17732	4051.84	875.048	10409.5	906.874	1519.95	2899.65	-1.52571	down	1.17415e-08	1.953e-06	SBSS1	sucrose synthase
gene17772	706.98	455.628	352.421	212.827	263.869	232.645	-1.09479	down	0.000259678	0.0122164	LOC104898930	uncharacterized protein LOC104898930
gene17791	0	5.533	3.872	6.873	2.499	38.98	2.36171	up	0.000238613	0.0114257	LOC104898945	magnesium/proton exchanger isoform X4
gene18082	291.44	858.655	147.245	278.556	22.933	54.737	-1.86468	down	6.51259e-11	1.71516e-08	LOC104899291	uncharacterized protein LOC104899291
gene18220	2505.32	5051.05	2238.53	1554.35	1239.99	540.336	-1.55448	down	1.36566e-08	2.23238e-06	LOC104899440	protein SULFUR DEFICIENCY-INDUCED 1
gene18231	415.076	972.614	344.891	227.862	296.473	171.577	-1.31594	down	3.53714e-06	0.000307639	LOC104899444	3-ketoacyl-CoA thiolase 2, peroxisomal
gene18269	19.156	0	6.497	13.84	28.942	50.239	1.85831	up	5.57745e-05	0.00340063	LOC104899495	transcription factor PIF1
gene18307	2176.44	825.404	409.794	398.266	348.879	241.362	-1.78714	down	3.23381e-10	7.76197e-08	LOC104899521	phospholipase A1-Igamma3, chloroplastic
gene18423	768.063	964.525	623.743	280.959	553.873	294.882	-1.06058	down	0.000170953	0.00880872	LOC104899654	protein ALTERED XYLOGLUCAN 4-like
gene18437	64.236	83.682	45.391	32.874	24.615	19.742	-1.32362	down	0.000503066	0.0207372	LOC104900388	receptor-like protein 2
gene18449	275.986	143.737	276.091	304.136	146.664	1120.78	1.17544	up	3.50828e-05	0.00232628	LOC104899677	pectinesterase
gene18456	3531.39	5913.15	4281.66	1459.27	2184.72	1364.87	-1.45438	down	9.46966e-08	1.30119e-05	LOC104899686	protein LURP-one-related 11
gene18457	10825.9	12164.6	10760.3	4511.23	6358.99	3890.66	-1.19315	down	9.52727e-06	0.000752734	LOC109135618	protein LURP-one-related 11
gene18493	662.626	1586.68	723.209	1596.69	2057.21	3049.05	1.17311	up	2.18006e-05	0.00154825	LOC104899711	dormancy-associated protein homolog 4
gene18523	70.932	26.779	36.088	54.697	116.934	236.445	1.60875	up	4.36514e-07	4.84045e-05	LOC104900406	subtilisin-like protease SBT1.4
gene18533	2355.72	4080.22	1779.02	1193.72	1182.72	974.168	-1.29383	down	1.89715e-06	0.000184481	LOC104899746	cytochrome P450 71A1-like
gene18631	5379.87	3421.47	1139.64	1571.66	1469.63	957.384	-1.31387	down	1.98691e-06	0.000191247	LOC104899837	probable CCR4-associated factor 1 homolog 9
gene18649	69.212	39.963	47.641	13.237	22.064	7.508	-1.87301	down	2.94763e-05	0.00201779	LOC104899850	aluminum-activated malate transporter 2
gene18725	9.417	38.515	0	2.551	0	2.894	-3.13728	down	0.00059137	0.0235365	LOC104899917	GDSL esterase/lipase At1g71250-like
gene18738	2556.09	1138.51	656.906	678.301	595.152	686.04	-1.15103	down	3.59189e-05	0.00235672	LOC104899930	probable protein phosphatase 2C 25
gene18905	115.818	21.501	112.834	217.65	156.612	137.837	1.0336	up	0.00045969	0.0193145	LOC104900089	sucrose synthase-like
gene18909	48.384	0	0	1.542	5.609	1.749	-2.44226	down	0.000201281	0.0100971	LOC104900092	uncharacterized protein LOC104900092 isoform X1
gene18930	129.98	276.435	56.21	56.345	67.239	79.895	-1.18495	down	0.000828626	0.0303915	LOC104900109	uncharacterized protein LOC104900109 isoform X2
gene19009	221.357	402.369	264.753	193.597	30.612	4.774	-1.95608	down	1.27882e-08	2.10861e-06	LOC104900181	uncharacterized protein LOC104900181
gene19047	461.479	3129.46	1419.47	617.627	177.194	790.019	-1.66059	down	9.38499e-10	1.95558e-07	LOC104900213	laccase-3
gene19054	114.3	304.727	171.225	213.333	328.488	1799.37	1.98784	up	3.6748e-11	1.05578e-08	LOC104900217	chlorophyll a-b binding protein, chloroplastic
gene19107	533.211	69.664	720.585	529.703	1669.21	1584.13	1.51523	up	6.63042e-08	9.38254e-06	LOC104900269	cationic peroxidase 1
gene19186	546.717	1157.94	764.914	2311.79	986.014	2214.35	1.15835	up	2.5991e-05	0.00180615	LOC104900343	uncharacterized protein LOC104900343
gene19665	2343.4	3619.77	2708.17	1028.49	1802.3	879.899	-1.22457	down	9.94882e-06	0.000782778	LOC104900482	heavy metal-associated isoprenylated plant protein 45
gene19727	377.218	912.817	91.959	114.976	197.459	333.308	-1.09772	down	0.000290694	0.0133143	LOC104900539	protein GOS9
gene19731	2305.08	1327.88	501.113	667.145	687.449	298.51	-1.32238	down	3.50474e-06	0.000306768	LOC104900540	probable carboxylesterase 2
gene19750	98.042	22.277	15.588	15.495	26.164	11.299	-1.35965	down	0.000209861	0.0104446	LOC104900677	_
gene19763	15.982	58.102	205.986	357.949	188.971	170.277	1.35657	up	0.000210976	0.0104726	LOC104900568	uncharacterized protein LOC104900568
gene19771	8102.19	171.854	5.172	3674.19	70.118	0	-1.14479	down	6.26228e-05	0.00379378	LOC104900575	uncharacterized protein LOC104900575
gene19776	4121.77	1570.04	15280.8	1770.37	3323.29	2155.57	-1.53261	down	1.0735e-08	1.80139e-06	LOC104900580	pyruvate decarboxylase 1
gene19787	70.524	59.435	68.498	152.858	151.614	145.811	1.18199	up	0.000743389	0.0285926	LOC104900586	nudix hydrolase 15, mitochondrial
gene19896	67.781	64.283	143.937	15.969	17.423	50.721	-1.71424	down	2.5679e-05	0.00180343	LOC104900837	zinc transporter 7-like
gene19903	2118.52	2451.71	2578.47	1020.61	1480.01	519.205	-1.24321	down	4.78016e-06	0.000401068	LOC104900715	allantoinase
gene19912	12.576	32.004	12.796	4.543	20.653	401.965	2.8962	up	1.39537e-09	2.78517e-07	LOC104900722	uncharacterized protein LOC104900722
gene19918	46.952	138.263	9.555	25.442	11.566	5.772	-2.18668	down	1.34915e-06	0.000135358	LOC104900727	uncharacterized protein LOC104900727
gene19919	1426.02	5396.06	1998.43	1519.96	1428.25	205.054	-1.48401	down	5.7047e-08	8.25744e-06	LOC104900728	uncharacterized protein LOC104900727
gene19920	3832.95	7777.81	3024.7	2271.3	3319.38	512.992	-1.26172	down	3.55305e-06	0.000307639	LOC104900729	uncharacterized protein LOC104900727
gene19931	12.786	27.889	0	96.993	0	28.292	1.62293	up	0.00129083	0.0427168	LOC104900740	uncharacterized protein LOC104900740
gene19969	12.71	21.423	3.527	56.349	15.939	63.92	1.85462	up	2.15533e-06	0.000202739	LOC104900854	(E,E)-geranyllinalool synthase-like
gene20016	52.145	2.844	39.794	2.826	43.673	201.928	1.39009	up	0.000616547	0.0243562	LOC104900804	heavy metal-associated isoprenylated plant protein 7
gene20095	46.695	140.657	74.664	53.015	43.819	19.135	-1.17589	down	0.00125301	0.0416836	LOC109135723	protein NRT1/ PTR FAMILY 5.5-like
gene20114	457.866	373.957	840.309	242.438	321.369	192.766	-1.14413	down	5.06113e-05	0.00314653	LOC104900930	probable auxin efflux carrier component 1b isoform X1
gene20116	217.259	658.842	181.527	153.138	191.447	143.315	-1.11617	down	0.000110611	0.00627967	LOC104901010	fructan 6-exohydrolase-like isoform X2
gene20130	19.635	0	3.996	0	13.543	89.312	2.12172	up	7.78722e-05	0.00457156	LOC104900940	homeobox protein knotted-1-like LET6 isoform X1
gene20188	28638.2	37357.2	29210.7	17879.8	18974.7	8487.97	-1.07019	down	6.51018e-05	0.00389419	LOC104900978	5'-adenylylsulfate reductase 1, chloroplastic
gene20249	130.293	168.988	179.158	171.733	232.477	649.361	1.13888	up	0.000289866	0.0133143	LOC104901086	oxygen-evolving enhancer protein 3, chloroplastic
gene20459	815.138	119.066	909.038	1151.56	2110.16	2650.61	1.68148	up	1.01723e-09	2.09661e-07	LOC104901308	uncharacterized protein LOC104901308
gene20571	2675.95	1858.81	1897.9	5932.95	3843.64	3540.32	1.04977	up	8.34037e-05	0.00480699	LOC104901409	beta-glucosidase 24
gene20759	814.382	81.848	8.485	18.073	10.955	10.251	-4.52553	down	1.54934e-26	1.95857e-23	LOC104901646	ethylene-responsive transcription factor ERF017
gene20760	935.141	73.349	19.552	13.883	15.778	23.622	-4.27	down	3.42927e-25	3.82505e-22	LOC104901648	ethylene-responsive transcription factor ERF017
gene20773	259.84	276.367	179.177	81.454	99.45	100.318	-1.347	down	1.34179e-05	0.00103008	LOC104901858	probable flavin-containing monooxygenase 1
gene20817	119.073	26.777	39.971	19.955	14.515	6.036	-2.19762	down	1.01269e-08	1.71453e-06	LOC104901702	alpha-aminoadipic semialdehyde synthase
gene20904	14.116	173.195	10.772	15.298	0	0	-3.69443	down	7.60245e-09	1.34727e-06	LOC104901883	uncharacterized protein LOC104901883
gene20914	3105.32	1047.87	2359.51	4503.23	3411.3	6214.69	1.11735	up	3.52095e-05	0.00232628	LOC104901790	EG45-like domain containing protein
gene21040	408.393	28.736	147.454	1051.74	30.289	993.319	1.82787	up	2.0822e-09	4.02885e-07	LOC104901959	pathogenesis-related protein PR-1 type
gene21067	2485.51	1306.78	1046.22	579.795	708.363	541.232	-1.4032	down	5.61207e-07	6.11586e-05	LOC104901985	calmodulin-like protein 7
gene21125	153.9	55.95	18.27	428.085	10.11	66.219	1.1448	up	0.00039906	0.0172762	LOC104902037	carbonic anhydrase, chloroplastic-like
gene21180	72.793	37.049	1901.12	36.815	47.817	35.795	-4.06162	down	5.3355e-27	7.22655e-24	LOC104902084	early nodulin-93
gene21181	43.625	4.758	177.56	14.183	17.194	26.815	-1.95701	down	0.000129378	0.00706995	LOC104902085	early nodulin-93
gene21182	19.188	10.463	1083.58	15.596	23.633	5.897	-4.62455	down	2.02025e-24	2.12822e-21	LOC104902086	early nodulin-93-like
gene21184	20.026	34.945	167.088	0	513.029	9.847	1.23551	up	0.000469718	0.0196618	LOC104902088	uncharacterized protein LOC104902088
gene21219	3.103	34.69	11.051	3.363	0	1.907	-3.21157	down	3.50504e-08	5.35989e-06	LOC104902468	ABC transporter G family member 38-like
gene21280	2440.38	9215.61	3878.23	1982.33	2240.55	354.405	-1.76289	down	1.0472e-10	2.6476e-08	LOC104902189	uncharacterized protein LOC104902189 isoform X1
gene21298	1.549	13.516	4.729	11.751	27.474	43.799	2.0683	up	6.50346e-05	0.00389419	LOC104902204	probable chlorophyll(ide) b reductase NYC1, chloroplastic
gene21313	12.753	0	0	9.214	67.018	36.581	3.14472	up	0.000134807	0.00726195	LOC104902219	MLP-like protein 43
gene21465	1732.77	2122.34	2040.61	854.304	1062.52	478.451	-1.29947	down	2.15456e-06	0.000202739	LOC104902315	probable pectinesterase 53
gene21468	138.967	175.494	141.403	67.375	68.465	67.436	-1.16515	down	0.00118567	0.0405081	LOC104902318	uncharacterized protein LOC104902318
gene21483	5014.24	4384.52	2250.07	2023.33	2193.22	1165.48	-1.11396	down	4.52447e-05	0.00285977	LOC104902334	branched-chain-amino-acid aminotransferase 2, chloroplastic isoform X1
gene22010	138.113	672.65	215.647	265.807	63.351	146.37	-1.11	down	0.000159261	0.00829644	LOC104902525	antiviral protein MAP
gene22118	5578.24	1089.27	7008.92	1889.02	3250.63	1535.4	-1.03484	down	0.000123858	0.00687683	LOC104902620	organic cation/carnitine transporter 2
gene22234	94.77	159.016	2922.61	154.058	111.338	94.1	-3.14333	down	1.24102e-23	1.17661e-20	LOC104902750	uncharacterized protein LOC104902750
gene22235	30.378	0	4208.27	9.406	17.104	21.34	-6.46885	down	7.93765e-53	1.50514e-48	LOC104902751	uncharacterized protein LOC104902751
gene22237	22.125	0	3562.61	0	0	20.399	-7.45701	down	1.27288e-49	1.20682e-45	LOC104902752	uncharacterized protein LOC104902752
gene22309	172.408	452.46	537.254	315.299	1778.43	3728.98	2.32493	up	5.45469e-15	2.79545e-12	LOC104902833	17.1 kDa class II heat shock protein
gene22348	208.569	120.758	70.742	50.23	12.686	66.475	-1.62849	down	5.71283e-06	0.000468947	LOC104902884	(R,S)-reticuline 7-O-methyltransferase
gene22400	441.682	335.23	2165.65	419.881	458.111	473.124	-1.12292	down	3.95443e-05	0.00254182	LOC104902917	E3 ubiquitin-protein ligase MIEL1
gene22414	0	0	0	37.739	0	3.293	13.7396	up	0.000241628	0.0115119	LOC104902973	wall-associated receptor kinase-like 1
gene22617	3028.69	1010.45	4754.08	913.527	1644.71	758.249	-1.40674	down	2.06495e-07	2.55919e-05	LOC104903132	ribosome-inactivating protein lychnin isoform X2
gene22681	572.43	541.577	501.762	698.841	771.303	1873.75	1.04931	up	0.000191365	0.00973059	LOC104903237	uncharacterized protein LOC104903237
gene22713	112.61	265.285	222.292	53.697	155.342	27.687	-1.34218	down	2.61009e-05	0.0018063	LOC104903257	cytochrome P450 CYP736A12-like
gene22777	1575.02	858.894	986.007	304.578	638.944	286.119	-1.47572	down	1.16264e-07	1.55253e-05	LOC104903353	ethylene-responsive transcription factor ERF054
gene22974	0	0	0	3.528	60.954	44.028	15.1425	up	2.09055e-08	3.27612e-06	LOC104903549	21 kDa seed protein
gene23199	14.67	19.2	44.782	44.516	52.038	119.028	1.45465	up	0.00078514	0.0297162	LOC104904135	putative cysteine-rich repeat secretory protein 7
gene23269	106.987	291.711	128.302	82.818	75.299	42.276	-1.39496	down	0.000121882	0.00679742	LOC104904171	uncharacterized protein LOC104904171
gene23292	78.741	104.547	2313.07	163.248	94.453	75.757	-2.90423	down	1.73102e-20	1.26244e-17	LOC104904176	expansin-like A3
gene23297	4.295	0	1214.91	9.309	4.232	10.56	-5.66052	down	1.87628e-30	2.96484e-27	LOC104904178	expansin-like A3
gene23310	274.302	232.22	130.772	41.576	86.943	115.549	-1.38466	down	9.52034e-06	0.000752734	LOC104903855	lysine histidine transporter-like 7
gene23311	201.891	417.603	131.05	1203.38	246.948	509.226	1.38451	up	2.41786e-06	0.000220421	LOC104903857	dehydrin COR410
gene23319	23.729	42.349	160.236	49.094	12.753	2.652	-1.81093	down	4.62601e-06	0.00038986	LOC104903864	alpha-amylase
gene23463	377.688	323.879	1387.62	224.966	230.108	223.295	-1.6228	down	1.74422e-08	2.77932e-06	LOC104903983	transcription factor bHLH121
gene23498	191.783	297.797	122.379	113.902	88.613	94.574	-1.04253	down	0.000332309	0.014765	LOC104904222	MDIS1-interacting receptor like kinase 2-like
gene23617	92.225	143.693	134.898	47.297	34.077	42.516	-1.58162	down	1.44879e-07	1.88164e-05	LOC104904123	scopoletin glucosyltransferase
gene23677	47.725	142.139	16.81	479.416	77.773	221.144	1.91302	up	7.88543e-10	1.68004e-07	LOC104904302	purple acid phosphatase 2 isoform X1
gene23795	618.797	247.197	21298.1	444.474	1013.84	154.797	-3.7803	down	1.4093e-36	5.34465e-33	LOC104904413	non-symbiotic hemoglobin 1-like isoform X1
gene23828	83.164	48.545	14.302	48.238	174.277	102.238	1.15325	up	0.000143417	0.00766048	LOC104904444	uncharacterized protein LOC104904444
gene23866	212.392	2.125	83.274	422.343	370.557	646.773	2.27336	up	3.6064e-14	1.55419e-11	LOC104904484	uncharacterized protein LOC104904484 isoform X3
gene23868	7920.9	923.736	2872.71	6063.2	15319.6	18683.2	1.77373	up	5.13892e-11	1.433e-08	LOC104904486	uncharacterized protein LOC104904486
gene23893	22.629	22.212	2.303	125.073	8.919	13.91	1.64943	up	0.000237895	0.0114202	LOC104905024	angio-associated migratory cell protein
gene23909	8996.54	1231.54	8209.3	23119.4	5469.55	9736.59	1.05567	up	8.31704e-05	0.00480699	LOC104904522	uncharacterized protein LOC104904522
gene23953	912.184	1150.93	1032.17	531.665	430.522	238.728	-1.36594	down	1.13971e-06	0.000116189	LOC104904565	uncharacterized protein LOC104904565
gene23965	245.989	0	0	1024.77	0	0	2.05862	up	1.92594e-11	5.79676e-09	LOC104904578	(R,S)-reticuline 7-O-methyltransferase
gene23966	90.724	43.131	0	151.263	249.845	57.196	1.77561	up	1.49613e-07	1.9299e-05	LOC104904580	(R,S)-reticuline 7-O-methyltransferase
gene23993	1142.36	828.221	431.999	315.433	418.331	244.822	-1.29581	down	5.29898e-06	0.000440699	LOC104904604	acyl-protein thioesterase 2
gene23998	0	56.398	7.517	32.023	323.91	54.489	2.68282	up	3.80916e-10	8.9172e-08	LOC104904610	_
gene24002	0	0	1.086	9.249	4.205	59.018	6.05641	up	5.68077e-13	2.11213e-10	LOC104904612	boron transporter 4
gene24017	27.488	17.988	46.617	23.832	43.336	153.193	1.25868	up	0.000743342	0.0285926	LOC104904624	root phototropism protein 3
gene24037	261.877	297.272	1430.22	220.093	215.909	124.833	-1.82666	down	3.5429e-10	8.39756e-08	LOC104904638	_
gene24038	244.19	266.324	1477.57	123.497	189.279	140.091	-2.13421	down	1.39542e-12	4.8109e-10	LOC109136147	_
gene24039	55.404	72.511	947.103	42.03	81.887	6.811	-3.03969	down	1.22108e-14	5.93695e-12	LOC109136051	glycine-rich cell wall structural protein 2-like
gene24040	60.258	62.069	725.554	36.28	46.18	61.732	-2.55585	down	4.01929e-13	1.52428e-10	LOC104905037	_
gene24227	0	4.883	0	50.946	0	0	3.38233	up	0.000222945	0.0109237	LOC109133522	amino acid transporter ANT1-like
gene24230	4.256	9.284	10.827	62.273	35.649	7.849	2.11781	up	7.78722e-05	0.00457156	LOC104904808	vacuolar amino acid transporter 1-like
gene24252	1164.35	70.812	524.113	806.828	1061.98	4874.17	1.9384	up	7.97396e-12	2.52004e-09	LOC104904827	pathogenesis-related protein PR-1 type
gene24254	4876.67	446.293	2399.52	2756.8	1350.93	15060.4	1.31157	up	1.26978e-06	0.000128072	LOC104904829	pathogenesis-related protein 1A-like
gene24279	2	17.452	10.176	104.046	7.883	56.554	2.50745	up	1.08606e-07	1.46056e-05	LOC104904853	codeine O-demethylase
gene24283	5.432	0	5.527	341.421	0	13.355	5.01634	up	6.19232e-12	1.99015e-09	LOC104904856	cysteine-rich and transmembrane domain-containing protein A
gene24386	10456.7	10643.5	19993.9	4939.23	6979.23	6893.86	-1.12725	down	2.23289e-05	0.00157986	LOC104904957	REF/SRPP-like protein At3g05500
gene24405	176.927	179.375	167.351	415.89	159.6	499.343	1.03743	up	0.000490539	0.0202649	LOC104904972	basic proline-rich protein-like
gene24407	213.84	329.81	228.578	718.644	274.554	589.496	1.03528	up	0.000292064	0.0133449	LOC104905086	uncharacterized protein LOC104905086
gene1836	26.808	32.487	15.155	64.562	111.531	47.604	1.58716	up	0.000172306	0.00885438	LOC104905155	naringenin,2-oxoglutarate 3-dioxygenase
gene1889	43.89	37.231	19.848	0	1.602	5.995	-3.73181	down	3.65322e-09	6.72546e-07	LOC104905178	transcription factor bHLH91
gene2011	5104.88	1130.36	908.734	2897.6	8750.94	4472.94	1.17419	up	8.70077e-06	0.000699085	LOC104905297	uncharacterized protein LOC104905297
gene2012	5787.44	1218.42	1025.84	3000.18	11593.1	5841.89	1.34728	up	3.74994e-07	4.33575e-05	LOC104905298	uncharacterized protein LOC104905298
gene2037	1345.67	705.634	749.189	349.732	419.856	354.356	-1.31711	down	2.27737e-06	0.000211683	LOC104905320	carotenoid cleavage dioxygenase 7, chloroplastic isoform X2
gene2061	75.214	88.246	78.852	49.401	34.81	33.623	-1.04009	down	0.00119139	0.0405584	LOC104905560	uncharacterized protein LOC104905560
gene2375	122.037	148.35	104.774	333.394	306.882	117.208	1.0137	up	0.000380098	0.0165308	LOC104905698	laccase-14
gene2581	233.28	226.156	4289.13	147.474	204.319	183.222	-3.14983	down	2.38328e-25	2.82449e-22	LOC104905927	transport and Golgi organization 2 homolog
gene2582	114.554	102.329	721.573	87.493	109.649	89.861	-1.70921	down	2.25678e-09	4.32254e-07	LOC104905924	pentatricopeptide repeat-containing protein At2g01860
gene4883	174.442	88.428	82.5	90.531	2.421	24.163	-1.56019	down	1.92516e-05	0.00138276	LOC104905998	non-functional pseudokinase ZED1-like
gene5063	226.155	350.09	240.017	255.633	45.526	62.779	-1.16533	down	0.000133465	0.00725145	LOC104906195	fimbrin-1
gene5081	2.233	4.87	4.543	14.517	26.398	19.212	2.36788	up	0.00119995	0.0406312	LOC104906208	transcription factor MYB30
gene5108	2471.87	2235.76	867.31	1126.96	743.284	351.032	-1.32756	down	2.57075e-06	0.000233237	LOC104906223	probable calcium-binding protein CML30
gene5132	1419.85	2098.18	2509.84	1026.93	1161.33	716.294	-1.05333	down	8.29224e-05	0.00480699	LOC104906269	potassium channel SKOR
gene5148	2096.1	534.496	7189.59	624.96	1151.95	636.345	-2.02477	down	1.84703e-13	7.29652e-11	LOC104906288	plant cysteine oxidase 2
gene5171	283.776	338.975	756.252	439.339	1091.83	1960.26	1.34019	up	3.79393e-05	0.00246371	LOC104906313	60S ribosomal protein L39-3
gene7157	102.838	2.804	0	0	0	0	-15.1039	down	4.08929e-10	9.39327e-08	LOC104906454	dehydration-responsive element-binding protein 1D
gene7232	594.928	408.042	2498.4	374.438	471.381	469.989	-1.41197	down	2.39693e-07	2.9135e-05	LOC104906529	probable splicing factor 3B subunit 3
gene7503	74.778	155.699	214.433	353.628	381.806	459.643	1.42551	up	3.71891e-05	0.0024233	LOC104906855	chymotrypsin inhibitor 3
gene9912	7298.86	3583.12	1827.01	2241.07	1385.79	2043.32	-1.16438	down	2.58558e-05	0.00180615	LOC104907119	calcium-binding protein PBP1
gene9972	50.036	119.374	63.641	74.56	277.323	192.222	1.22323	up	0.000276638	0.0127942	LOC104907232	chlorophyll a-b binding protein 13, chloroplastic
gene9985	764.952	133.898	5765.64	230.279	455.963	214.781	-2.88686	down	4.8312e-22	3.98301e-19	LOC104907243	uncharacterized protein LOC104907243
gene9986	282.627	7.339	1793.96	72.927	159.133	57.908	-2.84533	down	4.24193e-16	2.43744e-13	LOC104907244	uncharacterized protein LOC104907244
gene9987	809.592	86.96	2440.15	126.29	368.644	248.818	-2.16552	down	1.84207e-12	6.23739e-10	LOC104907245	uncharacterized protein LOC104907245
gene9995	38.925	25.472	364.392	16.874	38.355	19.141	-2.52743	down	2.15975e-06	0.000202739	LOC104907249	uncharacterized protein LOC104907247
gene10106	630.586	607.212	159.283	201.655	98.949	167.024	-1.57898	down	4.18874e-08	6.25408e-06	LOC104907355	9-cis-epoxycarotenoid dioxygenase NCED1, chloroplastic
gene10139	88.587	120.771	0	0	21.822	0	-3.26194	down	1.44166e-10	3.59695e-08	LOC104907406	uncharacterized acetyltransferase At3g50280
gene10174	459.514	1018.13	275.908	170.483	489.488	45.803	-1.313	down	5.39853e-06	0.000447017	LOC104907432	replication factor A protein 1-like isoform X1
gene10178	27.987	13.566	28.478	60.661	85.794	49.697	1.48587	up	0.000793298	0.0297872	LOC104907435	uncharacterized protein At3g03773 isoform X1
gene10275	4.492	0	63.993	0	4.426	0	-3.9508	down	0.00102301	0.035891	LOC104907546	uncharacterized protein LOC104907546
gene10297	5044.52	5494.08	4587.73	7797.32	10083.5	12962	1.02787	up	0.000126956	0.0069981	LOC104907580	probable glutathione S-transferase
gene10320	0	19.651	13.75	34.171	17.753	243.648	3.14543	up	3.50504e-08	5.35989e-06	LOC104907596	photosystem II 10 kDa polypeptide, chloroplastic
gene10357	17.62	0	0	38.19	75.232	64.982	3.33964	up	3.51464e-05	0.00232628	LOC104907640	heat shock 70 kDa protein 16-like
gene10390	6.393	0	6.505	55.424	3.15	19.647	2.60013	up	0.00102761	0.035891	LOC104907687	uncharacterized protein LOC104907687
gene10424	2.908	3.172	0	18.911	0	39.329	3.25923	up	0.000965181	0.0342089	LOC104907709	peroxidase 60
gene10443	93.494	7.553	0	0	6.824	4.257	-3.18852	down	5.49328e-05	0.00337143	LOC104907727	uncharacterized protein LOC104907727
gene10447	91.283	219.856	259.3	1302.54	209.871	247.817	1.62561	up	9.82892e-08	1.34083e-05	LOC104907731	expansin-A12
gene10481	261.995	396.353	120.394	152.652	97.154	100.434	-1.15279	down	0.000239639	0.0114459	LOC104907766	uncharacterized protein LOC104907766
gene10482	242.163	396.17	85.869	103.385	93.999	81.192	-1.37831	down	5.04881e-05	0.00314653	LOC104907767	protein ACCELERATED CELL DEATH 6-like
gene10485	290.424	576.645	201.556	169.476	183.439	150.137	-1.08697	down	0.000144346	0.00768847	LOC104907769	protein ACCELERATED CELL DEATH 6-like
gene10486	51.684	43.558	184.066	30.552	4.63	11.552	-2.57924	down	1.11322e-09	2.24563e-07	LOC104907771	ubiquitin carboxyl-terminal hydrolase 12-like
gene10522	2661.55	1915.52	7549.5	2055.94	2317.38	1639.98	-1.01194	down	0.000136149	0.00729281	LOC104907803	uricase-2 isozyme 2
gene13246	15.552	0	27.693	0	0	0	-13.8154	down	0.00148912	0.048268	LOC104907817	lipid transfer protein EARLI 1
gene13249	2349.51	1872.28	8400.76	1810.49	1638.94	1946.45	-1.22607	down	4.00567e-06	0.00034369	LOC104907820	L-lactate dehydrogenase B
gene13271	584.819	311.082	486.497	493.687	493.346	1821.33	1.02256	up	0.00023423	0.0113015	LOC104907843	probable pectinesterase 68
gene13297	663.64	1698.72	2149.62	1733.73	3184.34	4378.37	1.04291	up	0.000129366	0.00706995	LOC104907875	chaperone protein ClpB1 isoform X2
gene13562	0	0	0	16.57	0	0	12.4316	up	1.31602e-05	0.00101441	LOC104908184	uncharacterized protein LOC104908184
gene13572	1192.24	336.549	2266.43	571.549	508.599	648.345	-1.13466	down	3.44453e-05	0.00229983	LOC104908168	uncharacterized protein LOC104908168
gene13593	42.55	58.009	47.355	188.775	44.547	81.733	1.09083	up	0.000580824	0.0233339	LOC104908195	cellulose synthase-like protein G3
gene13701	664.847	443.797	1841.71	522.917	508.304	415.498	-1.0281	down	0.000161678	0.00837633	LOC104908308	prolyl 4-hydroxylase 1
gene16841	1660.08	2399.26	2806.32	1017.64	618.169	580.944	-1.63095	down	2.46017e-09	4.61879e-07	LOC104908394	polygalacturonase At1g48100
gene16887	74.296	74.085	38.879	25.305	2.092	7.829	-2.41023	down	1.42839e-07	1.86794e-05	LOC104908469	high affinity nitrate transporter 2.5-like
gene19277	65.899	27.95	27.939	63.482	19.841	191.28	1.17296	up	0.000895463	0.0321587	LOC104908583	cytochrome P450 71A25-like
gene19281	531.383	4148.95	668.538	564.717	282.09	301.308	-2.21996	down	4.24889e-15	2.23799e-12	LOC104908587	cytochrome P450 71A1-like
gene19360	441.648	233.071	439.726	833.741	1342.95	793.977	1.41446	up	1.04449e-06	0.000107639	LOC104908689	beta-amyrin 28-oxidase
gene19370	2064.33	4331.98	1388.3	1050.66	1292.9	945.245	-1.24306	down	4.94207e-06	0.000412826	LOC104908696	polyamine oxidase-like
gene19378	134.313	125.124	128.125	204.692	286.743	407.632	1.214	up	2.63075e-05	0.00181397	LOC104908702	uncharacterized protein LOC104908702
gene19409	133.983	23.696	3.685	0	5.352	0	-4.91332	down	2.01233e-14	9.08518e-12	LOC104908763	ankyrin repeat-containing protein NPR4-like
gene19411	128.562	0	0	0	12.064	0	-3.41336	down	0.000362814	0.0158884	LOC104908766	alpha-latroinsectotoxin-Lt1a-like
gene19412	50.042	0	0	0	0	0	-14.026	down	0.000440227	0.0187165	LOC104908767	protein ACCELERATED CELL DEATH 6-like
gene19414	503.672	0	0	0	23.355	0	-4.4305	down	2.7094e-19	1.9028e-16	LOC104908769	homeobox protein Wariai-like
gene19461	80.366	63.746	47.083	192.666	93.585	119.755	1.08644	up	0.00117439	0.0402661	LOC104908796	putative ER lumen protein-retaining receptor C28H8.4
gene19505	2344.55	873.665	1667.12	2253.51	4477.33	4048.9	1.14179	up	2.08691e-05	0.00148767	LOC104908843	alpha carbonic anhydrase 7
gene19562	687.567	26.083	1015.97	929.803	1384.42	2546.8	1.49081	up	1.06631e-07	1.44424e-05	LOC104908898	L-ascorbate peroxidase 2, cytosolic-like
gene21591	804.925	957.694	226.919	234.13	291.841	214.185	-1.42653	down	1.53166e-06	0.00015206	LOC104909077	tetraspanin-9
gene21636	2862.54	813.426	254.772	269.424	213.467	174.643	-2.57966	down	1.48459e-18	9.70715e-16	LOC104909061	uncharacterized protein LOC104909061
gene21715	102.224	143.65	112.017	31.957	54.236	43.501	-1.46439	down	1.82078e-05	0.00132021	LOC104882859	uncharacterized protein LOC104882859
gene21755	2.037	2.222	43.525	2.207	4.014	0	-2.9407	down	0.000332489	0.014765	LOC109133641	zinc finger MYM-type protein 1-like
gene21893	6.122	0	1161.77	19.904	6.032	0	-5.49264	down	1.44686e-34	3.04838e-31	LOC104883006	tropinone reductase-like 3
gene24489	7237.49	4531.94	3243.03	2284.11	2625.46	2401.43	-1.03802	down	0.00013418	0.00726195	LOC104883161	uncharacterized protein LOC104883161
gene24496	2.173	4.739	4.422	16.482	12.845	50.749	2.82039	up	4.9143e-05	0.00308559	LOC104883167	L-type lectin-domain containing receptor kinase IV.3-like
gene24497	3.064	10.025	9.353	16.602	15.094	105.462	2.6114	up	2.73283e-05	0.00187753	LOC104883168	chlorophyll a-b binding protein 5, chloroplastic
gene24640	61.957	41.583	126.086	105.882	190.19	415.988	1.6327	up	4.36514e-07	4.84045e-05	LOC104883328	ribosome-binding factor PSRP1, chloroplastic
gene24651	2903.97	927.992	392.582	1220.77	6557.77	3282.02	1.38856	up	1.83342e-07	2.31464e-05	LOC104883339	uncharacterized protein LOC104883339
gene24653	5.682	18.593	23.128	40.029	19.597	160.671	2.21633	up	4.08962e-06	0.000348871	LOC104883341	small heat shock protein, chloroplastic
gene24731	10.811	11.79	20.167	1.953	3.551	0	-2.95729	down	0.000332489	0.014765	LOC104883425	transcription factor MYB23
gene24748	943.56	823.27	88.625	247.776	193.097	254.3	-1.41633	down	2.29529e-06	0.000212308	LOC104883444	auxin-binding protein ABP19a
gene24752	576.58	0	267.993	0	0	0	-18.1029	down	5.56676e-22	4.3982e-19	LOC104883476	zinc finger BED domain-containing protein DAYSLEEPER-like
gene24759	66.352	0	6.752	7.191	536.108	0	2.89367	up	1.43111e-09	2.82675e-07	LOC104883480	germin-like protein
gene24786	32.671	22.27	41.554	13.277	76.455	276.125	1.92272	up	8.95797e-06	0.000716714	LOC104883493	Werner Syndrome-like exonuclease
gene24787	248.251	427.283	153.93	88.278	210.212	81.065	-1.12786	down	0.000635615	0.0249535	LOC104883494	stress protein DDR48-like
gene24840	35.418	60.702	27.458	1.828	14.957	29.027	-1.43157	down	0.000638412	0.0250115	LOC104883560	DNA ligase 1-like
gene24857	4199.19	1637.77	2803.36	2585.46	3021.92	11779.8	1.00887	up	0.000176917	0.00904232	LOC104883565	gibberellin-regulated protein 14
gene24928	444.094	329.168	350.974	121.488	152.941	121.91	-1.50413	down	3.51064e-06	0.000306768	LOC104883636	glutaredoxin-C11
gene24959	50.316	36.585	13.653	39.988	158.651	292.787	2.28897	up	4.51604e-09	8.23396e-07	LOC104883672	chlorophyll a-b binding protein, chloroplastic-like
gene24960	0	0	14.914	6.354	23.108	64.867	2.66079	up	0.000242371	0.0115184	LOC109133718	chlorophyll a-b binding protein, chloroplastic-like
gene25012	128.937	0	103.765	76.218	2.31	7.205	-1.44053	down	1.78018e-05	0.0012983	LOC104883714	uncharacterized protein LOC104883714
gene25057	277.506	3.186	0	0	11.513	0	-4.60729	down	1.47416e-14	6.98825e-12	LOC104883763	ethylene-responsive transcription factor ERF098
gene25153	239.829	47.765	93.369	63.283	14.384	89.732	-1.18635	down	0.000413783	0.0178321	LOC104883880	G-type lectin S-receptor-like serine/threonine-protein kinase LECRK3
gene25214	175.848	252.811	97.598	128.011	67.383	61.141	-1.0366	down	0.00034656	0.0153539	LOC104883931	putative disease resistance protein RGA3
gene25234	767.515	195.682	380.342	448.297	731.706	9251.62	2.95685	up	2.22585e-23	2.00984e-20	LOC104883954	MLP-like protein 43
gene25235	5214.22	896.643	2582.35	2198.35	5793.74	14726.2	1.38589	up	2.79278e-07	3.33061e-05	LOC104883955	MLP-like protein 43
gene25237	16.747	18.265	4.26	27.224	140.26	5.147	2.13603	up	0.000157671	0.00825898	LOC104883977	glutamic acid-rich protein-like
gene25257	9.933	7.222	20.214	10.765	13.05	118.041	1.92443	up	0.0012323	0.0412115	LOC104883981	chlorophyll a-b binding protein CP24, chloroplastic
gene25293	288.578	580.674	259.493	198.797	216.015	134.755	-1.03835	down	0.000397629	0.0172537	LOC104884022	probable cinnamyl alcohol dehydrogenase 6
gene25375	154.404	56.959	113.212	184.559	442.997	136.78	1.23565	up	4.31945e-05	0.0027485	LOC104884113	ethylene-responsive transcription factor ERF114
gene25411	13.139	12.283	11.46	63.06	22.194	25.383	1.58477	up	0.000614409	0.0243224	LOC104884151	shikimate O-hydroxycinnamoyltransferase isoform X2
gene25454	99.096	35.371	67.834	119.11	115.397	210.423	1.13706	up	0.000359938	0.0158356	LOC104884197	malate dehydrogenase
gene25467	3987.4	3228.82	5597.66	4542.65	8787.03	14134.7	1.09985	up	4.70278e-05	0.00296259	LOC104884212	ethylene-responsive transcription factor RAP2-3
gene25516	1.994	2.175	2.029	15.128	9.825	22.063	2.92267	up	0.000522899	0.021323	LOC104884268	photosynthetic NDH subunit of subcomplex B 1, chloroplastic
gene25546	13.458	48.928	21.302	51.859	63.359	69.857	1.14499	up	0.00135073	0.044236	LOC104884299	cytochrome P450 78A7
gene25639	157.627	92.097	2067.89	207.431	274.575	107.27	-1.97562	down	1.09518e-11	3.34947e-09	LOC104884391	1-aminocyclopropane-1-carboxylate oxidase 1
gene25935	16.247	14.176	29.758	17.608	35.22	113.851	1.46965	up	0.00026028	0.0122164	LOC104884700	cytochrome P450 71A4-like
gene25969	38.326	4.4	67.732	13.116	25.838	337.247	1.76798	up	9.94181e-07	0.000103015	LOC104884732	gibberellin 20 oxidase 1
gene26015	54.131	75.906	38.359	27.237	40.003	7.13	-1.17903	down	0.000571023	0.0230869	LOC104884782	putative calcium-transporting ATPase 13, plasma membrane-type
gene26076	88.392	9.451	7.054	28.175	0	0	-1.89637	down	6.70263e-05	0.0039967	LOC104884853	putative F-box/LRR-repeat protein At3g59160 isoform X1
gene26191	1033.93	1489.86	449.514	1025.43	234.625	188.733	-1.03722	down	0.000229812	0.011145	LOC104884976	23 kDa jasmonate-induced protein
gene26203	339.316	722.798	180.724	264.304	161.946	104.284	-1.22812	down	3.8791e-05	0.00251043	LOC104884988	probable xyloglucan endotransglucosylase/hydrolase protein 23
gene26204	13.209	30.413	9.707	6.362	1.446	10.826	-1.51683	down	0.000516297	0.0210992	LOC104884990	uncharacterized protein LOC104884990
gene26240	14.223	8.864	27.912	25.324	66.07	31.224	1.26558	up	0.000486717	0.020195	LOC104885030	receptor-like protein kinase HAIKU2
gene26319	11.317	12.342	35.984	26.061	69.691	62.604	1.4087	up	0.000229713	0.011145	LOC104885114	heat shock cognate 70 kDa protein-like
gene26360	0	24.15	0	119.986	0	1.701	2.33294	up	1.84322e-07	2.31464e-05	LOC104885158	F-box protein At5g03100
gene26402	49.497	36.709	28.204	34.331	35.115	226.36	1.37041	up	0.000145399	0.00772287	LOC104885206	SPX domain-containing membrane protein At4g22990-like isoform X1
gene26449	1.416	0	2.882	3.07	22.33	5.224	2.83206	up	0.000822852	0.0302969	LOC104885260	uncharacterized protein LOC104885260, partial
gene26542	332.601	1.94	1167.32	131.073	138.45	98.394	-2.02929	down	3.98819e-12	1.30386e-09	LOC104885358	splicing factor 3B subunit 3
gene26604	730.759	548.379	1377.13	371.269	639.183	294.648	-1.02524	down	0.000161619	0.00837633	LOC104885424	L-type lectin-domain containing receptor kinase IX.1-like
gene26662	5.282	1.92	57.331	0	0	2.165	-4.89567	down	4.11608e-08	6.19437e-06	LOC109133921	uncharacterized protein LOC109133921, partial
gene26872	5.495	0	5.591	0	97.453	6.755	3.23231	up	0.00059137	0.0235365	LOC104885664	serine/threonine-protein kinase CBK1-like, partial
gene27687	10.172	0	47.612	0	0	5.002	-3.5293	down	1.25334e-05	0.00097401	LOC104886236	uncharacterized protein LOC104886236, partial
gene27804	51.648	61.45	4.778	5.088	0	0	-4.53321	down	1.51005e-05	0.00113625	LOC104886357	uncharacterized protein LOC104886357, partial

## Sheet: NS100_vs_Control.DEG.2
Table S7. The list of differentially expressed genes in the roots of sugar beet response to neutral salt and alkaline salt treatment
Geneid	Control-1r	Control-2r	Control-3r	N100-1r	N100-2r	N100_3r	logFC	type	pvalue	qvalue	Gene_ID	function
gene32	286.667	120.251	2198.91	223.262	133.468	335.842	-1.9117	down	4.1296e-11	5.23502e-09	LOC104887081	cell wall protein IFF6-like
gene33	6813.41	7446.97	7976.61	5585.75	2003.57	2859.37	-1.08964	down	1.66552e-05	0.000534924	LOC104887841	nitrate reductase
gene90	39.799	64.025	30.373	12.089	34.126	14.327	-1.1483	down	0.000399575	0.00790969	LOC104892941	leucine-rich repeat receptor-like tyrosine-protein kinase PXC3
gene139	334.281	425.345	548.004	990.275	608.856	2324.42	1.5852	up	1.66382e-07	1.0047e-05	LOC104896641	chaperone protein dnaJ 8, chloroplastic
gene170	600.79	248.082	129.737	99.831	119.36	85.865	-1.68165	down	1.25385e-09	1.20609e-07	LOC104898962	serine/threonine-protein kinase-like protein CCR4
gene250	452.027	584.995	382.926	837.953	1522.88	953.451	1.22286	up	3.19204e-05	0.000928601	LOC104905523	homeobox-leucine zipper protein ATHB-12
gene328	1726.58	2461.81	966.264	559.393	307.704	337.861	-2.09689	down	9.13382e-15	1.96449e-12	LOC104885117	cyclic nucleotide-gated ion channel 1
gene331	2715.52	2312.25	2574.03	1450.21	803.437	1199.34	-1.13849	down	8.25021e-06	0.000292455	LOC104885430	probable trehalose-phosphate phosphatase C isoform X1
gene343	696.184	922.41	409.452	251.179	159.856	189.328	-1.75618	down	1.73939e-10	2.00575e-08	LOC104886506	probable WRKY transcription factor 41
gene345	104.755	243.735	135.016	150.843	4.697	85.089	-1.00671	down	0.00106191	0.0173736	LOC104890270	hydroquinone glucosyltransferase-like
gene370	69.255	19.782	30.201	56.762	164.676	91.321	1.39118	up	9.04721e-05	0.0022472	LOC104886713	GDSL esterase/lipase At4g01130
gene383	117.754	236.578	317.677	720.041	600.188	1185.02	1.89839	up	5.44764e-11	6.72766e-09	LOC104886797	BAG family molecular chaperone regulator 6
gene429	331.13	729.343	1089.77	329.147	37.84	85.962	-2.24707	down	9.60143e-16	2.48366e-13	LOC104887088	ferric reduction oxidase 2
gene489	1074.84	719.069	1133.14	1843.65	2950.99	2644.93	1.34577	up	5.34367e-06	0.000198234	LOC104887605	uncharacterized protein LOC104887605
gene496	1343.75	1046.18	4434.29	122.794	37.538	41.217	-5.08144	down	4.40068e-50	1.40396e-46	LOC104887667	putative ripening-related protein 1
gene509	40.977	176.902	132.034	811.313	125.731	122.924	1.59894	up	1.02721e-07	6.46804e-06	LOC104887794	aldehyde oxidase GLOX1
gene518	7.342	18.018	7.471	26.019	16.665	52.862	1.54105	up	0.00203947	0.0289182	LOC104887861	cytochrome P450 71A1-like
gene546	252.245	248.441	150.596	146.806	68.808	54.169	-1.27147	down	6.23663e-06	0.000228263	LOC104888152	rhamnogalacturonate lyase B
gene572	63.44	154.524	109.738	44.248	14.932	35.134	-1.79681	down	2.00611e-07	1.18522e-05	LOC104890505	hypothetical protein BVRB_1g005640
gene573	37.421	120.172	67.693	33.678	2.097	27.633	-1.82897	down	1.64756e-06	7.3686e-05	LOC109135315	glutamate receptor 2.6-like
gene579	233.075	101.681	41.503	37.364	76.414	54.86	-1.15778	down	0.000405004	0.00799235	LOC104888471	BON1-associated protein 1
gene593	7.859	2.857	13.327	60.117	5.285	23.212	1.88179	up	0.000871975	0.0148367	LOC104890551	uncharacterized protein LOC104890551
gene608	667.115	589.9	401.132	292.624	223.051	237.794	-1.13795	down	8.64707e-06	0.0003026	LOC104888712	uncharacterized protein LOC104888712
gene640	176.916	167.009	411.468	77.268	65.988	79.042	-1.76472	down	6.91257e-10	6.96423e-08	LOC104888997	purple acid phosphatase
gene690	0.964	1.051	0.98	13.658	2.916	9.605	3.1265	up	8.09825e-05	0.00206139	LOC104890737	uncharacterized protein LOC104890737
gene736	184.101	382.634	180.259	100.818	94.61	103.882	-1.31945	down	1.65717e-05	0.000533134	LOC104890839	cytosolic sulfotransferase 5-like
gene738	621.774	875.134	579.657	203.981	245.285	277.019	-1.51559	down	5.53488e-08	3.69159e-06	LOC104889844	hypothetical protein BVRB_1g007370
gene741	7.59	0	3.861	40.982	65.077	189.146	4.68781	up	1.3918e-12	2.23881e-10	LOC104890965	22.0 kDa class IV heat shock protein
gene796	8884.14	6153.23	10981.2	6115.11	2428.45	2994.9	-1.17309	down	4.35964e-06	0.000167575	LOC104893376	_
gene824	1045.64	656.841	904.737	366.496	325.294	386.063	-1.27435	down	1.4879e-06	6.70151e-05	LOC104891568	putative clathrin assembly protein At4g40080
gene825	530.954	75.532	734.052	989.448	1257.52	1399.94	1.44386	up	2.64802e-06	0.000112142	LOC104893489	serine/arginine-rich splicing factor RS2Z32-like
gene881	517.709	350.668	501.831	303.463	131.937	159.958	-1.20256	down	1.50056e-05	0.000486844	LOC104891996	protein EXORDIUM
gene889	415.748	621.088	371.49	241.711	176.216	185.747	-1.22214	down	5.538e-06	0.000204649	LOC104892057	7-deoxyloganetin glucosyltransferase
gene894	3.476	5.055	10.611	26.591	25.714	39.785	2.26612	up	1.25937e-06	5.8229e-05	LOC104892084	uncharacterized protein LOC104892084
gene941	193.698	133.894	192.929	44.194	123.843	69.501	-1.13179	down	4.4498e-05	0.00124347	LOC104892548	hybrid signal transduction histidine kinase A-like
gene1009	283.776	576.421	427.779	303.023	59.071	206.221	-1.18034	down	1.01624e-05	0.000349245	LOC104892997	heat shock cognate 70 kDa protein-like
gene1031	69.78	156.438	67.059	100.741	129.052	547.476	1.40614	up	1.22683e-05	0.000411998	LOC104893134	cytochrome P450 71A1-like
gene1048	14923.7	24238.6	7625.51	7113.28	2404.14	6168.53	-1.57666	down	1.66815e-09	1.57299e-07	LOC104893272	albumin-2
gene1061	328.442	300.32	199.17	105.248	97.054	150.663	-1.22998	down	3.36521e-05	0.000965771	LOC104894452	probable calcium-binding protein CML44
gene1083	567.303	708.864	312.503	152.892	299.52	335.656	-1.01142	down	7.52487e-05	0.00195974	LOC104894581	uncharacterized protein LOC104894581 isoform X4
gene1115	4736.82	821.055	62374.2	667.998	1860.15	686.284	-4.40145	down	2.80278e-49	7.66441e-46	LOC104895143	alcohol dehydrogenase 3
gene1116	63.158	45.922	4346.49	52.578	36.104	46.638	-5.04113	down	1.39923e-51	6.69604e-48	LOC104895152	alcohol dehydrogenase 2
gene1117	274.556	225.733	214.899	191.021	68.176	84.214	-1.05838	down	0.000842269	0.0144081	LOC109135832	uncharacterized protein LOC109135832
gene1153	386.605	286.228	258.426	129.523	122.407	175.038	-1.12505	down	7.12346e-05	0.00186026	LOC104895362	protein MKS1
gene1161	2295.97	1387.98	1034.61	888.881	726.265	719.334	-1.01524	down	7.00425e-05	0.00183163	LOC104895459	U-box domain-containing protein 27
gene1193	176.472	201.42	292.316	648.205	575.459	731.863	1.54487	up	8.26281e-07	4.00422e-05	LOC104895679	vacuolar iron transporter homolog 4
gene1196	6.499	0	3.306	21.933	9.834	25.195	2.53804	up	0.00320804	0.0405872	LOC104896921	uncharacterized protein LOC104896921
gene1305	0.635	0.693	11.63	0	0	0	-12.0769	down	4.27402e-06	0.000165614	LOC104897580	uncharacterized protein LOC104897580
gene1314	3005.25	2180.04	1607.28	595.147	819.906	607.117	-1.74805	down	3.12065e-11	4.06364e-09	LOC104896241	protein GIGANTEA
gene1329	0	0	0	111.346	0	0	15.1798	up	2.81409e-07	1.59621e-05	LOC104896321	uncharacterized protein LOC104896321
gene1443	1.674	9.128	0	27.115	67.541	37.08	3.60791	up	5.25576e-11	6.57554e-09	LOC104898677	zinc finger BED domain-containing protein RICESLEEPER 2
gene1444	4.912	0	0	37.794	3.964	1.088	3.124	up	3.54381e-07	1.94371e-05	LOC104898699	uncharacterized protein LOC104898699
gene1478	4.677	0	0	19.731	0	1.295	2.1678	up	0.00239761	0.0329943	LOC104898841	uncharacterized protein LOC104898841 isoform X1
gene1513	968.803	1164.28	843.292	583.416	465.492	411.941	-1.02675	down	5.50289e-05	0.00149202	LOC104899032	probable disease resistance protein At4g33300
gene1598	120.398	139.838	101.825	53.826	23.66	36.37	-1.669	down	1.27544e-07	7.87565e-06	LOC104900851	probable inorganic phosphate transporter 1-10
gene1660	6.109	9.691	11.866	3.748	1.681	3.076	-1.70138	down	0.000258679	0.00550181	LOC104901601	uncharacterized protein LOC104901601
gene1665	7961.39	4104.04	8726.25	2993.89	4288.96	2443.98	-1.09596	down	1.25329e-05	0.000417953	LOC104901642	squalene monooxygenase
gene1735	5199.25	4719.38	1920.93	1488.93	799.536	1116.55	-1.79788	down	1.58619e-11	2.21626e-09	LOC104902217	zinc finger protein ZAT10
gene1753	149.435	104.554	103.283	247.407	301.493	368.517	1.36055	up	2.72988e-05	0.000813946	LOC104902348	protein sym-1
gene2607	162.034	284.411	239.584	97.407	53.634	61.695	-1.68919	down	4.15021e-08	2.87838e-06	LOC104883347	probable protein phosphatase 2C 2
gene2618	3663.02	2253.15	1079.19	998.691	901.12	736.715	-1.40776	down	6.93195e-08	4.52871e-06	LOC104903273	zinc finger CCCH domain-containing protein 29
gene2664	46.37	68.012	222.898	19.427	46.777	31.879	-1.78184	down	1.79526e-08	1.35829e-06	LOC104903578	uncharacterized protein LOC104903578
gene2666	139.641	194.604	580.197	1743.71	1244.32	3200.84	2.75871	up	1.69151e-19	6.34881e-17	LOC104903597	17.8 kDa class I heat shock protein
gene2715	93.3	128.138	182.838	489.808	1024.84	1680.27	2.98236	up	1.08545e-20	4.61727e-18	LOC104903994	18.2 kDa class I heat shock protein
gene2810	72.098	81.442	52.401	300.678	132.473	382.18	1.98514	up	2.24679e-09	2.03829e-07	LOC104904969	uncharacterized protein DDB_G0271670
gene2819	1675.12	1093.74	3182.2	5001.52	10993.1	15123.1	2.38652	up	1.7504e-16	4.85598e-14	LOC104905072	18.3 kDa class I heat shock protein
gene2828	52.99	53.94	82.676	252.754	516.729	841.275	3.08664	up	5.40071e-19	1.91445e-16	LOC104905137	18.2 kDa class I heat shock protein
gene2833	2606.04	2773.25	943.066	930.295	501.974	1276.59	-1.22277	down	2.15401e-06	9.34967e-05	LOC104905171	proline dehydrogenase 2, mitochondrial-like
gene2888	113.262	154.41	178.633	301.975	217.085	426.54	1.08319	up	0.00250257	0.0340229	LOC104905605	uncharacterized protein LOC104905605
gene2900	0	0	3.938	13.06	11.712	42.864	4.10122	up	0.000349856	0.00704942	LOC104905764	uncharacterized protein LOC104905764
gene2901	4291.44	6856.72	11628.2	5560.95	1054.8	3715.82	-1.14048	down	6.97674e-06	0.000252455	LOC104905773	protein PLANT CADMIUM RESISTANCE 2
gene2931	21.703	47.341	84.655	53.714	270.023	68.112	1.35017	up	0.00100013	0.0166041	LOC104906059	ribulose bisphosphate carboxylase small chain
gene2933	1819.73	872.53	7649.53	810.794	847.985	825.286	-2.05771	down	1.05289e-14	2.23938e-12	LOC104906092	LOB domain-containing protein 41
gene2962	1256.08	829.964	778.324	370.428	502.084	474.401	-1.08856	down	2.07665e-05	0.000642502	LOC104906350	LEAF RUST 10 DISEASE-RESISTANCE LOCUS RECEPTOR-LIKE PROTEIN KINASE-like 2.4
gene2986	401.025	397.412	354.2	123.663	180.71	160.089	-1.3113	down	1.85601e-06	8.20503e-05	LOC104906556	protein PIN-LIKES 2
gene3008	54.242	143.67	106.443	256.283	218.87	240.32	1.23313	up	0.000433867	0.00843103	LOC104906731	uncharacterized protein LOC104906731
gene3010	262.678	233.801	1164.37	156.922	51.778	90.295	-2.47372	down	2.38177e-16	6.49142e-14	LOC104906759	probable aquaporin NIP-type
gene3011	107.866	117.643	101.917	37.822	62.178	34.136	-1.28745	down	3.64952e-06	0.00014554	LOC104906750	putative disease resistance protein RGA3
gene3039	43.172	20.179	2259.19	24.977	0	27.325	-5.47261	down	2.05543e-36	3.27875e-33	LOC104906928	uncharacterized protein LOC104906928
gene3047	165.88	274.992	216.049	429.947	448.458	632.048	1.20119	up	8.27137e-05	0.0020962	LOC104883896	truncated transcription factor CAULIFLOWER A-like
gene3052	325.341	43.449	439.141	46.31	272.38	66.189	-1.06982	down	8.79476e-05	0.00220641	LOC104907021	proline-rich extensin-like protein EPR1
gene3067	764.283	331.694	357.895	1792.17	765.652	881.699	1.24231	up	1.70452e-05	0.000545616	LOC104907136	GDSL esterase/lipase 7
gene3157	98.078	58.69	37.976	179.855	164.605	174.008	1.41266	up	3.18832e-06	0.000130408	LOC104907917	cellulose synthase A catalytic subunit 3
gene3158	14.824	12.126	3.771	30.017	18.692	77.992	2.04402	up	0.00114948	0.0185214	LOC104907900	uncharacterized protein LOC104907900 isoform X1
gene3176	287.837	376.713	369.836	255.998	68.32	135.029	-1.17111	down	1.17697e-05	0.000398752	LOC104908049	ras-related protein RABA4d
gene3197	14.226	0	854.072	35.209	133.944	63.031	-1.90291	down	6.58919e-09	5.4287e-07	LOC104908241	uncharacterized protein LOC104908241
gene3280	1897.85	26.146	3622.38	51.24	951.203	57.532	-2.38751	down	1.43071e-17	4.56444e-15	LOC104908992	14 kDa proline-rich protein DC2.15
gene3311	11.719	63.905	27.823	60.643	1048.18	216.336	3.67917	up	7.99508e-22	4.02742e-19	LOC104882862	uncharacterized protein LOC104882862
gene3324	1517.72	2408.22	1707.34	1353.1	301.954	919.927	-1.12941	down	9.8805e-06	0.000341394	LOC104882957	uncharacterized protein LOC104882957
gene3362	2115.42	1393.04	4503.78	1016.52	1679.22	1006.04	-1.11398	down	8.60289e-06	0.000302159	LOC104883240	NADP-dependent glyceraldehyde-3-phosphate dehydrogenase
gene3371	1038.12	1205.47	481.182	270.086	307.677	368.824	-1.52533	down	1.97141e-08	1.47987e-06	LOC104884530	probable WRKY transcription factor 40
gene3397	14025.3	14657.5	11327.5	4915.16	3553.22	4660.27	-1.60766	down	6.89972e-10	6.96423e-08	LOC104884735	BURP domain-containing protein 2
gene3401	6821.05	5684.48	4655	1578.89	3548.92	2473.32	-1.17481	down	3.55561e-06	0.000142386	LOC104884776	BURP domain protein RD22-like isoform X2
gene3437	18.337	8.571	0	3.536	81.919	5.803	1.7618	up	0.00412117	0.0491556	LOC104885190	bark storage protein A
gene3465	493.506	96.762	677.066	112.283	243.324	116.695	-1.42401	down	3.91005e-07	2.10912e-05	LOC104885368	dehydration-responsive element-binding protein 3
gene3468	241.191	52.284	355.171	4.045	104.274	29.868	-2.23078	down	1.56843e-13	2.88682e-11	LOC104885388	carotenoid cleavage dioxygenase 8 homolog B, chloroplastic
gene3492	6.243	6.809	38.113	2.107	0	3.457	-3.20027	down	0.00157687	0.0236927	LOC104886221	ankyrin repeat-containing protein ITN1-like
gene3493	157.684	121.086	124.429	19.549	1.623	14.258	-3.50834	down	9.67787e-21	4.21031e-18	LOC104885603	ankyrin repeat-containing protein At5g02620 isoform X2
gene3560	317.591	848.818	282.32	276.793	142.585	172.022	-1.29258	down	1.8078e-06	8.01038e-05	LOC104886457	probable protein phosphatase 2C 72
gene3561	353.69	441.903	537.557	187.36	60.971	101.659	-1.92944	down	2.76671e-11	3.62742e-09	LOC104886463	probable protein phosphatase 2C 72
gene3562	1539.4	1586.85	4125.74	1290.87	778.431	1511.53	-1.01808	down	4.47598e-05	0.00124897	LOC104886469	probable protein phosphatase 2C 12
gene3563	29.987	106.29	62.114	60.721	4.321	13.048	-1.3451	down	3.95027e-05	0.001112	LOC104886476	uncharacterized protein LOC104886476
gene3618	1130.36	1771.58	1788.83	2926.34	2303.99	5349.26	1.17339	up	5.26594e-05	0.00143386	LOC104886547	uncharacterized protein LOC104886547 isoform X2
gene3643	3303.81	791.93	2772.97	635.612	1849.52	635.875	-1.13803	down	7.3139e-06	0.000263163	LOC104886570	probable S-adenosylmethionine-dependent methyltransferase At5g38780
gene3650	36.92	48.01	31.788	11.502	4.297	22.02	-1.62577	down	2.95218e-05	0.000872077	LOC104886575	uncharacterized protein LOC104886575
gene3663	111.843	349.002	452.055	1912.46	2218.88	4012.4	3.15716	up	3.73983e-25	3.10243e-22	LOC104886590	17.1 kDa class II heat shock protein
gene3671	8462.41	9247.73	8999.21	4081.42	3190.99	3279.5	-1.33984	down	1.6444e-07	9.96109e-06	LOC104886597	myosin-11
gene3693	255.956	143.068	237.655	53.989	67.778	35.438	-2.0179	down	1.76039e-09	1.65183e-07	LOC104886615	glutaredoxin-C6
gene3696	749.371	1090.44	382.25	427.891	102.635	231.889	-1.54325	down	1.62415e-08	1.23863e-06	LOC104886618	cytochrome P450 81F3
gene3699	263.679	528.941	225.181	257.432	28.499	73.015	-1.50361	down	2.74559e-07	1.56884e-05	LOC104886661	spermidine hydroxycinnamoyl transferase-like
gene3738	359.56	262.668	731.727	641.082	1142.89	1307.5	1.19111	up	9.31893e-05	0.00230767	LOC104886685	protein FAM32A-like
gene3744	1.585	0	14.517	11.77	36.78	21.07	2.11206	up	0.000196111	0.00431985	LOC104886691	cryptochrome DASH, chloroplastic/mitochondrial isoform X1
gene3746	271.366	319.086	245.922	61.532	192.478	42.268	-1.49719	down	1.93692e-07	1.15144e-05	LOC104886693	protein CUP-SHAPED COTYLEDON 1
gene3780	23.139	58.884	17.658	148.371	97.256	190.082	2.12794	up	1.78376e-09	1.66559e-07	LOC104886720	probable nucleoredoxin 3
gene3786	443.518	324.046	407.479	668.486	812.286	1087.44	1.12805	up	0.000257026	0.00547273	LOC104886727	uncharacterized protein LOC104886727
gene3826	889.379	200.36	9040.8	248.982	113.251	182.487	-4.21704	down	1.77366e-44	4.24392e-41	LOC104886776	cytochrome P450 CYP73A100-like
gene3830	33.26	43.911	12.468	116.975	109.484	19.389	1.45554	up	5.11379e-05	0.0013984	LOC104886780	uncharacterized protein LOC104886780 isoform X2
gene3830	33.26	43.911	12.468	116.975	109.484	19.389	1.45554	up	5.11379e-05	0.0013984	LOC104886780	uncharacterized protein LOC104886780 isoform X2
gene3832	13.229	16.489	17.307	62.505	22.877	29.306	1.28616	up	0.00370766	0.0455163	LOC104886781	uncharacterized protein LOC104886781
gene3861	37.197	66.191	13.944	5.286	5.925	15.179	-2.15241	down	4.13122e-06	0.000161717	LOC104886875	uncharacterized protein LOC104886875
gene3944	46.385	317.989	8.99	77.526	11.141	9.786	-1.92304	down	5.33959e-08	3.57379e-06	LOC104886910	vinorine synthase-like
gene3985	8420.33	8134.08	9189.42	4472.55	2770.96	3604.53	-1.24679	down	9.99584e-07	4.70124e-05	LOC104886955	CBL-interacting serine/threonine-protein kinase 6
gene4001	9.033	0	312.515	0	0	0	-16.7097	down	1.06711e-09	1.04217e-07	LOC109134480	hypothetical protein BVRB_2g037320
gene4002	3.897	8.501	317.234	0	0	4.317	-6.25369	down	2.26301e-17	6.98686e-15	LOC104886991	WAT1-related protein At2g39510
gene4023	27.22	94.628	13.849	122.869	120.132	54.647	1.1332	up	0.00100168	0.0166154	LOC104886998	probable aminopyrimidine aminohydrolase, mitochondrial
gene4059	174.746	31.026	1831.85	117.95	180.378	184.552	-2.07714	down	1.0746e-12	1.75812e-10	LOC104887019	LOW QUALITY PROTEIN: major allergen Mal d 1-like
gene4128	99.544	8.571	215.905	19.45	23.783	43.523	-1.90101	down	1.02183e-07	6.45539e-06	LOC104887095	calcium-binding protein CML39
gene4219	30.806	39.707	19.947	3.781	5.65	12.408	-2.05022	down	0.000342601	0.00693242	LOC104887205	WRKY transcription factor 55
gene4359	57.234	180.519	72.404	377.445	424.441	389.793	1.94191	up	4.29877e-11	5.41362e-09	LOC104887294	potassium channel SKOR-like isoform X1
gene4360	10.013	27.301	10.188	39.424	75.754	29.575	1.60747	up	0.000207522	0.00453469	LOC109134371	uncharacterized protein LOC109134371
gene4367	486.726	581.67	558.483	83.88	151.477	166.323	-2.01798	down	5.44759e-11	6.72766e-09	LOC104887385	jasmonate-induced protein homolog
gene4371	169.551	212.938	198.664	17.34	31.098	96.746	-2.00101	down	7.88413e-08	5.08141e-06	LOC104887300	jasmonate-induced protein homolog
gene4381	31.01	42.839	33.657	87.91	110.529	89.303	1.42033	up	0.000167917	0.00377704	LOC104887307	vacuolar amino acid transporter 1
gene4410	1632.64	1763.86	2261.09	1018.96	364.556	985.096	-1.25615	down	1.22582e-06	5.68153e-05	LOC104887404	hypersensitive-induced response protein 1
gene4443	359.17	329.217	369.355	73.503	25.054	57.135	-2.7642	down	5.77989e-19	2.01161e-16	LOC104887465	uncharacterized protein LOC104887465
gene4446	4808.36	4436.7	3489.65	1477.81	875.018	1264.37	-1.81582	down	7.16725e-12	1.03155e-09	LOC104887467	AAA-ATPase At3g28580-like
gene4544	993.36	81.042	71.63	65.994	67.068	17.327	-2.92985	down	2.824e-17	8.58047e-15	LOC104887536	NADPH:quinone oxidoreductase
gene4592	514.916	412.933	372.41	211.26	30.555	173.338	-1.64708	down	1.00697e-08	8.03141e-07	LOC104887613	protein DMR6-LIKE OXYGENASE 1-like
gene4601	2669.81	5912.27	1984.97	2205.8	1225.72	1652.88	-1.05542	down	3.26051e-05	0.000941368	LOC104887596	probable carboxylesterase 17
gene4626	1683.54	1797.66	961.669	506.936	416.95	477.354	-1.66479	down	5.93994e-10	6.17948e-08	LOC104887627	uncharacterized protein LOC104887627
gene4637	137.088	36.857	88.561	60.038	9.327	30.722	-1.39107	down	4.19174e-07	2.22884e-05	LOC104887638	putative disease resistance RPP13-like protein 1 isoform X1
gene4640	51.274	127.376	40.579	32.686	0	15.776	-2.17744	down	6.34322e-07	3.18693e-05	LOC104887810	putative disease resistance RPP13-like protein 1
gene4642	176.488	70.164	39.971	32.279	39.627	36.575	-1.40169	down	6.23699e-07	3.1418e-05	LOC104887639	putative disease resistance RPP13-like protein 1
gene4669	116.348	331.479	57.986	36.862	38.324	23.67	-2.35517	down	6.96418e-12	1.01762e-09	LOC104887814	UPF0481 protein At3g47200-like
gene4690	561.814	506.56	699.616	939.133	1915.06	1408.57	1.26967	up	1.40579e-05	0.000461846	LOC104887687	uncharacterized protein LOC104887687
gene4737	2.325	2.535	18.923	21.967	39.866	18.024	1.74736	up	0.00305387	0.0391018	LOC104887826	RNA polymerase II C-terminal domain phosphatase-like 4
gene4755	1240.43	1843.78	1589.05	3353.53	2188.12	4450.36	1.09635	up	0.000135744	0.00316494	LOC104887749	E3 ubiquitin-protein ligase MIEL1 isoform X2
gene4757	38.835	93.18	82.982	123.199	164.536	193.565	1.16261	up	0.00241963	0.0332257	LOC104887751	uncharacterized protein LOC104887751 isoform X2
gene4769	150.127	43.858	5.456	0	27.043	14.847	-2.2512	down	3.14478e-07	1.73981e-05	LOC104887760	ribosome-inactivating protein lychnin-like
gene4772	638.11	1438.5	545.521	424.199	340.622	294.625	-1.30743	down	6.16651e-07	3.11449e-05	LOC104887761	uncharacterized protein LOC104887761 isoform X2
gene4773	652.308	870.017	613.521	351.155	308.157	261.526	-1.21379	down	3.28081e-06	0.00013362	LOC104887762	uncharacterized protein LOC104887762 isoform X1
gene4774	39.656	150.438	40.352	53.534	12.175	32.466	-1.23098	down	0.000315274	0.00649621	LOC104887832	uncharacterized protein LOC104887832 isoform X4
gene4807	12871.5	9341.44	7614.69	5445.75	2992.38	5351.3	-1.11309	down	1.22438e-05	0.000411899	LOC104887790	auxin-binding protein ABP19a
gene4812	2242.72	1303.71	1343.74	1037.37	742.647	626.284	-1.02307	down	8.46361e-05	0.00212937	LOC104887796	auxin-binding protein ABP19a
gene4813	17590.4	10430.3	14932.7	10475	2538.58	7702.07	-1.05205	down	3.26685e-05	0.000941777	LOC104887797	auxin-binding protein ABP19a-like
gene5305	307.355	135.513	184.097	47.083	182.513	36.217	-1.23796	down	1.98468e-05	0.000621835	LOC104887894	salicylate carboxymethyltransferase-like
gene5306	50.103	26.134	8.866	5.881	17.58	7.239	-1.47088	down	0.00291399	0.0378167	LOC104887895	salicylate carboxymethyltransferase-like isoform X2
gene5331	506.078	620.493	356.762	768.023	1007.69	1403.21	1.09969	up	0.000239975	0.00514979	LOC104887918	dCTP pyrophosphatase 1
gene5342	29.814	69.678	39.004	20.124	21.482	9.435	-1.44006	down	0.000516297	0.00966075	LOC104887928	protein LIGHT-DEPENDENT SHORT HYPOCOTYLS 4
gene5366	2.079	2.267	0	19.645	0	13.816	2.94385	up	0.00157687	0.0236927	LOC104888076	probable inorganic phosphate transporter 1-3
gene5367	12.45	22.631	12.669	91.04	8.373	66.654	1.79813	up	3.40973e-05	0.000974164	LOC104888077	probable inorganic phosphate transporter 1-3
gene5368	132.488	22.988	36.766	138.204	142.762	133.407	1.10799	up	0.00269521	0.0357779	LOC104888078	uncharacterized protein LOC104888078
gene5369	2.071	24.848	2.107	75.492	2.089	18.353	1.72459	up	0.000338621	0.00685915	LOC104888079	probable inorganic phosphate transporter 1-3
gene5389	409.032	382.027	361.016	175.415	170.975	170.21	-1.15711	down	2.35505e-05	0.000717841	LOC104887968	1-aminocyclopropane-1-carboxylate oxidase homolog 1-like
gene5465	384.462	402.369	691.518	545.219	1563.09	1402.27	1.24772	up	4.02071e-05	0.00113017	LOC104888042	non-symbiotic hemoglobin 2
gene5467	24.8	41.159	3.291	8.734	6.526	7.166	-1.62651	down	0.000201673	0.0044271	LOC104888044	uncharacterized protein LOC104888044
gene5468	1538.54	1443.82	939.935	554.691	480.726	524.418	-1.3303	down	2.61719e-07	1.51813e-05	LOC104888045	probable helicase MAGATAMA 3 isoform X1
gene5474	488.858	932.48	323.857	308.907	113.319	248.849	-1.37884	down	4.1195e-07	2.19653e-05	LOC104888089	UPF0481 protein At3g47200-like
gene5476	2.72	2.967	1.384	0	171.512	0	4.59966	up	3.07881e-17	9.06687e-15	LOC104888053	protein KRI1 homolog
gene5480	56.488	23.336	20.03	17.909	0.863	12.324	-1.683	down	4.76384e-06	0.000180216	LOC104888057	probable disease resistance protein RF45 isoform X1
gene5506	66.001	64.785	42.533	197.501	59.922	121.841	1.12976	up	0.00109854	0.0178811	LOC104888120	stomatin-like protein 2, mitochondrial
gene5514	1307.16	1307.21	1368.75	698.149	442.281	590.871	-1.20204	down	2.93002e-06	0.000121084	LOC104888128	uncharacterized calcium-binding protein At1g02270 isoform X1
gene5518	3637.73	3268.59	3701.5	1853.85	1420.12	1948.03	-1.02245	down	4.76116e-05	0.00131512	LOC104888131	heavy metal-associated isoprenylated plant protein 9 isoform X1
gene5520	51.044	34.794	58.431	64.6	141.602	219.085	1.55966	up	0.000973848	0.0162381	LOC104888133	heavy metal-associated isoprenylated plant protein 28
gene5533	58.393	50.039	76.393	90.089	201.961	175.555	1.33912	up	0.000969252	0.0161897	LOC104888148	uncharacterized protein LOC104888148
gene5536	2078.01	3514.96	946.565	991.949	300.946	636.463	-1.76107	down	3.94857e-11	5.10267e-09	LOC104888151	protein DOWNY MILDEW RESISTANCE 6
gene5542	252.398	46.959	83.09	28.06	65.9	39.468	-1.51918	down	6.15572e-07	3.11449e-05	LOC104888159	two-component response regulator-like APRR5 isoform X2
gene5545	394.051	562.198	424.271	213.4	226.487	159.868	-1.20276	down	1.00016e-05	0.000344334	LOC104888161	syntaxin-121-like
gene5565	550.337	710.577	257.392	276.517	133.19	185.879	-1.35008	down	4.69299e-07	2.46118e-05	LOC104888191	disease resistance protein RGA2-like
gene5567	252.78	264.363	101.006	97.387	88.492	74.152	-1.24926	down	6.54399e-06	0.000237695	LOC104888187	disease resistance protein RGA2-like
gene5568	346.274	660.909	314.001	238.54	88.355	117.32	-1.57249	down	6.53454e-09	5.4149e-07	LOC104888568	putative disease resistance protein RGA1
gene5569	124.71	183.953	102.973	99.356	37.122	54.348	-1.1091	down	8.07113e-05	0.00205997	LOC104888570	putative disease resistance protein RGA3
gene5575	466.726	370.52	129.227	102.867	163.346	123.086	-1.31184	down	7.47106e-06	0.000267857	LOC104888200	hypothetical protein BVRB_3g051450
gene5598	1321.21	1041.07	1390.62	863.153	388.223	597.451	-1.02139	down	8.38053e-05	0.00211357	LOC104888221	uncharacterized protein LOC104888221
gene5608	1279.53	1966.4	1155.86	689.453	540.87	527.444	-1.32435	down	3.62718e-07	1.98375e-05	LOC104888232	uncharacterized protein LOC104888232 isoform X2
gene5646	8649.39	8731.05	10678	5917.13	3175.02	2547.55	-1.26938	down	6.68932e-07	3.34326e-05	LOC104888263	glutamate synthase 1
gene5659	58.101	90.526	38.006	82.636	286.776	71.251	1.23946	up	0.000316542	0.00651531	LOC104888273	probable protein phosphatase 2C 8 isoform X1
gene5676	631.74	1274.84	525.939	1434.29	1468.81	2267.6	1.08791	up	0.00022074	0.00477447	LOC104888290	bidirectional sugar transporter SWEET3
gene5710	201.385	3445.03	258.25	5237.99	2454.52	2869.24	1.43558	up	4.26869e-07	2.26347e-05	LOC104888322	hevamine-A
gene5731	5.599	116.034	5.698	2.52	3.766	6.202	-3.34966	down	3.34469e-10	3.67954e-08	LOC104888597	LRR receptor-like serine/threonine-protein kinase FLS2
gene5733	41.167	44.899	20.944	0	27.685	5.7	-1.68038	down	9.05125e-05	0.0022472	LOC104888598	LRR receptor-like serine/threonine-protein kinase GSO1
gene5734	7.134	9.725	1.815	0	0	0	-12.604	down	0.00148912	0.0227311	LOC104888341	phytosulfokine receptor 1-like isoform X2
gene5740	546.303	356.325	156.228	84.353	234.125	197.747	-1.03643	down	0.000100941	0.00248038	LOC104888345	UDP-glycosyltransferase 88B1
gene5750	232.843	558.442	318.584	234.221	90.078	126.449	-1.29999	down	1.3374e-06	6.10993e-05	LOC104888352	alpha-glucosidase
gene5753	515.981	847.719	359.699	305.297	208.203	272.384	-1.13287	down	2.24042e-05	0.000688382	LOC104888355	uncharacterized protein LOC104888355
gene5766	555.636	945.57	521.511	362.11	164.287	339.555	-1.22393	down	1.40663e-05	0.000461846	LOC104888368	heavy metal-associated isoprenylated plant protein 39-like
gene5769	2382.41	8398.4	15782.9	38960.2	22714.5	51331.9	2.08888	up	2.92661e-13	5.13956e-11	LOC104888372	heat shock protein 83
gene5786	3425.81	9874.6	15150.8	4322.41	586.844	3114.4	-1.82616	down	4.66457e-12	6.8684e-10	LOC104888605	germin-like protein subfamily 2 member 4
gene5913	782.173	896.265	994.856	397.633	44.945	386.574	-1.68891	down	7.05151e-10	7.06702e-08	LOC104888500	glutamate receptor 2.6-like
gene5914	123.12	241.704	200.445	102.494	12.42	40.912	-1.85898	down	3.02371e-07	1.68746e-05	LOC109134543	putative cysteine-rich receptor-like protein kinase 9
gene5915	264.03	381.637	385.185	184.656	16.045	158.557	-1.52074	down	3.13874e-07	1.73981e-05	LOC104888624	probable LRR receptor-like serine/threonine-protein kinase At2g28960
gene5918	220.762	172.729	112.316	455.668	747.171	621.943	1.85106	up	4.96301e-10	5.24873e-08	LOC104888502	serine carboxypeptidase-like 33
gene5968	166.119	20.131	5.634	31.146	13.034	2.044	-2.05345	down	1.85043e-07	1.10346e-05	LOC104888632	cytokinin hydroxylase
gene5993	1.155	6.299	3.526	60.032	32.625	16.632	3.31484	up	2.15e-11	2.91882e-09	LOC104888643	low-temperature-induced 65 kDa protein
gene6003	2181.81	2814.45	2447.99	1808.34	420.304	932.917	-1.23549	down	2.6932e-06	0.000113804	LOC104888653	proline-rich protein 3
gene6018	751.755	1184.82	481.952	448.758	236.71	322.48	-1.26271	down	5.23753e-06	0.000195052	LOC104888696	probable carboxylesterase 2, partial
gene6020	10.395	0	0	44.904	8.389	2.303	2.41875	up	0.000162508	0.00366832	LOC104888667	uncharacterized protein LOC104888667 isoform X4
gene6132	757.004	148.904	320.017	1207.05	1084.6	685.911	1.28026	up	7.29992e-06	0.000263154	LOC104888926	protein REDUCED WALL ACETYLATION 4-like isoform X1
gene6184	69.049	111.169	76.951	184.208	185.747	265.865	1.30589	up	0.00018595	0.0041341	LOC104888810	flavonol sulfotransferase-like
gene6185	102.332	94.697	107.281	150.702	319.073	202.65	1.14382	up	0.000860502	0.0147069	LOC104888934	cytosolic sulfotransferase 8-like
gene6221	1108.08	2243.89	1106.29	1066.15	389.854	575.486	-1.13394	down	1.09499e-05	0.000373623	LOC104888833	lysine--tRNA ligase isoform X1
gene6262	21.378	73.832	16.314	85.375	41.333	106.554	1.06458	up	0.00391779	0.0474948	LOC104888962	putative wall-associated receptor kinase-like 16
gene6267	0	0	2.298	33.535	0	0	3.86546	up	0.000205502	0.00450081	LOC104888873	uncharacterized protein LOC104888873 isoform X2
gene6277	546.89	489.534	271.224	160.271	122.082	222.28	-1.37366	down	3.98302e-07	2.13566e-05	LOC104888879	auxin-binding protein ABP19a
gene6279	256.793	303.089	93.064	106.847	120.651	50.652	-1.23109	down	8.34465e-05	0.00210905	LOC104888970	uncharacterized protein LOC104888970
gene6281	426.427	538.804	429.403	190.18	130.006	121.055	-1.66024	down	5.21586e-10	5.48582e-08	LOC104888882	wall-associated receptor kinase 2 isoform X2
gene6283	529.255	573.741	881.828	283.846	112.909	313.479	-1.48264	down	2.90273e-08	2.09676e-06	LOC104888884	wall-associated receptor kinase 3-like
gene6284	117.141	127.759	100.218	24.389	17.637	27.112	-2.31949	down	6.06104e-15	1.34907e-12	LOC104888972	uncharacterized protein LOC104888972
gene6300	46.59	30.213	15.375	24.648	3.811	5.579	-1.4372	down	0.000522609	0.00975568	LOC104889102	putative receptor protein kinase ZmPK1
gene6304	311.527	215.324	200.89	102.974	82.768	48.28	-1.63677	down	9.06865e-09	7.29378e-07	LOC104888978	putative receptor protein kinase ZmPK1
gene6342	2528.4	2366.72	1066.31	970.918	521.085	654.282	-1.47381	down	2.71901e-08	1.97899e-06	LOC104889015	(+)-neomenthol dehydrogenase isoform X2
gene6398	88.174	103.564	111.958	62.568	15.205	23.373	-1.58616	down	6.1747e-08	4.06172e-06	LOC104889061	type I inositol polyphosphate 5-phosphatase 12 isoform X2
gene6402	33.053	25.75	430.021	17.53	0	10.46	-4.12619	down	8.22296e-23	4.91887e-20	LOC104889067	probable thiol methyltransferase 2 isoform X3
gene6510	572.003	543.542	310.561	174.317	197.005	225.769	-1.25605	down	1.80296e-06	8.0075e-05	LOC104889185	LEAF RUST 10 DISEASE-RESISTANCE LOCUS RECEPTOR-LIKE PROTEIN KINASE-like 1.2
gene6515	525.772	301.249	288.45	137.375	183.312	131.502	-1.30265	down	3.56301e-06	0.000142386	LOC104889189	protein SRG1
gene6530	7.504	32.736	11.453	225.392	177.889	527.787	4.17077	up	4.53456e-22	2.34596e-19	LOC104889201	late embryogenesis abundant protein 46
gene6574	334.6	201.749	705.843	82.627	104.279	81.355	-2.21117	down	1.91514e-13	3.45846e-11	LOC104889234	polygalacturonase inhibitor
gene6579	1452.61	284.357	3414.09	463.004	626.217	343.795	-1.84581	down	7.53632e-12	1.07657e-09	LOC104889240	polygalacturonase inhibitor 1
gene6580	421.186	26.575	676.502	46.99	365.186	19.278	-1.38169	down	1.36699e-06	6.2154e-05	LOC104889241	polygalacturonase inhibitor 1
gene6584	3.96	6.478	30.219	2.673	3.995	0	-2.60764	down	0.000522899	0.00975568	LOC104889243	polygalacturonase inhibitor 1
gene6602	96.979	487.717	90.456	5.455	92.395	89.515	-1.84934	down	3.78879e-09	3.23773e-07	LOC104889339	1-aminocyclopropane-1-carboxylate oxidase homolog 1-like
gene6611	1339.99	2297.16	1359.6	729.488	161.517	624.934	-1.72077	down	1.26597e-10	1.50516e-08	LOC104889262	benzyl alcohol O-benzoyltransferase
gene6616	52.565	84.849	83.44	41.157	33.937	32.605	-1.03607	down	0.00232856	0.0322528	LOC104889268	1-aminocyclopropane-1-carboxylate oxidase homolog 1
gene6641	414.213	319.677	421.474	107.806	240.793	130.252	-1.27069	down	2.4623e-06	0.000104974	LOC104889293	shikimate O-hydroxycinnamoyltransferase
gene6717	219.561	285.675	282.202	623.997	598.404	1279.97	1.66805	up	5.80744e-08	3.83331e-06	LOC104889416	uncharacterized protein LOC104889416
gene6752	383.361	108.399	476.766	58.7	286.462	47.18	-1.30367	down	1.57035e-06	7.05624e-05	LOC104889445	regulatory protein NPR5
gene6804	133.563	48.557	162.33	7.513	67.367	12.328	-1.98173	down	4.67809e-07	2.46011e-05	LOC104889490	uncharacterized protein LOC104889490
gene6825	2509.23	3647.1	3412.67	4780.97	9522.04	7954.97	1.21788	up	2.59733e-05	0.000781732	LOC104889512	10 kDa chaperonin, mitochondrial
gene6853	566.578	821.775	1405.39	403.85	189.725	217.433	-1.78441	down	2.67202e-11	3.55193e-09	LOC104889537	7-deoxyloganetin glucosyltransferase-like isoform X1
gene6854	331.586	628.308	751.48	198.945	206.103	237.432	-1.41343	down	1.14123e-07	7.1158e-06	LOC104889538	cytochrome P450 94A1
gene6860	518.336	682.138	360.049	1116.73	789.147	1836.79	1.26203	up	1.4254e-05	0.00046641	LOC104889545	WAT1-related protein At5g07050
gene6886	70.432	74.92	53.972	55.757	16.666	22.152	-1.07556	down	0.000379153	0.00756016	LOC104889617	uncharacterized protein LOC104889617
gene6894	2668.79	1711.67	1549.1	683.888	858.764	598.73	-1.46938	down	2.53254e-08	1.85739e-06	LOC104889622	calmodulin-binding protein 25
gene6902	922.731	8.195	8.41	192.223	18.95	2.497	-2.13624	down	1.11337e-13	2.11012e-11	LOC104889627	putative disease resistance protein RGA3
gene6903	2163.05	33.415	14.029	510.798	30.907	13.574	-1.99308	down	2.30229e-12	3.64218e-10	LOC104889629	putative disease resistance protein RGA3
gene6936	682.775	613.62	413.353	314.105	103.892	177.448	-1.52174	down	3.29084e-08	2.33308e-06	LOC104889649	cytochrome P450 98A2-like
gene6938	287.106	171.915	177.575	106.395	99.381	96.65	-1.07379	down	0.000304921	0.00634435	LOC104889650	metacaspase-9-like
gene6942	1013.84	2509.18	991.939	3577.34	2606.01	3304.12	1.07131	up	0.000209274	0.00456255	LOC104889655	cytosolic sulfotransferase 17-like
gene6962	42.528	23.191	326.952	6.379	42.901	41.871	-2.10695	down	6.30911e-10	6.45823e-08	LOC104889676	uncharacterized protein LOC104889676
gene6965	81.079	0	0	33.582	0	0	-1.27156	down	0.00154043	0.023273	LOC104889679	disease resistance protein At4g27190
gene6966	106.883	0	0	38.89	0	0	-1.45849	down	6.8866e-05	0.00180333	LOC104889681	disease resistance protein At4g27190 isoform X1
gene6980	16.085	40.934	35.462	75.999	48.678	97.99	1.26763	up	0.00261735	0.0351111	LOC104889696	uncharacterized protein LOC104889696 isoform X1
gene6989	31.898	64.609	23.184	35.372	6.895	5.047	-1.33892	down	0.00366601	0.0451284	LOC104889704	salicylate carboxymethyltransferase-like
gene7013	23.844	2.167	4.044	2.682	96.212	35.214	2.15761	up	1.16402e-05	0.000395066	LOC104889726	uncharacterized protein LOC104889726 isoform X1
gene7721	133.287	330.54	268.018	905.012	262.509	734.651	1.37803	up	2.71193e-06	0.000114343	LOC104889879	transmembrane protein 45B
gene7735	27.009	31.724	25.369	93.959	77.547	119.666	1.79162	up	3.53613e-06	0.000142386	LOC104889893	probable plastid-lipid-associated protein 12, chloroplastic
gene7751	522.27	574.417	414.826	288.561	200.07	225.78	-1.08116	down	3.21235e-05	0.000931677	LOC104889912	G-type lectin S-receptor-like serine/threonine-protein kinase LECRK4
gene7763	25.815	26.875	17.91	12.672	4.735	9.098	-1.4133	down	0.000981873	0.0163577	LOC104889918	G-type lectin S-receptor-like serine/threonine-protein kinase RLK1
gene7778	9099.18	8643.11	8261.23	5812.01	2813.26	3787.76	-1.06685	down	2.42536e-05	0.000736923	LOC104889927	uncharacterized protein LOC104889927
gene7782	181.301	455.427	253.51	945.044	617.109	689.25	1.33856	up	3.86538e-06	0.000152874	LOC104889934	linoleate 13S-lipoxygenase 2-1, chloroplastic-like
gene7799	181.697	306.258	199.589	472.45	566.536	599.19	1.25256	up	3.37112e-05	0.000966019	LOC104889951	DNA-damage-repair/toleration protein DRT100-like
gene7865	52.583	17.922	26.752	56.566	116.034	63.703	1.28074	up	0.000557604	0.0102533	LOC104890021	uncharacterized protein LOC104890021 isoform X1
gene7881	7647.54	7245.49	11261.1	6010.08	1218.23	3097.37	-1.3408	down	1.98104e-07	1.17402e-05	LOC104890034	glucan endo-1,3-beta-glucosidase-like
gene7882	10467.1	7004.33	18336.6	7659.05	1372.36	5018.72	-1.3497	down	1.47241e-07	8.9761e-06	LOC104890035	glucan endo-1,3-beta-glucosidase
gene7884	84.652	39.061	92.762	17.581	19.707	14.425	-2.06554	down	2.01892e-06	8.82332e-05	LOC104890268	LOW QUALITY PROTEIN: glucan endo-1,3-beta-glucosidase, acidic-like
gene7886	354.803	261.945	297.15	57.108	57.817	75.576	-2.26222	down	6.4825e-13	1.10793e-10	LOC104890038	glucan endo-1,3-beta-glucosidase
gene7887	3374.12	2571.68	3227.55	1042.14	193.363	1090.65	-1.9795	down	2.1854e-13	3.90962e-11	LOC104890040	glucan endo-1,3-beta-glucosidase isoform X2
gene7889	165.641	84.098	104.614	9.638	57.618	6.327	-2.2677	down	2.20193e-09	2.00711e-07	LOC104890041	glucan endo-1,3-beta-glucosidase, acidic-like
gene7890	635.284	661.998	1145.64	258.98	79.314	181.141	-2.23358	down	1.13335e-14	2.35811e-12	LOC104890042	glucan endo-1,3-beta-glucosidase-like
gene7892	3880.69	2672.99	5575.97	2023.33	668.726	1626.64	-1.48987	down	1.02223e-08	8.05249e-07	LOC104890271	glucan endo-1,3-beta-glucosidase-like
gene7893	276.167	214.744	137.902	20.712	175.408	62.312	-1.28284	down	1.31241e-05	0.00043464	LOC104890043	glucan endo-1,3-beta-glucosidase
gene7963	284.333	206.737	207.165	132.684	28.329	178.853	-1.03874	down	0.000565111	0.0103515	LOC104890277	ethylene-responsive transcription factor ERF107
gene7964	492.479	433.827	240.92	147.029	71.654	188.823	-1.51818	down	8.36811e-07	4.04246e-05	LOC104890278	ethylene-responsive transcription factor ERF107
gene7971	1210.19	1460.12	1577.73	2836.01	4074.43	4276.87	1.39699	up	1.36584e-06	6.2154e-05	LOC104890115	10 kDa chaperonin, mitochondrial
gene8088	36.055	47.187	55.03	97.344	98.201	119.806	1.18943	up	0.00422803	0.0499443	LOC104890225	photosystem I reaction center subunit XI, chloroplastic
gene8108	620.664	413.038	751.431	372.071	254.688	178.276	-1.14891	down	9.29988e-06	0.00032367	LOC104890247	wall-associated receptor kinase-like 8
gene8129	75.164	244.385	62.051	289.089	167.384	375.43	1.12435	up	0.00023363	0.00501925	LOC104890301	luminal-binding protein 5
gene8147	1259.57	670.35	2255.01	444.083	676.792	445.873	-1.41743	down	1.07505e-07	6.72503e-06	LOC104890322	uncharacterized protein LOC104890322
gene8165	67.156	99.878	363.41	26.785	12.317	10.143	-3.42907	down	2.92928e-17	8.7613e-15	LOC104890376	probable sesquiterpene synthase, partial
gene8193	1170.65	1786.7	1068.63	520.004	144.712	368.793	-1.96179	down	5.91063e-13	1.01929e-10	LOC104890365	calmodulin-binding protein 60 G isoform X2
gene8201	676.856	354.221	647.065	806.879	1404.13	1771.49	1.24681	up	2.48635e-05	0.000750688	LOC104890379	dnaJ homolog subfamily B member 3
gene8211	771.544	1113.63	439.23	311.691	250.275	289.099	-1.44952	down	4.98265e-08	3.3755e-06	LOC104890389	protein SAR DEFICIENT 1 isoform X2
gene8221	13.816	6.028	16.87	54.09	47.388	21.425	1.74304	up	0.00129083	0.0202074	LOC104890398	putative pentatricopeptide repeat-containing protein At1g12700, mitochondrial
gene8223	8.618	23.497	6.576	30.538	76.065	93.065	2.36744	up	3.43507e-07	1.88949e-05	LOC104890399	uncharacterized protein LOC104890399
gene8227	1558.23	609.468	5062.83	524.679	596.239	575.319	-2.09176	down	1.37648e-14	2.80303e-12	LOC104890404	universal stress protein A-like protein
gene8283	0	0	0	0	32.796	16.505	14.0045	up	2.82923e-09	2.46169e-07	LOC104890454	uncharacterized protein LOC104890454 isoform X1
gene8286	0	0	0	0	103.118	63.405	15.7604	up	2.54616e-10	2.81726e-08	LOC104890455	uncharacterized protein LOC104890455 isoform X1
gene8308	9.395	6.831	7.966	9.512	60.023	15.609	1.81525	up	0.000469763	0.00897426	LOC104890474	7-deoxyloganetic acid glucosyltransferase
gene8339	3.441	3.753	3.502	39.487	48.6	83.856	4.00641	up	1.6373e-08	1.2437e-06	LOC104890705	uncharacterized protein LOC104890705
gene8373	126.528	96.18	265.295	69.876	30.943	131.653	-1.06982	down	0.000817921	0.0141178	LOC104890537	protein DELAY OF GERMINATION 1
gene8406	1109.07	734.228	795.885	380.849	403.552	396.808	-1.15983	down	7.56213e-06	0.000270064	LOC104890567	amino-acid permease BAT1 homolog
gene8411	208.749	107.392	116.224	93.048	548.304	314.108	1.14394	up	0.000821978	0.0141496	LOC104890571	small heat shock protein, chloroplastic
gene8500	1032.01	1719.73	1311.59	1122.59	331.814	508.549	-1.04964	down	3.62437e-05	0.00103087	LOC104890645	_
gene8509	489.209	231.64	225.824	119.196	81.849	105.73	-1.62568	down	3.11458e-08	2.2246e-06	LOC104890652	peroxidase 5
gene8510	301.902	57.893	87.77	58.222	73.627	14.699	-1.6107	down	3.53613e-06	0.000142386	LOC104890728	peroxidase 5-like
gene8516	4028.84	8987.22	3047.05	3102.25	875.436	2917.71	-1.22004	down	1.9006e-06	8.38278e-05	LOC104890658	polygalacturonase At1g48100-like
gene8525	52.829	50.415	43.004	11.589	18.652	24.869	-1.40798	down	5.6556e-05	0.00152478	LOC104890665	uncharacterized protein LOC104890665
gene8638	69.053	97.907	53.401	126.778	211.764	146.853	1.13928	up	0.000408561	0.00804597	LOC104890795	uncharacterized protein LOC104890795
gene8677	6271.29	7829.19	7251.75	4732.52	2086.58	3146.12	-1.09941	down	1.36232e-05	0.00045039	LOC104890829	probable linoleate 9S-lipoxygenase 5
gene8680	114.929	146.238	127.575	364.366	502.394	362.611	1.66103	up	5.00805e-08	3.3755e-06	LOC104890832	uncharacterized protein LOC104890832
gene8683	3272.21	2233.69	4816.11	2656.57	1092.45	1145.42	-1.07651	down	2.04582e-05	0.000635732	LOC104890834	probable linoleate 9S-lipoxygenase 5
gene8739	187.837	290.94	96.368	153.421	62.1	48.954	-1.12079	down	0.000102739	0.0025181	LOC104890945	uncharacterized protein LOC104890945
gene8816	2400.54	474.426	693.988	163.119	8245.34	1832.1	1.52072	up	1.82908e-07	1.09413e-05	LOC104890996	organ-specific protein P4
gene8846	221.08	227.967	167.694	94.961	24.329	31.166	-2.0353	down	1.28245e-08	9.9553e-07	LOC109134689	uncharacterized protein LOC109134689
gene8849	9.435	7.075	48.004	2.786	8.328	2.613	-2.23235	down	1.01567e-08	8.04689e-07	LOC104891019	trichohyalin
gene8872	51.508	123.157	56.442	31.424	23.981	24.137	-1.53874	down	6.7304e-07	3.35504e-05	LOC104891031	protein BONZAI 3 isoform X1
gene8968	94.787	129.588	76.073	63.979	13.467	32.532	-1.44988	down	4.16757e-06	0.000162476	LOC104891150	uncharacterized protein LOC104891150 isoform X2
gene8993	543.281	698.125	793.631	1437.77	1595.3	1882.73	1.27237	up	2.30844e-05	0.000705881	LOC104891192	defensin-like protein 1 isoform X2
gene9015	58.237	30.9	51.25	76.493	142.9	92.4	1.15116	up	0.00103573	0.0170473	LOC104891208	B3 domain-containing protein REM16 isoform X1
gene9029	16.629	3.297	10.767	0	3.05	0	-3.32975	down	0.000222945	0.00481671	LOC104891229	probable acyl-activating enzyme 6
gene9038	33.034	32.236	35.382	57.503	84.186	88.585	1.19395	up	0.00178744	0.0260715	LOC104891235	pentatricopeptide repeat-containing protein At5g06540
gene9058	391.9	657.059	217.369	213.694	89.92	175.335	-1.4027	down	2.91021e-07	1.63845e-05	LOC104891259	butyrate--CoA ligase AAE11, peroxisomal
gene9225	1031.11	473.276	530.669	193.476	253.011	299.855	-1.44716	down	2.63327e-07	1.52284e-05	LOC104891442	auxin-binding protein ABP19a
gene9328	0	0	0	55.147	0	0	14.1661	up	0.000440227	0.00850335	LOC104891563	germin-like protein subfamily 2 member 4
gene9341	0	0	0	0	10.779	0	11.8114	up	0.00148912	0.0227311	LOC104891572	lysosomal Pro-X carboxypeptidase
gene9345	115.419	169.384	88.082	72.177	36.813	46.061	-1.26597	down	7.14342e-06	0.000257999	LOC104891576	disease resistance protein RPS2
gene9368	18.733	27.86	57.184	17.242	10.308	16.977	-1.22068	down	0.0025983	0.0349765	LOC104891597	NAC transcription factor 56
gene9369	6.909	0	0	50.518	2.323	0	2.93456	up	3.88213e-07	2.10515e-05	LOC104891601	uncharacterized protein LOC104891601
gene9375	90.093	166.439	76.705	79.426	48.224	38.694	-1.00237	down	0.00127843	0.0201248	LOC104891605	beta-glucosidase 18-like
gene9382	267.42	186.662	144.845	60.538	112.056	92.963	-1.17335	down	1.13196e-05	0.000384866	LOC104891611	probable disease resistance protein At1g12280
gene9383	72.154	46.842	27.969	15.075	13.864	3.806	-2.16602	down	2.81852e-07	1.59621e-05	LOC104891631	uncharacterized protein LOC104891631
gene9464	456.558	296.074	349.049	196.56	102.071	213.214	-1.10592	down	6.03342e-05	0.00160628	LOC104891681	polygalacturonase inhibitor 2-like
gene9465	1049.2	297.101	502.396	202.544	242.595	332.374	-1.24957	down	2.93506e-06	0.000121084	LOC104891914	polygalacturonase inhibitor-like
gene9519	758.318	1119.73	1144.38	728.595	200.747	357.35	-1.23204	down	2.34476e-06	0.000100636	LOC104891720	uncharacterized protein LOC104891720
gene9521	462.477	533.312	458.595	457.307	161.949	79.938	-1.05664	down	7.19981e-05	0.00187764	LOC104891719	uncharacterized protein LOC104891719 isoform X2
gene9522	418.751	843.152	580.795	545.293	109.18	137.006	-1.21919	down	4.22981e-06	0.000164233	LOC104891935	serine/threonine-protein phosphatase 6 regulatory ankyrin repeat subunit B-like
gene9550	0	0	1.832	8.508	14.533	1.995	3.77032	up	0.00175631	0.0257422	LOC104891749	phosphatidate cytidylyltransferase 1
gene9560	589.98	230.758	149.046	93.377	1202.62	856.289	1.15014	up	0.000223232	0.00481748	LOC104891759	protein GOS9
gene9576	596.252	977.174	569.121	542.071	238.464	270.017	-1.02818	down	6.40982e-05	0.00168771	LOC104891773	uncharacterized protein LOC104891773
gene9577	203.579	204.504	220.776	101.251	78.363	103.845	-1.14959	down	0.000110332	0.0026734	LOC104891774	probable WRKY transcription factor 46
gene9579	1104.85	3458.84	948.993	949.496	253.749	623.676	-1.59334	down	1.88287e-09	1.73278e-07	LOC104891777	uncharacterized protein LOC104891777
gene9580	73.538	242.433	37.413	57.533	25.29	46.28	-1.45269	down	4.93972e-06	0.000186134	LOC104891942	uncharacterized protein LOC104891942
gene9590	6295.35	9083.81	5143.29	3898.55	1345.72	1648.45	-1.57406	down	1.84387e-09	1.71336e-07	LOC104891779	uncharacterized protein LOC104891779
gene9636	210.498	178.893	41.725	225.117	308.865	378.5	1.08171	up	0.000785916	0.0137388	LOC104891815	probable ubiquitin-like-specific protease 2A isoform X2
gene9652	1850.38	2119.8	1315.42	1008.13	855.531	712.974	-1.03658	down	4.69451e-05	0.00129859	LOC104891831	serine acetyltransferase 1, chloroplastic
gene9673	1.035	9.03	1.053	0	0	0	-11.856	down	0.00148912	0.0227311	LOC104891847	leucine-rich repeat receptor-like serine/threonine-protein kinase BAM1
gene9679	2636.11	2243.21	1006.52	684.748	12351.9	6988.6	1.7665	up	6.30631e-10	6.45823e-08	LOC104891968	BURP domain protein USPL1-like
gene9690	6.921	52.836	5.868	7.007	2.327	12.776	-1.56942	down	0.000489443	0.00925783	LOC104891862	receptor like protein 30-like
gene9703	24.362	46.499	22.31	46.865	95.846	60.715	1.12653	up	0.0016734	0.024802	LOC104891975	receptor-like protein 12
gene9770	39.381	20.212	273.429	17.2	0	2.566	-4.07432	down	8.38496e-19	2.86616e-16	LOC104892032	uncharacterized protein LOC104892032
gene10536	20065.2	12792.9	46877.7	8516.96	6132.78	8005.41	-1.81539	down	4.64468e-12	6.8684e-10	LOC104892114	putative lipid-binding protein AIR1
gene10538	11739.6	6151.47	19208.2	5046.84	5226.46	5771.85	-1.20925	down	1.9403e-06	8.49914e-05	LOC104892115	putative lipid-binding protein AIR1
gene10542	17472	34298.7	28993.6	23975.4	6620.96	8774.41	-1.03659	down	3.91584e-05	0.00110556	LOC104892039	protein NRT1/ PTR FAMILY 6.3
gene10543	12599.3	19753.9	14924.7	12303.6	5969.39	4608.98	-1.04695	down	3.31827e-05	0.000953728	LOC104892040	protein NRT1/ PTR FAMILY 6.3
gene10630	449.113	1574.43	758.923	29.773	206.3	155.454	-2.82917	down	1.41822e-20	5.90163e-18	LOC104892139	mannose/glucose-specific lectin
gene10632	7423.2	6983.83	6008.88	3014.84	3413.2	3336.17	-1.06412	down	2.4846e-05	0.000750688	LOC104892141	uncharacterized protein LOC104892141
gene10664	488.213	65.81	133.961	25.918	1743.1	109.368	1.44904	up	8.60248e-06	0.000302159	LOC104892176	uncharacterized protein LOC104892176
gene10708	45.15	20.865	40.49	17.045	15.439	9.324	-1.34901	down	5.94818e-05	0.00159023	LOC104892668	ABC transporter C family member 10-like
gene10725	385.723	225.641	260.468	80.473	134.419	85.448	-1.53744	down	4.98567e-07	2.59336e-05	LOC104892230	protein LURP-one-related 17
gene10754	172.03	212.456	105.543	29.029	35.729	39.23	-2.23642	down	7.0098e-11	8.60138e-09	LOC104892671	geraniol 8-hydroxylase-like
gene10792	33.143	7.229	40.469	24.608	93.614	157.854	1.77187	up	8.26002e-05	0.0020962	LOC104892286	glutathione S-transferase T1 isoform X1
gene10830	2068.72	2276.34	2198.75	4695.94	3055.93	6220.95	1.09442	up	0.000142828	0.00329004	LOC104892324	bifunctional UDP-glucose 4-epimerase and UDP-xylose 4-epimerase 1
gene10855	0	25.273	2.144	19.907	36.127	56.001	2.03069	up	0.000140363	0.00324889	LOC104892685	sugar transport protein 1-like
gene10856	49.947	0	0	1.873	0	3.073	-3.33528	down	0.000965181	0.0161499	LOC104892349	dehydration-responsive element-binding protein 1A-like
gene10862	100.451	32.495	45.042	84.465	212.968	91.462	1.12759	up	0.000307124	0.00636394	LOC104892357	SPX domain-containing membrane protein At4g22990-like isoform X1
gene10864	368.04	189.91	68.456	90.82	119.764	70.134	-1.15797	down	6.34186e-05	0.00167443	LOC104892359	molybdenum cofactor sulfurase
gene10876	0	5.939	22.162	0	0	0	-13.1935	down	0.00148912	0.0227311	LOC109134857	uncharacterized protein LOC109134857
gene10932	24.264	52.928	29.628	94.992	171.341	204.259	2.13926	up	1.28342e-06	5.9056e-05	LOC104892417	uncharacterized protein At4g22758
gene10943	1298.66	1763.78	1448.16	844.866	496.418	513.405	-1.28214	down	8.38396e-07	4.04246e-05	LOC104892424	uncharacterized protein LOC104892424
gene10968	132.089	40.017	97.07	193.174	414.548	56.897	1.30397	up	0.00154043	0.023273	LOC104892714	14 kDa proline-rich protein DC2.15-like
gene11048	3338.58	1785.83	10888.9	1294.62	1378.35	1096.67	-2.08678	down	3.78111e-15	8.82658e-13	LOC104892526	pyruvate decarboxylase 2
gene11067	111.417	131.476	68.765	320.541	421.938	497.683	1.99248	up	1.11902e-10	1.33877e-08	LOC104892543	protein no-on-transient A
gene11068	19.862	22.802	8.509	9.878	6.327	3.474	-1.37859	down	0.00257964	0.0347988	LOC104892729	uncharacterized protein LOC104892729
gene11070	1103.28	1501.49	878.574	1359.87	2690.46	4138.98	1.23327	up	2.78149e-05	0.00082676	LOC104892545	uncharacterized protein LOC104892545 isoform X1
gene11112	4.222	3.07	0	44.648	1.42	1.559	2.70689	up	1.42886e-05	0.000466743	LOC104892582	uncharacterized WD repeat-containing protein C3H5.08c isoform X2
gene11118	39.466	23.177	26.772	47.813	87.791	56.043	1.09984	up	0.00173864	0.0255615	LOC104892589	pentatricopeptide repeat-containing protein At1g26460, mitochondrial isoform X2
gene11146	350.708	99.711	538.335	161.86	184.452	96.284	-1.15962	down	1.4949e-05	0.000486655	LOC104892614	metal-nicotianamine transporter YSL1
gene11155	6.642	9.055	54.066	2.242	5.025	3.678	-2.67186	down	2.21611e-06	9.53275e-05	LOC104892623	cytochrome P450 78A3
gene11159	186.775	152.779	34.721	24.244	112.323	47.741	-1.02197	down	0.000548435	0.0101431	LOC104892624	homeobox-leucine zipper protein ATHB-12-like
gene11215	855.122	952.412	580.548	321.079	178.716	227.134	-1.71596	down	2.22457e-10	2.51969e-08	LOC104892776	uncharacterized protein LOC104892776
gene11254	253.83	47.165	1.913	7.615	22.761	4.165	-3.13239	down	5.79828e-15	1.31349e-12	LOC104892803	phospholipase A1-Ibeta2, chloroplastic
gene11277	7559.9	3101.42	9833.9	3657.62	2785.02	3307.6	-1.07178	down	2.02659e-05	0.000631806	LOC104892825	expansin-like B1
gene11303	735.498	284.564	227.249	99.289	238.29	161.744	-1.32077	down	6.9373e-07	3.44919e-05	LOC104892841	transcription factor bHLH125
gene11343	8734.31	11036.2	16907.4	8852.58	2198.28	6059.45	-1.10005	down	1.27935e-05	0.0004259	LOC104892904	glycine-rich cell wall structural protein 1.0 isoform X1
gene11345	15738.6	16287.6	30153.5	14482.8	4347.74	12188.1	-1.00331	down	5.63054e-05	0.00152017	LOC104892906	glycine-rich cell wall structural protein 1.8
gene11392	3454.68	2277.96	4222.17	1306.9	1608.68	892.912	-1.38617	down	6.9672e-08	4.53626e-06	LOC104892943	protein NRT1/ PTR FAMILY 7.3
gene11398	87.113	114.011	21.274	47.824	12.889	36.023	-1.20099	down	0.000127701	0.00302531	LOC104892990	hypothetical protein BVRB_5g106310
gene11427	3779.79	3990.16	4999.5	2211.21	711.29	1432.92	-1.55181	down	2.56584e-09	2.28443e-07	LOC104892967	type I inositol polyphosphate 5-phosphatase 2
gene11433	3.668	6.667	14.928	14.854	32.066	33.855	1.67677	up	0.000637236	0.0114967	LOC104892971	two-component response regulator-like APRR2 isoform X2
gene11449	7883.19	5842.77	4928.8	2134.67	2248.51	1589.21	-1.64316	down	3.60428e-10	3.87602e-08	LOC104893005	uncharacterized acetyltransferase At3g50280
gene11471	1886.26	2403.26	1259.21	834.229	952.198	928.379	-1.03131	down	4.58993e-05	0.00127305	LOC104893017	uncharacterized protein LOC104893017
gene11580	98.124	117.459	112.02	192.232	243.839	265.086	1.09778	up	0.000825302	0.0141935	LOC104893092	myb family transcription factor PHL11
gene11588	3709.65	4591.99	4170.36	2959.2	925.134	1149.21	-1.30905	down	4.10889e-07	2.19653e-05	LOC104893096	metal transporter Nramp5
gene11626	15.059	10.265	68.953	11.435	13.292	2.085	-1.81391	down	0.000106234	0.00259048	LOC104893120	uncharacterized protein LOC104893120
gene11669	981.481	595.727	382.106	325.479	221.694	101.623	-1.59451	down	8.1735e-09	6.62954e-07	LOC104893154	E3 ubiquitin-protein ligase PUB22
gene11670	562.563	689.413	237.296	237.496	212.554	52.115	-1.56837	down	2.07628e-08	1.54647e-06	LOC104893155	E3 ubiquitin-protein ligase PUB23
gene11760	13.116	22.252	7.415	59.021	69.097	22.599	1.81666	up	9.43868e-06	0.000327904	LOC104893217	uncharacterized protein LOC104893217
gene11764	11.58	0	282.007	6.253	14.018	6.841	-3.43664	down	1.42167e-23	9.38399e-21	LOC104893220	uncharacterized protein LOC104893220 isoform X3
gene11811	392.679	172.294	2656.87	202.596	259.529	332.459	-2.01961	down	1.2377e-13	2.3002e-11	LOC104893391	plant cysteine oxidase 1
gene11843	301.225	215.108	182.444	317.083	546.238	683.184	1.1461	up	0.000302581	0.00630938	LOC104893411	uncharacterized protein LOC104893411
gene11923	51.292	53.278	129.236	60.999	22.175	24.349	-1.12064	down	0.00180413	0.0262422	LOC104893500	uncharacterized protein LOC104893500
gene11999	4294.72	2121.43	1111.12	2733.92	10170.2	4234.05	1.18701	up	3.00446e-05	0.000884789	LOC104893583	nucleotide pyrophosphatase/phosphodiesterase
gene12003	1250.68	2227.88	941.22	564.524	272.159	354.33	-1.89178	down	3.23115e-12	4.9472e-10	LOC104893586	protein SAR DEFICIENT 1
gene12037	3.852	8.402	0	18.2	38.857	21.333	2.67712	up	0.00365742	0.0451097	LOC104893638	protein C2-DOMAIN ABA-RELATED 4
gene12066	56.27	80.253	118.916	333.062	152.824	666.412	2.17345	up	5.67335e-10	5.93439e-08	LOC104893654	uncharacterized protein LOC104893654
gene12165	7.028	15.33	7.151	3.162	0	0	-3.22102	down	0.00302201	0.0388759	LOC104893797	uncharacterized protein LOC104893797
gene12228	3829.45	2439.36	3473.54	828.84	2252.7	1043.41	-1.23989	down	1.06804e-06	4.98644e-05	LOC104893839	omega-hydroxypalmitate O-feruloyl transferase
gene12247	121.081	58.025	102.67	34.672	51.818	46.737	-1.08065	down	0.000518721	0.00969664	LOC104893852	hexose carrier protein HEX6 isoform X1
gene12248	388.357	719.251	218.707	573.724	928.897	2202.19	1.48198	up	4.47708e-07	2.36089e-05	LOC104893853	bidirectional sugar transporter SWEET12
gene12251	18.209	19.86	6.176	30.045	32.656	71.714	1.60304	up	0.000512948	0.00961098	LOC104893854	bidirectional sugar transporter N3
gene12271	1365.15	980.279	1117.93	636.4	558.14	512.785	-1.02043	down	5.70695e-05	0.00153646	LOC104893891	chloride channel protein CLC-b isoform X1
gene12300	2.522	8.252	17.965	3.405	55.975	33.524	1.69263	up	0.00402933	0.0483873	LOC104893922	MADS-box protein CMB1
gene12360	86.391	67.722	99.809	32.193	47.205	29.903	-1.21606	down	2.64028e-05	0.00079185	LOC104893976	disease resistance protein RGA2
gene12367	14.636	11.972	9.308	33.342	25.838	42.555	1.50204	up	0.00195424	0.0279791	LOC104893982	transcription factor PIF7
gene12390	88.384	60.694	86.603	45.296	26.418	19.942	-1.36251	down	5.44979e-05	0.00147971	LOC104894005	probable xyloglucan 6-xylosyltransferase 5
gene12403	1998.13	4072.38	2735.26	8329.91	5825.84	9043.9	1.39758	up	9.68206e-07	4.56488e-05	LOC104894016	18.5 kDa class I heat shock protein
gene12435	117.023	71.386	153.384	190.106	276.115	303.176	1.1706	up	0.00026124	0.00554396	LOC104894044	malate dehydrogenase, chloroplastic
gene12462	5809.7	9709.63	8829.67	18651.7	10026	23479	1.09899	up	0.00012828	0.00303528	LOC104894065	glutathione S-transferase U10
gene12463	1864.41	2670.26	1854.65	5596.8	2848.49	7747.54	1.34162	up	2.82738e-06	0.000118169	LOC104894066	glutathione S-transferase U10
gene12466	0	1.625	62.162	2.011	0	0	-4.98519	down	4.37348e-10	4.65095e-08	LOC104894068	cation/H(+) antiporter 14-like
gene12475	2986.27	2640.61	3140.1	1436.02	1805.24	926.648	-1.07275	down	3.06306e-05	0.00089928	LOC104894370	ABC transporter F family member 4
gene12531	19.838	6.182	236.459	9.564	2.859	6.278	-3.8108	down	3.97631e-14	7.76678e-12	LOC104894143	uncharacterized protein LOC104894143
gene12553	1176.84	623.315	578.089	232.824	463.949	310.895	-1.23887	down	4.30699e-06	0.000166269	LOC104894163	germin-like protein subfamily T member 2
gene12554	1091.2	653.336	529.412	212.609	402.861	380.042	-1.19169	down	7.6656e-06	0.000272741	LOC104894165	germin-like protein subfamily T member 2
gene12578	1620.57	373.885	14851.3	837.915	880.266	972.29	-2.64646	down	1.41331e-21	6.59842e-19	LOC104894188	uncharacterized protein LOC104894188
gene12587	218.88	84.547	157.758	116.96	1163.8	368.71	1.83858	up	2.7629e-08	2.00332e-06	LOC109133524	uncharacterized protein LOC109133524
gene12598	122.925	65.118	112.572	142.237	306.464	278.147	1.27373	up	6.74376e-05	0.00176834	LOC104894208	putative DNA glycosylase At3g47830 isoform X2
gene12627	5.154	33.726	2.622	46.963	49.391	28.543	1.58942	up	0.00128731	0.020198	LOC104894395	hypothetical protein BVRB_5g116620
gene12639	892.581	1102.19	1382.36	3248.59	1982.94	4130.01	1.47095	up	2.49179e-07	1.4542e-05	LOC104894247	probable alpha,alpha-trehalose-phosphate synthase
gene12675	37.222	24.982	5.827	46.383	129.976	111	2.07854	up	2.04395e-06	8.91236e-05	LOC104894274	uncharacterized protein LOC104894274
gene12911	116.725	583.484	183.106	996.327	777.634	606.042	1.42996	up	1.38191e-06	6.26566e-05	LOC104894509	late embryogenesis abundant protein 31
gene12933	231.097	145.41	94.964	29.997	35.865	9.845	-2.63862	down	1.86704e-10	2.14005e-08	LOC104894679	cysteine-rich repeat secretory protein 38-like
gene12948	36.597	26.61	80.684	913.983	166.131	1621.45	4.23072	up	2.99099e-28	3.01334e-25	LOC104894541	protein crumbs-like
gene12963	51.562	46.312	2052.34	24.567	36.716	26.876	-4.60818	down	1.75847e-38	3.36606e-35	LOC104894685	hevamine-A
gene12987	12.903	81.799	22.156	135.542	23.593	80.394	1.03542	up	0.00109053	0.0177811	LOC104894690	uncharacterized protein LOC104894690
gene12989	41.231	5.621	70.797	8.697	23.396	14.271	-1.34336	down	0.00212081	0.0298285	LOC104894577	beta-carotene isomerase D27, chloroplastic
gene12996	458.759	600.41	219.037	150.062	110.356	207.164	-1.45082	down	6.07768e-07	3.08591e-05	LOC104894693	protein ELC-like
gene13014	745.051	363.707	543.349	225.091	240.593	177.673	-1.36061	down	5.4986e-07	2.83704e-05	LOC104894600	magnesium transporter MRS2-I
gene13015	349.069	207.98	300.923	139.623	110.856	123.51	-1.19793	down	1.20316e-05	0.000406907	LOC104894599	hexose carrier protein HEX6
gene13032	159.408	129.333	195.83	106.285	29.416	53.831	-1.35425	down	8.62996e-06	0.000302554	LOC104894616	cytochrome P450 94A1
gene13113	733.036	167.333	212.491	100.683	171.969	84.97	-1.63776	down	9.81408e-08	6.22057e-06	LOC104894736	uncharacterized protein LOC104894736
gene13134	563.759	204.953	65.936	39.365	84.979	7.177	-2.66585	down	2.62235e-11	3.51028e-09	LOC104894848	uncharacterized protein LOC104894848
gene13151	5.878	19.234	11.963	19.839	53.37	48.833	1.71878	up	0.00291399	0.0378167	LOC104894768	splicing factor, proline- and glutamine-rich
gene13171	656.911	1211.72	569.733	288.657	66.712	371.134	-1.74687	down	1.11512e-09	1.07806e-07	LOC104894785	heavy metal-associated isoprenylated plant protein 2
gene13177	3.953	21.555	12.066	62.698	38.877	73.334	2.21871	up	3.36175e-09	2.91179e-07	LOC104894790	LOW QUALITY PROTEIN: stachyose synthase-like
gene13205	684.956	938.943	609.044	278.883	210.776	177.49	-1.74286	down	1.4574e-10	1.70108e-08	LOC104894814	polygalacturonase At1g48100
gene13207	6272.67	5483.87	6015.58	2329.91	3197.78	2546.34	-1.13826	down	6.22488e-06	0.000228263	LOC104894816	probable boron transporter 2
gene13220	880.45	683.89	992.028	491.372	288.115	416.252	-1.09619	down	2.64431e-05	0.00079185	LOC104894825	gibberellin 2-beta-dioxygenase 2
gene13807	0	0	3.779	2.507	29.974	20.57	3.81024	up	0.00175631	0.0257422	LOC104894905	peamaclein-like
gene13818	18.824	4.106	15.323	104.185	53.168	191.817	3.19018	up	1.08238e-10	1.30308e-08	LOC104895003	translocator protein homolog
gene13823	323.19	176.242	274.046	540.171	714.149	733	1.36139	up	5.0569e-05	0.00138679	LOC104894921	hypothetical protein BVRB_6g127810
gene13824	749.696	1115.56	1200.44	1878.98	1553.58	3340.88	1.14368	up	0.000129258	0.00305463	LOC104894922	uncharacterized protein At2g23090
gene13833	151.254	197.958	174.427	86.212	10.172	55.845	-1.78231	down	2.96834e-07	1.66627e-05	LOC104894932	peroxidase 51
gene13872	5.277	5.035	4.698	0.89	1.331	0.731	-2.34498	down	0.000672342	0.0120168	LOC104895005	uncharacterized protein LOC104895005
gene13877	30.627	10.278	100.684	7.951	9.506	7.829	-2.48516	down	2.34641e-07	1.37354e-05	LOC104894972	AP2/ERF and B3 domain-containing transcription factor RAV1-like
gene13878	48.177	22.519	24.511	2.323	0	11.435	-2.79053	down	8.09825e-05	0.00206139	LOC104895011	putative AP2/ERF and B3 domain-containing protein Os01g0140700
gene13894	733.577	446.782	850.645	337.439	252.538	252.92	-1.26876	down	8.92363e-07	4.25975e-05	LOC104895013	uncharacterized protein LOC104895013 isoform X1
gene13908	16.473	19.763	53.637	13.343	8.309	10.948	-1.46293	down	0.000792361	0.0137971	LOC104894995	1-aminocyclopropane-1-carboxylate synthase 3
gene13914	14.106	10.256	33.49	60.3	71.147	62.496	1.74514	up	0.00127544	0.0201108	LOC104895017	uncharacterized protein LOC104895017
gene13931	31.068	10.781	41.671	9.532	17.095	4.692	-1.415	down	0.000792852	0.0137971	LOC104895034	uncharacterized protein LOC104895034 isoform X1
gene13940	23.558	14.274	10.654	17.668	47.528	89.877	1.67725	up	0.000792361	0.0137971	LOC109135309	syntaxin-112
gene13955	65.998	106.077	318.104	7.034	0	15.39	-4.45001	down	6.26893e-20	2.5e-17	LOC104895057	sesquiterpene synthase-like
gene13959	1671.84	1369.65	646.831	1939.37	3392.61	3354.75	1.23585	up	1.57226e-05	0.000507525	LOC104895061	mannan endo-1,4-beta-mannosidase 7
gene13961	541.447	583.66	397.189	1015.65	1098.74	1536.51	1.262	up	1.51119e-05	0.000489463	LOC104895063	uncharacterized protein LOC104895063
gene13982	850.132	1125.7	1349.68	678.286	177.015	324.744	-1.49473	down	1.27569e-08	9.9553e-07	LOC104895076	putative disease resistance protein RGA3
gene14002	46.689	56.013	19.003	94.542	75.357	134.457	1.32235	up	0.00356836	0.0442393	LOC104895098	thioredoxin H1
gene14010	12.484	25.286	34.478	6.019	1.799	9.877	-2.02943	down	0.000177431	0.00396774	LOC104895106	aldehyde dehydrogenase family 3 member F1-like
gene14014	36.118	39.392	32.511	58.134	112.107	112.323	1.38724	up	7.87604e-05	0.00203459	LOC104895304	probable leucine-rich repeat receptor-like protein kinase At1g35710
gene14015	602.58	424.051	2001.48	340.878	522.475	411.588	-1.24798	down	1.01944e-06	4.7712e-05	LOC104895110	probable leucine-rich repeat receptor-like protein kinase At1g35710
gene14019	432.268	151.172	513.95	85.629	210.92	182.151	-1.19688	down	1.11064e-05	0.00037829	LOC104895306	glycine-rich cell wall structural protein-like
gene14036	3206.91	2008.6	4022.84	5668.26	4945.81	15803.3	1.51578	up	1.22533e-07	7.61535e-06	LOC104895130	histone H1
gene14055	94.156	75.592	19.96	42.369	361.459	114.43	1.44988	up	6.12556e-06	0.000225058	LOC104895310	uncharacterized protein LOC104895310
gene14059	0	0	0	19.791	11.092	24.358	14.1686	up	0.000133436	0.00312254	LOC104895154	LOW QUALITY PROTEIN: heavy metal-associated isoprenylated plant protein 26
gene14075	21752.7	1507.3	13197.2	4040.47	6847.03	4782.58	-1.21819	down	1.73956e-06	7.76192e-05	LOC104895312	L-ascorbate peroxidase 3, peroxisomal-like
gene14078	274.134	220.303	240.769	58.432	200.854	95.887	-1.04962	down	0.000255674	0.00545608	LOC104895170	L-ascorbate peroxidase 3, peroxisomal
gene14091	111.039	60.552	4371.14	96.029	56.007	73.026	-4.33515	down	2.01536e-40	4.28645e-37	LOC104895181	thiosulfate sulfurtransferase 18 isoform X2
gene14098	17.124	23.345	32.671	43.344	60.46	75.87	1.29661	up	0.00261735	0.0351111	LOC104895187	ferredoxin--NADP reductase, chloroplastic
gene14103	739.717	659.786	636.887	1960.79	1072.48	2666.99	1.48501	up	3.11884e-07	1.73549e-05	LOC104895191	chaperone protein dnaJ 11, chloroplastic
gene14159	61.503	43.601	475.617	35.286	24.817	20.437	-2.85002	down	1.23333e-14	2.53855e-12	LOC104895246	uncharacterized protein LOC104895246
gene14175	594.277	603.584	548.004	1002.81	1903.38	1900.68	1.46115	up	7.69929e-07	3.7693e-05	LOC104895259	nuclear transport factor 2
gene14220	157.36	1330.09	710.527	39.831	49.606	43.574	-4.04652	down	1.10587e-22	6.41472e-20	LOC104895337	uncharacterized protein LOC104895337
gene14266	4998.52	640.533	8252.4	690.986	3474.5	452.843	-1.58875	down	6.76647e-10	6.88956e-08	LOC104895383	36.4 kDa proline-rich protein
gene14313	0	9.304	844.904	5.758	2.869	12.599	-5.33048	down	1.34794e-32	1.98479e-29	LOC104895432	uncharacterized protein LOC104895432
gene14315	131.393	106.044	141.718	101.103	26.509	20.375	-1.3573	down	6.29625e-05	0.00166468	LOC104895433	proline-rich receptor-like protein kinase PERK2
gene14325	60.131	73.233	47.928	186.024	113.229	219.79	1.51752	up	9.64245e-07	4.56488e-05	LOC104895445	uncharacterized protein LOC104895445 isoform X1
gene14326	0	1.534	0	0	22.696	1.558	3.98021	up	0.000349856	0.00704942	LOC104895446	uncharacterized protein LOC104895446
gene14335	133.217	459.53	318.391	692.166	275.022	957.4	1.07881	up	0.000463361	0.00886966	LOC104895456	RING-H2 finger protein ATL78
gene14354	117.894	75.884	169.126	79.576	44.842	51.377	-1.04568	down	0.00064127	0.0115368	LOC104895475	ethylene-responsive transcription factor ERF115
gene14454	27.765	11.012	15.41	57.926	73.841	75.486	1.93532	up	1.23465e-05	0.0004139	LOC104895566	L10-interacting MYB domain-containing protein
gene14460	63.634	47.193	33.67	5.154	33.38	5.639	-1.70973	down	0.000131735	0.00309789	LOC104895570	uncharacterized protein LOC104895570
gene14481	111.22	87.606	100.595	173.775	301.265	260.07	1.29578	up	5.73866e-05	0.00154063	LOC104895588	myb family transcription factor EFM
gene14488	251.374	360.562	489.859	193.324	193.642	148.497	-1.04099	down	7.56519e-05	0.00196757	LOC104895595	L-ascorbate oxidase homolog
gene14505	390.441	273.627	488.23	289.999	105.98	126.787	-1.14027	down	2.28599e-05	0.000700134	LOC104895644	uncharacterized protein LOC104895644
gene14506	1963.99	969.036	2191.17	1338.02	504.242	379.034	-1.20592	down	2.93272e-06	0.000121084	LOC104895645	ABC transporter G family member 11
gene14583	990.13	1450.22	1123.74	639.399	256.106	421.809	-1.43593	down	5.22211e-08	3.50743e-06	LOC104895712	L-ascorbate oxidase
gene14613	30.242	40.9	72.623	157.588	180.605	210.364	1.93191	up	2.01601e-09	1.84643e-07	LOC104895744	thioredoxin-like protein YLS8 isoform X1
gene14617	126.54	193.96	22.62	176.594	455.399	238.651	1.34336	up	1.41182e-05	0.000462758	LOC104895749	malonyl-coenzyme:anthocyanin 5-O-glucoside-6'''-O-malonyltransferase
gene14624	1.391	13.658	1.416	12.21	25.266	26.201	1.95117	up	0.000542941	0.010061	LOC104895754	uncharacterized protein LOC104895754 isoform X1
gene14633	215.78	62.165	82.854	87.938	349.098	365.273	1.15296	up	0.0003313	0.006758	LOC104895761	protein BIG GRAIN 1-like E
gene14642	877.126	1055.78	1012.5	2185.74	1529.23	3254.79	1.24264	up	1.73402e-05	0.000552516	LOC104895771	probable 6-phosphogluconolactonase 2
gene14695	101.532	114.837	130.097	27.92	15.174	16.661	-2.53552	down	2.35779e-09	2.11891e-07	LOC104895808	uncharacterized protein LOC104895808
gene14724	83.858	51.593	43.758	66.762	175.695	242.929	1.43747	up	3.30024e-05	0.000949972	LOC104895832	chitotriosidase-1
gene14726	23.112	32.208	28.743	20.8	2.59	5.689	-1.5314	down	0.000266845	0.00564414	LOC104895834	uncharacterized protein At4g06598 isoform X3
gene14789	142.311	390.016	776.009	2086.16	2834.37	5517	2.99597	up	3.66744e-23	2.34007e-20	LOC104895886	17.8 kDa class I heat shock protein
gene14795	74.296	46.303	15.12	15.761	4.283	9.405	-2.20422	down	2.8646e-06	0.000119205	LOC104896162	protein ACCELERATED CELL DEATH 6-like
gene14796	29.924	11.868	27.68	141.384	30.186	51.223	1.68116	up	6.02417e-05	0.00160605	LOC109135265	uncharacterized protein LOC109135265
gene14797	53.617	50.68	69.105	185.776	108.174	95.021	1.16553	up	0.0022677	0.0315467	LOC104896163	uncharacterized protein LOC104896163
gene14798	94.978	64.125	64.429	314.436	77.561	80.153	1.07875	up	0.00366439	0.0451284	LOC109135266	uncharacterized protein LOC109135266
gene14802	723.237	899.755	546.873	168.695	53.547	100.442	-2.7494	down	2.28118e-20	9.29072e-18	LOC104895947	protein ACCELERATED CELL DEATH 6-like
gene14806	2124.97	3716.13	1598.06	903.45	372.052	676.349	-1.93029	down	9.16473e-13	1.52549e-10	LOC104895952	protein ACCELERATED CELL DEATH 6-like
gene14830	11914.3	14866.4	13109.1	6968.97	2569.96	6021.51	-1.35813	down	1.32467e-07	8.15331e-06	LOC104895970	probable calcium-binding protein CML41
gene14835	36.12	95.859	35.528	286.873	98.379	185.369	1.76829	up	1.43834e-08	1.10131e-06	LOC104896175	lysM domain receptor-like kinase 4
gene14862	300.149	225.277	351.387	121.992	136.74	160.866	-1.06326	down	0.000206967	0.00452773	LOC104895992	CASP-like protein 5C1
gene14957	4535.23	3282.24	1838.14	1452.1	1984.12	1308.04	-1.02518	down	5.17824e-05	0.00141401	LOC104896063	mitochondrial uncoupling protein 5
gene14961	271.793	45.604	124.096	115.247	717.078	189.12	1.21014	up	0.000268013	0.00565634	LOC104896214	uncharacterized protein LOC104896214
gene15010	48.934	14.232	53.111	17.616	16.454	0	-1.7709	down	0.000871975	0.0148367	LOC104896099	21 kDa protein
gene15040	150.682	244.834	184.614	467.023	583.199	705.072	1.59726	up	2.71537e-07	1.55622e-05	LOC104896116	homeobox-leucine zipper protein ATHB-40
gene15093	163.172	246.007	157.894	127.414	11.296	85.052	-1.34156	down	4.31658e-06	0.000166269	LOC104896149	valencene synthase-like isoform X1
gene15112	186.704	690.346	254.847	1619.83	381.276	1129.83	1.46785	up	9.67675e-07	4.56488e-05	LOC104896277	basic leucine zipper 43
gene15133	3.29	7.176	0	15.543	6.637	21.863	2.07289	up	0.00296771	0.0383252	LOC104896294	scopoletin glucosyltransferase
gene15190	1551.86	1303.75	1427.23	857.228	414.784	740.082	-1.08987	down	2.07001e-05	0.000642206	LOC104896328	hippocampus abundant transcript-like protein 1
gene15270	149.404	105.236	79.179	340.35	637.396	396.475	2.04147	up	2.37791e-10	2.67752e-08	LOC104896433	uncharacterized protein LOC104896433
gene15271	1066.56	1006.15	6166.94	953.741	651.831	914.044	-1.70938	down	1.0601e-10	1.28433e-08	LOC104896434	uncharacterized protein LOC104896434 isoform X2
gene15341	1791.23	1279.82	518.851	421.4	633.089	383.773	-1.31961	down	8.13028e-07	3.95e-05	LOC104896512	uncharacterized protein LOC104896512
gene15355	268.859	172.83	204.726	73.311	91.603	100.581	-1.28377	down	6.78106e-06	0.000245839	LOC104896525	uncharacterized protein LOC104896525
gene15361	548.327	414.021	93.884	149.467	106.373	160.597	-1.34275	down	2.85506e-06	0.000119066	LOC104896531	probable carboxylesterase 6
gene15488	4.651	6.917	3.872	2.569	0.853	1.405	-1.67686	down	0.0012323	0.0196693	LOC109135346	uncharacterized protein LOC109134872
gene15524	3.564	19.437	8.462	38.492	19.176	42.111	1.66499	up	8.93875e-05	0.00222879	LOC104896713	potassium channel AKT2/3 isoform X5
gene15645	1105.61	1853.24	1460.97	533.4	93.566	345.192	-2.18472	down	1.06704e-14	2.24454e-12	LOC104896862	uclacyanin-3-like
gene15646	526.832	1031.83	819.202	410.693	22.456	147.939	-2.03283	down	3.50968e-12	5.28995e-10	LOC104896863	leucine-rich repeat extensin-like protein 5
gene15652	0	0	0	5.946	1.975	1.084	11.552	up	0.00276552	0.0364276	LOC104896888	uncharacterized protein LOC104896888
gene15755	2754.42	2788.07	3122.39	2059.39	897.65	1093.7	-1.097	down	1.53429e-05	0.000496105	LOC104896980	probable leucine-rich repeat receptor-like protein kinase At5g49770 isoform X1
gene15756	33.1	18.566	68.324	19.789	15.264	18.855	-1.1543	down	0.000458578	0.0087869	LOC104896981	probable leucine-rich repeat receptor-like protein kinase At5g49770
gene15787	0	7.514	0	246.468	218.926	225.12	6.52138	up	8.03994e-28	7.69503e-25	LOC104896999	17.6 kDa class I heat shock protein
gene15838	12.81	1.397	7.821	0	0	2.838	-2.95506	down	0.000965181	0.0161499	LOC104897105	probable leucine-rich repeat receptor-like protein kinase At5g49770, partial
gene15845	4047.22	4893.69	2853.52	9805.25	9706.8	6220.67	1.1255	up	7.5954e-05	0.00197007	LOC104897072	choline monooxygenase, chloroplastic
gene15850	0	0	1.074	151.106	3.196	1.17	7.17352	up	5.51852e-25	4.22542e-22	LOC104897077	uncharacterized protein LOC104897077 isoform X1
gene15944	106.987	40.006	32.659	5.158	40.087	5.079	-1.83582	down	4.2922e-07	2.26965e-05	LOC104897151	cysteine-rich receptor-like protein kinase 8 isoform X2
gene16013	59.428	101.273	143.615	162.957	209.821	287.981	1.11855	up	0.00193325	0.0277201	LOC104897231	photosystem II core complex proteins psbY, chloroplastic
gene16096	21.771	28.31	46.009	83.648	50.681	102.949	1.30409	up	8.35158e-05	0.00210905	LOC104897290	uncharacterized protein LOC104897290
gene16113	29.754	10.817	16.82	53.556	56.696	75.069	1.69108	up	2.15279e-05	0.000663586	LOC104897356	protein trichome birefringence-like 2
gene16133	620.181	282.124	1541.67	379.568	557.548	258.046	-1.03202	down	4.52536e-05	0.00125908	LOC104897372	polygalacturonase At1g48100
gene16164	219.039	89.585	185.186	70.662	64.988	82.061	-1.18153	down	3.82801e-05	0.00108396	LOC104897401	equilibrative nucleotide transporter 1-like isoform X1
gene16195	2.444	0	32.333	1.65	0	0	-4.3951	down	0.000133436	0.00312254	LOC104897427	uncharacterized protein LOC104897427
gene16285	216.687	38.925	368.341	51.621	154.297	36.707	-1.3627	down	4.47004e-06	0.000170789	LOC104897512	leucine-rich repeat extensin-like protein 3
gene16303	4.86	0	2.473	9.841	14.708	24.224	2.73311	up	0.00129528	0.0202402	LOC104897528	uncharacterized protein LOC104897528
gene16353	426.227	1239.02	425.162	3053.64	1570.9	2219.26	1.71101	up	1.87116e-09	1.73033e-07	LOC104897569	cytochrome P450 78A5
gene16461	3869.81	4185.09	5215.67	2055.53	812.743	1029.66	-1.76745	down	1.75594e-11	2.40087e-09	LOC104897720	uncharacterized protein LOC104897720 isoform X1
gene16465	103.882	35.968	62.08	16.695	33.268	18.264	-1.5654	down	8.57193e-06	0.000302159	LOC104897725	WRKY transcription factor 44
gene16493	3221.69	4031.28	1801.66	752.49	202.07	524.308	-2.61416	down	3.35982e-21	1.49567e-18	LOC104897752	probable acyl-activating enzyme 1, peroxisomal
gene16496	48.857	0	85.507	0	25.629	0	-2.39016	down	1.03158e-07	6.47425e-06	LOC104897755	caffeic acid 3-O-methyltransferase isoform X2
gene16501	75.461	181.928	161.649	34.85	68.11	79.184	-1.20199	down	0.000425537	0.00828932	LOC104898055	uncharacterized protein LOC104898055
gene16542	467.556	357.432	376.823	200.562	81.548	111.32	-1.61102	down	3.83724e-09	3.25975e-07	LOC104898062	disease resistance protein RPM1-like
gene16560	180.018	270.145	314.012	645.911	509.29	611.675	1.20922	up	4.32208e-05	0.0012131	LOC104897806	heat shock 70 kDa protein, mitochondrial-like
gene16571	229.658	5.06	139.266	3.132	168.489	7.708	-1.06036	down	0.000556802	0.0102484	LOC104897816	transcription factor bHLH18-like
gene16582	6.225	2.263	8.446	19.609	27.212	25.282	2.08994	up	0.000826643	0.0141935	LOC104897825	ATP-dependent 6-phosphofructokinase 2
gene16639	104.5	55.446	120.701	146.79	213.683	269.036	1.16546	up	0.000780043	0.0136736	LOC104897884	sex-lethal homolog isoform X4
gene16647	272.104	149.422	114.235	69.356	126.688	48.476	-1.13163	down	9.19708e-05	0.00228045	LOC104897892	3-ketoacyl-CoA synthase 11-like
gene16649	579.454	964.597	475.827	226.437	92.295	439.143	-1.41423	down	6.42406e-06	0.000234227	LOC104898075	probable calcium-binding protein CML45
gene16664	540.322	620.52	415.077	342.969	50.536	162.501	-1.50302	down	2.22071e-07	1.30395e-05	LOC104897909	ribonuclease 1
gene16696	3600.03	288.761	1227.28	29.785	11176.7	1682.17	1.333	up	3.75555e-06	0.000149147	LOC104897938	kunitz trypsin inhibitor 1-like
gene16725	136.173	116.484	59.771	37.847	16.161	14.787	-2.1831	down	1.99681e-08	1.49308e-06	LOC104898090	F-box protein CPR30-like
gene16727	137.555	50.008	241.052	36.107	86.726	35.974	-1.43239	down	2.1653e-06	9.37743e-05	LOC104897964	SNF1-related protein kinase regulatory subunit gamma-1-like
gene16759	173.376	67.198	132.676	51.259	66.49	61.896	-1.05498	down	0.000254523	0.00544322	LOC104897992	adagio protein 3
gene16765	90.687	58.726	77.858	139.639	297.317	131.838	1.32348	up	0.000140984	0.00325932	LOC104897996	thioredoxin H1
gene17003	2080.4	2717.97	1122.28	447.272	448.6	655.94	-1.9318	down	8.4716e-13	1.42249e-10	LOC104898144	probable WRKY transcription factor 62
gene17043	131.359	143.266	181.09	97.245	76.942	49.282	-1.02805	down	0.000529358	0.00986658	LOC104898185	uncharacterized protein LOC104898185
gene17064	12713.4	18487.6	30302.3	13987.9	5437.47	10358.8	-1.04611	down	2.78919e-05	0.000827761	LOC104898204	peroxidase P7
gene17065	948.149	479.67	764.261	175.416	613.636	196.123	-1.15385	down	1.25013e-05	0.000417627	LOC104898205	peroxidase P7
gene17111	822.402	1543.69	1774.94	803.44	130.992	474.639	-1.55524	down	1.28459e-08	9.9553e-07	LOC104898241	CASP-like protein 4B3
gene17124	260.292	264.639	222.209	90.824	57.855	73.299	-1.75095	down	6.60791e-09	5.4287e-07	LOC104898253	F-box protein At2g38590-like
gene17125	3787.43	2171.64	1747.3	1241.04	1065.56	1069.89	-1.19052	down	4.14374e-06	0.000161876	LOC104898255	NDR1/HIN1-Like protein 3
gene17165	744.875	290.94	496.937	232.689	337.409	95.46	-1.20348	down	7.89946e-06	0.000280541	LOC104898290	probable F-box protein At1g60180
gene17170	39.717	23.17	15.038	14.339	5.591	12.277	-1.27463	down	0.000726349	0.0128858	LOC104898293	putative disease resistance protein RGA3
gene17176	22.734	2.755	66.828	5.115	2.548	2.798	-3.14121	down	1.92402e-06	8.44715e-05	LOC104898302	protein SRG1
gene17190	108.635	135.408	34.741	62.851	15.655	10.314	-1.65016	down	2.8998e-05	0.000859258	LOC104898430	disease resistance protein RGA2-like
gene17234	97.735	70.163	37.765	53.443	9.984	13.703	-1.41488	down	2.17268e-05	0.000668641	LOC104898439	uncharacterized protein LOC104898439
gene17242	0	6.689	0	18.629	9.281	27.174	3.0412	up	0.000965181	0.0161499	LOC104898357	protein SRG1
gene17273	46.649	66.362	41.275	27.38	4.092	8.986	-1.93103	down	5.65806e-06	0.000208683	LOC104898384	purple acid phosphatase 22 isoform X1
gene17287	956.864	2227.78	706.266	694.386	405.108	697.419	-1.11459	down	1.75714e-05	0.000558724	LOC104898456	protein NRT1/ PTR FAMILY 6.2-like
gene17353	808.939	1323.4	6996.52	5397.6	8610.87	8194.77	1.28226	up	1.21452e-05	0.000410023	LOC104898501	uncharacterized protein LOC104898501
gene17381	214.147	35.575	1223.71	39.247	104.436	73.829	-2.75999	down	3.03748e-21	1.38437e-18	LOC104898529	AF4/FMR2 family member 4
gene17484	6454.94	9247.65	8310.32	5438.88	3392.44	3167.57	-1.00091	down	6.56031e-05	0.00172496	LOC104898645	heavy metal-associated isoprenylated plant protein 6
gene17524	332.093	475.719	395.075	284.377	106.669	168.364	-1.10452	down	3.9381e-05	0.00111021	LOC104898670	xyloglucan endotransglucosylase/hydrolase protein 22-like isoform X1
gene17657	721.986	620.765	529.574	282.529	134.046	304.18	-1.37725	down	3.78439e-07	2.06384e-05	LOC104898878	adenylate isopentenyltransferase 3, chloroplastic-like
gene17667	814.763	501.575	560.067	239.533	226.482	172.47	-1.55524	down	4.38838e-08	3.02167e-06	LOC104898848	protein FANTASTIC FOUR 3
gene17704	1316.36	1393.28	6499.39	611.09	2033.89	649.049	-1.4832	down	7.14926e-09	5.84834e-07	LOC104898899	ethylene-responsive transcription factor ERF073
gene17732	4051.84	875.048	10409.5	477.154	1452.9	925.604	-2.42506	down	2.18804e-19	8.0545e-17	SBSS1	sucrose synthase
gene17772	706.98	455.628	352.421	159.066	234.125	177.972	-1.40737	down	7.0926e-07	3.49928e-05	LOC104898930	uncharacterized protein LOC104898930
gene17791	0	5.533	3.872	7.705	21.75	16.858	2.29955	up	0.000273742	0.0057582	LOC104898945	magnesium/proton exchanger isoform X4
gene17821	3708.38	3124.67	2122.53	1739.7	1166.87	1302.62	-1.08925	down	2.00773e-05	0.000626949	LOC104898964	protein SRC2
gene17865	34.978	32.279	36.96	69.012	115.353	117.718	1.53533	up	1.04946e-05	0.000358727	LOC104899055	monothiol glutaredoxin-S6
gene17961	774.81	592.739	701.331	426.726	218.978	315.905	-1.10533	down	2.28048e-05	0.000699567	LOC104899152	COBRA-like protein 7
gene18029	109.129	270.086	123.855	597.777	347.195	794.987	1.79022	up	2.41662e-08	1.77919e-06	LOC104899217	uncharacterized protein LOC104899217
gene18036	246.763	335.28	252.779	163.195	152.541	75.463	-1.09356	down	3.16216e-05	0.000922716	LOC104899223	MDIS1-interacting receptor like kinase 2
gene18114	235.362	111.311	91.133	39.365	69.337	89.975	-1.13985	down	0.000133862	0.00312807	LOC104899320	cystinosin homolog
gene18144	16.789	36.622	10.871	46.359	41.571	55.789	1.16073	up	0.00421322	0.0498674	LOC104899339	protein LYK2
gene18151	1447.98	44.485	560.293	6.424	312.709	21.083	-2.59303	down	9.85256e-20	3.84893e-17	LOC104899343	hypothetical protein BVRB_7g166470
gene18220	2505.32	5051.05	2238.53	1107.06	721.085	1088.98	-1.74748	down	4.1083e-11	5.23502e-09	LOC104899440	protein SULFUR DEFICIENCY-INDUCED 1
gene18231	415.076	972.614	344.891	237.347	153.591	254.973	-1.42351	down	1.41791e-07	8.67147e-06	LOC104899444	3-ketoacyl-CoA thiolase 2, peroxisomal
gene18307	2176.44	825.404	409.794	260.51	328.399	221.183	-2.0743	down	5.39208e-14	1.04258e-11	LOC104899521	phospholipase A1-Igamma3, chloroplastic
gene18333	3450.12	3121.41	3454.56	2079.16	1500.1	1355.17	-1.02281	down	5.06408e-05	0.00138679	LOC104899540	RPM1-interacting protein 4
gene18368	815.251	879.296	590.561	1679.79	1772.38	3239.3	1.55006	up	7.04231e-08	4.56962e-06	LOC104899597	uncharacterized protein LOC104899597
gene18372	364.512	240.987	233.425	107.345	161.849	110.68	-1.14301	down	2.34889e-05	0.000717104	LOC104899609	probable disease resistance protein At4g27220
gene18393	4075.34	7085.51	3561.66	2842.35	1645.74	2202.43	-1.13783	down	7.61356e-06	0.000271394	LOC104899628	probable disease resistance protein At1g15890
gene18400	1550.2	2708.45	989.515	1002.46	442.44	747.13	-1.25955	down	1.17378e-06	5.46679e-05	LOC104899633	probable disease resistance protein At1g15890
gene18404	1308.54	2459.55	985.857	969.677	438.132	542.747	-1.28524	down	2.08772e-06	9.08251e-05	LOC104899636	hypothetical protein BVRB_7g168680
gene18405	36.039	69.178	19.069	34.056	7.271	17.564	-1.07751	down	0.00407376	0.0487375	LOC109135616	uncharacterized protein LOC109135616
gene18437	64.236	83.682	45.391	37.336	23.4	25.693	-1.16129	down	0.000954496	0.0160272	LOC104900388	receptor-like protein 2
gene18442	212.897	336.682	213.535	176.547	93.576	96.009	-1.05953	down	0.000107162	0.00260646	LOC104899669	RING-H2 finger protein ATL60
gene18449	275.986	143.737	276.091	251.17	977.552	540.972	1.34672	up	6.4768e-06	0.000235701	LOC104899677	pectinesterase
gene18456	3531.39	5913.15	4281.66	2309.33	1100.38	3319.93	-1.02833	down	4.39256e-05	0.00122927	LOC104899686	protein LURP-one-related 11
gene18488	252.429	263.677	781.414	957.509	982.706	1594.9	1.446	up	1.5802e-06	7.08386e-05	LOC104899709	17.4 kDa class III heat shock protein
gene18490	213.253	171.017	389.308	122.773	145.525	48.631	-1.28738	down	0.000161786	0.00366066	LOC104900400	uncharacterized protein LOC104900400
gene18493	662.626	1586.68	723.209	4492.57	2591.6	7097.57	2.25428	up	7.62974e-15	1.67872e-12	LOC104899711	dormancy-associated protein homolog 4
gene18524	64.005	34.903	69.197	91.804	169.486	194.958	1.44044	up	0.000317704	0.00652942	LOC104899740	guanine nucleotide-binding protein subunit gamma 3-like isoform X2
gene18533	2355.72	4080.22	1779.02	1184.96	333.527	1025	-1.69144	down	1.64472e-10	1.90807e-08	LOC104899746	cytochrome P450 71A1-like
gene18547	25.877	2.171	12.153	1.344	2.008	4.41	-2.37228	down	0.00239761	0.0329943	LOC104899756	AP2-like ethylene-responsive transcription factor ANT
gene18555	10.941	21.877	126.172	6.154	3.679	4.04	-3.5183	down	1.02856e-12	1.69731e-10	LOC104899765	high-affinity nitrate transporter 2.1
gene18556	867.269	967.072	2322.11	819.066	192.437	385.421	-1.5731	down	2.81871e-09	2.46169e-07	LOC104899766	high-affinity nitrate transporter 2.1
gene18589	60.272	91.018	66.046	9.388	28.062	25.677	-1.78355	down	0.000172471	0.00386585	LOC104900415	uncharacterized protein LOC104900415
gene18631	5379.87	3421.47	1139.64	1225.91	1146.48	1048.53	-1.539	down	5.53184e-09	4.62404e-07	LOC104899837	probable CCR4-associated factor 1 homolog 9
gene18649	69.212	39.963	47.641	10.992	20.535	15.783	-1.72879	down	1.91603e-05	0.000603236	LOC104899850	aluminum-activated malate transporter 2
gene18652	12.254	70.64	51.655	181.961	143.036	143.481	1.79983	up	9.14494e-08	5.8157e-06	LOC104899852	aluminum-activated malate transporter 2-like
gene18738	2556.09	1138.51	656.906	738.574	772.671	584.182	-1.05427	down	4.55395e-05	0.00126519	LOC104899930	probable protein phosphatase 2C 25
gene18775	99.429	13.254	95.551	8.203	36.777	2.447	-2.13435	down	3.3851e-10	3.70272e-08	LOC104899965	aspartic proteinase CDR1-like
gene18790	287.466	400.744	140.755	421.622	924.473	780.459	1.35913	up	5.05156e-06	0.000189642	LOC104899981	60S acidic ribosomal protein P0
gene18851	466.014	426.935	783.984	390.042	81.484	165.176	-1.39713	down	3.71139e-06	0.000147699	LOC104900036	copper transporter 6-like
gene18868	59.696	53.946	13.884	40.294	199.586	111.463	1.46207	up	3.08483e-05	0.000904284	LOC104900051	probable protein phosphatase 2C 24
gene18890	134.67	154.608	180.304	282.268	403.98	529.932	1.3729	up	2.45565e-05	0.000744946	LOC104900073	uncharacterized protein LOC104900073 isoform X2
gene18898	199.683	390.939	223.169	1079.36	780.973	951.784	1.78892	up	8.94942e-10	8.87615e-08	LOC104900082	abscisic acid 8'-hydroxylase 2 isoform X1
gene18909	48.384	0	0	0	0	0	-13.9774	down	2.82923e-09	2.46169e-07	LOC104900092	uncharacterized protein LOC104900092 isoform X1
gene18951	283.549	179.04	212.593	707.637	1132.85	2516.68	2.69004	up	2.50981e-18	8.42855e-16	LOC104900130	17.4 kDa class I heat shock protein
gene18994	687.009	513.62	372.076	334.698	145.314	220.923	-1.16589	down	2.37509e-05	0.000722799	LOC104900166	zinc finger protein ZAT12
gene19050	72.966	44.471	26.204	18.831	28.143	9.508	-1.34656	down	0.000780965	0.0136772	LOC104900214	shewanella-like protein phosphatase 1
gene19054	114.3	304.727	171.225	355.749	1024.91	1090.19	2.0656	up	2.24502e-11	3.02636e-09	LOC104900217	chlorophyll a-b binding protein, chloroplastic
gene19135	50.207	141.218	231.237	83.83	5.331	14.635	-2.02572	down	9.51508e-09	7.62082e-07	LOC104900297	peroxidase 57
gene19157	15929.1	10747.7	25928.3	11827	4851.12	5778.11	-1.22809	down	1.38458e-06	6.26566e-05	LOC104900476	repetitive proline-rich cell wall protein 1
gene19158	32631.5	31983.1	57538.8	25767.6	8920.89	9413.6	-1.46978	down	1.30919e-08	1.0105e-06	LOC109135540	repetitive proline-rich cell wall protein 2-like
gene19160	17454.2	13654.5	28406.6	13129.1	4386.75	4542.95	-1.43191	down	3.07566e-08	2.20503e-06	LOC109135541	hypothetical protein BVRB_7g176120
gene19168	21.368	39.951	24.849	88.598	86.221	182.581	2.05228	up	7.86862e-07	3.84237e-05	LOC104900324	CEN-like protein 2
gene19181	1034.36	643.842	643.958	157.318	322.64	137.558	-1.91091	down	3.25644e-12	4.9472e-10	LOC104900337	alcohol-forming fatty acyl-CoA reductase
gene19214	5.765	27.244	3.91	28.534	32.952	46.824	1.55265	up	0.00125987	0.0199526	LOC104900372	palmitoyl-acyl carrier protein thioesterase, chloroplastic-like
gene19217	127.996	157.546	91.168	241.905	383.667	176.203	1.08974	up	0.000513134	0.00961098	LOC104900375	beta-glucosidase 44
gene19665	2343.4	3619.77	2708.17	1971.81	470.652	1673.66	-1.07497	down	3.25404e-05	0.000941368	LOC104900482	heavy metal-associated isoprenylated plant protein 45
gene19731	2305.08	1327.88	501.113	648.667	520.949	462.15	-1.34113	down	5.91237e-07	3.02606e-05	LOC104900540	probable carboxylesterase 2
gene19750	98.042	22.277	15.588	8.272	12.363	10.181	-2.14076	down	5.62111e-09	4.67823e-07	LOC104900677	_
gene19769	4.976	5.427	22.786	85.654	5.02	55.12	2.13505	up	1.73473e-05	0.000552516	LOC104900573	phospholipase A1-IIgamma
gene19771	8102.19	171.854	5.172	161.251	0	0	-5.68209	down	2.49813e-55	1.59397e-51	LOC104900575	uncharacterized protein LOC104900575
gene19776	4121.77	1570.04	15280.8	1637.1	1401.81	1284.77	-2.27818	down	1.80078e-17	5.65091e-15	LOC104900580	pyruvate decarboxylase 1
gene19808	4.836	0	259.184	0	4.879	0	-5.75705	down	3.52171e-26	3.21012e-23	LOC104900602	aromatic-L-amino-acid decarboxylase
gene19831	91.688	83.72	82.447	38.86	40.869	37.789	-1.13366	down	0.000679248	0.0121289	LOC104900622	uncharacterized protein LOC104900622
gene19832	425.016	491.133	653.849	280.047	81.666	235.382	-1.39473	down	2.1963e-06	9.49019e-05	LOC104900690	uncharacterized protein LOC104900690
gene19840	58.594	80.947	47.697	174.019	185.205	160.089	1.47172	up	9.40637e-05	0.00232331	LOC104900631	uncharacterized protein LOC104900631
gene19864	0	0	3.362	26.765	10	14.64	3.93331	up	0.000349856	0.00704942	LOC104900654	uncharacterized protein ECU03_1610
gene19871	0	0	0	2.442	14.596	20.033	13.5932	up	0.00276552	0.0364276	LOC104900660	26.2 kDa heat shock protein, mitochondrial
gene19878	0	0	5.102	16.921	25.29	22.214	3.6577	up	0.00302201	0.0388759	LOC104900834	transcription factor bHLH36-like
gene19896	67.781	64.283	143.937	65.643	11.891	48.963	-1.12555	down	0.00141215	0.0217644	LOC104900837	zinc transporter 7-like
gene19903	2118.52	2451.71	2578.47	548.303	144.306	420.643	-2.6829	down	9.15662e-22	4.3819e-19	LOC104900715	allantoinase
gene19905	265.232	817.678	187.118	1315.24	253.288	1233.88	1.1418	up	0.000124393	0.0029616	LOC104900840	tetraspanin-9-like
gene19912	12.576	32.004	12.796	42.442	131.091	227.516	2.80519	up	3.89976e-09	3.28851e-07	LOC104900722	uncharacterized protein LOC104900722
gene19919	1426.02	5396.06	1998.43	2231.1	142.193	489.205	-1.62358	down	1.09098e-09	1.06008e-07	LOC104900728	uncharacterized protein LOC104900727
gene19920	3832.95	7777.81	3024.7	4873.67	456.421	955.566	-1.21933	down	2.78679e-06	0.000116728	LOC104900729	uncharacterized protein LOC104900727
gene19969	12.71	21.423	3.527	28.857	66.438	72.95	2.15937	up	4.79913e-08	3.28089e-06	LOC104900854	(E,E)-geranyllinalool synthase-like
gene19970	2950.23	2082.9	1929.1	1404.55	895.041	1134.8	-1.0195	down	6.06472e-05	0.00161237	LOC104900770	serine carboxypeptidase-like 31
gene19999	146.364	227.353	85.747	76.34	33.556	56.496	-1.46535	down	3.22595e-06	0.000131665	LOC104900791	U-box domain-containing protein 51
gene20015	828.922	928.524	609.765	361.948	282.323	351.403	-1.24944	down	1.46677e-06	6.6219e-05	LOC104900803	oligopeptide transporter 3
gene20016	52.145	2.844	39.794	5.28	2.63	2.888	-3.13351	down	1.92402e-06	8.44715e-05	LOC104900804	heavy metal-associated isoprenylated plant protein 7
gene20037	124.659	302.13	352.345	411.361	635.748	889.827	1.31383	up	8.80834e-05	0.00220693	LOC104900822	PLASMODESMATA CALLOSE-BINDING PROTEIN 5
gene20069	459.447	557.366	422.501	855.724	1140.1	1156.59	1.13108	up	0.000133022	0.00312048	LOC104900911	cytosolic sulfotransferase 5
gene20088	189.355	118.905	441.789	116.192	17.365	63.557	-1.92794	down	1.38726e-10	1.6392e-08	LOC104900916	hypothetical protein BVRB_8g185120
gene20090	396.196	494.499	927.01	443.323	36.334	211.207	-1.39564	down	2.98559e-07	1.67106e-05	LOC104900918	protein NRT1/ PTR FAMILY 5.5-like
gene20114	457.866	373.957	840.309	62.092	185.597	90.314	-2.30657	down	1.10904e-15	2.79333e-13	LOC104900930	probable auxin efflux carrier component 1b isoform X1
gene20116	217.259	658.842	181.527	177.643	57.018	111.518	-1.61123	down	1.37687e-08	1.05848e-06	LOC104901010	fructan 6-exohydrolase-like isoform X2
gene20118	887.06	1735.58	1035.72	873.323	213.316	395.001	-1.304	down	7.26984e-07	3.57736e-05	LOC104901012	fructan 6-exohydrolase-like
gene20122	109.59	99.603	55.756	24.657	2.047	13.487	-2.72068	down	1.72983e-11	2.38218e-09	LOC104900933	probable pectinesterase 8
gene20162	1026.81	1148.02	948.993	534.608	555.646	374.348	-1.0928	down	1.90809e-05	0.000602717	LOC104900967	probable WRKY transcription factor 31 isoform X1
gene20170	154.199	54.755	43.787	53.251	21.705	0	-1.7535	down	3.19983e-05	0.000929457	LOC104901028	probable F-box protein At4g22030
gene20174	30.283	33.028	26.612	8.362	9.72	3.049	-2.08917	down	3.44924e-06	0.000139884	LOC104901031	probable F-box protein At4g22030
gene20188	28638.2	37357.2	29210.7	15433.3	7792.02	8651.46	-1.57855	down	1.33037e-09	1.2733e-07	LOC104900978	5'-adenylylsulfate reductase 1, chloroplastic
gene20196	0	8.003	0	0	96.234	16.256	3.81261	up	0.00102301	0.016896	LOC104900986	uncharacterized protein LOC104900986 isoform X1
gene20231	235.824	148.543	182.214	68.948	128.487	37.714	-1.2687	down	5.20265e-06	0.000194131	LOC104901060	cysteine-rich receptor-like protein kinase 15
gene20249	130.293	168.988	179.158	254.328	422.727	432.952	1.21416	up	0.00023286	0.00500833	LOC104901086	oxygen-evolving enhancer protein 3, chloroplastic
gene20265	69.025	146.046	182.611	49.386	38.993	35.169	-1.68652	down	3.17344e-08	2.25821e-06	LOC104901094	putative receptor-like protein kinase At4g00960
gene20291	1275.7	637.425	759.216	294.366	511.763	256.314	-1.33072	down	3.84721e-07	2.09214e-05	LOC104901103	cysteine-rich receptor-like protein kinase 19
gene20571	2675.95	1858.81	1897.9	3512.44	8777.95	3969.62	1.33784	up	2.74859e-06	0.00011538	LOC104901409	beta-glucosidase 24
gene20585	5.407	2.949	6.878	11.862	19.092	17.968	1.68299	up	0.00402933	0.0483873	LOC104901418	probable ADP-ribosylation factor GTPase-activating protein AGD15 isoform X1
gene20622	801.425	1304.35	982.89	2145.87	1600.85	2900.17	1.10569	up	0.000132767	0.00311832	LOC104901445	uncharacterized protein LOC104901445
gene20710	1165.54	935.854	1748.85	749.377	571.011	535.777	-1.05262	down	3.16846e-05	0.000923146	LOC104901577	uncharacterized protein LOC104901577
gene20717	6905.59	17633.2	7094.22	9003.76	1955.32	3890.17	-1.09104	down	1.81395e-05	0.000574878	LOC104901583	sulfate transporter 1.2
gene20720	4893.81	3272.32	2906.28	779.56	2069.84	806.186	-1.59879	down	8.90768e-10	8.87615e-08	LOC104901603	alcohol-forming fatty acyl-CoA reductase
gene20747	24.886	29.999	33.319	15.029	10.57	8.705	-1.36239	down	0.000637843	0.0114968	LOC104901618	uncharacterized protein LOC104901618
gene20759	814.382	81.848	8.485	9.38	22.431	3.079	-4.69646	down	6.92228e-30	8.83376e-27	LOC104901646	ethylene-responsive transcription factor ERF017
gene20760	935.141	73.349	19.552	12.97	61.382	0	-3.78933	down	2.14386e-24	1.51991e-21	LOC104901648	ethylene-responsive transcription factor ERF017
gene20772	29.681	46.244	112.175	137.375	158.26	169.073	1.30481	up	0.00111277	0.0180209	LOC104901661	uncharacterized protein LOC104901661
gene20773	259.84	276.367	179.177	75.373	23.829	38.057	-2.38179	down	1.21704e-13	2.28398e-11	LOC104901858	probable flavin-containing monooxygenase 1
gene20803	16.34	14.851	16.626	6.127	8.242	5.027	-1.30163	down	0.00244332	0.0334788	LOC104901687	uncharacterized protein LOC104901687
gene20813	194.41	74.498	513.258	121.765	125.443	108.638	-1.13622	down	3.11879e-05	0.000912842	LOC104901698	probable pectinesterase/pectinesterase inhibitor 12
gene20821	19.702	17.581	12.757	7.254	7.227	0	-1.78871	down	0.00303852	0.0390358	LOC104901705	probable sulfate transporter 4.2
gene20867	194.827	159.365	189.982	252.049	511.812	472.057	1.18344	up	0.000317909	0.00652942	LOC109135796	50S ribosomal protein L35, chloroplastic
gene20902	61.56	84.466	185.897	40.211	38.061	41.791	-1.46703	down	5.05264e-06	0.000189642	LOC104901779	WAT1-related protein At4g30420
gene20957	5730	1902.68	4962.24	1316.93	3446.59	1358.44	-1.04078	down	3.12552e-05	0.000913416	LOC104901833	anthocyanin 3'-O-beta-glucosyltransferase-like
gene20980	9.471	33.57	38.547	44.748	85.984	76.054	1.34168	up	0.00161256	0.0240028	LOC104901899	hypothetical protein BVRB_8g192900
gene21039	71.77	158.329	92.944	187.166	263.269	290.878	1.19835	up	0.000141669	0.00326726	LOC104901958	F-box/LRR-repeat protein At4g14103
gene21067	2485.51	1306.78	1046.22	716.583	666.181	802.457	-1.14678	down	1.04825e-05	0.000358727	LOC104901985	calmodulin-like protein 7
gene21089	107.654	220.593	136.097	550.488	167.834	520.328	1.4155	up	7.47233e-06	0.000267857	LOC104902004	protein LURP-one-related 12
gene21107	0	2.446	9.13	21.196	36.204	37.268	3.03141	up	4.65481e-06	0.00017644	LOC104902018	equilibrative nucleotide transporter 8
gene21115	12.267	3.345	9.361	33.119	12.374	54.348	1.99913	up	0.00159689	0.0238996	LOC104902453	uncharacterized protein LOC104902453
gene21125	153.9	55.95	18.27	500.351	72.45	17.047	1.37054	up	1.80664e-05	0.000573512	LOC104902037	carbonic anhydrase, chloroplastic-like
gene21141	48.862	152.767	240.306	400.166	435.399	645.846	1.74506	up	8.9536e-09	7.23164e-07	LOC104902051	protein NRT1/ PTR FAMILY 6.2
gene21180	72.793	37.049	1901.12	39.307	102.805	80.629	-3.17443	down	8.55891e-22	4.20089e-19	LOC104902084	early nodulin-93
gene21182	19.188	10.463	1083.58	6.476	9.678	15.94	-5.11617	down	1.59296e-28	1.69403e-25	LOC104902086	early nodulin-93-like
gene21202	25.441	9.249	8.629	4.293	98.378	17.612	1.4733	up	0.000273585	0.0057582	LOC104902109	potassium channel AKT1
gene21252	1394.49	2130.27	5088.1	7029.27	3021.84	11566.2	1.32762	up	4.61397e-06	0.000175239	LOC104902161	multiprotein-bridging factor 1c
gene21265	149.945	230.704	136.227	305.437	524.01	498.255	1.36104	up	5.09345e-06	0.0001908	LOC104902173	probable sulfate transporter 3.4
gene21280	2440.38	9215.61	3878.23	3970.18	739.437	1563.17	-1.30827	down	3.97795e-07	2.13566e-05	LOC104902189	uncharacterized protein LOC104902189 isoform X1
gene21290	236.869	261.275	175.288	425.139	401.864	715.539	1.1957	up	0.00010761	0.00261325	LOC104902198	transcription repressor OFP8-like
gene21294	216.568	113.299	69.872	72.495	72.823	52.656	-1.01374	down	0.000630766	0.0113978	LOC104902201	polyol transporter 5
gene21298	1.549	13.516	4.729	20.911	50.004	12.01	2.06658	up	8.03932e-05	0.00205997	LOC104902204	probable chlorophyll(ide) b reductase NYC1, chloroplastic
gene21309	4.474	4.88	4.553	24.159	189.559	19.823	4.0695	up	7.60245e-09	6.1926e-07	LOC104902213	MLP-like protein 34
gene21364	528.828	703.466	222.874	887.877	935.093	1292.13	1.09809	up	0.000144608	0.00332237	LOC104902270	uncharacterized protein LOC104902270 isoform X2
gene21448	2172.66	1590.41	1833.99	919.314	1028.4	838.307	-1.00646	down	5.99566e-05	0.00160068	LOC104902295	putative ABC transporter B family member 8
gene21463	73.599	180.609	168.501	297.033	380.505	334.577	1.25963	up	3.78829e-05	0.0010743	LOC104902312	protein DETOXIFICATION 51
gene21475	39603.9	21983.1	31218.1	13452.1	17461.2	14107.5	-1.04361	down	3.02785e-05	0.000890309	LOC104902327	acidic mammalian chitinase
gene21482	676.632	274.798	399.037	105.606	364.856	175.55	-1.06382	down	5.72725e-05	0.00153976	LOC104902333	branched-chain-amino-acid aminotransferase 2, chloroplastic-like
gene21483	5014.24	4384.52	2250.07	1158.72	2147.54	1337.46	-1.32683	down	2.67134e-07	1.53558e-05	LOC104902334	branched-chain-amino-acid aminotransferase 2, chloroplastic isoform X1
gene21524	1109.67	1186.01	822.205	825.08	277.047	244.415	-1.2113	down	4.10637e-06	0.000161074	LOC104902377	probable cation transporter HKT6
gene21561	131.54	361.776	206.588	756.615	305.772	730.074	1.35671	up	3.80282e-06	0.000150711	LOC104902414	AAA-ATPase At4g25835
gene21564	255.116	157.388	217.634	104.362	129.976	68.503	-1.0571	down	0.000296996	0.00620644	LOC104902418	beta-1,3-galactosyltransferase 6
gene22013	65141	30570	88071.6	18962.9	15710.9	15074.9	-1.88527	down	7.83594e-13	1.3274e-10	LOC104902528	ribosome-inactivating protein PD-L1/PD-L2
gene22018	2113.95	1239.53	1271.37	757.784	551.147	679.212	-1.21799	down	2.89854e-06	0.000120355	LOC104902532	ribosome-inactivating protein PD-L3/PD-L4
gene22019	0	462.275	0	69.48	0	80.482	-1.62413	down	9.7521e-05	0.00240251	LOC104902650	antiviral protein alpha-like
gene22057	0	4.106	11.492	55.904	15.191	154.287	3.85268	up	2.55162e-09	2.28239e-07	LOC104902566	nicotinamidase 2-like
gene22110	734.449	367.911	408.421	373.244	161.531	99.323	-1.25251	down	5.35489e-06	0.000198266	LOC104902662	organic cation/carnitine transporter 2
gene22117	35.744	43.571	128.369	36.9	8.484	23.289	-1.59653	down	2.07767e-05	0.000642502	LOC104902667	organic cation/carnitine transporter 3
gene22191	28.635	32.65	10.595	34.263	61.711	73.526	1.23759	up	0.0013377	0.0207814	LOC104902716	F-box protein At3g03040
gene22232	221.345	283.489	367.799	545.527	530.561	868.216	1.1558	up	0.000126211	0.00299371	LOC104902747	protein IQ-DOMAIN 1
gene22234	94.77	159.016	2922.61	130.396	272.096	310.874	-2.15467	down	1.5246e-14	3.072e-12	LOC104902750	uncharacterized protein LOC104902750
gene22235	30.378	0	4208.27	0	13.133	9.614	-7.54159	down	1.13733e-61	1.08854e-57	LOC104902751	uncharacterized protein LOC104902751
gene22237	22.125	0	3562.61	0	5.58	24.506	-6.89649	down	5.60626e-51	2.1463e-47	LOC104902752	uncharacterized protein LOC104902752
gene22309	172.408	452.46	537.254	2381.98	2315.31	5209.77	3.09169	up	9.43491e-24	6.45011e-21	LOC104902833	17.1 kDa class II heat shock protein
gene22337	483.613	227.258	427.005	142.608	167.181	177.125	-1.2246	down	3.06446e-06	0.000125879	LOC104902875	BEL1-like homeodomain protein 9
gene22348	208.569	120.758	70.742	15.642	23.378	17.113	-2.83326	down	2.23385e-13	3.95929e-11	LOC104902884	(R,S)-reticuline 7-O-methyltransferase
gene22382	34.326	5.911	31.251	40.242	85.657	56.031	1.34757	up	0.000918221	0.0155368	LOC104902905	F-box protein At3g08750-like
gene22473	273.513	131.943	165.914	404.734	445.704	792.339	1.52363	up	3.50035e-06	0.000141657	LOC104903004	uncharacterized protein LOC104903004
gene22617	3028.69	1010.45	4754.08	438.003	285.175	465.415	-2.88713	down	3.88978e-25	3.10243e-22	LOC104903132	ribosome-inactivating protein lychnin isoform X2
gene22661	484.006	1203.43	468.737	2998.02	693.914	1656.58	1.31067	up	3.91556e-06	0.000154539	LOC104903278	protein CNGC15b-like
gene22670	2398.81	947.337	1263.8	734.231	696.065	692.35	-1.11888	down	2.04102e-05	0.000635271	LOC104903282	auxin-binding protein ABP19b
gene22674	1768.21	890.961	906.801	642.105	492.307	438.712	-1.18066	down	9.18595e-06	0.000320287	LOC104903234	auxin-binding protein ABP19a
gene22713	112.61	265.285	222.292	57.767	9.088	19.957	-2.7894	down	1.03471e-15	2.64086e-13	LOC104903257	cytochrome P450 CYP736A12-like
gene22729	63.836	94.86	56.835	258.526	99.008	152.903	1.24383	up	3.53639e-05	0.00100885	LOC104903267	uncharacterized protein LOC104903267
gene22777	1575.02	858.894	986.007	305.297	214.109	402.09	-1.89191	down	2.54283e-12	3.9573e-10	LOC104903353	ethylene-responsive transcription factor ERF054
gene22780	125.949	135.114	144.965	274.55	322.842	379.639	1.26682	up	5.54353e-05	0.00150091	LOC104903354	protochlorophyllide reductase
gene22803	52.859	61.921	25.897	34.357	7.9	8.674	-1.46572	down	0.000427713	0.00832041	LOC104903386	uncharacterized protein LOC104886875
gene22823	14.974	5.444	30.473	3.369	2.518	5.529	-2.15606	down	0.00239761	0.0329943	LOC104903405	peroxidase P7-like
gene22841	103.331	68.718	71.805	40.827	27.966	39.082	-1.17663	down	0.0010501	0.0172098	LOC104903420	E3 ubiquitin-protein ligase ATL41
gene22887	301.835	702.576	1018.26	2198.67	1710.41	2979.74	1.768	up	9.49048e-10	9.36427e-08	LOC104903450	dnaJ homolog subfamily B member 4
gene22938	47.109	17.871	79.196	16.59	20.662	2.269	-1.86706	down	1.02462e-05	0.000351493	LOC104903524	protein trichome birefringence-like 36
gene22974	0	0	0	2.198	128.092	14.425	15.5579	up	3.97189e-11	5.10267e-09	LOC104903549	21 kDa seed protein
gene23012	40.469	100.885	33.335	146.984	147.744	162.223	1.38724	up	3.73993e-05	0.00106216	LOC104903602	magnesium transporter MRS2-11, chloroplastic
gene23047	21536.1	52552	16234.7	15619.3	7090.82	14494.8	-1.2796	down	6.07124e-07	3.08591e-05	LOC104903736	protein GOS9-like
gene23115	48.104	46.942	59.252	80.318	150.686	171.062	1.3817	up	0.000176202	0.00394487	LOC109136059	ERC protein 2-like
gene23136	335.781	1912.78	580.835	3190.47	927.59	2351.7	1.19322	up	3.25843e-05	0.000941368	LOC104903771	uncharacterized protein LOC104903771
gene23153	3606.83	1463.4	5283.39	1244.93	1830.11	1670.18	-1.12559	down	7.55569e-06	0.000270064	LOC104903717	basic 7S globulin
gene23164	52.459	54.203	36.522	95.044	128.12	103.978	1.19203	up	0.00185547	0.0268259	LOC104903727	(R,S)-reticuline 7-O-methyltransferase isoform X3
gene23189	1128.29	1178.46	790.935	528.388	439.333	569.913	-1.01048	down	8.05253e-05	0.00205997	LOC104903795	RING-H2 finger protein ATL52
gene23200	47.296	29.476	75.625	373.965	109.053	276.902	2.31799	up	3.61413e-08	2.53413e-06	LOC109136035	putative cysteine-rich receptor-like protein kinase 32
gene23201	76.821	70.074	167.704	440.273	90.175	179.461	1.17411	up	0.000115254	0.0027856	LOC104904136	cysteine-rich receptor-like protein kinase 25
gene23251	704.287	281.646	238.878	421.503	1695.64	717.687	1.2107	up	7.97525e-05	0.00204916	LOC104904167	proteoglycan 4
gene23260	320.961	210.747	134.967	64.108	123.894	56.228	-1.44873	down	4.87398e-07	2.54217e-05	LOC104903830	cation transporter HKT8-like
gene23292	78.741	104.547	2313.07	138.648	100.153	185.809	-2.5556	down	3.48904e-18	1.13199e-15	LOC104904176	expansin-like A3
gene23297	4.295	0	1214.91	11.596	8.665	14.271	-5.14174	down	1.54774e-31	2.1162e-28	LOC104904178	expansin-like A3
gene23300	4.089	4.459	0	11.04	24.748	63.405	3.53612	up	8.46542e-05	0.00212937	LOC104903852	auxin-responsive protein SAUR64
gene23307	8.725	38.064	0	70.67	52.809	164.291	2.6206	up	0.00013773	0.00320343	LOC104904186	auxin-responsive protein SAUR64-like
gene23310	274.302	232.22	130.772	27.19	77.401	59.491	-1.95752	down	1.41552e-10	1.66232e-08	LOC104903855	lysine histidine transporter-like 7
gene23311	201.891	417.603	131.05	791.787	2531.72	1411.13	2.65724	up	3.07917e-18	1.01623e-15	LOC104903857	dehydrin COR410
gene23319	23.729	42.349	160.236	14.561	15.233	7.168	-2.61411	down	3.49425e-10	3.78094e-08	LOC104903864	alpha-amylase
gene23322	996.07	727.729	542.179	437.417	343.814	247.242	-1.13963	down	1.86411e-05	0.000589798	LOC104903866	F-box protein SKIP23
gene23325	679.124	662.826	339.625	272.172	124.56	282.084	-1.30872	down	1.30182e-06	5.96159e-05	LOC104903868	F-box protein SKIP23
gene23362	226.605	355.98	247.501	143.131	81.79	101.32	-1.34731	down	2.54724e-06	0.000108324	LOC104903899	annexin D5 isoform X1
gene23436	3237.33	2531.57	5829.12	2378.22	1358.89	1548.22	-1.13381	down	8.36338e-06	0.000295373	LOC104903959	dirigent protein 23-like
gene23463	377.688	323.879	1387.62	214.065	258.848	274.636	-1.4827	down	4.49839e-08	3.08632e-06	LOC104903983	transcription factor bHLH121
gene23498	191.783	297.797	122.379	64.359	14.209	36.004	-2.41715	down	1.44001e-15	3.57982e-13	LOC104904222	MDIS1-interacting receptor like kinase 2-like
gene23509	200.032	289.01	197.243	112.746	45.766	110.781	-1.34962	down	8.99814e-07	4.28464e-05	LOC104904025	LEAF RUST 10 DISEASE-RESISTANCE LOCUS RECEPTOR-LIKE PROTEIN KINASE-like 1.1 isoform X2
gene23598	168.468	127.961	79.588	217.272	209.397	373.203	1.08897	up	0.00105326	0.0172467	LOC104904101	uncharacterized protein LOC104904101
gene23611	850.841	1029.39	507.169	246.679	137.427	115.657	-2.25612	down	2.81219e-16	7.37411e-14	LOC104904118	serine/threonine-protein phosphatase 6 regulatory ankyrin repeat subunit B
gene23617	92.225	143.693	134.898	57.248	44.025	33.747	-1.45751	down	3.1578e-07	1.74198e-05	LOC104904123	scopoletin glucosyltransferase
gene23626	176.971	96.506	112.546	57.011	71.003	57.915	-1.05392	down	0.000452947	0.00870512	LOC104904251	uncharacterized protein LOC104904251
gene23677	47.725	142.139	16.81	245.318	235.163	182.984	1.68265	up	1.54641e-07	9.39728e-06	LOC104904302	purple acid phosphatase 2 isoform X1
gene23755	1076.33	1107.56	993.058	753.699	243.171	412.272	-1.17282	down	5.11669e-06	0.000191296	LOC104904374	ABC transporter B family member 11
gene23795	618.797	247.197	21298.1	269.546	72.584	143.456	-5.51235	down	1.60095e-63	3.06454e-59	LOC104904413	non-symbiotic hemoglobin 1-like isoform X1
gene23812	563.792	625.026	355.357	220.68	198.636	151.232	-1.43641	down	6.4433e-08	4.22389e-06	LOC104904429	extra-large guanine nucleotide-binding protein 1-like
gene23819	3.725	14.218	7.58	13.827	30.058	35.067	1.62906	up	0.00370554	0.0455163	LOC104905016	pentatricopeptide repeat-containing protein At1g06140, mitochondrial
gene23824	841.852	830.716	1054.29	1983.61	1776.24	3904.06	1.49084	up	2.66375e-07	1.53558e-05	LOC104904440	CCG-binding protein 1
gene23893	22.629	22.212	2.303	70.262	22.828	25.065	1.32548	up	0.00366601	0.0451284	LOC104905024	angio-associated migratory cell protein
gene23909	8996.54	1231.54	8209.3	922.446	3438.56	718.875	-1.85977	down	2.33918e-12	3.67021e-10	LOC104904522	uncharacterized protein LOC104904522
gene23966	90.724	43.131	0	336.019	387.201	239.629	2.84661	up	5.0839e-17	1.47448e-14	LOC104904580	(R,S)-reticuline 7-O-methyltransferase
gene23993	1142.36	828.221	431.999	276.227	468.018	218.159	-1.31987	down	7.51038e-07	3.68625e-05	LOC104904604	acyl-protein thioesterase 2
gene23998	0	56.398	7.517	371.472	357.695	405.025	4.1493	up	1.59172e-24	1.17188e-21	LOC104904610	_
gene24002	0	0	1.086	74.169	35.514	2.363	6.68498	up	2.55191e-19	9.21672e-17	LOC104904612	boron transporter 4
gene24004	917.896	3841.62	1365.37	11544.3	3884.98	9066.87	1.9998	up	1.69586e-12	2.70517e-10	LOC104904614	boron transporter 4
gene24005	105.916	164.229	72.714	788.986	176.359	377.392	1.96948	up	2.75563e-11	3.62742e-09	LOC104904615	boron transporter 4
gene24025	70.076	90.758	60.163	236.499	154.636	194.047	1.40485	up	1.96558e-05	0.000617819	LOC104904631	gibberellin 3-beta-dioxygenase 1-like
gene24037	261.877	297.272	1430.22	290.394	45.826	139.113	-2.0653	down	4.94534e-13	8.60578e-11	LOC104904638	_
gene24038	244.19	266.324	1477.57	210.973	75.542	216.379	-1.98305	down	4.59554e-12	6.8684e-10	LOC109136147	_
gene24039	55.404	72.511	947.103	115.929	27.945	135.008	-1.94662	down	3.4675e-09	2.98986e-07	LOC109136051	glycine-rich cell wall structural protein 2-like
gene24040	60.258	62.069	725.554	61.009	27.016	96.408	-2.20075	down	7.08217e-12	1.02702e-09	LOC104905037	_
gene24052	36.059	65.9	36.691	27.628	13.764	19.43	-1.18874	down	0.000312571	0.00646137	LOC104905040	probable LRR receptor-like serine/threonine-protein kinase At3g47570
gene24084	216.908	244.821	177.081	595.847	656.431	745.907	1.64523	up	5.00726e-08	3.3755e-06	LOC104904679	cytosolic sulfotransferase 15
gene24088	104.03	63.606	240.577	64.899	31.801	38.409	-1.59518	down	1.73827e-07	1.04307e-05	LOC104904683	UDP-glycosyltransferase 82A1
gene24091	155.107	73.049	82.5	214.147	234.702	312.369	1.29298	up	0.000189246	0.00419762	LOC109136148	dynein light chain 1, cytoplasmic
gene24110	46.883	17.044	31.803	94.935	58.555	93.968	1.37011	up	0.000424013	0.0082821	LOC104904702	zinc transporter 1
gene24158	59.158	89.336	71.771	64.503	2.295	17.642	-1.38321	down	0.000314282	0.00648974	LOC104905050	uncharacterized protein LOC104905050
gene24184	226.048	221.159	270.601	563.191	466.122	765.865	1.32245	up	1.91496e-05	0.000603236	LOC104904768	hypothetical protein BVRB_9g221940
gene24222	273.225	702.085	697.143	1508.9	1119.19	1602.58	1.33892	up	4.41061e-06	0.000168856	LOC104904804	uncharacterized protein LOC104904804
gene24229	61.236	111.311	68.244	273.585	29.416	261.619	1.22949	up	0.000323448	0.00662187	LOC104904809	uncharacterized protein LOC104904809
gene24245	4997.69	4239.43	3384.43	1992.64	2101.59	1784.54	-1.1023	down	1.36976e-05	0.000451289	LOC104904820	cytochrome P450 76AD1-like
gene24253	668.926	80.074	4.15	8.259	8.229	153.607	-2.14658	down	3.49611e-10	3.78094e-08	LOC104904828	pathogenesis-related protein PR-1 type
gene24279	2	17.452	10.176	43.202	60.531	19.939	2.06137	up	2.55701e-05	0.000770807	LOC104904853	codeine O-demethylase
gene24280	2082.83	1569.39	506.26	429.662	838.963	702.371	-1.07713	down	3.00076e-05	0.000884789	LOC104904855	codeine O-demethylase
gene24294	1101.88	1946.85	607.548	785.581	391.125	510.314	-1.1159	down	1.30093e-05	0.000431837	LOC104904870	ABC transporter C family member 13 isoform X1
gene24295	662.241	1030.12	479.428	416.222	260.649	355.939	-1.07231	down	4.59553e-05	0.00127305	LOC104904871	protein LOW PSII ACCUMULATION 3, chloroplastic
gene24300	578.817	462.653	344.907	214.076	361.935	111.976	-1.01086	down	0.000138897	0.00322276	LOC104904876	probable WRKY transcription factor 40 isoform X1
gene24311	543.216	192.037	138.502	86.818	154.946	121.72	-1.26533	down	3.13939e-06	0.000128681	LOC104904891	wall-associated receptor kinase-like 6
gene24330	5.418	5.91	15.162	1.829	2.733	1.5	-2.12703	down	0.00365742	0.0451097	LOC104905073	putative disease resistance protein At1g50180
gene24359	4341.06	4486.38	2445.54	1975.01	1448.95	1496.45	-1.19602	down	3.5627e-06	0.000142386	LOC104904935	uncharacterized protein LOC104904935
gene24365	7.915	20.142	40.268	60.547	34.599	78.901	1.34895	up	0.00295369	0.0382799	LOC109135930	mechanosensitive ion channel protein 10-like
gene24418	49.394	16.161	35.182	0	19.931	0	-2.33733	down	0.00239761	0.0329943	LOC109135934	uncharacterized protein LOC109135934
gene24424	89.129	200.492	87.857	62.04	28.097	9.255	-1.92516	down	1.42031e-09	1.35261e-07	LOC104904986	scopoletin glucosyltransferase
gene1820	804.25	1612.98	3468.89	4131.71	2866.61	6384.19	1.18496	up	5.31142e-05	0.00144419	LOC104905105	gibberellin-regulated protein 1 isoform X1
gene1836	26.808	32.487	15.155	54.285	93.15	89.082	1.66756	up	0.000192223	0.00424887	LOC104905155	naringenin,2-oxoglutarate 3-dioxygenase
gene1840	3779.35	2660.96	3843.22	2422.72	1140.67	1132.94	-1.13073	down	9.90543e-06	0.000341639	LOC104905117	flavanone 3-dioxygenase
gene1885	14.36	11.746	12.785	32.712	39.835	53.68	1.69844	up	0.000214458	0.0046491	LOC104905539	flavonol sulfotransferase-like
gene1889	43.89	37.231	19.848	5.486	13.118	23.407	-1.26501	down	0.00145548	0.0223422	LOC104905178	transcription factor bHLH91
gene1975	21.586	0	29.286	0	7.258	0	-2.80872	down	0.00421502	0.0498674	LOC104905263	probable WRKY transcription factor 48
gene2011	5104.88	1130.36	908.734	476.293	14753.8	2937.09	1.34654	up	2.73421e-06	0.000115029	LOC104905297	uncharacterized protein LOC104905297
gene2012	5787.44	1218.42	1025.84	570.143	17206.8	3211.23	1.38579	up	1.2967e-06	5.95237e-05	LOC104905298	uncharacterized protein LOC104905298
gene2031	75.522	6.864	0	23.789	0	0	-1.79198	down	7.57947e-05	0.00196861	LOC104905313	uncharacterized protein LOC104905313 isoform X2
gene2037	1345.67	705.634	749.189	224.167	434.582	395.62	-1.4093	down	8.45676e-08	5.41402e-06	LOC104905320	carotenoid cleavage dioxygenase 7, chloroplastic isoform X2
gene2061	75.214	88.246	78.852	30.768	58.63	29.032	-1.03281	down	0.000425682	0.00828932	LOC104905560	uncharacterized protein LOC104905560
gene2118	202.025	183.615	342.612	103.305	64.845	88.152	-1.50658	down	1.00425e-06	4.71159e-05	LOC104905399	uncharacterized protein LOC104905399
gene2119	108.836	165.15	142.041	322.594	226.742	343.308	1.1014	up	0.000564796	0.0103515	LOC104905400	uncharacterized protein LOC104905400 isoform X2
gene2131	468.014	913.979	1019.71	795.817	31.007	160.592	-1.28233	down	8.46096e-07	4.05914e-05	LOC104905407	mucin-2-like
gene2248	148.786	198.821	190.948	521.138	344.805	506.281	1.34935	up	5.33886e-06	0.000198234	LOC104905517	mechanosensitive ion channel protein 2, chloroplastic
gene2284	1150.17	793.371	803.032	432.638	447.211	439.352	-1.05797	down	3.56405e-05	0.00101522	LOC104905608	protein LYK5
gene2297	8.239	17.971	4.191	94.534	9.696	24.334	2.08019	up	5.49017e-07	2.83704e-05	LOC104905614	uncharacterized protein LOC104905614 isoform X1
gene2411	646.869	5.252	748.039	0	411.281	10.667	-1.73045	down	2.53063e-10	2.81636e-08	LOC104905744	homeotic protein knotted-1
gene2454	2.055	0	0	4.16	24.871	11.378	4.29547	up	0.000121093	0.00289745	LOC104905785	uncharacterized acetyltransferase At3g50280-like isoform X2
gene2485	33.886	48.045	37.928	139.522	34.183	97.587	1.17849	up	0.00406659	0.0486821	LOC104905836	albumin-2
gene2581	233.28	226.156	4289.13	199.01	183.031	272.744	-2.85839	down	4.1681e-23	2.57373e-20	LOC104905927	transport and Golgi organization 2 homolog
gene2582	114.554	102.329	721.573	103.095	106.754	130.509	-1.46323	down	4.2976e-08	2.96984e-06	LOC104905924	pentatricopeptide repeat-containing protein At2g01860
gene4829	3067.91	4647.7	4641.78	7931.65	6916.88	12368.1	1.13912	up	7.91963e-05	0.00204034	LOC104905938	protein EARLY RESPONSIVE TO DEHYDRATION 15
gene4843	831.641	607.223	1773.03	599.077	227.946	577.98	-1.19285	down	4.50043e-06	0.000171608	LOC104905957	abscisic acid receptor PYL4
gene4852	2429.14	2687.56	1437.5	3952.56	5871.84	4458.47	1.12379	up	9.00807e-05	0.00224229	LOC104905965	ferritin-3, chloroplastic
gene4891	311.092	409.571	334.633	806.924	1118.55	487.329	1.19306	up	5.8499e-05	0.00156614	LOC104906007	1-aminocyclopropane-1-carboxylate oxidase homolog 1
gene4950	59.113	53.094	21.229	14.082	3.508	3.852	-2.63747	down	9.82151e-06	0.00033997	LOC104906063	probable acetyltransferase NATA1-like
gene4962	797.816	706.598	834.832	277.848	361.025	227.19	-1.4335	down	5.56865e-08	3.70122e-06	LOC104906078	floral homeotic protein APETALA 2-like isoform X2
gene4995	5416.74	5479.58	5134.23	12137.8	9086.5	15426.3	1.19301	up	2.95145e-05	0.000872077	LOC104906117	glutathione S-transferase DHAR2
gene5023	119.499	61.611	50.848	20.531	37.26	50.538	-1.09842	down	0.00109379	0.0178189	LOC104906153	transcription factor JUNGBRUNNEN 1-like
gene5057	84.158	122.994	34.253	244.26	461.834	177.111	1.87128	up	2.30399e-09	2.08033e-07	LOC104906177	ureide permease 2
gene5063	226.155	350.09	240.017	100.125	144.733	148.144	-1.05449	down	0.000164254	0.00370335	LOC104906195	fimbrin-1
gene5079	584.096	539.79	439.38	298.225	181.92	247.467	-1.10332	down	2.12232e-05	0.000655251	LOC104906207	uncharacterized protein LOC104906207
gene5108	2471.87	2235.76	867.31	612.727	631.986	722.247	-1.50299	down	2.22127e-08	1.64168e-06	LOC104906223	probable calcium-binding protein CML30
gene5148	2096.1	534.496	7189.59	419.797	633.353	444.723	-2.71283	down	1.19893e-22	6.74999e-20	LOC104906288	plant cysteine oxidase 2
gene5151	217.068	446.43	393.364	287.45	41.709	155.708	-1.12412	down	4.80801e-05	0.00132615	LOC104906298	probable WRKY transcription factor 72
gene5153	1654.89	1682.73	1759.27	997.51	406.417	612.34	-1.33793	down	2.81824e-07	1.59621e-05	LOC104906291	uncharacterized protein LOC104906291
gene5174	0	0	0	80.135	0	0	14.7052	up	0.000807082	0.0139685	LOC104906321	zinc finger A20 and AN1 domain-containing stress-associated protein 6
gene5243	8.168	14.847	4.155	1.838	1.373	3.016	-2.12487	down	0.00239761	0.0329943	LOC104906384	uncharacterized protein LOC104906384
gene7126	288.062	125.669	79.14	283.876	1046.12	402.026	1.81317	up	4.39592e-09	3.69065e-07	LOC104906428	CEN-like protein 1
gene7157	102.838	2.804	0	0	2.593	0	-5.34679	down	1.65274e-09	1.56618e-07	LOC104906454	dehydration-responsive element-binding protein 1D
gene7205	487.961	365.882	222.702	168.314	199.068	75.509	-1.28138	down	3.38729e-06	0.000137664	LOC104906518	RING-H2 finger protein ATL2
gene7232	594.928	408.042	2498.4	429.162	488.779	437.045	-1.36964	down	1.27127e-07	7.87528e-06	LOC104906529	probable splicing factor 3B subunit 3
gene7290	300.253	327.47	363.711	260.569	86.539	126.694	-1.06523	down	0.00104295	0.0171514	LOC104906611	transcriptional regulator TAC1-like
gene7301	59.612	141.504	24.976	243.787	70.747	213.621	1.22404	up	0.000535159	0.009936	LOC104906621	aldo-keto reductase family 4 member C9
gene7318	112.925	71.844	33.514	95.278	332.254	187.62	1.49473	up	9.15056e-06	0.000319635	LOC104906636	uncharacterized protein LOC104906636 isoform X4
gene7410	1788.97	2873.48	4769.27	8834.64	5745.39	10779.5	1.42694	up	6.50951e-07	3.26191e-05	LOC104906730	serine/arginine-rich SC35-like splicing factor SCL33
gene7481	26.78	19.471	16.349	54.227	77.441	71.189	1.69618	up	2.66358e-05	0.000795417	LOC104906805	DUF21 domain-containing protein At4g14240-like isoform X1
gene7503	74.778	155.699	214.433	330.374	500.609	399.076	1.46714	up	4.37877e-05	0.00122721	LOC104906855	chymotrypsin inhibitor 3
gene7515	178.539	271.994	86.509	527.95	794.751	954.255	2.08399	up	8.98417e-12	1.27389e-09	LOC104906835	transcription factor MYB48-like
gene7536	65.364	10.184	19.003	69.331	216.652	206.856	2.38191	up	1.67327e-05	0.000536511	LOC109136412	hypothetical protein BVRB_3g069730 isoform B
gene7554	5941.96	3358.47	7976.54	1664.32	2754.27	1954.82	-1.43871	down	2.202e-08	1.63374e-06	LOC104906879	stem-specific protein TSJT1
gene7630	715.589	844.307	1476.12	1550.01	2729.96	2514.74	1.16223	up	0.000117135	0.00282039	LOC104906972	hydrophobic protein LTI6A
gene7636	46.262	54.059	47.073	138.285	140.003	124.443	1.45012	up	0.000181269	0.00404411	LOC104906976	auxin-responsive protein IAA4
gene9818	275.851	239.664	513.799	183.038	94.329	170.897	-1.19926	down	6.25433e-05	0.00165588	LOC104907056	GPI-anchored protein LLG1
gene9899	1091.1	748.502	1012.02	635.137	319.113	371.174	-1.10533	down	2.63943e-05	0.00079185	LOC104907163	uncharacterized protein LOC104907163
gene9912	7298.86	3583.12	1827.01	1268.23	1917.83	2056.53	-1.2775	down	9.37179e-07	4.45149e-05	LOC104907119	calcium-binding protein PBP1
gene9972	50.036	119.374	63.641	223.746	138.805	370.629	1.65351	up	1.79684e-06	7.99888e-05	LOC104907232	chlorophyll a-b binding protein 13, chloroplastic
gene9985	764.952	133.898	5765.64	105.178	366.777	329.501	-3.0558	down	1.68882e-25	1.46942e-22	LOC104907243	uncharacterized protein LOC104907243
gene9986	282.627	7.339	1793.96	36.337	196.859	89.442	-2.69131	down	2.58924e-16	6.88378e-14	LOC104907244	uncharacterized protein LOC104907244
gene9987	809.592	86.96	2440.15	70.377	433.095	203.803	-2.23807	down	2.81141e-14	5.54805e-12	LOC104907245	uncharacterized protein LOC104907245
gene9989	585.21	276.358	1596.1	342.066	371.247	501.186	-1.01693	down	0.000160886	0.00364459	LOC104907247	uncharacterized protein LOC104907247
gene9990	58.015	101.237	206.611	262.363	292.617	597.609	1.65549	up	4.06686e-06	0.000159852	LOC104907248	uncharacterized protein LOC104907248
gene9993	18.646	2.905	5.421	28.767	16.122	47.206	1.77155	up	0.00305387	0.0391018	LOC109136449	testis-specific gene 10 protein-like
gene9995	38.925	25.472	364.392	26.274	39.267	94.854	-1.41862	down	0.000792361	0.0137971	LOC104907249	uncharacterized protein LOC104907247
gene10007	86.344	43.161	267.233	75.279	0	47.819	-1.68836	down	4.85486e-06	0.000183297	LOC104907286	GDSL esterase/lipase At4g10955-like
gene10010	199.339	181.434	234.937	99.702	85.354	96.896	-1.12679	down	4.50962e-05	0.00125652	LOC104907273	uncharacterized protein LOC104907273
gene10054	333.349	287.101	366.113	125.002	166.802	101.099	-1.32823	down	8.41844e-07	4.04889e-05	LOC104907308	glucomannan 4-beta-mannosyltransferase 9
gene10084	242.43	312.479	231.73	528.096	370.541	1082.24	1.33236	up	1.73061e-05	0.000552516	LOC109136468	uncharacterized protein LOC109136468
gene10139	88.587	120.771	0	563.563	0	0	1.42859	up	4.05977e-06	0.000159852	LOC104907406	uncharacterized acetyltransferase At3g50280
gene10178	27.987	13.566	28.478	67.167	144.299	137.775	2.31811	up	8.15432e-08	5.23792e-06	LOC104907435	uncharacterized protein At3g03773 isoform X1
gene10224	526.385	811.226	739.378	390.056	109.663	231.316	-1.50648	down	5.58946e-08	3.7022e-06	LOC104907520	tetraspanin-9-like
gene10297	5044.52	5494.08	4587.73	21750.2	15710.8	35364	2.26737	up	2.06437e-15	5.06617e-13	LOC104907580	probable glutathione S-transferase
gene10298	0	0	0	29.358	6.268	91.764	15.374	up	2.67696e-14	5.33774e-12	LOC104907600	uncharacterized protein LOC104907600
gene10320	0	19.651	13.75	27.363	95.422	54.881	2.4111	up	9.69355e-05	0.00239116	LOC104907596	photosystem II 10 kDa polypeptide, chloroplastic
gene10420	315.214	430.93	275.175	222.245	125.774	97.254	-1.19767	down	6.32593e-06	0.00023109	LOC104907705	protein SPA1-RELATED 4
gene10431	22.057	3.437	6.412	55.297	33.375	214.641	3.24879	up	3.10679e-15	7.43378e-13	LOC104907718	uncharacterized protein LOC104907718 isoform X1
gene10441	638.056	415.228	365.871	47.588	334.273	234.276	-1.20371	down	1.46658e-05	0.00047825	LOC104907726	uncharacterized protein LOC104907726
gene10443	93.494	7.553	0	0	0	0	-15.0397	down	3.48426e-08	2.45205e-06	LOC104907727	uncharacterized protein LOC104907727
gene10481	261.995	396.353	120.394	108.386	82.414	84.25	-1.50144	down	7.94409e-07	3.86936e-05	LOC104907766	uncharacterized protein LOC104907766
gene10482	242.163	396.17	85.869	106.493	59.221	60.961	-1.67575	down	2.87581e-07	1.62386e-05	LOC104907767	protein ACCELERATED CELL DEATH 6-like
gene10483	163.539	370.445	80.003	125.245	38.071	41.802	-1.58174	down	1.19472e-06	5.55081e-05	LOC104907768	uncharacterized protein LOC104907768
gene10484	225.372	524.374	118.483	157.192	68.205	29.124	-1.77028	down	4.88113e-08	3.32507e-06	LOC109136517	uncharacterized protein LOC109136517
gene10485	290.424	576.645	201.556	220.157	94.652	122.075	-1.29043	down	2.55219e-06	0.000108324	LOC104907769	protein ACCELERATED CELL DEATH 6-like
gene10486	51.684	43.558	184.066	7.929	4.74	28.624	-2.7578	down	1.15617e-11	1.62731e-09	LOC104907771	ubiquitin carboxyl-terminal hydrolase 12-like
gene10487	117.354	227.25	107.227	79.212	70.064	71.625	-1.03237	down	0.00064127	0.0115368	LOC104907772	B3 domain-containing protein REM16
gene13247	34053.4	12580.2	67548.3	14915.8	20201.2	12648.7	-1.25729	down	6.05791e-07	3.08591e-05	LOC104907818	putative lipid-binding protein AIR1B
gene13249	2349.51	1872.28	8400.76	1785.54	2093.73	1675.85	-1.18411	down	2.38868e-06	0.000102291	LOC104907820	L-lactate dehydrogenase B
gene13292	11.187	5.229	3.252	0	0	0	-12.6788	down	0.000440227	0.00850335	LOC104907874	serine/threonine-protein phosphatase 7 long form homolog
gene13297	663.64	1698.72	2149.62	5515.81	2805.65	5577.64	1.62316	up	1.23232e-08	9.66768e-07	LOC104907875	chaperone protein ClpB1 isoform X2
gene13299	113.714	113.686	111.85	79.313	40.149	39.885	-1.09016	down	0.000473247	0.00901383	LOC104907876	flavonoid 3'-monooxygenase
gene13316	49.038	59.112	99.795	31.357	23.432	17.152	-1.53128	down	8.93875e-05	0.00222879	LOC104907933	hypothetical protein BVRB_5g123580
gene13334	1551.31	2092.46	953.546	2004.45	3634.44	4250.13	1.10503	up	0.000178167	0.00397954	LOC104907906	mitochondrial import receptor subunit TOM5 homolog
gene13339	7557.24	12170.6	6690.18	5486.95	2381.6	3863.39	-1.17108	down	4.39354e-06	0.00016854	LOC104907909	tetraspanin-2
gene13375	197.759	191.72	255.525	394.093	424.32	653.659	1.19046	up	0.000149187	0.00341595	LOC104907951	uncharacterized protein LOC104907951
gene13422	60.753	230.468	178.734	114.106	3.997	76.069	-1.27517	down	9.72319e-06	0.000337176	LOC104908008	uncharacterized protein LOC104908008 isoform X1
gene13447	82.647	33.384	31.147	61.983	157.48	115.276	1.18546	up	0.00265259	0.0354332	LOC104908023	thylakoid lumenal 17.9 kDa protein, chloroplastic
gene13474	115.091	70.683	53.438	111.624	210.785	196.788	1.11798	up	0.000372888	0.00744298	LOC104908066	uncharacterized protein LOC104908066 isoform X4
gene13522	10.292	0	5.236	10.42	67.483	17.099	2.61285	up	0.00320804	0.0405872	LOC104908116	non-specific lipid transfer protein GPI-anchored 2
gene13531	1.773	0	0	5.983	10.731	7.855	3.79031	up	0.00175631	0.0257422	LOC104908129	uncharacterized protein LOC104908129
gene13579	5.227	3.8	7.091	23.52	10.545	21.228	1.77823	up	0.00307332	0.039272	LOC104908174	transcription factor bHLH71
gene13593	42.55	58.009	47.355	212.711	120.722	136.972	1.66912	up	2.20827e-07	1.30064e-05	LOC104908195	cellulose synthase-like protein G3
gene13602	160.72	208.76	112.586	70.868	65.992	67.987	-1.23467	down	6.01921e-06	0.000221577	LOC104908206	probable leucine-rich repeat receptor-like protein kinase At1g35710 isoform X1
gene13603	394.27	556.481	1006.89	939.26	2152.41	1310.12	1.16898	up	0.000184637	0.00410967	LOC104908205	histone H4-like
gene13604	20.436	23.35	11.882	2.627	4.908	6.467	-1.99098	down	1.99578e-05	0.000624234	LOC104908204	protein SUPPRESSOR OF npr1-1, CONSTITUTIVE 1-like
gene13611	11013.4	8870.26	7951.7	2842.96	2041.06	4088.9	-1.63327	down	4.15713e-10	4.44557e-08	LOC104908211	bidirectional sugar transporter SWEET7
gene13671	367.068	314.875	335.733	353.55	1131.67	922.795	1.24256	up	6.16631e-05	0.00163484	LOC104908279	HVA22-like protein e
gene13732	188.731	121.632	39.281	37.638	47.597	47.51	-1.39721	down	0.000204077	0.00447473	LOC109133559	uncharacterized protein LOC109133559
gene13751	107.713	222.8	109.601	348.477	183.594	571.848	1.32668	up	5.62448e-05	0.00152017	LOC104908362	myb-like protein P
gene16851	29.16	0	0	0	0	0	-13.2469	down	0.000440227	0.00850335	LOC104908415	uncharacterized protein LOC104908415
gene16887	74.296	74.085	38.879	40.119	6.424	25.864	-1.37081	down	0.000366886	0.00735385	LOC104908469	high affinity nitrate transporter 2.5-like
gene16890	62.172	31.785	31.631	17.048	11.759	0	-2.12409	down	4.51117e-06	0.000171676	LOC104908451	UDP-glycosyltransferase 74B1
gene16902	73.545	109.622	87.307	243.242	242.354	168.353	1.27368	up	0.000107714	0.00261325	LOC104908460	non-functional NADPH-dependent codeinone reductase 2
gene16947	48.045	129.751	81.478	67.947	9.232	15.205	-1.48873	down	4.98487e-05	0.00136902	LOC104908520	uncharacterized protein LOC104908520
gene19228	42.94	136.593	214.82	62.797	25.268	43.598	-1.58262	down	1.30169e-05	0.000431837	LOC104908544	photosystem II core complex proteins psbY, chloroplastic
gene19258	985.989	841.075	404.14	263.914	322.712	244.785	-1.42419	down	9.0008e-08	5.74311e-06	LOC104908567	leucine-rich repeat receptor-like serine/threonine/tyrosine-protein kinase SOBIR1
gene19269	43.639	43.395	37.874	123.018	95.811	99.515	1.3497	up	5.74658e-05	0.00154063	LOC104908576	cytochrome P450 71A1-like
gene19281	531.383	4148.95	668.538	330.868	286.721	307.978	-2.53082	down	1.57549e-19	6.03162e-17	LOC104908587	cytochrome P450 71A1-like
gene19319	19.531	21.302	7.949	55.37	55.167	47.594	1.69664	up	0.00291399	0.0378167	LOC104908644	uncharacterized protein LOC104908644
gene19359	219.857	76.731	210.288	62.327	133.071	43.834	-1.08321	down	0.00114458	0.0184579	LOC104908747	beta-amyrin synthase
gene19360	441.648	233.071	439.726	150.654	258.69	105.201	-1.11495	down	0.000151995	0.00347193	LOC104908689	beta-amyrin 28-oxidase
gene19361	9678.65	2913.74	7762.38	2106.63	4619.51	1673.54	-1.27696	down	5.14429e-07	2.66862e-05	LOC104908690	beta-amyrin synthase
gene19370	2064.33	4331.98	1388.3	1083.11	385.714	768.346	-1.79895	down	1.61253e-11	2.23675e-09	LOC104908696	polyamine oxidase-like
gene19378	134.313	125.124	128.125	325.803	272.393	340.93	1.27689	up	2.6475e-05	0.00079185	LOC104908702	uncharacterized protein LOC104908702
gene19392	234.903	225.142	152.104	235.43	603.18	496.721	1.12524	up	0.00154181	0.0232755	LOC104908714	uncharacterized protein LOC104908714
gene19405	343.328	566.383	273.545	175.626	177.526	114.802	-1.33832	down	5.57744e-07	2.86998e-05	LOC104908758	serine/threonine-protein phosphatase 6 regulatory ankyrin repeat subunit B-like
gene19409	133.983	23.696	3.685	4.888	1.826	2.005	-4.20954	down	7.89808e-15	1.71801e-12	LOC104908763	ankyrin repeat-containing protein NPR4-like
gene19411	128.562	0	0	0	0	0	-15.3872	down	2.45529e-06	0.000104909	LOC104908766	alpha-latroinsectotoxin-Lt1a-like
gene19412	50.042	0	0	0	0	0	-14.026	down	0.000241628	0.00517945	LOC104908767	protein ACCELERATED CELL DEATH 6-like
gene19414	503.672	0	0	0	0	0	-17.3572	down	5.18658e-29	5.84008e-26	LOC104908769	homeobox protein Wariai-like
gene19416	320.146	254.052	109.754	119.276	37.041	34.317	-1.84307	down	2.40874e-10	2.69638e-08	LOC104908770	ankyrin-2-like
gene19417	106.387	262.197	74.511	103.516	39.025	62.745	-1.10997	down	0.000120891	0.00289745	LOC104908771	protein ACCELERATED CELL DEATH 6-like
gene19437	96.033	29.542	451.001	76.455	91.908	111.825	-1.04111	down	0.000259253	0.00550789	LOC104908775	quinone-oxidoreductase homolog, chloroplastic
gene19527	62.329	203.937	169.126	86.479	3.493	23.013	-1.94616	down	1.41267e-07	8.66712e-06	LOC104908876	protein FAR-RED IMPAIRED RESPONSE 1-like
gene19528	72.826	172.296	128.825	76.381	15.823	39.712	-1.50319	down	3.91149e-07	2.10912e-05	LOC104908877	uncharacterized protein LOC104908877
gene19547	35.403	9.32	33.539	5.768	16.01	9.465	-1.3247	down	0.000965074	0.0161499	LOC104908888	uncharacterized protein LOC104908888
gene19582	4.504	9.825	4.583	42.565	27.263	64.86	2.83205	up	0.000162508	0.00366832	LOC104908930	uncharacterized protein LOC104908930 isoform X2
gene21591	804.925	957.694	226.919	49.392	87.877	96.49	-3.08932	down	3.58274e-22	1.90502e-19	LOC104909077	tetraspanin-9
gene21609	142.298	122.145	85.803	67.589	63.798	26.269	-1.15157	down	0.000102102	0.00250569	LOC104909081	putative transcription factor bHLH041
gene21634	424.943	833.056	155.077	280.776	141.081	214.488	-1.15095	down	1.98486e-05	0.000621835	LOC104909084	fructan 6-exohydrolase-like
gene21636	2862.54	813.426	254.772	124.655	204.213	64.908	-3.31934	down	4.51319e-29	5.39947e-26	LOC104909061	uncharacterized protein LOC104909061
gene21673	374.149	427.58	556.165	281.64	142.767	251.356	-1.00678	down	8.03065e-05	0.00205997	LOC104909107	F-box/LRR-repeat protein At3g26922
gene21712	61.882	35.855	17.709	9.137	3.902	2.142	-2.92663	down	4.0842e-08	2.8429e-06	LOC104882806	uncharacterized protein LOC104882806
gene21715	102.224	143.65	112.017	3.981	9.915	23.952	-3.24113	down	6.36018e-17	1.81711e-14	LOC104882859	uncharacterized protein LOC104882859
gene21719	180.273	547.372	399.151	242.388	61.103	150.157	-1.31258	down	1.276e-06	5.88561e-05	LOC104882810	ankyrin repeat-containing protein NPR4
gene21755	2.037	2.222	43.525	0	0	0	-13.9594	down	4.80051e-07	2.51069e-05	LOC109133641	zinc finger MYM-type protein 1-like
gene21799	2225.96	2171.05	937.923	1138.44	593.521	868.919	-1.03647	down	0.000143804	0.00330854	LOC104882899	uncharacterized protein LOC104882899
gene21823	218.38	220.533	197.519	382.154	342.683	645.03	1.10595	up	0.00208673	0.0294791	LOC104882923	uncharacterized protein LOC104882923
gene21859	194.4	292.854	145.883	88.571	63.734	55.177	-1.60952	down	1.82756e-08	1.37729e-06	LOC104882953	ankyrin repeat-containing protein ITN1 isoform X1
gene21886	59.446	28.527	16.937	6.42	4.797	13.169	-2.10489	down	4.94566e-05	0.00136216	LOC104882998	uncharacterized protein LOC104882998
gene21886	59.446	28.527	16.937	6.42	4.797	13.169	-2.10489	down	4.94566e-05	0.00136216	LOC104882998	uncharacterized protein LOC104882998
gene21893	6.122	0	1161.77	10.331	3.088	10.171	-5.6294	down	1.72926e-37	3.00922e-34	LOC104883006	tropinone reductase-like 3
gene21898	82.349	84.53	49.29	9.809	24.433	18.779	-2.02746	down	2.62971e-09	2.33046e-07	LOC104883009	G-type lectin S-receptor-like serine/threonine-protein kinase At1g34300
gene21900	1009.01	984.994	1326.53	457.195	442.658	313.666	-1.45221	down	2.65405e-08	1.93907e-06	LOC104883012	G-type lectin S-receptor-like serine/threonine-protein kinase At5g24080
gene21927	820.847	666.135	308.76	235.013	196.22	148.661	-1.63071	down	3.68472e-09	3.16291e-07	LOC104883043	U-box domain-containing protein 20
gene21979	1590.48	2600.65	948.783	853.918	521.748	696.603	-1.31053	down	5.67663e-07	2.91319e-05	LOC104883093	flavonol synthase/flavanone 3-hydroxylase-like
gene24489	7237.49	4531.94	3243.03	1474.65	792.974	939.491	-2.22681	down	2.40775e-16	6.49142e-14	LOC104883161	uncharacterized protein LOC104883161
gene24492	15.354	25.119	23.435	54.411	81.318	72.28	1.70253	up	0.000785354	0.0137388	LOC104883164	NAD(P)H-quinone oxidoreductase subunit L, chloroplastic
gene24588	119.093	22.589	68.493	10.485	26.117	11.471	-2.12822	down	8.11584e-05	0.00206313	LOC104883276	receptor like protein 30-like
gene24640	61.957	41.583	126.086	159.237	204.329	327.293	1.58909	up	2.21159e-06	9.53275e-05	LOC104883328	ribosome-binding factor PSRP1, chloroplastic
gene24645	59.81	24.788	52.338	7.267	18.1	6.625	-2.09762	down	2.96555e-08	2.13408e-06	LOC104883362	G-type lectin S-receptor-like serine/threonine-protein kinase At1g67520
gene24653	5.682	18.593	23.128	115.066	94.583	242.323	3.2531	up	7.02197e-14	1.34415e-11	LOC104883341	small heat shock protein, chloroplastic
gene24692	77.063	64.947	49.9	70.931	187.281	209.516	1.28523	up	0.000743389	0.0131031	LOC104883381	uncharacterized protein LOC104883381
gene24701	67.227	184.565	198.139	408.388	121.601	426.234	1.08764	up	0.000587612	0.0107124	LOC104883409	UDP-glycosyltransferase 79B30-like
gene24714	17.324	14.695	5.876	64.962	17.476	49.037	1.79463	up	6.38724e-05	0.00168408	LOC104883399	myb-like protein A
gene24752	576.58	0	267.993	14.414	1321.25	591.335	1.19006	up	0.000410918	0.00806748	LOC104883476	zinc finger BED domain-containing protein DAYSLEEPER-like
gene24768	3.621	0	11.054	48.884	153.423	48.131	4.09274	up	7.75107e-11	9.45038e-09	LOC104883456	uncharacterized protein DDB_G0283357
gene24787	248.251	427.283	153.93	62.837	125.214	94.522	-1.55355	down	7.09289e-07	3.49928e-05	LOC104883494	stress protein DDR48-like
gene24827	49.864	36.256	50.738	183.243	55.89	110.461	1.35298	up	0.00251884	0.0341955	LOC104883529	HIPL1 protein-like
gene24912	30.191	55.175	24.078	17.073	10.701	9.942	-1.53687	down	8.352e-06	0.000295373	LOC104883621	hypothetical protein BVRB_002220
gene24913	22.537	43.015	25.799	13.311	14.209	3.12	-1.57591	down	0.00412117	0.0491556	LOC104883614	rabankyrin-5
gene24928	444.094	329.168	350.974	87.307	139.181	210.13	-1.3645	down	4.18926e-06	0.000162989	LOC104883636	glutaredoxin-C11
gene25012	128.937	0	103.765	50.636	2.365	11.685	-1.84691	down	3.82479e-08	2.67205e-06	LOC104883714	uncharacterized protein LOC104883714
gene25054	123.12	152.184	91.871	55.402	49.68	18.183	-1.57468	down	0.000989129	0.0164643	LOC104883778	ethylene-responsive transcription factor ERF109
gene25057	277.506	3.186	0	0	17.68	0	-3.98857	down	5.70791e-15	1.31349e-12	LOC104883763	ethylene-responsive transcription factor ERF098
gene25060	36.723	52.241	40.616	130.403	43.488	153.861	1.33874	up	8.89615e-05	0.00222601	LOC104883765	protein DETOXIFICATION 49
gene25063	576.391	753.12	754.895	1384.79	1275.15	1997.47	1.15989	up	8.06571e-05	0.00205997	LOC104883768	uncharacterized protein LOC104883768
gene25088	16.729	26.064	26.749	69.362	62.68	95.294	1.70883	up	3.89413e-05	0.00110105	LOC104883799	uncharacterized protein LOC104883799
gene25143	3200.53	3985.34	4825.24	7624.17	8300.29	12760.7	1.25593	up	1.23988e-05	0.000414925	LOC104883858	calcyclin-binding protein
gene25208	2660.11	2220.45	2344.86	1540.77	562.56	1067.9	-1.18804	down	3.56e-06	0.000142386	LOC104883929	accelerated cell death 11
gene25214	175.848	252.811	97.598	83.925	28.669	40.332	-1.78291	down	5.97397e-10	6.18128e-08	LOC104883931	putative disease resistance protein RGA3
gene25234	767.515	195.682	380.342	319.58	3730.46	607.234	1.79345	up	2.71404e-09	2.39411e-07	LOC104883954	MLP-like protein 43
gene25237	16.747	18.265	4.26	0	63.351	88.109	1.94728	up	0.00164083	0.0243667	LOC104883977	glutamic acid-rich protein-like
gene25293	288.578	580.674	259.493	141.935	67.7	138.758	-1.69592	down	3.84863e-09	3.25975e-07	LOC104884022	probable cinnamyl alcohol dehydrogenase 6
gene25308	76.689	40.967	78.033	17.959	18.946	15.602	-1.89792	down	1.68423e-07	1.01382e-05	LOC104884038	primary amine oxidase
gene25310	318.677	315.192	432.351	647.409	720.16	974.15	1.13506	up	0.000125422	0.00297869	LOC104884040	heat shock 70 kDa protein 8
gene25380	27.587	33.096	19.649	52.138	64.007	85.558	1.32815	up	0.00267377	0.035592	LOC104884119	random slug protein 5
gene25411	13.139	12.283	11.46	27.873	39.764	43.661	1.59336	up	0.000994924	0.0165463	LOC104884151	shikimate O-hydroxycinnamoyltransferase isoform X2
gene25454	99.096	35.371	67.834	119.182	281.721	127.724	1.38573	up	2.75953e-05	0.000821506	LOC104884197	malate dehydrogenase
gene25535	480.484	405.643	543.23	174.17	179.518	189.227	-1.39656	down	2.57915e-07	1.50061e-05	LOC104884286	protein NRT1/ PTR FAMILY 2.7-like
gene25560	1407.91	1514.2	1207.09	2569.36	4938.04	3783.12	1.45117	up	7.05173e-07	3.497e-05	LOC104884312	low temperature-induced protein lt101.2
gene25639	157.627	92.097	2067.89	176.691	215.798	215.124	-1.93141	down	3.23041e-12	4.9472e-10	LOC104884391	1-aminocyclopropane-1-carboxylate oxidase 1
gene25643	6479.66	3363.55	16883.9	4576.69	4414.43	3962.51	-1.04495	down	2.46453e-05	0.000746457	LOC104884400	basic 7S globulin
gene25645	73.366	74.498	59.207	17.93	17.864	9.808	-2.18288	down	9.6117e-10	9.43524e-08	LOC104884402	prolyl endopeptidase
gene25844	300.714	288.411	279.792	165.066	138.102	125.716	-1.01863	down	0.000120016	0.00288249	LOC104884599	G-type lectin S-receptor-like serine/threonine-protein kinase At1g11330 isoform X1
gene25861	481.003	411.481	675.447	346.544	134.711	231.205	-1.13798	down	1.36719e-05	0.000451219	LOC104884620	wall-associated receptor kinase 1-like isoform X2
gene25906	665.984	735.65	675.731	546.08	226.49	249.737	-1.02292	down	6.73862e-05	0.00176834	LOC104884668	mechanosensitive ion channel protein 10
gene25907	1015.46	1344.83	2172.12	1157.67	308.436	655.08	-1.0954	down	1.61615e-05	0.000520812	LOC104884667	mechanosensitive ion channel protein 10
gene25928	436.439	632.38	474.806	302.228	149.716	252.157	-1.13246	down	1.50049e-05	0.000486844	LOC104884694	G-type lectin S-receptor-like serine/threonine-protein kinase SD1-13
gene25950	105.604	76.117	9.344	37.81	33.349	18.309	-1.09459	down	0.000370511	0.00741099	LOC104884714	probable LRR receptor-like serine/threonine-protein kinase At3g47570 isoform X2
gene26015	54.131	75.906	38.359	30.665	14.627	24.625	-1.26811	down	7.82374e-05	0.00202381	LOC104884782	putative calcium-transporting ATPase 13, plasma membrane-type
gene26093	120.752	46.481	166.234	215.749	465.749	377.646	1.66727	up	1.21976e-05	0.000411066	LOC104884876	dirigent protein 2-like
gene26194	1111.22	770.302	600.483	328.411	25.333	215.568	-2.12421	down	1.90996e-13	3.45846e-11	LOC104884977	23 kDa jasmonate-induced protein
gene26204	13.209	30.413	9.707	5.448	4.442	3.251	-2.0206	down	4.31699e-06	0.000166269	LOC104884990	uncharacterized protein LOC104884990
gene26310	344.192	535.484	130.047	649.99	2018.16	2258	2.2865	up	3.58604e-15	8.47457e-13	LOC104885105	uncharacterized protein LOC104885105
gene26319	11.317	12.342	35.984	54.424	88.473	64.24	1.79611	up	3.01032e-06	0.000123922	LOC104885114	heat shock cognate 70 kDa protein-like
gene26343	633.912	658.186	967.537	1376.05	1657.51	2120.48	1.18961	up	4.95679e-05	0.00136326	LOC104885140	protein HEAT-STRESS-ASSOCIATED 32
gene26356	1807.41	293.678	3879.24	432.805	414.289	384.083	-2.28018	down	6.77087e-17	1.906e-14	LOC104885153	uncharacterized protein LOC104885153
gene26463	365.604	170.89	287.607	267.513	1218.01	469.614	1.24637	up	5.26492e-05	0.00143386	LOC104885275	proteoglycan 4
gene26509	163.371	275.015	198.759	886.967	598.308	983.452	1.95407	up	2.0773e-10	2.36689e-08	LOC104885324	uncharacterized protein LOC104885324
gene26509	163.371	275.015	198.759	886.967	598.308	983.452	1.95407	up	2.0773e-10	2.36689e-08	LOC104885324	uncharacterized protein LOC104885324
gene26542	332.601	1.94	1167.32	135.66	37.679	19.701	-2.95976	down	2.10701e-22	1.15235e-19	LOC104885358	splicing factor 3B subunit 3
gene26551	175.248	224.98	117.951	69.002	91.155	41.451	-1.36188	down	8.62319e-07	4.12663e-05	LOC104885370	putative disease resistance RPP13-like protein 1, partial
gene26552	229.674	558.995	236.161	254.568	73.165	125.859	-1.17591	down	3.40297e-05	0.000973686	LOC104885371	uncharacterized protein LOC104885371, partial
gene26593	6.167	0	28.24	0	0	0	-13.4856	down	0.000807082	0.0139685	LOC104885412	uncharacterized protein LOC104885412, partial
gene26604	730.759	548.379	1377.13	225.082	191.848	168.808	-2.18107	down	2.11503e-15	5.1248e-13	LOC104885424	L-type lectin-domain containing receptor kinase IX.1-like
gene26641	6026.39	8742.32	7117.78	3800.88	1699.58	2838.69	-1.39207	down	7.31498e-08	4.73052e-06	LOC104885461	auxin-responsive protein SAUR36
gene26662	5.282	1.92	57.331	2.377	0	0	-4.76107	down	1.01732e-08	8.04689e-07	LOC109133921	uncharacterized protein LOC109133921, partial
gene26988	42.528	0	28.849	62.195	78.651	109.912	1.81272	up	0.00305387	0.0391018	LOC109133994	eukaryotic translation initiation factor 2 subunit beta-like
gene27108	0	0	6.875	0	68.158	67.354	4.30032	up	0.000121093	0.00289745	LOC104885866	uncharacterized protein LOC104885866, partial
gene27687	10.172	0	47.612	0	0	0	-14.2335	down	3.48426e-08	2.45205e-06	LOC104886236	uncharacterized protein LOC104886236, partial
gene27804	51.648	61.45	4.778	0	0	15.602	-2.91723	down	8.59928e-05	0.0021602	LOC104886357	uncharacterized protein LOC104886357, partial
gene27858	80.736	38.285	39.29	33.171	7.082	3.888	-1.8425	down	0.000306258	0.00636059	LOC104886415	uncharacterized protein LOC104886415, partial

## Sheet: AS25_vs_Control.DEG.2
Table S7. The list of differentially expressed genes in the roots of sugar beet response to neutral salt and alkaline salt treatment
Geneid	Control-1r	Control-2r	Control-3r	A25-1r	A25-2r	A25-3r	logFC	type	pvalue	qvalue	Gene_ID	function
gene201	460.071	204.153	530.095	1220.24	776.485	664.753	1.15604	up	3.77273e-05	0.00363771	LOC104901795	caffeic acid 3-O-methyltransferase
gene343	696.184	922.41	409.452	250.062	253.995	440.852	-1.10184	down	7.52451e-05	0.00640933	LOC104886506	probable WRKY transcription factor 41
gene412	0	9.257	34.545	198.666	4.982	6.065	2.25927	up	8.60853e-07	0.0001619	LOC104886989	chlorophyll a-b binding protein CP26, chloroplastic
gene455	102.405	51.548	328.633	1233.97	388.445	53.474	1.79606	up	2.09725e-09	7.51647e-07	LOC104887305	aquaporin PIP1-2
gene518	7.342	18.018	7.471	18.178	8.082	84.601	1.75553	up	0.000178725	0.0123003	LOC104887861	cytochrome P450 71A1-like
gene534	88.907	111.758	33.733	17.636	27.866	61.377	-1.13296	down	0.000797242	0.0410396	LOC104887978	MADS-box transcription factor 23-like isoform X1
gene572	63.44	154.524	109.738	19.038	37.242	77.064	-1.29721	down	0.000138231	0.0100988	LOC104890505	hypothetical protein BVRB_1g005640
gene573	37.421	120.172	67.693	14.973	23.798	46.795	-1.39662	down	0.000169363	0.0118274	LOC109135315	glutamate receptor 2.6-like
gene579	233.075	101.681	41.503	28.852	20.524	40.596	-2.06414	down	8.75439e-08	2.07862e-05	LOC104888471	BON1-associated protein 1
gene615	1565.93	881.211	2673.91	665.051	887.649	804.167	-1.11957	down	4.20873e-05	0.00393817	LOC104888802	putative ripening-related protein 1
gene657	2631.11	665.688	2480.74	161.434	668.035	125.669	-2.59667	down	6.01744e-19	8.79241e-16	LOC104889130	putative germin-like protein 2-1
gene738	621.774	875.134	579.657	96.943	523.044	212.221	-1.31918	down	5.37911e-06	0.000751296	LOC104889844	hypothetical protein BVRB_1g007370
gene786	66.312	66.034	90.943	321.855	78.702	92.708	1.14344	up	0.000660536	0.0354432	LOC104891313	heme-binding-like protein At3g10130, chloroplastic
gene889	415.748	621.088	371.49	113.23	430.698	82.383	-1.16903	down	3.8177e-05	0.00365488	LOC104892057	7-deoxyloganetin glucosyltransferase
gene894	3.476	5.055	10.611	28.164	36.73	6.21	1.89302	up	4.74464e-05	0.0043329	LOC104892084	uncharacterized protein LOC104892084
gene1025	4.397	11.19	5.966	5.278	68.405	7.855	1.91944	up	5.11432e-05	0.00456087	LOC104893107	heat shock cognate 70 kDa protein-like
gene1029	141.49	49.177	178.776	209.967	490.15	169.988	1.23583	up	2.22169e-05	0.0023576	LOC104893125	heat shock 70 kDa protein 18-like
gene1048	14923.7	24238.6	7625.51	2358.75	13525.8	5494.59	-1.12993	down	2.89403e-05	0.00290858	LOC104893272	albumin-2
gene1116	63.158	45.922	4346.49	803.621	144.599	582.187	-1.54169	down	1.06547e-08	3.26429e-06	LOC104895152	alcohol dehydrogenase 2
gene1197	182.683	398.484	374.819	45.835	123.945	266.428	-1.13197	down	0.00016187	0.0114327	LOC104895690	vacuolar iron transporter homolog 3
gene1430	729.966	904.957	577.111	297.855	463.976	277.691	-1.08945	down	8.2123e-05	0.00675986	LOC104899518	cytochrome P450 CYP72A219-like isoform X1
gene1443	1.674	9.128	0	66.304	2.948	1.794	2.71712	up	6.51689e-06	0.000871749	LOC104898677	zinc finger BED domain-containing protein RICESLEEPER 2
gene1444	4.912	0	0	2.653	0	105.292	4.457	up	4.23041e-16	3.49377e-13	LOC104898699	uncharacterized protein LOC104898699
gene1478	4.677	0	0	0	0	131.594	4.81347	up	2.80925e-17	2.96454e-14	LOC104898841	uncharacterized protein LOC104898841 isoform X1
gene1503	361.016	132.297	255.672	67.603	134.789	117.634	-1.22674	down	9.0443e-05	0.00734173	LOC104898995	uncharacterized protein LOC104898995
gene2619	86.862	163.867	124.216	14.795	53.748	67.94	-1.45794	down	2.05005e-05	0.00220004	LOC104903279	flavonol synthase/flavanone 3-hydroxylase
gene2666	139.641	194.604	580.197	565.721	614.816	731.74	1.06433	up	0.000319128	0.0198596	LOC104903597	17.8 kDa class I heat shock protein
gene2833	2606.04	2773.25	943.066	1094.56	856.781	1011.74	-1.09336	down	5.55558e-05	0.00490829	LOC104905171	proline dehydrogenase 2, mitochondrial-like
gene2904	3376.28	2625.16	1823.64	524.167	1011.06	1561.9	-1.33718	down	1.08862e-06	0.000196936	LOC104905792	protein PLANT CADMIUM RESISTANCE 2-like
gene2911	46.726	31.548	45.281	2.003	9.797	11.925	-2.38053	down	2.07496e-06	0.000325734	LOC104905832	probable carboxylesterase 17
gene2967	111.567	131.613	108.889	55.345	36.089	19.524	-1.66582	down	2.39828e-06	0.000373404	LOC104906390	uncharacterized protein LOC104906390 isoform X1
gene3280	1897.85	26.146	3622.38	9258.76	2698.52	432.537	1.15954	up	2.87156e-05	0.00290134	LOC104908992	14 kDa proline-rich protein DC2.15
gene3371	1038.12	1205.47	481.182	360.236	391.773	476.876	-1.14878	down	4.33464e-05	0.0040361	LOC104884530	probable WRKY transcription factor 40
gene3491	38.749	64.504	97.533	29.377	30.529	13.116	-1.45922	down	0.000133268	0.00977388	LOC104885597	ankyrin repeat-containing protein ITN1-like
gene3501	1651.2	1075.12	336.325	254.31	570.569	614.915	-1.08891	down	7.61967e-05	0.00642744	LOC104885693	NADP-dependent malic enzyme
gene3563	29.987	106.29	62.114	42.423	0	6.887	-2.00833	down	1.13165e-08	3.35871e-06	LOC104886476	uncharacterized protein LOC104886476
gene3588	155.602	150.422	183.519	63.675	105.878	34.115	-1.2652	down	0.000278724	0.0177663	LOC104886525	uncharacterized acetyltransferase At3g50280-like
gene3709	1860.08	2772.61	2046.26	854.058	1370.4	535.722	-1.27486	down	2.58838e-06	0.000396503	LOC104886632	alpha-galactosidase 1-like isoform X1
gene4023	27.22	94.628	13.849	4.595	8.988	9.117	-2.57947	down	3.53097e-08	9.44659e-06	LOC104886998	probable aminopyrimidine aminohydrolase, mitochondrial
gene4059	174.746	31.026	1831.85	281.712	110.933	87.117	-2.08649	down	4.36197e-12	2.18041e-09	LOC104887019	LOW QUALITY PROTEIN: major allergen Mal d 1-like
gene4064	9317.27	2693.49	8062.02	1665.89	3501.17	3795.96	-1.16318	down	1.52306e-05	0.00172205	LOC104887022	major allergen Mal d 1-like
gene4121	128.846	340.384	107.797	193.329	27.734	21.483	-1.25037	down	0.000128377	0.0094884	LOC109134483	uncharacterized protein LOC109134483
gene4128	99.544	8.571	215.905	37.733	13.84	81.426	-1.28465	down	0.000277698	0.0177663	LOC104887095	calcium-binding protein CML39
gene4290	654.377	534.249	285.364	47.13	174.513	340.677	-1.39026	down	3.88933e-06	0.00056829	LOC104887247	protein C2-DOMAIN ABA-RELATED 1
gene4367	486.726	581.67	558.483	284.356	310.047	38.85	-1.36125	down	9.43463e-06	0.00117131	LOC104887385	jasmonate-induced protein homolog
gene4371	169.551	212.938	198.664	9.251	149.301	66.085	-1.37131	down	0.000203126	0.0137063	LOC104887300	jasmonate-induced protein homolog
gene4469	1045.42	2301.98	1015.32	700.518	648.861	644.431	-1.1297	down	2.70771e-05	0.00276521	LOC104887441	ABC transporter B family member 15-like
gene4542	1859.56	1182.42	427.38	145.435	508.942	965.801	-1.09851	down	9.91574e-05	0.00788073	LOC104887535	NAD(P)H:quinone oxidoreductase
gene4597	117.145	198.976	175.867	22.476	86.244	113.212	-1.14849	down	0.000207299	0.0138163	LOC109134377	cytosolic sulfotransferase 5-like isoform X1
gene4638	74.671	14.267	49.359	106.48	88.311	92.889	1.05668	up	0.000277098	0.0177663	LOC104887812	putative disease resistance RPP13-like protein 1
gene4769	150.127	43.858	5.456	48.27	382.426	169.533	1.58954	up	1.03597e-06	0.000191334	LOC104887760	ribosome-inactivating protein lychnin-like
gene4817	1190.97	723.208	688.043	239.576	426.404	519.031	-1.13484	down	7.97525e-05	0.00664429	LOC104887800	auxin-binding protein ABP19a
gene5366	2.079	2.267	0	22.46	23.798	6.685	3.60577	up	2.01327e-05	0.00217284	LOC104888076	probable inorganic phosphate transporter 1-3
gene5367	12.45	22.631	12.669	39.231	67.607	53.379	1.74639	up	3.70552e-05	0.00360472	LOC104888077	probable inorganic phosphate transporter 1-3
gene5368	132.488	22.988	36.766	295.478	10.606	367.926	1.80983	up	8.26889e-08	1.9882e-05	LOC104888078	uncharacterized protein LOC104888078
gene5369	2.071	24.848	2.107	27.969	72.952	28.86	2.16055	up	4.97917e-06	0.000700588	LOC104888079	probable inorganic phosphate transporter 1-3
gene5380	865.4	1133.61	1085.57	61.833	233.854	500.597	-1.95372	down	4.04109e-11	1.78513e-08	LOC104887961	ethylene-responsive transcription factor ERF096-like
gene5416	274.59	378.987	205.225	168.451	72.752	132.834	-1.19914	down	6.87297e-05	0.00590733	LOC104887992	inositol-tetrakisphosphate 1-kinase 1-like
gene5473	5.801	2.109	15.742	99.235	8.514	0	2.1875	up	1.72837e-05	0.00191713	LOC104888051	mitochondrial metalloendopeptidase OMA1
gene5513	91.664	114.255	41.877	6.737	46.124	48.123	-1.295	down	0.000244571	0.0158554	LOC104888127	WAT1-related protein At1g43650 isoform X1
gene5536	2078.01	3514.96	946.565	926.133	1149.14	1042.78	-1.06854	down	7.96936e-05	0.00664429	LOC104888151	protein DOWNY MILDEW RESISTANCE 6
gene5575	466.726	370.52	129.227	60.026	39.141	197.381	-1.70445	down	6.60222e-08	1.67212e-05	LOC104888200	hypothetical protein BVRB_3g051450
gene5615	7.989	11.327	30.078	58.977	15.477	43.671	1.25786	up	0.000312571	0.0196156	LOC104888577	uncharacterized protein LOC104888577 isoform X1
gene5630	120.507	76.935	26.917	2.646	25.882	22.053	-2.14908	down	1.73651e-06	0.000284353	LOC104888578	GDSL esterase/lipase At4g10955-like
gene5710	201.385	3445.03	258.25	79.475	578.154	348.915	-1.95579	down	8.87587e-12	4.11213e-09	LOC104888322	hevamine-A
gene5731	5.599	116.034	5.698	6.721	0	16.005	-2.48601	down	4.35164e-07	8.79356e-05	LOC104888597	LRR receptor-like serine/threonine-protein kinase FLS2
gene5733	41.167	44.899	20.944	3.088	4.531	18.385	-2.04081	down	1.73473e-05	0.00191713	LOC104888598	LRR receptor-like serine/threonine-protein kinase GSO1
gene5837	33.092	206.706	36.733	10.833	256.959	1002.82	2.2	up	3.57029e-12	1.88382e-09	LOC104888434	albumin-2
gene5918	220.762	172.729	112.316	60.488	198.622	1339.15	1.65984	up	5.97529e-09	1.99124e-06	LOC104888502	serine carboxypeptidase-like 33
gene5968	166.119	20.131	5.634	4.985	1.625	7.914	-3.72345	down	1.3742e-13	8.15714e-11	LOC104888632	cytokinin hydroxylase
gene6020	10.395	0	0	0	3.661	200.548	4.29569	up	1.03278e-14	7.54526e-12	LOC104888667	uncharacterized protein LOC104888667 isoform X4
gene6279	256.793	303.089	93.064	22.168	80.537	79.179	-1.84393	down	1.18938e-07	2.72197e-05	LOC104888970	uncharacterized protein LOC104888970
gene6291	40.632	2.77	0	0	0	127.933	1.55949	up	1.45551e-05	0.00165553	LOC104888892	disease resistance protein RGA2-like
gene6384	58.238	12.703	61.629	245.375	41.026	22.472	1.22024	up	0.00051528	0.0293046	LOC104889049	2-alkenal reductase (NADP(+)-dependent)
gene6574	334.6	201.749	705.843	56.328	67.072	279.914	-1.62291	down	4.8664e-08	1.28385e-05	LOC104889234	polygalacturonase inhibitor
gene6602	96.979	487.717	90.456	46.079	23.721	46.199	-2.54107	down	4.71803e-13	2.71573e-10	LOC104889339	1-aminocyclopropane-1-carboxylate oxidase homolog 1-like
gene6648	373.645	1033.24	694.163	26.043	31.841	25.838	-4.64931	down	3.47018e-39	2.1972e-35	LOC104889573	uncharacterized protein LOC104889573
gene6649	430.968	805.361	721.959	175.069	83.304	45.067	-2.6901	down	2.31552e-18	2.93221e-15	LOC104889574	uncharacterized protein LOC104889574
gene6902	922.731	8.195	8.41	2.706	6.617	10.47	-5.56837	down	1.71956e-50	3.2663e-46	LOC104889627	putative disease resistance protein RGA3
gene6903	2163.05	33.415	14.029	9.654	24.281	57.469	-4.59592	down	7.17801e-42	6.81731e-38	LOC104889629	putative disease resistance protein RGA3
gene6935	82.712	90.209	48.093	7.092	62.429	0	-1.66857	down	0.000480391	0.0278202	LOC109134600	hypothetical protein BVRB_3g064310
gene6938	287.106	171.915	177.575	101.363	133.844	51.289	-1.15185	down	0.000309208	0.019513	LOC104889650	metacaspase-9-like
gene6965	81.079	0	0	0	0	2.963	-4.77279	down	3.92461e-15	3.10616e-12	LOC104889679	disease resistance protein At4g27190
gene6966	106.883	0	0	0	0	0	-15.1208	down	5.50478e-24	1.16182e-20	LOC104889681	disease resistance protein At4g27190 isoform X1
gene6990	942.074	375.682	63.343	706.15	127.906	2175.21	1.12359	up	6.79929e-05	0.00587057	LOC104889756	salicylate carboxymethyltransferase-like
gene7018	256.36	427.078	799.763	393.113	96.747	96.626	-1.33854	down	3.43858e-06	0.000506324	LOC104889731	xyloglucan endotransglucosylase/hydrolase 2
gene7024	106.036	647.627	2076.98	19.092	905.707	434.729	-1.05802	down	0.000110336	0.00862479	LOC104889735	xyloglucan endotransglucosylase/hydrolase protein 24
gene7043	0	0	0	50.658	0	0	14.0436	up	0.000807082	0.0414339	LOC104889776	photosystem I reaction center subunit V, chloroplastic
gene7780	65.873	8.98	7.182	11.649	1.036	5.043	-2.21002	down	2.01892e-06	0.000319578	LOC104889932	linoleate 13S-lipoxygenase 2-1, chloroplastic
gene7889	165.641	84.098	104.614	635.056	77.958	134.687	1.25836	up	5.25018e-05	0.00466015	LOC104890041	glucan endo-1,3-beta-glucosidase, acidic-like
gene7994	4202.34	2177.61	4669.57	1110.51	1482.02	2711.52	-1.05882	down	0.000128158	0.0094884	LOC104890280	cysteine proteinase inhibitor A
gene8165	67.156	99.878	363.41	13.741	5.376	0	-4.79405	down	1.17948e-22	2.24041e-19	LOC104890376	probable sesquiterpene synthase, partial
gene8283	0	0	0	35.366	8.35	4.356	13.968	up	1.06711e-09	3.97444e-07	LOC104890454	uncharacterized protein LOC104890454 isoform X1
gene8510	301.902	57.893	87.77	41.815	64.27	85.343	-1.22528	down	0.000455845	0.0266547	LOC104890728	peroxidase 5-like
gene8516	4028.84	8987.22	3047.05	1740.06	2319.57	2456.22	-1.30173	down	1.44381e-06	0.000247074	LOC104890658	polygalacturonase At1g48100-like
gene8536	6157.28	10911.8	3584.45	1981.01	2009.73	3592.32	-1.44554	down	1.01228e-07	2.37386e-05	LOC104890674	galactinol synthase 2
gene8538	174.96	505.108	81.159	85.705	74.766	107.554	-1.50595	down	1.86567e-06	0.000300326	LOC104890675	galactinol synthase 2
gene8849	9.435	7.075	48.004	6.371	10.905	5.057	-1.53031	down	3.7044e-05	0.00360472	LOC104891019	trichohyalin
gene8872	51.508	123.157	56.442	21.402	31.4	56.27	-1.08326	down	0.000594736	0.032745	LOC104891031	protein BONZAI 3 isoform X1
gene8968	94.787	129.588	76.073	51.682	69.36	20.033	-1.09064	down	0.000662484	0.0354476	LOC104891150	uncharacterized protein LOC104891150 isoform X2
gene9055	641.904	1304.35	548.851	59.327	694.191	444.731	-1.05817	down	0.000158438	0.0112904	LOC104891256	protein DJ-1 homolog D-like
gene9092	648.532	656.159	736.682	130.358	621.358	96.181	-1.26758	down	6.35654e-06	0.000856329	LOC104891301	E3 ubiquitin-protein ligase CCNB1IP1 homolog isoform X1
gene9371	407.224	315.571	224.628	160.153	190.618	119.458	-1.01064	down	0.000551102	0.0310628	LOC104891602	NAC domain-containing protein 72
gene9375	90.093	166.439	76.705	9.932	101.999	21.678	-1.31851	down	9.74873e-05	0.00781338	LOC104891605	beta-glucosidase 18-like
gene9419	39.274	45.893	65.652	207.092	135.862	27.061	1.29475	up	0.000278569	0.0177663	LOC104891650	fatty acid desaturase 4, chloroplastic
gene9560	589.98	230.758	149.046	300.372	132.566	1600.55	1.06822	up	0.000243185	0.0158195	LOC104891759	protein GOS9
gene9679	2636.11	2243.21	1006.52	3685.11	982.419	19914.2	2.06227	up	6.4517e-14	4.22586e-11	LOC104891968	BURP domain protein USPL1-like
gene9683	34.359	115.543	37.875	2.578	5.043	0	-4.62235	down	1.35969e-12	7.37921e-10	LOC104891971	receptor-like protein 12
gene9703	24.362	46.499	22.31	4.387	3.218	9.139	-2.47602	down	8.06401e-08	1.96379e-05	LOC104891975	receptor-like protein 12
gene9704	37.628	80.662	40.928	0	1.143	0	-7.11828	down	7.03492e-22	1.2148e-18	LOC104891976	LRR receptor-like serine/threonine-protein kinase RCH1
gene9716	517.972	497.924	240.086	139.518	293.827	68.837	-1.32253	down	3.20441e-06	0.000475529	LOC104891977	cellulose synthase-like protein E1
gene10594	16.166	32.056	18.692	35.722	43.999	88.211	1.32746	up	3.84826e-05	0.00365488	LOC104892090	primary amine oxidase
gene10596	177.523	269.004	91.117	12.729	58.102	119.555	-1.49771	down	1.27384e-06	0.000222329	LOC104892122	probable receptor-like protein kinase At1g11050
gene10663	338.984	166.966	378.307	1363.46	491.078	234.413	1.24024	up	3.71953e-05	0.00360472	LOC104892175	uncharacterized protein LOC104892175
gene10664	488.213	65.81	133.961	1086.47	449.225	705.56	1.70386	up	2.78688e-08	7.78481e-06	LOC104892176	uncharacterized protein LOC104892176
gene10670	66.256	24.918	118.562	411.372	114.674	44.079	1.44269	up	8.23373e-06	0.00104266	LOC104892182	hydroquinone glucosyltransferase
gene10676	14.474	26.31	27.001	49.951	76.473	82.742	1.62557	up	7.63416e-05	0.00642744	LOC109134982	_
gene10725	385.723	225.641	260.468	176.786	95.721	75.17	-1.3263	down	2.83633e-05	0.00288107	LOC104892230	protein LURP-one-related 17
gene10856	49.947	0	0	0	0	0	-14.0232	down	2.32834e-05	0.00243882	LOC104892349	dehydration-responsive element-binding protein 1A-like
gene10862	100.451	32.495	45.042	115.724	173.908	140.516	1.27304	up	1.2916e-05	0.00151444	LOC104892357	SPX domain-containing membrane protein At4g22990-like isoform X1
gene11037	4.788	3.481	6.495	84.768	4.216	0	2.59122	up	1.51609e-06	0.000250418	LOC104892515	early light-induced protein 2, chloroplastic isoform X2
gene11254	253.83	47.165	1.913	5.078	14.901	12.092	-3.23942	down	7.18288e-15	5.45756e-12	LOC104892803	phospholipase A1-Ibeta2, chloroplastic
gene11298	98.496	46.998	62.639	11.084	5.421	6.598	-3.17119	down	9.99147e-06	0.00122444	LOC109134866	uncharacterized protein LOC109134866
gene11312	5.353	11.677	10.894	77.107	32.996	8.606	2.08773	up	0.000105955	0.00831657	LOC104892849	chlorophyll a-b binding protein CP29.3, chloroplastic
gene11669	981.481	595.727	382.106	192.088	257.399	379.635	-1.24069	down	1.13694e-05	0.00135825	LOC104893154	E3 ubiquitin-protein ligase PUB22
gene11670	562.563	689.413	237.296	114.184	154.917	247.771	-1.52672	down	1.26942e-07	2.87054e-05	LOC104893155	E3 ubiquitin-protein ligase PUB23
gene12001	159.799	215.561	96.276	35.966	81.466	78.879	-1.26452	down	8.67347e-05	0.00707093	LOC104893585	uncharacterized protein LOC104893585
gene12279	686.414	689.828	158.258	24.27	350.608	268.953	-1.25301	down	1.31926e-05	0.00153738	LOC104893898	mitochondrial phosphate carrier protein 3, mitochondrial
gene12422	3.053	0	6.212	76.948	5.376	0	3.15104	up	3.51464e-05	0.0034591	LOC104894032	chlorophyll a-b binding protein 4, chloroplastic
gene12466	0	1.625	62.162	1.341	3.936	6.388	-2.45077	down	1.72594e-05	0.00191713	LOC104894068	cation/H(+) antiporter 14-like
gene12531	19.838	6.182	236.459	86.746	2.495	18.225	-1.2883	down	0.00060022	0.0328564	LOC104894143	uncharacterized protein LOC104894143
gene12907	3.406	0	0	0	2.999	54.76	4.0827	up	0.000597412	0.0327972	LOC104894505	late embryogenesis abundant protein D-34
gene12919	119.163	8.963	83.622	284.846	133.877	154.15	1.43585	up	6.51665e-05	0.00567816	LOC104894518	non-specific lipid-transfer protein-like protein At2g13820 isoform X2
gene12987	12.903	81.799	22.156	15.247	12.072	24.203	-1.18145	down	0.000619698	0.0338102	LOC104894690	uncharacterized protein LOC104894690
gene13036	15617.8	595.574	11203.3	6200.55	180.321	658.474	-1.96154	down	9.24009e-13	5.16222e-10	LOC104894619	glu S.griseus protease inhibitor
gene13074	942.525	1101.82	459.424	25.405	273.339	447.653	-1.74608	down	9.45523e-09	3.0441e-06	LOC104894654	ethylene-responsive transcription factor ERF098
gene13104	116.737	42.44	56.564	310.283	176.22	35.75	1.27544	up	0.000112382	0.00874876	LOC104894727	protein LIGHT-DEPENDENT SHORT HYPOCOTYLS 4-like
gene13134	563.759	204.953	65.936	58.338	114.121	159.748	-1.32908	down	0.000185222	0.0127014	LOC104894848	uncharacterized protein LOC104894848
gene13813	45.305	15.441	34.574	214.131	54.854	133.539	2.07819	up	5.67892e-08	1.45772e-05	LOC104894912	probable esterase D14L
gene13877	30.627	10.278	100.684	14.847	12.447	22.727	-1.50105	down	0.000632148	0.0341127	LOC104894972	AP2/ERF and B3 domain-containing transcription factor RAV1-like
gene13878	48.177	22.519	24.511	3.098	3.03	0	-3.95692	down	7.82237e-06	0.00100396	LOC104895011	putative AP2/ERF and B3 domain-containing protein Os01g0140700
gene13889	16.518	31.527	16.808	185.884	72.726	0	1.99548	up	1.9667e-05	0.00214698	LOC104895012	Werner Syndrome-like exonuclease
gene13917	171.125	147.831	231.018	6.101	131.292	118.043	-1.10639	down	0.000231287	0.0152545	LOC104895019	uncharacterized protein LOC104895019
gene13955	65.998	106.077	318.104	21.89	9.176	0	-3.97977	down	6.75291e-18	7.54538e-15	LOC104895057	sesquiterpene synthase-like
gene14015	602.58	424.051	2001.48	250.578	523.032	627.421	-1.11193	down	3.4042e-05	0.00336785	LOC104895110	probable leucine-rich repeat receptor-like protein kinase At1g35710
gene14048	44959.8	26897.4	934.175	18591	3881.23	5274.66	-1.39144	down	2.81885e-07	5.82e-05	LOC104895144	protein GOS9
gene14049	13401.6	3177.85	1515.17	2822.44	3359.56	1846.24	-1.1724	down	1.73596e-05	0.00191713	LOC104895145	protein GOS9
gene14055	94.156	75.592	19.96	234.285	105.941	84.101	1.16138	up	0.000119553	0.00903719	LOC104895310	uncharacterized protein LOC104895310
gene14070	3504.59	5597.03	709.034	786.007	1624.22	1230.16	-1.43026	down	2.39464e-07	5.05402e-05	LOC104895160	mannose/glucose-specific lectin
gene14074	2101.9	1836.14	623.161	313.114	1116.29	832.015	-1.01219	down	0.000241024	0.0158195	LOC104895169	L-ascorbate peroxidase 5, peroxisomal-like
gene14075	21752.7	1507.3	13197.2	2492.1	637.289	4422.07	-2.27137	down	2.84925e-16	2.57721e-13	LOC104895312	L-ascorbate peroxidase 3, peroxisomal-like
gene14078	274.134	220.303	240.769	12.989	7.623	0	-5.15639	down	2.31438e-28	8.79231e-25	LOC104895170	L-ascorbate peroxidase 3, peroxisomal
gene14079	143.149	163.063	148.895	28.639	25.21	17.048	-2.68236	down	1.65479e-11	7.484e-09	LOC104895172	L-ascorbate peroxidase 3, peroxisomal
gene14086	205.487	3.312	231.749	729.045	346.737	62.929	1.37002	up	1.36476e-06	0.00023567	LOC104895178	alpha-mannosidase isoform X2
gene14091	111.039	60.552	4371.14	912.19	302.499	803.366	-1.17059	down	1.28e-05	0.00151016	LOC104895181	thiosulfate sulfurtransferase 18 isoform X2
gene14207	68.12	53.067	57.431	22.778	25.707	12.517	-1.5499	down	8.2022e-05	0.00675986	LOC104895293	glutamate decarboxylase 4
gene14208	853.25	499.872	1406.46	378.373	341.375	462.132	-1.22336	down	7.39106e-06	0.000955056	LOC104895295	glutamate decarboxylase 4
gene14220	157.36	1330.09	710.527	132.814	571.585	263.541	-1.18318	down	0.000206789	0.0138163	LOC104895337	uncharacterized protein LOC104895337
gene14244	67.842	28.953	57.025	278.826	83.115	31.616	1.35531	up	0.000126264	0.00940842	LOC104895363	oxygen-evolving enhancer protein 2, chloroplastic
gene14308	1216.63	1437.72	503.665	354.156	458.81	337.878	-1.45632	down	2.22966e-07	4.75869e-05	LOC104895426	1-aminocyclopropane-1-carboxylate oxidase homolog 1
gene14313	0	9.304	844.904	212.487	10.016	9.144	-1.88265	down	1.96289e-09	7.17022e-07	LOC104895432	uncharacterized protein LOC104895432
gene14683	37.775	29.238	0	0	30.045	706.607	3.45841	up	9.12309e-25	2.47562e-21	LOC104895803	probable nucleoredoxin 1
gene14693	9.741	21.249	2.478	0	0	0	-13.4457	down	0.000241628	0.0158195	LOC104895922	uncharacterized protein LOC104895922
gene14851	106.491	207.175	123	59.596	103.91	33.934	-1.1451	down	0.000733705	0.0386059	LOC104895985	probable aquaporin NIP5-1
gene15134	2.32	27.831	16.523	2.088	145.033	12.432	1.77328	up	5.07305e-05	0.0045454	LOC104896295	peroxidase 57-like
gene15197	860.484	861.21	340.693	315.837	312.947	378.477	-1.03388	down	0.000166043	0.0116383	LOC104896336	phosphate transporter PHO1 homolog 1 isoform X2
gene15361	548.327	414.021	93.884	104.425	125.352	209.094	-1.26705	down	2.33675e-05	0.00243882	LOC104896531	probable carboxylesterase 6
gene15896	0	0	6.761	77.759	1.95	7.121	3.68229	up	1.92681e-07	4.25578e-05	LOC104897132	BURP domain protein RD22 isoform X1
gene16074	246.482	440.11	215.291	100.15	178.629	165.996	-1.01986	down	0.000564835	0.031556	LOC104897270	tryptophan aminotransferase-related protein 1
gene16165	698.871	2040.94	556.734	310.449	1168.05	73.923	-1.08643	down	9.13531e-05	0.00738405	LOC104897673	GDSL esterase/lipase 7-like
gene16310	568.501	561.292	301.412	56.568	223.954	355.987	-1.16897	down	6.48241e-05	0.00567435	LOC104897532	probable WRKY transcription factor 13
gene16438	26.23	13.35	23.131	83.438	43.115	35.612	1.37063	up	0.000512592	0.0292846	LOC104897717	BAHD acyltransferase At5g47980
gene16493	3221.69	4031.28	1801.66	1147.5	1577	1772.59	-1.00967	down	0.000175996	0.0122009	LOC104897752	probable acyl-activating enzyme 1, peroxisomal
gene16636	55.272	28.706	45.529	18.956	13.906	290.575	1.32043	up	0.000364321	0.0221095	LOC104897881	methyltransferase-like protein 7B isoform X2
gene16649	579.454	964.597	475.827	302.019	205.889	228.821	-1.45506	down	1.16779e-05	0.00138639	LOC104898075	probable calcium-binding protein CML45
gene16696	3600.03	288.761	1227.28	4909.54	4815	6897.55	1.69999	up	4.98549e-10	1.93264e-07	LOC104897938	kunitz trypsin inhibitor 1-like
gene17092	2287.13	3442.03	1848.5	986.241	1360.79	865.003	-1.23826	down	5.9125e-06	0.000813449	LOC104898228	wound-induced protein 1
gene17173	514.99	154.333	174.673	83.538	173.631	159.133	-1.0196	down	0.000643508	0.0346273	LOC104898299	protein SRG1
gene17182	19.173	57.906	16.507	2.655	19.48	3.162	-1.8872	down	4.74464e-05	0.0043329	LOC104898306	replication factor A protein 1-like isoform X2
gene17273	46.649	66.362	41.275	29.215	17.86	10.87	-1.4128	down	0.000765273	0.0399351	LOC104898384	purple acid phosphatase 22 isoform X1
gene17362	33.451	25.082	36.165	148.695	132.553	103.083	2.02091	up	1.13165e-08	3.35871e-06	LOC104898508	high affinity nitrate transporter 2.4-like
gene17366	201.893	187.491	61.019	565.074	445.33	297.816	1.53831	up	1.14517e-07	2.65275e-05	LOC104898511	high affinity nitrate transporter 2.4
gene17390	2932.71	1129.14	1049.61	318.592	911.645	1170.21	-1.09043	down	8.51017e-05	0.0069677	LOC104898536	auxin-binding protein ABP19a
gene17657	721.986	620.765	529.574	233.278	454.39	242.128	-1.00984	down	0.000319928	0.0198596	LOC104898878	adenylate isopentenyltransferase 3, chloroplastic-like
gene17765	11.397	18.646	9.664	5.13	0	0	-2.95163	down	0.000822852	0.0417917	LOC109135594	uncharacterized protein LOC109135594 isoform X1
gene18021	3019.51	3558.42	2139.12	933.843	1059.76	2071.86	-1.10042	down	5.03743e-05	0.00453488	LOC104899212	glutathione S-transferase U8
gene18151	1447.98	44.485	560.293	312.125	506.425	87.437	-1.18	down	2.01102e-05	0.00217284	LOC104899343	hypothetical protein BVRB_7g166470
gene18155	13.019	18.932	17.663	156.278	26.75	13.955	1.98919	up	0.000158702	0.0112904	LOC104899345	photosystem I reaction center subunit IV, chloroplastic
gene18307	2176.44	825.404	409.794	318.761	512.742	803.985	-1.06074	down	0.000115895	0.00891265	LOC104899521	phospholipase A1-Igamma3, chloroplastic
gene18405	36.039	69.178	19.069	10.382	19.041	21.632	-1.28349	down	0.00101976	0.049826	LOC109135616	uncharacterized protein LOC109135616
gene18510	833.229	820.404	406.255	114.604	191.071	341.113	-1.6712	down	9.68772e-09	3.06697e-06	LOC104899726	protein TIFY 10A-like
gene18555	10.941	21.877	126.172	574.578	171.811	95.771	2.40514	up	6.27142e-14	4.22586e-11	LOC104899765	high-affinity nitrate transporter 2.1
gene18556	867.269	967.072	2322.11	6801.23	5330.26	5367.33	2.07383	up	8.7408e-14	5.53438e-11	LOC104899766	high-affinity nitrate transporter 2.1
gene18589	60.272	91.018	66.046	4.174	53.074	0	-1.92457	down	0.000158702	0.0112904	LOC104900415	uncharacterized protein LOC104900415
gene18740	420.233	213.771	186.676	193.398	128.411	63.866	-1.08943	down	0.000171198	0.0119117	LOC104899932	asparagine synthetase
gene18775	99.429	13.254	95.551	236.713	162.461	162.227	1.43081	up	1.48657e-06	0.000247776	LOC104899965	aspartic proteinase CDR1-like
gene18909	48.384	0	0	0	5.012	0	-3.2703	down	2.50567e-06	0.000386953	LOC104900092	uncharacterized protein LOC104900092 isoform X1
gene19047	461.479	3129.46	1419.47	416.649	1156.21	306.135	-1.41496	down	2.00247e-07	4.37205e-05	LOC104900213	laccase-3
gene19054	114.3	304.727	171.225	1817.93	173.34	119.11	1.8381	up	5.70129e-10	2.16592e-07	LOC104900217	chlorophyll a-b binding protein, chloroplastic
gene19155	1032.12	827.445	1282.08	2497.97	1159.08	3580.32	1.20394	up	1.11446e-05	0.00133982	LOC104900313	repetitive proline-rich cell wall protein
gene19718	15.462	139.12	7.866	3.48	10.211	8.286	-2.88574	down	6.75782e-06	0.000891423	LOC104900529	protein MOTHER of FT and TFL1-like
gene19727	377.218	912.817	91.959	17.688	259.504	252.7	-1.38298	down	7.16981e-06	0.000939245	LOC104900539	protein GOS9
gene19729	328.526	288.465	59.491	20.052	90.709	176.065	-1.23787	down	9.24508e-05	0.00744111	LOC104900538	uncharacterized protein LOC104900538
gene19740	85.332	32.371	22.651	43.421	52.272	274.389	1.39876	up	0.000313242	0.0196156	LOC109135785	uncharacterized protein LOC109135785
gene19745	10.811	0	8.25	12.166	9.519	115.872	2.85114	up	7.80537e-07	0.000149761	LOC104900551	zingipain-2
gene19918	46.952	138.263	9.555	38.043	10.336	7.549	-1.80007	down	2.57444e-05	0.00265769	LOC104900727	uncharacterized protein LOC104900727
gene20130	19.635	0	3.996	67.173	10.374	0	1.71426	up	0.00093771	0.0466278	LOC104900940	homeobox protein knotted-1-like LET6 isoform X1
gene20150	423.677	84.419	576.187	7.335	136.316	213.959	-1.60027	down	4.45103e-07	8.89972e-05	LOC104900958	stigma-specific STIG1-like protein 1
gene20172	123.12	30.988	28.91	1.705	21.683	22.333	-2.00099	down	1.03751e-06	0.000191334	LOC104901030	probable F-box protein At4g22030
gene20457	229.608	79.78	442.456	1333.56	531.407	91.473	1.37972	up	1.48705e-06	0.000247776	LOC104901307	GDSL esterase/lipase At4g18970
gene20459	815.138	119.066	909.038	2704.43	1655.07	879.555	1.50706	up	4.93501e-08	1.28412e-05	LOC104901308	uncharacterized protein LOC104901308
gene20759	814.382	81.848	8.485	10.009	63.635	86.396	-2.49901	down	1.08071e-13	6.62196e-11	LOC104901646	ethylene-responsive transcription factor ERF017
gene20760	935.141	73.349	19.552	5.766	50.761	89.249	-2.81805	down	2.60535e-16	2.47443e-13	LOC104901648	ethylene-responsive transcription factor ERF017
gene20882	47.141	38.146	287.807	2264.4	41.511	24.449	2.64293	up	8.1371e-19	1.10403e-15	LOC104901757	isocitrate lyase
gene20904	14.116	173.195	10.772	0	15.537	0	-3.67207	down	2.44132e-09	8.58757e-07	LOC104901883	uncharacterized protein LOC104901883
gene20917	201.063	40.203	95.474	9.051	26.557	64.653	-1.74784	down	9.80825e-06	0.00120979	LOC104901793	auxin-binding protein ABP19a
gene21086	493.23	22.107	199.376	200.732	11.899	36.21	-1.52213	down	5.88559e-05	0.00517578	LOC104902001	glu S.griseus protease inhibitor
gene21089	107.654	220.593	136.097	46.991	83.306	73.429	-1.18855	down	0.000625731	0.0339593	LOC104902004	protein LURP-one-related 12
gene21107	0	2.446	9.13	6.058	27.652	33.659	2.54064	up	0.000162508	0.0114327	LOC104902018	equilibrative nucleotide transporter 8
gene21125	153.9	55.95	18.27	2.309	4.517	54.986	-1.88378	down	5.72622e-06	0.000793938	LOC104902037	carbonic anhydrase, chloroplastic-like
gene21180	72.793	37.049	1901.12	611.653	106.832	249.675	-1.05457	down	0.000202513	0.0137063	LOC104902084	early nodulin-93
gene21182	19.188	10.463	1083.58	479.355	21.12	46.274	-1.02579	down	0.000673323	0.0358257	LOC104902086	early nodulin-93-like
gene21185	0	1.344	2.507	1.109	0	39.619	3.4017	up	5.99541e-06	0.000813449	LOC104902090	ephrin type-A receptor 3
gene21219	3.103	34.69	11.051	2.794	2.049	4.158	-2.43963	down	7.98047e-07	0.000151589	LOC104902468	ABC transporter G family member 38-like
gene21225	69.837	19.242	8.976	2.647	6.473	3.94	-2.90815	down	4.88925e-12	2.32178e-09	LOC104902130	ABC transporter G family member 32 isoform X1
gene21233	10.104	47.753	10.281	0	5.932	0	-3.5212	down	0.000362814	0.0221095	LOC104902138	protein yippee-like At3g08990
gene21280	2440.38	9215.61	3878.23	849.03	1008.53	4881.71	-1.20478	down	7.37182e-06	0.000955056	LOC104902189	uncharacterized protein LOC104902189 isoform X1
gene21294	216.568	113.299	69.872	55.48	69.769	69.827	-1.03501	down	0.00100195	0.0491783	LOC104902201	polyol transporter 5
gene21309	4.474	4.88	4.553	161.116	224.564	0	4.79322	up	2.01865e-14	1.42016e-11	LOC104902213	MLP-like protein 34
gene21311	9.325	0	4.744	92.342	69.793	0	3.52632	up	1.05613e-06	0.000192896	LOC104902481	MLP-like protein 34 isoform X2
gene21524	1109.67	1186.01	822.205	117.194	367.649	427.093	-1.77356	down	2.3565e-10	9.73082e-08	LOC104902377	probable cation transporter HKT6
gene22016	2.805	575.194	0	924.337	17.292	874.983	1.65211	up	1.6484e-08	4.81713e-06	LOC104902530	ribosome-inactivating protein PD-L3/PD-L4-like isoform X1
gene22021	199.739	311.206	77.425	89.91	58.628	76.461	-1.38679	down	0.000117061	0.00896605	LOC104902652	antiviral protein alpha-like
gene22234	94.77	159.016	2922.61	328.15	186.16	418.036	-1.76845	down	4.27847e-10	1.69312e-07	LOC104902750	uncharacterized protein LOC104902750
gene22235	30.378	0	4208.27	414.138	15.286	51.167	-3.14071	down	1.51944e-24	3.60772e-21	LOC104902751	uncharacterized protein LOC104902751
gene22237	22.125	0	3562.61	263.918	0	11.857	-3.70029	down	1.70856e-28	8.1135e-25	LOC104902752	uncharacterized protein LOC104902752
gene22670	2398.81	947.337	1263.8	544.465	936.421	622.124	-1.13229	down	4.73962e-05	0.0043329	LOC104903282	auxin-binding protein ABP19b
gene22974	0	0	0	5.862	28.67	17.449	14.0808	up	7.41314e-05	0.00634291	LOC104903549	21 kDa seed protein
gene23173	29.706	123.423	31.666	31.838	29.895	16.678	-1.23677	down	0.000523067	0.0296587	LOC104903732	asparagine synthetase
gene23199	14.67	19.2	44.782	81.884	95.593	44.027	1.49374	up	0.000430014	0.0256054	LOC104904135	putative cysteine-rich repeat secretory protein 7
gene23201	76.821	70.074	167.704	46.526	301.33	347.325	1.14387	up	0.000104275	0.00821867	LOC104904136	cysteine-rich receptor-like protein kinase 25
gene23250	2172.18	4114.72	7534.59	1270.72	4503.1	1098.14	-1.00812	down	0.000162044	0.0114327	LOC104903824	_
gene23292	78.741	104.547	2313.07	764.364	108.527	106.415	-1.34999	down	1.21647e-06	0.000215952	LOC104904176	expansin-like A3
gene23310	274.302	232.22	130.772	124.337	74.32	55.512	-1.32616	down	1.39304e-05	0.00161346	LOC104903855	lysine histidine transporter-like 7
gene23317	6.747	2.453	13.731	161.988	1.981	0	2.83789	up	1.70798e-08	4.91562e-06	LOC104903863	alpha-amylase
gene23320	66.443	45.291	54.931	42.994	127.985	233.681	1.27974	up	0.000126304	0.00940842	LOC104903865	alpha-amylase
gene23322	996.07	727.729	542.179	175.026	418.475	478.507	-1.07982	down	0.000117612	0.00897208	LOC104903866	F-box protein SKIP23
gene23325	679.124	662.826	339.625	185.852	338.082	303.989	-1.02224	down	0.000275945	0.0177663	LOC104903868	F-box protein SKIP23
gene23498	191.783	297.797	122.379	65.356	88.732	148.655	-1.01533	down	0.000402857	0.024216	LOC104904222	MDIS1-interacting receptor like kinase 2-like
gene23720	532.893	588.115	387.31	202.752	189.933	132.595	-1.52178	down	3.37057e-07	6.8843e-05	LOC104904342	uncharacterized protein LOC104904342
gene23866	212.392	2.125	83.274	380.67	241.932	0	1.064	up	0.000410333	0.0245876	LOC104904484	uncharacterized protein LOC104904484 isoform X3
gene23907	482.184	1280.7	109.672	61.285	629.4	115.526	-1.21578	down	8.22073e-05	0.00675986	LOC104904520	uncharacterized protein LOC104904520
gene23908	279.668	263.425	0	0	11.194	0	-5.60002	down	8.70772e-17	8.70542e-14	LOC104904521	uncharacterized protein LOC104904521 isoform X2
gene23909	8996.54	1231.54	8209.3	15011.2	9450.7	13743.3	1.05113	up	0.000102375	0.00810257	LOC104904522	uncharacterized protein LOC104904522
gene23965	245.989	0	0	0	0	0	-16.3233	down	1.37862e-21	2.18225e-18	LOC104904578	(R,S)-reticuline 7-O-methyltransferase
gene24002	0	0	1.086	1.921	0.939	13.722	3.9288	up	0.00102301	0.049826	LOC104904612	boron transporter 4
gene24017	27.488	17.988	46.617	131.984	62.933	21.606	1.23333	up	0.000621203	0.0338102	LOC104904624	root phototropism protein 3
gene24094	9.484	15.516	33.777	166.5	33.406	20.331	1.90568	up	0.000229863	0.0152134	LOC104904686	photosystem I reaction center subunit VI, chloroplastic
gene24253	668.926	80.074	4.15	0	10.775	0	-6.12678	down	3.89897e-27	1.23435e-23	LOC104904828	pathogenesis-related protein PR-1 type
gene24273	668.964	314.29	335.109	250.166	140.47	237.171	-1.07035	down	0.000513386	0.0292846	LOC104904846	LOW QUALITY PROTEIN: uncharacterized protein LOC104904846
gene24280	2082.83	1569.39	506.26	818.994	599.187	648.307	-1.00887	down	0.000242995	0.0158195	LOC104904855	codeine O-demethylase
gene24423	73.777	40.232	28.873	5.109	12.493	15.207	-2.12256	down	2.44938e-07	5.11275e-05	LOC104904988	scopoletin glucosyltransferase
gene1834	454.765	425.902	548.243	129.055	193.696	307.299	-1.18137	down	3.88451e-05	0.00367095	LOC104905116	flavanone 3-dioxygenase
gene1889	43.89	37.231	19.848	13.171	17.177	3.485	-1.57732	down	0.000503459	0.0289794	LOC104905178	transcription factor bHLH91
gene1900	53.444	0	59.819	139.533	84.71	114.568	1.58078	up	0.000508706	0.029193	LOC104905190	17.6 kDa class II heat shock protein-like
gene2031	75.522	6.864	0	0	14.409	2.698	-2.26761	down	2.8646e-06	0.000435305	LOC104905313	uncharacterized protein LOC104905313 isoform X2
gene2060	1118.63	1145.21	246.977	337.276	534.332	339.341	-1.05202	down	0.000186652	0.0127534	LOC104905343	expansin-B15
gene2085	3558.48	1744.83	3118.81	457.659	2086.79	1391.58	-1.09744	down	4.96685e-05	0.00449263	LOC104905367	chalcone synthase
gene2362	169.625	121.829	77.88	31.659	27.323	35.476	-1.96715	down	3.02981e-08	8.34077e-06	LOC104905688	aminotransferase ALD1
gene2416	146.521	96.388	92.293	167.504	138.578	650.627	1.51304	up	7.72779e-08	1.90635e-05	LOC104905748	keratin, type I cytoskeletal 9 isoform X1
gene2447	26.272	22.922	7.129	4.73	0	0	-3.57297	down	5.99541e-06	0.000813449	LOC109136290	uncharacterized protein LOC109136290
gene2560	339.008	239.87	69.845	108.46	88.815	45.045	-1.42068	down	1.91044e-06	0.000304948	LOC104905898	cellulose synthase-like protein E1
gene2571	994.19	403.179	718.107	1800.18	3585.65	342.199	1.43705	up	1.90026e-07	4.24653e-05	LOC104905914	petal death protein
gene4894	31.119	167.702	35.39	13.184	40.297	29.431	-1.49812	down	4.81488e-05	0.00437601	LOC104906046	hypothetical protein BVRB_2g045110
gene7157	102.838	2.804	0	2.315	0	2.756	-4.37996	down	2.18176e-08	6.18544e-06	LOC104906454	dehydration-responsive element-binding protein 1D
gene7250	44.45	20.777	54.921	194.37	120.22	40.838	1.56472	up	3.8476e-05	0.00365488	LOC109136368	probable carboxylesterase 120
gene7271	5.894	6.428	7.197	4.245	7.266	56.858	1.8083	up	0.000219289	0.0145643	LOC104906585	putative disease resistance protein RGA1
gene7403	3744.17	2830.71	562.373	251.224	1016.29	1059.92	-1.61662	down	6.40505e-09	2.09765e-06	LOC104906773	uncharacterized protein LOC104906773
gene7405	10296.3	5949.9	2457.89	1297.73	3819.47	3759.27	-1.07529	down	7.64729e-05	0.00642744	LOC104906774	flavonol sulfotransferase-like
gene9782	86.935	9.03	143.22	268.34	116.651	181.925	1.245	up	0.000453135	0.026648	LOC104907027	uncharacterized protein LOC104907027
gene9816	54.163	29.536	58.557	216.379	98.369	58.054	1.3899	up	0.000201514	0.0137063	LOC104907055	GPI-anchored protein LLG1-like
gene9954	29.729	79.585	66	46.229	740.132	63.73	2.27766	up	3.84848e-12	1.97572e-09	LOC104907218	uncharacterized protein LOC104907218
gene10066	68.414	55.483	24.99	30.006	15.447	7.521	-1.49081	down	0.000204077	0.0137063	LOC104907332	cytochrome P450 CYP72A219
gene10106	630.586	607.212	159.283	188.791	204.163	248.513	-1.12297	down	6.73578e-05	0.00584229	LOC104907355	9-cis-epoxycarotenoid dioxygenase NCED1, chloroplastic
gene10174	459.514	1018.13	275.908	74.539	537.688	53.246	-1.39783	down	1.12249e-06	0.000201147	LOC104907432	replication factor A protein 1-like isoform X1
gene10217	55.811	13.315	46.141	210.402	87.54	26.172	1.4915	up	8.54897e-06	0.00107541	LOC104907495	receptor-like serine/threonine-protein kinase At1g78530
gene10224	526.385	811.226	739.378	48.935	627.259	91.99	-1.43497	down	6.21391e-07	0.000120442	LOC104907520	tetraspanin-9-like
gene10320	0	19.651	13.75	320.36	15.866	9.656	3.3722	up	1.91137e-10	8.0681e-08	LOC104907596	photosystem II 10 kDa polypeptide, chloroplastic
gene10423	121.97	159.631	148.93	1.996	148.411	9.508	-1.42879	down	2.25699e-05	0.00238176	LOC109136509	uncharacterized protein LOC109136509
gene10426	1349.38	1819.09	2351.26	328.471	1652.29	279.335	-1.28821	down	4.45293e-06	0.000631219	LOC104907711	uncharacterized protein LOC104907711
gene10427	4034.27	4126.17	3761.99	242.13	3820.84	388.21	-1.42142	down	2.06617e-07	4.45988e-05	LOC104907712	uncharacterized histidine-rich protein DDB_G0274557
gene13547	2.729	0	0	24.571	0	14.627	3.84286	up	0.00102301	0.049826	LOC104908142	_
gene13575	378.761	142.825	217.301	56.227	94.026	183.552	-1.14634	down	0.000125964	0.00940842	LOC104908171	cinnamoyl-CoA reductase-like SNL6
gene13732	188.731	121.632	39.281	15.446	64.21	22.988	-1.76821	down	2.57444e-05	0.00265769	LOC109133559	uncharacterized protein LOC109133559
gene16844	1591.77	4298.21	2438.67	7082.7	5948.05	8365.86	1.36123	up	4.77921e-07	9.45636e-05	LOC104908396	high affinity nitrate transporter 2.5-like
gene16887	74.296	74.085	38.879	330.615	74.769	81.91	1.37974	up	1.77426e-05	0.00194809	LOC104908469	high affinity nitrate transporter 2.5-like
gene19281	531.383	4148.95	668.538	891.886	582.177	662.282	-1.32409	down	1.2758e-06	0.000222329	LOC104908587	cytochrome P450 71A1-like
gene19320	256.946	3905.79	1446.15	1199.98	608.068	826.221	-1.09031	down	0.000114852	0.00886833	LOC104908662	peroxidase 60-like
gene19409	133.983	23.696	3.685	9.78	15.943	3.881	-2.44634	down	3.13268e-08	8.50075e-06	LOC104908763	ankyrin repeat-containing protein NPR4-like
gene19411	128.562	0	0	0	0	0	-15.3872	down	4.27402e-06	0.000615038	LOC104908766	alpha-latroinsectotoxin-Lt1a-like
gene19414	503.672	0	0	0	96.53	3.176	-2.3367	down	3.82987e-10	1.54784e-07	LOC104908769	homeobox protein Wariai-like
gene19527	62.329	203.937	169.126	726.361	237.836	311.769	1.5512	up	4.8975e-07	9.59052e-05	LOC104908876	protein FAR-RED IMPAIRED RESPONSE 1-like
gene19528	72.826	172.296	128.825	508.371	181.532	222.167	1.2863	up	6.73605e-06	0.000891423	LOC104908877	uncharacterized protein LOC104908877
gene19593	55.404	157.107	56.375	37.908	31.224	30.88	-1.42679	down	9.80048e-05	0.00782185	LOC104908938	uncharacterized protein LOC104908938 isoform X2
gene21591	804.925	957.694	226.919	244.689	211.716	317.465	-1.36227	down	3.06128e-06	0.000461501	LOC104909077	tetraspanin-9
gene21609	142.298	122.145	85.803	22.537	42.928	67.787	-1.39419	down	1.00978e-05	0.00122954	LOC104909081	putative transcription factor bHLH041
gene21636	2862.54	813.426	254.772	319.736	512.887	945.966	-1.14406	down	3.38509e-05	0.00336648	LOC104909061	uncharacterized protein LOC104909061
gene21715	102.224	143.65	112.017	90.26	36.352	12.642	-1.36178	down	4.45868e-05	0.00413135	LOC104882859	uncharacterized protein LOC104882859
gene21886	59.446	28.527	16.937	8.563	4.188	15.292	-1.90333	down	0.000386604	0.0233128	LOC104882998	uncharacterized protein LOC104882998
gene21893	6.122	0	1161.77	140.543	16.172	3.281	-2.86777	down	6.22808e-18	7.3939e-15	LOC104883006	tropinone reductase-like 3
gene21979	1590.48	2600.65	948.783	618.658	960.056	913.543	-1.04429	down	0.000132473	0.00975317	LOC104883093	flavonol synthase/flavanone 3-hydroxylase-like
gene24489	7237.49	4531.94	3243.03	2030.51	3634.49	1630.02	-1.04118	down	0.000112916	0.00875444	LOC104883161	uncharacterized protein LOC104883161
gene24496	2.173	4.739	4.422	60.637	9.566	11.644	2.85194	up	1.42886e-05	0.00163501	LOC104883167	L-type lectin-domain containing receptor kinase IV.3-like
gene24497	3.064	10.025	9.353	124.123	16.187	6.568	2.71018	up	3.11888e-06	0.000466481	LOC104883168	chlorophyll a-b binding protein 5, chloroplastic
gene24691	321.584	614.768	246.335	117.107	162.269	207.201	-1.28132	down	8.13141e-06	0.00103662	LOC104883380	WRKY transcription factor 42-like isoform X1
gene24742	1934.69	2013.92	979.583	235.993	486.166	1240.74	-1.32807	down	1.48225e-06	0.000247776	LOC104883438	artemisinic aldehyde Delta(11(13)) reductase
gene24748	943.56	823.27	88.625	52.275	236.478	132.254	-2.13985	down	4.73362e-12	2.30552e-09	LOC104883444	auxin-binding protein ABP19a
gene24749	2836.13	1343.06	827.774	459.537	615.22	567.63	-1.60814	down	9.93846e-09	3.09477e-06	LOC104883445	auxin-binding protein ABP19a
gene24752	576.58	0	267.993	51.267	37.609	30.519	-2.82245	down	4.43937e-11	1.9165e-08	LOC104883476	zinc finger BED domain-containing protein DAYSLEEPER-like
gene24768	3.621	0	11.054	32.601	12.755	46.576	2.64696	up	0.000439894	0.0259497	LOC104883456	uncharacterized protein DDB_G0283357
gene24786	32.671	22.27	41.554	213.241	75.518	4.377	1.60301	up	0.000177772	0.0122792	LOC104883493	Werner Syndrome-like exonuclease
gene24787	248.251	427.283	153.93	45.397	122.963	149.674	-1.38299	down	2.2152e-05	0.0023576	LOC104883494	stress protein DDR48-like
gene24804	36.416	0	0	0	0	228.617	2.65019	up	9.31449e-06	0.001164	LOC104883504	uncharacterized protein LOC104883504
gene24959	50.316	36.585	13.653	199.314	44.307	43.145	1.51188	up	0.000139845	0.0101471	LOC104883672	chlorophyll a-b binding protein, chloroplastic-like
gene25057	277.506	3.186	0	2.63	5.144	3.131	-4.68554	down	3.12796e-16	2.70071e-13	LOC104883763	ethylene-responsive transcription factor ERF098
gene25136	68.034	18.55	17.307	107.187	14.977	129.64	1.27721	up	0.000358669	0.0220483	LOC104883852	uncharacterized protein LOC104883852 isoform X1
gene25234	767.515	195.682	380.342	1171.07	2422.52	325.859	1.54461	up	6.86323e-08	1.71535e-05	LOC104883954	MLP-like protein 43
gene25298	6.562	15.745	1.335	1.181	1.156	0	-3.33695	down	0.000965181	0.0478684	LOC104884024	uncharacterized protein LOC104884024
gene25314	192.523	121.318	47.886	59.701	41.441	32.1	-1.44083	down	2.67228e-05	0.00274379	LOC104884047	serine/threonine-protein kinase OXI1
gene25328	416.33	104.785	843.998	106.677	248.164	281.476	-1.1012	down	0.00013996	0.0101471	LOC104884055	cysteine-rich repeat secretory protein 55
gene25474	10.426	37.904	51.277	56.319	116.293	81.953	1.35369	up	0.000118438	0.0089989	LOC104884219	abscisic acid receptor PYL2
gene25599	246.142	254.02	355.487	109.606	130.513	184.395	-1.0112	down	0.000691948	0.0366116	LOC104884360	protein SENSITIVE TO PROTON RHIZOTOXICITY 1
gene25716	85.237	6.64	92.926	493.307	112.585	39.155	1.8034	up	4.16527e-06	0.000603964	LOC104884472	zinc finger protein 3
gene25718	1085.78	1033.21	1669.89	214.267	610.92	831.996	-1.19304	down	1.07319e-05	0.00129842	LOC104884473	sugar transport protein 13
gene25852	149.644	27.201	81.572	416.994	69.023	97.383	1.17478	up	0.000119893	0.00903719	LOC104884607	berberine bridge enzyme-like 8
gene25923	2.575	50.55	7.86	4.636	20.407	168.356	1.66501	up	0.000143504	0.0103645	LOC109133813	putative uncharacterized protein DDB_G0286901
gene25969	38.326	4.4	67.732	176.15	76.377	2.162	1.20522	up	0.000761464	0.0399351	LOC104884732	gibberellin 20 oxidase 1
gene26113	1265.25	130.28	932.389	2372.96	1584.71	800.218	1.03128	up	0.000152455	0.0109692	LOC104884894	probable inactive purple acid phosphatase 27
gene26191	1033.93	1489.86	449.514	31.027	400.043	486.943	-1.69548	down	3.91074e-09	1.35063e-06	LOC104884976	23 kDa jasmonate-induced protein
gene26194	1111.22	770.302	600.483	70.65	259.828	723.382	-1.23582	down	1.4039e-05	0.00161619	LOC104884977	23 kDa jasmonate-induced protein
gene26203	339.316	722.798	180.724	93.075	121.383	250.04	-1.41989	down	1.80125e-06	0.000292434	LOC104884988	probable xyloglucan endotransglucosylase/hydrolase protein 23
gene26319	11.317	12.342	35.984	29.291	151.966	75.81	2.10766	up	5.49449e-09	1.86371e-06	LOC104885114	heat shock cognate 70 kDa protein-like
gene26344	88.143	6.867	12.813	300.407	155.231	6.748	2.1004	up	4.31699e-06	0.00061655	LOC104885142	zinc finger protein 6-like
gene26360	0	24.15	0	0	0	0	-12.975	down	4.14264e-05	0.00389551	LOC104885158	F-box protein At5g03100
gene26606	12.521	0	0	95.812	16.538	0	3.16527	up	0.00059137	0.032745	LOC104885426	zinc finger protein 7
gene27804	51.648	61.45	4.778	0	8.269	0	-3.83293	down	3.24192e-05	0.00324106	LOC104886357	uncharacterized protein LOC104886357, partial

## Sheet: AS100_vs_Control.DEG.2
Table S7. The list of differentially expressed genes in the roots of sugar beet response to neutral salt and alkaline salt treatment
Geneid	Control-1r	Control-2r	Control-3r	A100-1r	A100-2r	A100-3r	logFC	type	pvalue	qvalue	Gene_ID	function
gene139	334.281	425.345	548.004	426.603	1906.83	1028.38	1.36228	up	3.22118e-06	0.000443752	LOC104896641	chaperone protein dnaJ 8, chloroplastic
gene140	0	5.232	0	22.038	35.452	33.553	4.12033	up	0.000349856	0.0208499	LOC104896703	uncharacterized protein LOC104896703 isoform X2
gene209	109.386	54.596	67.914	189.521	113.533	244.236	1.23882	up	7.99167e-05	0.00672255	LOC104902234	caffeic acid 3-O-methyltransferase
gene230	127.919	32.614	96.353	282.398	12.278	319.557	1.25765	up	3.43327e-05	0.00331319	LOC104903879	probable L-gulonolactone oxidase 6
gene383	117.754	236.578	317.677	290.072	799.117	485.887	1.22887	up	1.11163e-05	0.00123586	LOC104886797	BAG family molecular chaperone regulator 6
gene429	331.13	729.343	1089.77	1020.64	2022.54	2020.62	1.23571	up	7.91667e-06	0.000952556	LOC104887088	ferric reduction oxidase 2
gene593	7.859	2.857	13.327	18.052	41.486	54.97	2.25162	up	6.85925e-05	0.0059817	LOC104890551	uncharacterized protein LOC104890551
gene651	622.878	203.438	115.236	482.044	175.839	3090.97	1.99333	up	5.9252e-12	2.96431e-09	LOC104889096	putative germin-like protein 2-1
gene652	50.316	43.902	20.479	42.381	24.791	555.299	2.44015	up	7.91291e-11	3.20069e-08	LOC104889105	putative germin-like protein 2-1
gene654	91.238	25.959	24.218	22.781	20.941	929.531	2.78285	up	5.58889e-14	4.82956e-11	LOC104889115	putative germin-like protein 2-1
gene677	43.215	21.753	30.443	95.452	98.273	93.009	1.58746	up	0.000124567	0.00943481	LOC104890721	putative pectinesterase 11
gene736	184.101	382.634	180.259	35.907	124.693	109.336	-1.46847	down	9.14028e-06	0.00105955	LOC104890839	cytosolic sulfotransferase 5-like
gene738	621.774	875.134	579.657	183.524	370.411	340.157	-1.2157	down	2.33119e-05	0.00235735	LOC104889844	hypothetical protein BVRB_1g007370
gene741	7.59	0	3.861	39.227	40.065	22.12	3.14635	up	0.000134807	0.0100502	LOC104890965	22.0 kDa class IV heat shock protein
gene1065	5.817	15.86	4.932	16.702	39.918	87.023	2.43237	up	6.80761e-10	2.19355e-07	LOC104894483	uncharacterized protein LOC104894483
gene1115	4736.82	821.055	62374.2	5586.28	1136.42	21408.2	-1.27194	down	1.09684e-06	0.000175227	LOC104895143	alcohol dehydrogenase 3
gene1116	63.158	45.922	4346.49	135.411	48.901	1180.52	-1.70688	down	3.63136e-10	1.32761e-07	LOC104895152	alcohol dehydrogenase 2
gene1193	176.472	201.42	292.316	61.278	1213.24	593.265	1.47864	up	1.22391e-06	0.000192295	LOC104895679	vacuolar iron transporter homolog 4
gene1279	132.969	80.374	58.685	375.37	64.275	218.514	1.27467	up	2.08379e-05	0.00211844	LOC104896121	ethylene-responsive transcription factor ABR1
gene1314	3005.25	2180.04	1607.28	1269.5	776.51	753.474	-1.2788	down	2.07411e-06	0.000308054	LOC104896241	protein GIGANTEA
gene1443	1.674	9.128	0	24.993	12.371	17.562	2.34587	up	0.000430007	0.024475	LOC104898677	zinc finger BED domain-containing protein RICESLEEPER 2
gene1444	4.912	0	0	46.259	31.115	0	3.97664	up	3.85008e-12	2.03316e-09	LOC104898699	uncharacterized protein LOC104898699
gene1478	4.677	0	0	47.004	11.111	0	3.6344	up	1.60776e-08	3.63871e-06	LOC104898841	uncharacterized protein LOC104898841 isoform X1
gene1730	54.847	205.465	84.927	38.345	67.979	38.92	-1.2491	down	0.000405004	0.0232614	LOC104902171	transcription factor PIF3
gene2592	376.11	9.466	126.587	1159.72	51.928	172.013	1.43381	up	1.24127e-06	0.000193424	LOC104903096	probable acetyltransferase NATA1-like
gene2619	86.862	163.867	124.216	417.942	104.102	492.63	1.43626	up	2.44532e-06	0.000353617	LOC104903279	flavonol synthase/flavanone 3-hydroxylase
gene2666	139.641	194.604	580.197	441.064	1474.34	1067.19	1.7056	up	8.30853e-09	2.25648e-06	LOC104903597	17.8 kDa class I heat shock protein
gene2715	93.3	128.138	182.838	234.166	459.695	394.787	1.42912	up	6.34954e-06	0.000815158	LOC104903994	18.2 kDa class I heat shock protein
gene2819	1675.12	1093.74	3182.2	4138.05	4407.76	5369.21	1.22542	up	8.55203e-06	0.00100983	LOC104905072	18.3 kDa class I heat shock protein
gene2828	52.99	53.94	82.676	105.495	201.409	148.26	1.26337	up	0.000547712	0.0286409	LOC104905137	18.2 kDa class I heat shock protein
gene2888	113.262	154.41	178.633	175.619	765.326	158.447	1.3006	up	0.0001073	0.00842925	LOC104905605	uncharacterized protein LOC104905605
gene3157	98.078	58.69	37.976	283.117	64.147	58.687	1.05972	up	0.000264153	0.0168517	LOC104907917	cellulose synthase A catalytic subunit 3
gene3311	11.719	63.905	27.823	399.308	70.112	95.632	2.44946	up	6.24742e-10	2.07798e-07	LOC104882862	uncharacterized protein LOC104882862
gene3468	241.191	52.284	355.171	101.518	11.072	136.223	-1.38236	down	3.28551e-06	0.00044652	LOC104885388	carotenoid cleavage dioxygenase 8 homolog B, chloroplastic
gene3663	111.843	349.002	452.055	556.657	1663.03	970.651	1.80517	up	6.00426e-10	2.03834e-07	LOC104886590	17.1 kDa class II heat shock protein
gene3780	23.139	58.884	17.658	62.011	203.581	17.983	1.50831	up	2.87913e-05	0.0028214	LOC104886720	probable nucleoredoxin 3
gene3830	33.26	43.911	12.468	148.783	31.419	177.544	1.9967	up	1.30133e-08	3.05428e-06	LOC104886780	uncharacterized protein LOC104886780 isoform X2
gene3846	12.358	14.975	19.56	18.925	123.225	20.809	1.797	up	4.54514e-06	0.00060425	LOC104886793	lupeol synthase
gene3848	16.059	35.03	23.344	28.985	302.772	13.373	2.21308	up	8.30621e-09	2.25648e-06	LOC104886873	beta-amyrin 28-oxidase
gene3876	16.481	26.962	21.801	3.786	10.44	0	-2.19708	down	0.000193672	0.013292	LOC104886817	serine/threonine-protein kinase AGC1-7 isoform X2
gene3944	46.385	317.989	8.99	20.296	16.324	18.025	-2.77235	down	3.48203e-12	1.89134e-09	LOC104886910	vinorine synthase-like
gene4371	169.551	212.938	198.664	29.506	10.849	71.877	-2.3724	down	1.1253e-08	2.81487e-06	LOC104887300	jasmonate-induced protein homolog
gene4450	248.324	382.778	74.119	209.159	59.428	15.44	-1.31204	down	7.63731e-05	0.00648182	LOC104887427	thaumatin-like protein
gene4469	1045.42	2301.98	1015.32	635.894	819.022	704.611	-1.01451	down	0.000135742	0.0100804	LOC104887441	ABC transporter B family member 15-like
gene4544	993.36	81.042	71.63	197.643	74.324	59.27	-1.7907	down	4.51153e-08	9.63693e-06	LOC104887536	NADPH:quinone oxidoreductase
gene4590	84.404	233.678	55.054	54.686	68.55	20.184	-1.37944	down	6.73748e-05	0.00590259	LOC104887593	cytosolic sulfotransferase 5
gene4637	137.088	36.857	88.561	34.787	35.006	54.635	-1.07702	down	0.000125675	0.00948102	LOC104887638	putative disease resistance RPP13-like protein 1 isoform X1
gene4672	29.966	8.715	20.328	41.302	59.058	86.171	1.66036	up	4.70191e-05	0.00431826	LOC104887670	UPF0481 protein At3g47200
gene4725	54.833	59.803	87.178	114.149	191.769	231.723	1.4136	up	7.70102e-05	0.00650685	LOC104887719	uncharacterized protein LOC104887719
gene4797	124.202	47.81	106.555	153.843	100.278	343.53	1.10127	up	0.000572134	0.0297996	LOC104887785	inositol polyphosphate multikinase beta
gene5304	2.734	11.926	13.908	17.269	41.851	31.87	1.6712	up	0.000237895	0.0155952	LOC104887893	protein NRT1/ PTR FAMILY 5.2 isoform X1
gene5342	29.814	69.678	39.004	12.23	2.248	2.483	-3.02933	down	5.66251e-08	1.18297e-05	LOC104887928	protein LIGHT-DEPENDENT SHORT HYPOCOTYLS 4
gene5362	0	6.802	0	14.327	17.56	16.965	2.84384	up	0.000522899	0.0278073	LOC104887949	probable inorganic phosphate transporter 1-3
gene5366	2.079	2.267	0	31.041	10.975	4.847	3.42979	up	0.000222945	0.0148196	LOC104888076	probable inorganic phosphate transporter 1-3
gene5367	12.45	22.631	12.669	64.35	67.916	50.801	1.93873	up	6.38886e-06	0.000815158	LOC104888077	probable inorganic phosphate transporter 1-3
gene5368	132.488	22.988	36.766	269.757	101.731	73.716	1.21153	up	0.000511471	0.0276238	LOC104888078	uncharacterized protein LOC104888078
gene5369	2.071	24.848	2.107	30.925	41.548	26.56	1.77046	up	0.000722297	0.0359466	LOC104888079	probable inorganic phosphate transporter 1-3
gene5542	252.398	46.959	83.09	51.158	23.513	31.155	-1.85354	down	2.38554e-08	5.27344e-06	LOC104888159	two-component response regulator-like APRR5 isoform X2
gene5575	466.726	370.52	129.227	182.335	87.157	192.472	-1.06494	down	0.000541421	0.0284336	LOC104888200	hypothetical protein BVRB_3g051450
gene5595	80.635	48.227	52.934	95.602	263.642	172.845	1.54933	up	5.00307e-06	0.000655954	LOC104888217	protein MITOFERRINLIKE 1, chloroplastic
gene5733	41.167	44.899	20.944	15.761	9.055	9.998	-1.61992	down	0.000489443	0.0269705	LOC104888598	LRR receptor-like serine/threonine-protein kinase GSO1
gene5769	2382.41	8398.4	15782.9	8469.45	35758	30193.4	1.48625	up	7.0445e-08	1.42471e-05	LOC104888372	heat shock protein 83
gene5948	8.513	11.605	17.324	83.108	4.494	37.215	1.737	up	0.0002713	0.0171352	LOC104888629	aluminum-activated malate transporter 2
gene6020	10.395	0	0	35.817	37.314	0	2.81424	up	1.5143e-05	0.00158178	LOC104888667	uncharacterized protein LOC104888667 isoform X4
gene6574	334.6	201.749	705.843	162.472	83.292	199.793	-1.4792	down	6.80474e-07	0.000112491	LOC104889234	polygalacturonase inhibitor
gene6602	96.979	487.717	90.456	6.188	93.858	106.777	-1.7068	down	2.06592e-07	3.81312e-05	LOC104889339	1-aminocyclopropane-1-carboxylate oxidase homolog 1-like
gene6616	52.565	84.849	83.44	9.66	64.378	14.707	-1.31533	down	0.00050804	0.0276238	LOC104889268	1-aminocyclopropane-1-carboxylate oxidase homolog 1
gene6648	373.645	1033.24	694.163	2.769	101.805	33.723	-3.92524	down	2.15176e-31	2.04536e-27	LOC104889573	uncharacterized protein LOC104889573
gene6649	430.968	805.361	721.959	27.164	69.362	55.143	-3.69057	down	6.10787e-28	3.87056e-24	LOC104889574	uncharacterized protein LOC104889574
gene6717	219.561	285.675	282.202	252.18	841.849	565.811	1.0758	up	0.000328753	0.0199678	LOC104889416	uncharacterized protein LOC104889416
gene6792	65.341	124.712	91.419	126.645	672.628	490.371	2.1959	up	4.84465e-11	2.1419e-08	LOC104889601	transcription factor bHLH101-like
gene6794	101.503	86.982	66.396	249.821	1917.53	1800.33	3.96039	up	9.0573e-33	1.72188e-28	LOC104889603	transcription factor bHLH101
gene6871	0	0	3.031	17.106	59.754	128.484	6.0807	up	2.59782e-13	1.89951e-10	LOC104889612	zinc transporter 7-like
gene6875	10.119	0	0	11.623	64.105	53.087	3.66977	up	8.46542e-05	0.00699722	LOC104889616	Werner Syndrome-like exonuclease
gene6902	922.731	8.195	8.41	6.041	190.402	10.512	-2.18231	down	7.53139e-14	6.22518e-11	LOC104889627	putative disease resistance protein RGA3
gene6903	2163.05	33.415	14.029	58.063	422.139	33.932	-2.10415	down	3.41724e-13	2.40612e-10	LOC104889629	putative disease resistance protein RGA3
gene6938	287.106	171.915	177.575	190.743	41.606	32.814	-1.26349	down	0.000108573	0.00849413	LOC104889650	metacaspase-9-like
gene6965	81.079	0	0	0	23.346	0	-1.79602	down	2.57444e-05	0.00257593	LOC104889679	disease resistance protein At4g27190
gene6966	106.883	0	0	0	24.685	1.947	-2.00468	down	3.29227e-07	5.96089e-05	LOC104889681	disease resistance protein At4g27190 isoform X1
gene7018	256.36	427.078	799.763	126.191	80.308	282.441	-1.60098	down	6.20507e-08	1.28222e-05	LOC104889731	xyloglucan endotransglucosylase/hydrolase 2
gene7712	120.399	48.964	101.745	201.569	45.245	323.541	1.07298	up	0.000585638	0.0303367	LOC104889870	phytoene synthase 2, chloroplastic
gene7721	133.287	330.54	268.018	178.603	901.307	442.105	1.05637	up	0.000224975	0.0149024	LOC104889879	transmembrane protein 45B
gene7779	1.785	1.947	0	4.101	5.655	29.138	3.38048	up	0.000362814	0.021393	LOC104889931	uncharacterized protein LOC104889931
gene7886	354.803	261.945	297.15	313.473	512.917	1174.06	1.13022	up	8.72382e-05	0.00714864	LOC104890038	glucan endo-1,3-beta-glucosidase
gene7889	165.641	84.098	104.614	104.965	90.457	615.929	1.19513	up	0.000154397	0.0110764	LOC104890041	glucan endo-1,3-beta-glucosidase, acidic-like
gene8165	67.156	99.878	363.41	49.085	25.783	99.642	-1.60387	down	3.07951e-06	0.000430475	LOC104890376	probable sesquiterpene synthase, partial
gene8194	40.73	194.775	47.821	482.21	463.113	47.483	1.80904	up	1.98218e-08	4.43331e-06	LOC104890366	uncharacterized protein LOC104890366
gene8253	35.451	62.458	66.596	25.057	14.396	15.896	-1.57145	down	0.000789803	0.0388988	LOC104890693	uncharacterized protein LOC104890693
gene8283	0	0	0	24.894	4.291	7.896	13.5935	up	4.80051e-07	8.29658e-05	LOC104890454	uncharacterized protein LOC104890454 isoform X1
gene8472	193.686	174.504	74.976	99.14	51.123	31.906	-1.28256	down	0.000113944	0.00877003	LOC104890616	bifunctional aspartate aminotransferase and glutamate/aspartate-prephenate aminotransferase
gene8536	6157.28	10911.8	3584.45	2293.71	3852.85	1908.76	-1.35838	down	4.22652e-07	7.3716e-05	LOC104890674	galactinol synthase 2
gene8538	174.96	505.108	81.159	85.7	154.841	116.981	-1.09029	down	0.000431283	0.024475	LOC104890675	galactinol synthase 2
gene8816	2400.54	474.426	693.988	5822.75	498.961	2028.46	1.2263	up	7.1015e-06	0.000878741	LOC104890996	organ-specific protein P4
gene8821	1041.84	146.428	207.65	252.895	22.68	93.91	-1.91762	down	9.94458e-09	2.57573e-06	LOC104890997	organ-specific protein P4-like
gene8849	9.435	7.075	48.004	1.355	3.113	6.187	-2.59774	down	1.80493e-09	5.62516e-07	LOC104891019	trichohyalin
gene8887	148.3	33.609	0	269.877	239.947	217.792	1.99994	up	2.33088e-10	9.23176e-08	LOC104891046	sugar transporter ERD6-like 5
gene8911	802.038	742.376	418.787	430.294	395.542	147.633	-1.012	down	0.000720312	0.0359418	LOC104891116	myb-related protein Myb4-like
gene8968	94.787	129.588	76.073	50.601	15.505	24.902	-1.72302	down	3.75319e-07	6.6684e-05	LOC104891150	uncharacterized protein LOC104891150 isoform X2
gene9241	94.546	148.487	211.647	99.905	59.893	35.271	-1.22085	down	0.0007347	0.0363734	LOC104891524	DNA-directed RNA polymerase II subunit RPB1-like
gene9329	48.982	39.176	36.55	213.783	58.611	41.875	1.33343	up	0.000612652	0.0314787	LOC104891513	germin-like protein subfamily 2 member 4
gene9375	90.093	166.439	76.705	65.465	56.296	30.008	-1.13466	down	0.000673762	0.033965	LOC104891605	beta-glucosidase 18-like
gene9466	557.034	396.851	242.261	693.965	633.175	1683.69	1.33176	up	2.00379e-06	0.00030155	LOC104891682	polygalacturonase inhibitor 1-like
gene9509	4430.23	3421.11	2791.21	10334.7	6775.38	8515.59	1.26775	up	3.10728e-06	0.000431187	LOC104891713	uncharacterized protein LOC104891713
gene9679	2636.11	2243.21	1006.52	11832	536.878	1144.32	1.19905	up	6.88783e-06	0.000867183	LOC104891968	BURP domain protein USPL1-like
gene10571	169.934	222.405	223.964	529.775	326.368	467.911	1.10325	up	0.000111911	0.00864857	LOC104892119	cysteine-rich receptor-like protein kinase 10 isoform X2
gene10594	16.166	32.056	18.692	104.652	57.409	60.82	1.73585	up	6.60156e-08	1.34949e-05	LOC104892090	primary amine oxidase
gene10599	1.485	0	1.511	98.95	10.978	0	5.19597	up	4.46517e-13	2.92715e-10	LOC104892124	primary amine oxidase-like
gene10648	1.786	3.896	1.818	28.723	0	20.824	2.72335	up	0.000439894	0.0248343	LOC104892159	probable protein phosphatase 2C 51
gene10658	554.039	257.198	161.898	270.857	56.996	99.368	-1.18765	down	0.000110275	0.00855686	LOC104892169	uncharacterized protein LOC104892169
gene10664	488.213	65.81	133.961	1436.51	231.666	415.674	1.5988	up	1.69686e-07	3.25848e-05	LOC104892176	uncharacterized protein LOC104892176
gene10708	45.15	20.865	40.49	74.71	38.782	128.465	1.18381	up	0.000138409	0.0101594	LOC104892668	ABC transporter C family member 10-like
gene10725	385.723	225.641	260.468	96.661	103.663	196.221	-1.13656	down	0.00033268	0.020142	LOC104892230	protein LURP-one-related 17
gene10754	172.03	212.456	105.543	81.36	72.118	67.834	-1.14677	down	0.000486069	0.0269705	LOC104892671	geraniol 8-hydroxylase-like
gene10823	7016.15	11529.8	8003.09	2507.67	7135.53	3035.77	-1.06622	down	5.56056e-05	0.00501003	LOC104892316	alpha-amylase/trypsin inhibitor
gene10852	45.438	49.557	29.59	68.889	99.785	127.13	1.24749	up	0.00027828	0.0174026	LOC104892346	protein DETOXIFICATION 49
gene10856	49.947	0	0	0	0	0	-14.0232	down	4.14264e-05	0.00387959	LOC104892349	dehydration-responsive element-binding protein 1A-like
gene10889	21.899	23.884	26.739	30.183	104.044	53.612	1.37297	up	0.000903895	0.0430775	LOC104892379	PGR5-like protein 1A, chloroplastic isoform X2
gene10895	279.191	182.699	98.483	222.33	125.769	863.602	1.11257	up	0.000301149	0.0186487	LOC104892691	transcription factor bHLH118-like
gene10932	24.264	52.928	29.628	61.313	235.69	45.26	1.6799	up	0.000153751	0.0110764	LOC104892417	uncharacterized protein At4g22758
gene11005	190.193	49.603	119.201	804.143	20.372	285.993	1.62917	up	1.58729e-08	3.63871e-06	LOC104892481	cytochrome P450 CYP72A219-like
gene11008	1690.82	286.478	954.041	5690.19	134.072	1930.58	1.40354	up	1.98926e-07	3.70762e-05	LOC104892484	cytochrome P450 CYP72A219-like
gene11048	3338.58	1785.83	10888.9	2417.21	1440.93	3289.87	-1.16366	down	1.0038e-05	0.0011427	LOC104892526	pyruvate decarboxylase 2
gene11219	140.917	391.91	504.724	111.678	145.805	1.643	-2.00144	down	1.2753e-11	6.06116e-09	LOC104892855	uncharacterized protein LOC104892855
gene11236	2997.26	226.935	539.387	8512.48	104.612	358.081	1.25383	up	3.40315e-06	0.000458846	LOC104892790	uncharacterized protein LOC104892790
gene11254	253.83	47.165	1.913	51.829	3.97	28.495	-1.84534	down	4.85995e-07	8.32365e-05	LOC104892803	phospholipase A1-Ibeta2, chloroplastic
gene11397	28.978	97.073	48.442	11.887	729.92	19.304	2.12492	up	4.9718e-11	2.14816e-08	LOC104892989	ent-kaurenoic acid oxidase 2-like
gene11557	13.759	4.502	18.201	91.66	5.811	11.228	1.57579	up	0.000277835	0.0174026	LOC104893075	mechanosensitive ion channel protein 10
gene11587	159.868	166.056	126.521	282.714	409.916	523.617	1.42662	up	1.92015e-06	0.000292032	LOC104893095	probable aquaporin NIP5-1
gene11999	4294.72	2121.43	1111.12	8841.24	3133.69	3513.25	1.04097	up	8.67962e-05	0.00714322	LOC104893583	nucleotide pyrophosphatase/phosphodiesterase
gene12143	248.302	595.779	312.373	108.891	373.376	89.472	-1.01628	down	0.000263972	0.0168517	LOC104893748	protein DETOXIFICATION 24 isoform X1
gene12181	52.766	14.387	33.557	143.936	181.058	146.095	2.22576	up	2.8646e-06	0.0004034	LOC104893768	tubulin beta-3 chain-like
gene12422	3.053	0	6.212	10.518	0	60.497	2.93785	up	0.000822852	0.0399062	LOC104894032	chlorophyll a-b binding protein 4, chloroplastic
gene12466	0	1.625	62.162	0	0	10.422	-2.61328	down	1.90755e-05	0.00196024	LOC104894068	cation/H(+) antiporter 14-like
gene12587	218.88	84.547	157.758	1220.33	178.135	749.555	2.21958	up	2.0545e-12	1.22057e-09	LOC109133524	uncharacterized protein LOC109133524
gene12624	417.169	137.353	10.679	12.054	182.828	9.176	-1.46977	down	1.01711e-05	0.00115096	LOC104894234	cytochrome P450 CYP72A219-like
gene12626	77.461	168.966	20.163	39.312	42.477	35.701	-1.18206	down	6.7104e-05	0.00590259	LOC109135030	uncharacterized protein LOC109135030
gene12919	119.163	8.963	83.622	188.781	43.384	316.16	1.37267	up	0.000208674	0.0141683	LOC104894518	non-specific lipid-transfer protein-like protein At2g13820 isoform X2
gene12948	36.597	26.61	80.684	161.131	1874.01	255.987	3.99298	up	3.74987e-25	1.42578e-21	LOC104894541	protein crumbs-like
gene12989	41.231	5.621	70.797	8.879	0	21.029	-1.97578	down	0.000266726	0.0169024	LOC104894577	beta-carotene isomerase D27, chloroplastic
gene13052	108.604	97.849	122.52	284.73	196.924	429.372	1.46951	up	2.01446e-06	0.00030155	LOC104894696	vacuolar amino acid transporter 1
gene13134	563.759	204.953	65.936	59.541	82.099	166.195	-1.439	down	9.6219e-05	0.00770195	LOC104894848	uncharacterized protein LOC104894848
gene13177	3.953	21.555	12.066	10.215	55.296	28.8	1.32762	up	0.000726349	0.0360538	LOC104894790	LOW QUALITY PROTEIN: stachyose synthase-like
gene13820	151.706	168.36	119.16	278.18	328.774	487.135	1.31669	up	1.39404e-05	0.00148057	LOC104894917	uncharacterized protein ycf36
gene13878	48.177	22.519	24.511	3.952	7.267	316.929	1.78517	up	1.81427e-05	0.00188476	LOC104895011	putative AP2/ERF and B3 domain-containing protein Os01g0140700
gene13893	751.466	391.022	392.535	1110.18	370.96	1827.34	1.10791	up	4.93748e-05	0.00449122	LOC104894986	squalene epoxidase 3-like
gene13916	1132.27	1301.4	555.382	1940.73	3601.7	1177.84	1.16883	up	2.04247e-05	0.0020876	LOC104895020	germin-like protein 5-1
gene13931	31.068	10.781	41.671	14.598	0	6.585	-1.97906	down	4.60342e-05	0.00424834	LOC104895034	uncharacterized protein LOC104895034 isoform X1
gene13955	65.998	106.077	318.104	23.938	18.337	97.188	-1.8134	down	7.61131e-07	0.00012474	LOC104895057	sesquiterpene synthase-like
gene14055	94.156	75.592	19.96	328.939	23.472	356.74	1.9023	up	3.72565e-10	1.33638e-07	LOC104895310	uncharacterized protein LOC104895310
gene14067	15251.9	22938.9	23579	11246.2	8438.49	4897	-1.32931	down	6.54376e-07	0.000109126	LOC104895164	mannose/glucose-specific lectin
gene14068	38629	26302.4	22756.2	23919.7	6629.99	5673.76	-1.27545	down	2.29993e-06	0.000336339	LOC104895162	mannose/glucose-specific lectin
gene14069	22082.2	23564.1	31084	14177.9	11051.6	5631.45	-1.31401	down	8.53983e-07	0.000138761	LOC104895161	mannose/glucose-specific lectin isoform X1
gene14070	3504.59	5597.03	709.034	2386.9	450.077	320.159	-1.63573	down	4.73643e-09	1.3853e-06	LOC104895160	mannose/glucose-specific lectin
gene14074	2101.9	1836.14	623.161	1713.66	61.201	284.996	-1.14687	down	3.76413e-05	0.00356019	LOC104895169	L-ascorbate peroxidase 5, peroxisomal-like
gene14078	274.134	220.303	240.769	145.83	67.026	104.285	-1.21302	down	0.000127192	0.00955749	LOC104895170	L-ascorbate peroxidase 3, peroxisomal
gene14091	111.039	60.552	4371.14	163.405	80.599	1452.25	-1.42121	down	1.68058e-07	3.25848e-05	LOC104895181	thiosulfate sulfurtransferase 18 isoform X2
gene14103	739.717	659.786	636.887	853.052	2456.82	1068.34	1.10433	up	7.6252e-05	0.00648182	LOC104895191	chaperone protein dnaJ 11, chloroplastic
gene14108	1521.63	796.774	908.307	3229.74	976.702	2499.58	1.05539	up	9.59415e-05	0.00770195	LOC104895196	naringenin,2-oxoglutarate 3-dioxygenase
gene14220	157.36	1330.09	710.527	135.554	321.899	493.019	-1.20945	down	0.000143333	0.0104402	LOC104895337	uncharacterized protein LOC104895337
gene14313	0	9.304	844.904	6.532	0	139.234	-2.55091	down	3.92627e-14	3.55439e-11	LOC104895432	uncharacterized protein LOC104895432
gene14336	58.928	94.514	186.937	115.459	570.927	105.067	1.21735	up	0.000206085	0.0140426	LOC104895457	RING-H2 finger protein ATL78-like
gene14350	1061.1	1136.97	822.627	455.117	519.441	350.332	-1.18901	down	1.8702e-05	0.0019323	LOC104895471	WAT1-related protein At5g64700
gene14379	681.331	128.842	578.661	306.079	29.006	281.844	-1.17069	down	6.33948e-05	0.00565821	LOC104895497	probable WRKY transcription factor 13
gene14613	30.242	40.9	72.623	79.196	183.916	111.41	1.38132	up	1.33042e-05	0.00143602	LOC104895744	thioredoxin-like protein YLS8 isoform X1
gene14681	3.058	0	0	14.05	0	133.695	5.59299	up	5.93123e-16	6.63286e-13	LOC104895800	polyphenol oxidase, chloroplastic
gene14683	37.775	29.238	0	272.921	77.194	1.421	2.39111	up	1.65242e-12	1.01336e-09	LOC104895803	probable nucleoredoxin 1
gene14695	101.532	114.837	130.097	120.935	615.395	355.095	1.65542	up	3.63506e-07	6.51944e-05	LOC104895808	uncharacterized protein LOC104895808
gene14789	142.311	390.016	776.009	528.079	3155.3	1799.43	2.06718	up	1.18814e-12	7.52925e-10	LOC104895886	17.8 kDa class I heat shock protein
gene14961	271.793	45.604	124.096	612.336	58.864	264.044	1.08295	up	0.000493185	0.0270364	LOC104896214	uncharacterized protein LOC104896214
gene15112	186.704	690.346	254.847	465.494	1615.44	387.536	1.12487	up	0.00012814	0.00959086	LOC104896277	basic leucine zipper 43
gene15116	21.826	62.257	22.208	80.99	141.808	23.487	1.21229	up	0.000577211	0.0299819	LOC104896282	uncharacterized protein LOC104896282
gene15117	19.722	52.579	13.378	128.361	138.816	12.773	1.70812	up	6.20909e-06	0.000803001	LOC104896284	LOW QUALITY PROTEIN: protein root UVB sensitive 1, chloroplastic-like, partial
gene15270	149.404	105.236	79.179	486.2	121.592	130.63	1.14537	up	0.0003128	0.0192448	LOC104896433	uncharacterized protein LOC104896433
gene15435	2313.93	4296.95	2991.94	2245.94	1540.77	954.064	-1.01834	down	0.000154085	0.0110764	LOC104896623	xyloglucan endotransglucosylase/hydrolase 2
gene15787	0	7.514	0	213.655	207.311	24.095	5.88771	up	3.43837e-20	8.17086e-17	LOC104896999	17.6 kDa class I heat shock protein
gene15836	21.228	13.891	17.28	34.134	89.648	54.443	1.76603	up	0.000908636	0.0430775	LOC104897034	protein C2-DOMAIN ABA-RELATED 11-like
gene15850	0	0	1.074	2.426	89.193	0	6.4106	up	3.45526e-16	4.1055e-13	LOC104897077	uncharacterized protein LOC104897077 isoform X1
gene15901	79.532	112.529	145.449	134.553	290.492	260.613	1.02255	up	0.000445459	0.0250551	LOC104897134	uncharacterized protein LOC104897134
gene15973	173.518	6.64	278.778	59.439	35.354	81.624	-1.37929	down	7.57151e-05	0.00648182	LOC104897305	uncharacterized protein LOC104897305
gene16051	416.493	235.535	345.314	602.391	337.944	1218.36	1.11399	up	0.00014034	0.0102615	LOC104897259	shikimate O-hydroxycinnamoyltransferase
gene16164	219.039	89.585	185.186	66.595	71.419	95.757	-1.07885	down	0.000370252	0.0216817	LOC104897401	equilibrative nucleotide transporter 1-like isoform X1
gene16230	46.549	75.277	78.397	20.28	50.841	9.356	-1.31493	down	0.000318009	0.0194395	LOC104897682	probable leucine-rich repeat receptor-like protein kinase At2g28990
gene16250	13.435	23.026	13.671	4.409	4.053	0	-2.56624	down	0.000672342	0.033965	LOC104897481	putative nuclease HARBI1
gene16438	26.23	13.35	23.131	42.178	88.62	71.351	1.68858	up	1.2119e-05	0.00133176	LOC104897717	BAHD acyltransferase At5g47980
gene16453	114.801	212.307	96.498	78.349	75.535	36.853	-1.15113	down	0.000242382	0.0156732	LOC104897663	uncharacterized protein LOC104897663
gene16576	1770.28	462.222	1572.22	2996.67	927.54	4415.75	1.13225	up	4.03326e-05	0.00379586	LOC104897820	transcription factor bHLH19
gene16657	987.359	1355.43	1090.01	2719.08	1622.05	2706.53	1.03776	up	0.000171631	0.0119519	LOC104897904	ribonuclease 1
gene16664	540.322	620.52	415.077	386.331	188.899	154.347	-1.11106	down	0.00015951	0.0113138	LOC104897909	ribonuclease 1
gene16666	42.302	126.875	39.457	246.982	193.538	164.384	1.53572	up	1.25882e-05	0.00137537	LOC104897911	ribonuclease 1
gene16696	3600.03	288.761	1227.28	13823.7	128.121	2494.98	1.6847	up	5.11016e-10	1.76635e-07	LOC104897938	kunitz trypsin inhibitor 1-like
gene16758	6.284	6.854	9.591	48.719	64.688	47.618	2.82452	up	6.33965e-10	2.07798e-07	LOC104897991	protein DETOXIFICATION 1
gene16765	90.687	58.726	77.858	361.303	125.668	128.848	1.43808	up	1.33699e-05	0.00143602	LOC104897996	thioredoxin H1
gene17019	935.684	40.198	751.266	278.574	455.663	8.316	-1.21782	down	9.87734e-06	0.0011352	LOC104898163	DNA topoisomerase 2 isoform X1
gene17021	486.903	18.128	263.637	89.838	213.681	0	-1.34057	down	2.63943e-06	0.00037728	LOC104898161	DNA topoisomerase 2 isoform X1
gene17024	511.628	83.357	408.975	161.11	253.476	36.689	-1.15362	down	3.11972e-05	0.00304149	LOC104898166	probable disease resistance protein At1g58602 isoform X1
gene17147	3.237	0	23.055	3.718	174.291	7.547	2.81902	up	2.74285e-07	5.01387e-05	LOC104898423	tropinone reductase-like 1
gene17169	5.58	6.086	8.517	0	250.38	1.626	3.64205	up	2.79233e-17	4.08346e-14	LOC104898294	cytochrome P450 CYP72A219-like
gene17171	13.822	27.638	63.29	0	561.85	5.371	2.43693	up	5.91715e-12	2.96431e-09	LOC104898297	cytochrome P450 CYP72A219-like
gene17273	46.649	66.362	41.275	16.307	14.99	11.822	-1.83914	down	3.73276e-05	0.00354817	LOC104898384	purple acid phosphatase 22 isoform X1
gene17362	33.451	25.082	36.165	180.099	30.903	92.619	1.68083	up	4.88824e-06	0.000645349	LOC104898508	high affinity nitrate transporter 2.4-like
gene17365	3.531	7.702	5.389	70.968	29.823	47.336	3.15544	up	1.14929e-09	3.64154e-07	LOC104898509	high affinity nitrate transporter 2.4
gene17366	201.893	187.491	61.019	932.139	219.49	580.255	1.94305	up	3.04064e-11	1.37632e-08	LOC104898511	high affinity nitrate transporter 2.4
gene17381	214.147	35.575	1223.71	102.62	79.358	459.62	-1.19943	down	1.07e-05	0.00119658	LOC104898529	AF4/FMR2 family member 4
gene17462	447.316	965.701	539.331	995.873	1885.88	1439.42	1.14621	up	4.25384e-05	0.00396421	LOC104898598	endochitinase At2g43590
gene17657	721.986	620.765	529.574	178.059	240.841	229.785	-1.52924	down	9.15288e-08	1.81256e-05	LOC104898878	adenylate isopentenyltransferase 3, chloroplastic-like
gene17667	814.763	501.575	560.067	253.708	332.622	316.614	-1.05526	down	0.000266249	0.0169024	LOC104898848	protein FANTASTIC FOUR 3
gene17732	4051.84	875.048	10409.5	2183.66	969.668	2420.09	-1.46033	down	4.44455e-08	9.60174e-06	SBSS1	sucrose synthase
gene18123	287.341	167.5	231.886	73.972	141.226	80.857	-1.21386	down	0.000527045	0.0278323	LOC104899325	uncharacterized protein LOC104899325
gene18151	1447.98	44.485	560.293	348.236	0	91.931	-2.22143	down	2.30513e-14	2.19114e-11	LOC104899343	hypothetical protein BVRB_7g166470
gene18307	2176.44	825.404	409.794	464.493	409.263	504.716	-1.30739	down	2.23632e-06	0.000329572	LOC104899521	phospholipase A1-Igamma3, chloroplastic
gene18493	662.626	1586.68	723.209	867.363	5659.35	1834.11	1.49196	up	9.28215e-08	1.81921e-05	LOC104899711	dormancy-associated protein homolog 4
gene18556	867.269	967.072	2322.11	2832.13	2329.26	3626.2	1.08012	up	8.38695e-05	0.00696263	LOC104899766	high-affinity nitrate transporter 2.1
gene18740	420.233	213.771	186.676	86.447	99.332	206.564	-1.0647	down	0.000235776	0.0155098	LOC104899932	asparagine synthetase
gene18909	48.384	0	0	0	0	0	-13.9774	down	1.25987e-08	3.03182e-06	LOC104900092	uncharacterized protein LOC104900092 isoform X1
gene18951	283.549	179.04	212.593	338.529	689.342	495.837	1.17423	up	9.64213e-05	0.00770195	LOC104900130	17.4 kDa class I heat shock protein
gene18967	1182.17	639.156	438.664	553.179	305.813	212.026	-1.07733	down	0.000172778	0.0119879	LOC104900145	uncharacterized protein LOC104900145
gene19044	28.354	8.659	12.695	66.436	13.172	42.31	1.29431	up	0.000591543	0.0304765	LOC104900210	laccase-3-like
gene19168	21.368	39.951	24.849	101.676	109.579	17.793	1.41039	up	0.000955707	0.0447511	LOC104900324	CEN-like protein 2
gene19217	127.996	157.546	91.168	382.23	154.444	283.511	1.12249	up	0.00015225	0.0110474	LOC104900375	beta-glucosidase 44
gene19706	0	0	11.045	6.234	71.627	50.617	3.5397	up	1.71466e-07	3.25974e-05	LOC104900518	probable cyclin-dependent serine/threonine-protein kinase DDB_G0292550
gene19730	30.61	53.415	18.688	0	0	0	-15.0633	down	7.41314e-05	0.00640596	LOC109135715	uncharacterized protein LOC109135715
gene19794	23.813	38.957	29.076	65.641	75.424	97.162	1.37502	up	0.000514663	0.0277175	LOC104900592	peroxidase 19
gene19896	67.781	64.283	143.937	280.942	665.854	742.09	2.61331	up	2.65156e-16	3.36059e-13	LOC104900837	zinc transporter 7-like
gene19912	12.576	32.004	12.796	28.889	247.85	268.783	3.24905	up	4.00232e-13	2.71743e-10	LOC104900722	uncharacterized protein LOC104900722
gene19938	153.221	92.637	179.632	89.905	518.724	335.89	1.15045	up	9.41549e-05	0.00764948	LOC104900747	uncharacterized protein At4g19900
gene19956	0.707	0	0	22.732	11.194	1.648	5.64698	up	2.82526e-10	1.09614e-07	LOC104900764	uncharacterized protein LOC104900764
gene19957	0	0	0	33.17	3.21	0	13.566	up	2.45529e-06	0.000353617	LOC104900847	uncharacterized protein LOC104900847
gene20001	22.472	131.297	78.397	23.967	40.673	33.683	-1.23953	down	0.000405004	0.0232614	LOC104900792	WEB family protein At5g55860
gene20084	82.647	55.084	60.736	311.143	48.477	155.228	1.37523	up	0.000315169	0.019328	LOC109135722	protein NRT1/ PTR FAMILY 5.5-like
gene20095	46.695	140.657	74.664	97.049	211.288	609.17	1.80805	up	7.09178e-09	1.98267e-06	LOC109135723	protein NRT1/ PTR FAMILY 5.5-like
gene20122	109.59	99.603	55.756	46.619	10.713	16.561	-1.84216	down	1.56282e-06	0.000239603	LOC104900933	probable pectinesterase 8
gene20153	9188.26	15576.5	10455.4	8040.23	6447.52	676.65	-1.21571	down	5.56175e-06	0.000724209	LOC104900961	uncharacterized protein LOC104900961
gene20196	0	8.003	0	75.856	23.243	34.22	4.05769	up	0.000349856	0.0208499	LOC104900986	uncharacterized protein LOC104900986 isoform X1
gene20297	53.444	11.658	0	81.846	154.233	195.222	2.72786	up	3.49425e-10	1.30253e-07	LOC104901104	B3 domain-containing transcription repressor VAL1-like
gene20459	815.138	119.066	909.038	3811.83	61.473	1853.89	1.63558	up	2.75557e-09	8.44937e-07	LOC104901308	uncharacterized protein LOC104901308
gene20571	2675.95	1858.81	1897.9	6939.17	1486.63	6345.04	1.19926	up	8.41749e-06	0.00100016	LOC104901409	beta-glucosidase 24
gene20759	814.382	81.848	8.485	63.848	8.804	84.247	-2.5276	down	1.67008e-13	1.27e-10	LOC104901646	ethylene-responsive transcription factor ERF017
gene20760	935.141	73.349	19.552	33.105	10.144	56.002	-3.37263	down	1.2054e-19	2.29159e-16	LOC104901648	ethylene-responsive transcription factor ERF017
gene20904	14.116	173.195	10.772	12.16	14.903	0	-2.87157	down	3.88213e-07	6.83362e-05	LOC104901883	uncharacterized protein LOC104901883
gene21107	0	2.446	9.13	33.492	26.051	13.075	2.64888	up	0.000162508	0.0114002	LOC104902018	equilibrative nucleotide transporter 8
gene21219	3.103	34.69	11.051	3.564	5.734	1.809	-2.13641	down	1.29725e-05	0.00140926	LOC104902468	ABC transporter G family member 38-like
gene21252	1394.49	2130.27	5088.1	1941.41	9983.91	8511.56	1.24661	up	7.11633e-06	0.000878741	LOC104902161	multiprotein-bridging factor 1c
gene21280	2440.38	9215.61	3878.23	2276.74	2335.89	1124.18	-1.43713	down	8.22999e-08	1.64695e-05	LOC104902189	uncharacterized protein LOC104902189 isoform X1
gene21294	216.568	113.299	69.872	72.803	33.461	36.947	-1.4809	down	7.64531e-06	0.000931698	LOC104902201	polyol transporter 5
gene21298	1.549	13.516	4.729	24.908	16.355	30.699	1.86201	up	0.000519763	0.0278073	LOC104902204	probable chlorophyll(ide) b reductase NYC1, chloroplastic
gene21309	4.474	4.88	4.553	10.278	33.066	93.885	3.30242	up	3.51464e-05	0.00335763	LOC104902213	MLP-like protein 34
gene21312	21.751	7.907	59.019	83.274	3.827	397.256	2.4494	up	2.92227e-09	8.81829e-07	LOC109135820	MLP-like protein 31
gene21313	12.753	0	0	83.002	0	133.804	4.08718	up	1.60776e-08	3.63871e-06	LOC104902219	MLP-like protein 43
gene21483	5014.24	4384.52	2250.07	2194.5	1407.99	1953.23	-1.06814	down	7.2922e-05	0.00633023	LOC104902334	branched-chain-amino-acid aminotransferase 2, chloroplastic isoform X1
gene21524	1109.67	1186.01	822.205	156.808	935.259	260.948	-1.20439	down	8.97696e-06	0.001047	LOC104902377	probable cation transporter HKT6
gene22016	2.805	575.194	0	138.547	693.062	667.15	1.37462	up	3.83087e-06	0.000512878	LOC104902530	ribosome-inactivating protein PD-L3/PD-L4-like isoform X1
gene22110	734.449	367.911	408.421	228.056	250.212	263.833	-1.0256	down	0.000280756	0.0174998	LOC104902662	organic cation/carnitine transporter 2
gene22146	175.664	25.545	32.344	340.112	21.196	138.475	1.09754	up	0.000310003	0.0191346	LOC104902673	beta-amylase-like
gene22235	30.378	0	4208.27	89.72	0	541.336	-2.74776	down	8.33548e-20	1.76073e-16	LOC104902751	uncharacterized protein LOC104902751
gene22237	22.125	0	3562.61	50.823	0	470.718	-2.78101	down	5.75919e-19	9.95346e-16	LOC104902752	uncharacterized protein LOC104902752
gene22309	172.408	452.46	537.254	587.876	2332.24	847.931	1.69705	up	1.18349e-08	2.89314e-06	LOC104902833	17.1 kDa class II heat shock protein
gene22887	301.835	702.576	1018.26	753.847	1892.82	1931.78	1.1786	up	2.41385e-05	0.00242802	LOC104903450	dnaJ homolog subfamily B member 4
gene23136	335.781	1912.78	580.835	1349.83	3804.26	1111.12	1.14687	up	3.37091e-05	0.00326961	LOC104903771	uncharacterized protein LOC104903771
gene23138	10.706	17.515	40.852	12.297	178.03	28.082	1.6608	up	9.34551e-05	0.00762521	LOC104903772	uncharacterized protein LOC104903772
gene23200	47.296	29.476	75.625	54.323	214.008	181.165	1.56046	up	0.000632148	0.0323058	LOC109136035	putative cysteine-rich receptor-like protein kinase 32
gene23201	76.821	70.074	167.704	128.339	408.486	125.379	1.07375	up	0.000341597	0.0206113	LOC104904136	cysteine-rich receptor-like protein kinase 25
gene23256	40.343	137.865	82.1	40.158	678.663	25.083	1.51489	up	2.72538e-06	0.000386659	LOC104904168	cytochrome P450 87A3-like
gene23261	93.712	170.964	62.414	182.001	1072.17	143.017	2.09476	up	2.17285e-12	1.25176e-09	LOC104903831	probable cation transporter HKT6
gene23310	274.302	232.22	130.772	77.111	105.312	111.811	-1.11499	down	0.000248428	0.0160097	LOC104903855	lysine histidine transporter-like 7
gene23319	23.729	42.349	160.236	2.478	75.16	2.515	-1.49746	down	0.000109912	0.00855686	LOC104903864	alpha-amylase
gene23388	19.087	24.286	0	175.377	10.076	3.708	2.12467	up	1.47276e-05	0.00155039	LOC104903914	vacuolar iron transporter homolog 2
gene23498	191.783	297.797	122.379	68.447	139.566	84.631	-1.06428	down	0.000214951	0.0143888	LOC104904222	MDIS1-interacting receptor like kinase 2-like
gene23617	92.225	143.693	134.898	113.493	727.681	439.662	1.7883	up	3.89594e-10	1.37159e-07	LOC104904123	scopoletin glucosyltransferase
gene23748	40.698	23.081	14.908	112.187	85.939	15.183	1.43871	up	9.80048e-05	0.00779569	LOC104904366	transcription termination factor MTEF1, chloroplastic
gene23824	841.852	830.716	1054.29	768.578	3262.3	1599.75	1.04606	up	0.000173689	0.0120073	LOC104904440	CCG-binding protein 1
gene23828	83.164	48.545	14.302	182.967	35.864	140.649	1.29982	up	2.8083e-05	0.00276625	LOC104904444	uncharacterized protein LOC104904444
gene23866	212.392	2.125	83.274	669.174	10.286	302.124	1.7208	up	1.04058e-08	2.63767e-06	LOC104904484	uncharacterized protein LOC104904484 isoform X3
gene23868	7920.9	923.736	2872.71	21264.4	293.877	10634.1	1.45807	up	5.55951e-08	1.17435e-05	LOC104904486	uncharacterized protein LOC104904486
gene23893	22.629	22.212	2.303	46.784	81.233	13.19	1.5826	up	0.000489443	0.0269705	LOC104905024	angio-associated migratory cell protein
gene23908	279.668	263.425	0	1408.97	1120.7	7.41	2.22389	up	3.07312e-12	1.71832e-09	LOC104904521	uncharacterized protein LOC104904521 isoform X2
gene23965	245.989	0	0	1143.1	57.185	7.893	2.29615	up	8.8709e-14	7.02686e-11	LOC104904578	(R,S)-reticuline 7-O-methyltransferase
gene23966	90.724	43.131	0	951.185	44.209	154.58	3.10283	up	1.23918e-20	3.36543e-17	LOC104904580	(R,S)-reticuline 7-O-methyltransferase
gene24002	0	0	1.086	8.577	70.961	36.067	6.73009	up	6.45173e-19	1.02212e-15	LOC104904612	boron transporter 4
gene24065	13.808	18.824	7.025	15.859	72.892	48.291	1.78889	up	0.000871975	0.041756	LOC104904662	transcription repressor OFP14
gene24110	46.883	17.044	31.803	46.156	127.284	98.901	1.50834	up	7.55211e-05	0.00648182	LOC104904702	zinc transporter 1
gene24228	3.084	0	3.138	10.626	9.767	46.734	3.43081	up	0.000362814	0.021393	LOC104905060	uncharacterized protein LOC104905060
gene24229	61.236	111.311	68.244	472.238	360.21	622.097	2.5947	up	7.68374e-16	8.11531e-13	LOC104904809	uncharacterized protein LOC104904809
gene24230	4.256	9.284	10.827	83.108	60.668	196.001	3.80142	up	5.83748e-17	7.92688e-14	LOC104904808	vacuolar amino acid transporter 1-like
gene24232	12.312	16.114	20.045	50.908	67.595	146.402	2.45021	up	1.29221e-08	3.05428e-06	LOC104905062	vacuolar amino acid transporter 1-like
gene24279	2	17.452	10.176	48.243	25.341	25.649	1.74376	up	0.000741766	0.0366279	LOC104904853	codeine O-demethylase
gene24283	5.432	0	5.527	212.117	45.879	0	4.55678	up	9.19894e-09	2.4289e-06	LOC104904856	cysteine-rich and transmembrane domain-containing protein A
gene24332	11.483	18.785	11.684	19.783	60.617	107.091	2.15993	up	0.00101204	0.0463611	LOC104904911	auxin-responsive protein SAUR21-like
gene24404	149.583	203.059	134.394	721.948	85.685	166.961	1.00077	up	0.000457043	0.0256308	LOC104905085	uncharacterized protein LOC104905085
gene1885	14.36	11.746	12.785	32.986	136.448	83.701	2.7023	up	6.06774e-11	2.50769e-08	LOC104905539	flavonol sulfotransferase-like
gene1886	32.591	106.634	26.529	116.04	361.296	212.765	2.05774	up	4.96525e-09	1.43022e-06	LOC104905540	flavonol sulfotransferase-like
gene1889	43.89	37.231	19.848	14.936	5.149	7.58	-1.86767	down	9.50736e-05	0.00769125	LOC104905178	transcription factor bHLH91
gene1914	3.739	0	0	12.884	5.922	26.155	3.58689	up	0.000137243	0.0101487	LOC104905546	protein NRT1/ PTR FAMILY 7.3-like
gene1915	187.323	325.911	39.332	1121.87	97.318	220.112	1.38114	up	9.34901e-07	0.000150622	LOC104905202	protein NRT1/ PTR FAMILY 7.3
gene2118	202.025	183.615	342.612	52.736	103.418	203.403	-1.01821	down	0.000961275	0.0449012	LOC104905399	uncharacterized protein LOC104905399
gene2375	122.037	148.35	104.774	235.072	146.295	683.19	1.50466	up	1.97162e-07	3.70762e-05	LOC104905698	laccase-14
gene2411	646.869	5.252	748.039	175.142	0	501.495	-1.04913	down	0.000157657	0.0112255	LOC104905744	homeotic protein knotted-1
gene2416	146.521	96.388	92.293	650.893	125.231	109.356	1.40142	up	5.72427e-07	9.63045e-05	LOC104905748	keratin, type I cytoskeletal 9 isoform X1
gene2447	26.272	22.922	7.129	0	11.095	2.042	-2.09984	down	0.00101204	0.0463611	LOC109136290	uncharacterized protein LOC109136290
gene2521	17.074	39.105	5.212	0	7.211	5.971	-2.2192	down	0.000342601	0.0206113	LOC104905850	3-ketoacyl-CoA synthase 11
gene2560	339.008	239.87	69.845	204.34	32.539	60.425	-1.12566	down	0.00016056	0.0113138	LOC104905898	cellulose synthase-like protein E1
gene4891	311.092	409.571	334.633	1074.48	870.396	598.401	1.26904	up	6.73772e-06	0.000853939	LOC104906007	1-aminocyclopropane-1-carboxylate oxidase homolog 1
gene4945	0	76.76	138.232	35.718	50.114	3.816	-1.26191	down	0.000363471	0.021393	LOC104906057	cyclic nucleotide-gated ion channel 17 isoform X1
gene4957	623.885	10.31	25.649	1248.57	46.575	804.458	1.66992	up	8.90349e-09	2.384e-06	LOC104906069	probable acetyltransferase NATA1-like
gene5057	84.158	122.994	34.253	235.852	133.281	117.732	1.01206	up	0.00104253	0.0475287	LOC104906177	ureide permease 2
gene5245	2708.12	1223.56	1740.38	1241.01	660.199	911.219	-1.01206	down	0.000250035	0.0160588	LOC104906386	uncharacterized protein LOC104906386
gene7157	102.838	2.804	0	2.953	0	0	-5.15943	down	6.42714e-09	1.82368e-06	LOC104906454	dehydration-responsive element-binding protein 1D
gene7232	594.928	408.042	2498.4	476.675	528.835	550.558	-1.17001	down	1.3832e-05	0.00147731	LOC104906529	probable splicing factor 3B subunit 3
gene7257	7.773	16.955	10.546	20.831	84.803	24.164	1.8795	up	0.000213604	0.0143492	LOC104906600	uncharacterized protein LOC104906600
gene7301	59.612	141.504	24.976	112.771	351.714	65.407	1.22878	up	0.000355482	0.021119	LOC104906621	aldo-keto reductase family 4 member C9
gene7501	2584.77	2247.18	1607.46	714.204	975.913	1077.58	-1.21824	down	8.08756e-06	0.000966998	LOC104906829	kunitz-type trypsin inhibitor alpha chain
gene10178	27.987	13.566	28.478	78.576	36.115	123.257	1.76454	up	8.04118e-05	0.0067344	LOC104907435	uncharacterized protein At3g03773 isoform X1
gene10297	5044.52	5494.08	4587.73	4486.16	20846.3	8975.38	1.18148	up	1.4761e-05	0.00155039	LOC104907580	probable glutathione S-transferase
gene10320	0	19.651	13.75	10.347	19.023	168.037	2.5631	up	2.73283e-05	0.00270593	LOC104907596	photosystem II 10 kDa polypeptide, chloroplastic
gene10357	17.62	0	0	53.966	49.608	34.235	2.96717	up	0.000522899	0.0278073	LOC104907640	heat shock 70 kDa protein 16-like
gene10414	256.46	184.11	122.22	104.401	99.397	56.768	-1.11094	down	0.00102965	0.0470543	LOC104907701	NAC domain-containing protein 86
gene10431	22.057	3.437	6.412	0	3.327	163.463	2.38602	up	2.62932e-08	5.74553e-06	LOC104907718	uncharacterized protein LOC104907718 isoform X1
gene10447	91.283	219.856	259.3	463.065	301.179	691.712	1.35182	up	1.13485e-05	0.00125434	LOC104907731	expansin-A12
gene10482	242.163	396.17	85.869	84.285	81.352	162.543	-1.1419	down	0.0005269	0.0278323	LOC104907767	protein ACCELERATED CELL DEATH 6-like
gene13312	26.373	64.375	23.002	8.655	15.911	5.856	-1.90258	down	9.91234e-06	0.0011352	LOC104907931	respiratory burst oxidase homolog protein A-like isoform X2
gene13316	49.038	59.112	99.795	166.004	27.25	270.794	1.15806	up	0.000687646	0.034493	LOC104907933	hypothetical protein BVRB_5g123580
gene13422	60.753	230.468	178.734	71.295	59.96	3.079	-1.80668	down	1.0026e-08	2.57573e-06	LOC104908008	uncharacterized protein LOC104908008 isoform X1
gene13547	2.729	0	0	31.347	5.763	41.363	4.84422	up	3.28824e-06	0.00044652	LOC104908142	_
gene16841	1660.08	2399.26	2806.32	760.344	1473.14	964.091	-1.10242	down	3.47922e-05	0.00334058	LOC104908394	polygalacturonase At1g48100
gene16844	1591.77	4298.21	2438.67	7335.56	6192.13	4081.33	1.08016	up	6.67197e-05	0.00589957	LOC104908396	high affinity nitrate transporter 2.5-like
gene16851	29.16	0	0	0	0	0	-13.2469	down	0.000807082	0.0394593	LOC104908415	uncharacterized protein LOC104908415
gene19360	441.648	233.071	439.726	1483.6	95.264	708.637	1.03745	up	0.000397951	0.0229953	LOC104908689	beta-amyrin 28-oxidase
gene19409	133.983	23.696	3.685	2.08	5.735	16.886	-2.70753	down	1.18702e-08	2.89314e-06	LOC104908763	ankyrin repeat-containing protein NPR4-like
gene19411	128.562	0	0	0	0	0	-15.3872	down	7.47954e-06	0.000917377	LOC104908766	alpha-latroinsectotoxin-Lt1a-like
gene19412	50.042	0	0	0	0	0	-14.026	down	0.000440227	0.0248343	LOC104908767	protein ACCELERATED CELL DEATH 6-like
gene19414	503.672	0	0	0	0	0	-17.3572	down	2.2635e-27	1.07578e-23	LOC104908769	homeobox protein Wariai-like
gene19436	0	0	0	23.814	0	28.199	14.0817	up	0.000241628	0.0156732	LOC104908774	quinone-oxidoreductase homolog, chloroplastic
gene19446	101.263	45.7	85.273	282.748	123.504	199.467	1.38305	up	7.11831e-06	0.000878741	LOC104908785	cytochrome P450 82G1
gene21636	2862.54	813.426	254.772	369.164	172.487	548.595	-1.85014	down	5.35295e-11	2.26144e-08	LOC104909061	uncharacterized protein LOC104909061
gene21663	45.353	36.64	27.347	94.536	90.448	95.954	1.36141	up	8.31313e-05	0.00693162	LOC104909097	internal alternative NAD(P)H-ubiquinone oxidoreductase A1, mitochondrial
gene21712	61.882	35.855	17.709	22.211	6.125	4.509	-1.81338	down	0.000160681	0.0113138	LOC104882806	uncharacterized protein LOC104882806
gene21715	102.224	143.65	112.017	24.837	24.906	29.793	-2.1698	down	3.12049e-09	9.26931e-07	LOC104882859	uncharacterized protein LOC104882859
gene21732	6.847	7.468	3.484	31.457	12.049	11.973	1.63998	up	0.00097708	0.0454163	LOC104882816	uncharacterized protein LOC104882816 isoform X2
gene21755	2.037	2.222	43.525	2.34	2.151	2.375	-2.79845	down	0.000522899	0.0278073	LOC109133641	zinc finger MYM-type protein 1-like
gene21856	8.579	14.034	8.729	29.559	90.574	45.004	2.39738	up	0.000115743	0.00887256	LOC104882952	lysM domain receptor-like kinase 4
gene21893	6.122	0	1161.77	35.157	9.695	53.527	-3.56937	down	6.89349e-23	2.1842e-19	LOC104883006	tropinone reductase-like 3
gene24446	11.664	0	15.825	35.725	53.364	49.858	2.33748	up	0.00013773	0.0101487	LOC104883118	auxin-responsive protein SAUR21
gene24497	3.064	10.025	9.353	21.114	0	82.15	2.20191	up	0.00101204	0.0463611	LOC104883168	chlorophyll a-b binding protein 5, chloroplastic
gene24640	61.957	41.583	126.086	95.795	203.791	244.467	1.24445	up	0.00015737	0.0112255	LOC104883328	ribosome-binding factor PSRP1, chloroplastic
gene24753	207.545	145.79	204.024	404.032	167.13	746.365	1.24115	up	4.83955e-05	0.0044233	LOC104883446	auxin-binding protein ABP19a
gene24754	574.286	152.57	704.221	2541.17	62.188	2965.53	1.96029	up	7.22891e-12	3.52382e-09	LOC104883447	auxin-binding protein ABP19a
gene24758	2742	2038.03	2089.55	3777.43	2832.71	8246.03	1.11277	up	4.4498e-05	0.00412659	LOC104883479	auxin-binding protein ABP19b-like
gene24759	66.352	0	6.752	22.863	7.005	324.88	2.27873	up	2.61338e-05	0.0026012	LOC104883480	germin-like protein
gene24760	4540.88	3066.21	3790.09	5623.95	5063.03	12961.5	1.05307	up	0.00010414	0.00824921	LOC104883481	auxin-binding protein ABP19b-like
gene24768	3.621	0	11.054	29.114	38.232	25.329	2.65857	up	0.000672342	0.033965	LOC104883456	uncharacterized protein DDB_G0283357
gene24787	248.251	427.283	153.93	44.552	12.286	117.572	-2.24968	down	2.93438e-10	1.11571e-07	LOC104883494	stress protein DDR48-like
gene24928	444.094	329.168	350.974	282.272	95.596	85.449	-1.27887	down	5.51178e-05	0.00498974	LOC104883636	glutaredoxin-C11
gene25012	128.937	0	103.765	28.272	73.016	1.366	-1.18067	down	0.000272726	0.0171682	LOC104883714	uncharacterized protein LOC104883714
gene25057	277.506	3.186	0	0	0	10.216	-4.77968	down	2.06514e-15	2.06634e-12	LOC104883763	ethylene-responsive transcription factor ERF098
gene25117	4.969	10.839	30.336	5.707	0	0	-3.01467	down	0.000965181	0.0449732	LOC104883843	pre-mRNA-processing factor 39-like
gene25140	17.084	1.553	0	0	0	0	-12.6012	down	0.000807082	0.0394593	LOC104883856	uncharacterized protein LOC104883856
gene25234	767.515	195.682	380.342	1093.34	78.93	2504.17	1.45227	up	5.08047e-07	8.62365e-05	LOC104883954	MLP-like protein 43
gene25351	447.643	280.195	497.079	699.687	949.355	948.419	1.08442	up	0.000106511	0.00840203	LOC104884085	plant intracellular Ras-group-related LRR protein 6
gene25474	10.426	37.904	51.277	43.909	128.427	68.877	1.27596	up	0.000466907	0.0260482	LOC104884219	abscisic acid receptor PYL2
gene25506	130.857	15.023	23.36	5.274	12.119	24.087	-2.0285	down	1.02611e-05	0.00115428	LOC104884252	uncharacterized protein LOC104884252
gene25582	120.819	45.178	17.562	257.712	10.934	152.922	1.19951	up	0.000954496	0.0447511	LOC104884348	cytochrome P450 CYP72A219-like
gene26015	54.131	75.906	38.359	67.724	152.065	157.764	1.16481	up	0.000124566	0.00943481	LOC104884782	putative calcium-transporting ATPase 13, plasma membrane-type
gene26076	88.392	9.451	7.054	23.888	12.809	0	-1.51516	down	0.000999484	0.0461194	LOC104884853	putative F-box/LRR-repeat protein At3g59160 isoform X1
gene26129	99.921	223.405	73.077	54.514	93.628	0.728	-1.4129	down	1.16092e-06	0.000183919	LOC104884910	uncharacterized protein LOC104884910
gene26190	20.863	125.15	35.382	15.975	25.699	0	-2.12184	down	5.7235e-05	0.00513252	LOC104884973	probable RNA polymerase II transcription factor B subunit 1-1
gene26203	339.316	722.798	180.724	188.774	139.942	166.881	-1.32639	down	7.77362e-06	0.000941301	LOC104884988	probable xyloglucan endotransglucosylase/hydrolase protein 23
gene26240	14.223	8.864	27.912	40.842	11.799	88.83	1.47191	up	6.59465e-05	0.00585845	LOC104885030	receptor-like protein kinase HAIKU2
gene26324	561.377	800.343	754.158	750.134	2382.44	1261.84	1.05441	up	0.000188938	0.0130141	LOC104885120	cysteine-rich repeat secretory protein 1-like
gene26360	0	24.15	0	65.172	35.068	0	2.05323	up	8.958e-06	0.001047	LOC104885158	F-box protein At5g03100
gene26509	163.371	275.015	198.759	269.225	809.939	298.105	1.11211	up	0.000240732	0.0156732	LOC104885324	uncharacterized protein LOC104885324
gene26542	332.601	1.94	1167.32	83.757	142.718	159.659	-1.95957	down	1.45662e-11	6.75412e-09	LOC104885358	splicing factor 3B subunit 3
gene27108	0	0	6.875	0	85.603	55.137	4.35493	up	0.000121093	0.00924536	LOC104885866	uncharacterized protein LOC104885866, partial
gene27687	10.172	0	47.612	7.01	0	168.391	1.60186	up	0.000234875	0.0155042	LOC104886236	uncharacterized protein LOC104886236, partial
gene27804	51.648	61.45	4.778	0	0	0	-15.262	down	1.41784e-06	0.000219143	LOC104886357	uncharacterized protein LOC104886357, partial
gene27861	50.083	37.553	41.405	10.786	16.524	10.947	-1.75395	down	0.000908636	0.0430775	LOC104886418	uncharacterized protein LOC104886418, partial
