# Supplementary material for: Physiological and Transcriptome Analysis of Sugar Beet Reveals Different Mechanisms of Response to Neutral Salt and Alkaline Salt Stresses
Source: Front Plant Sci. 2020 Oct 19;11:571864. doi: 10.3389/fpls.2020.571864 (PMC7604294; doi:10.3389/fpls.2020.571864)
Supplement: Supplementary Table 8 — Gene ontology (GO) enrichment analysis of differentially expressed genes in the leaves of sugar beet response to neutral salt and alkaline salt treatments. [file Table_8.XLS]

## Sheet: A25_vs_Control.DEG.Go.enrich.2
Table S8. Gene ontology (GO) enrichment analysis of differentially expressed genes in the leaves of sugar beet response to neutral salt and alkaline salt treatments.
id	enrichment	description	ratio_in_study	ratio_in_pop	p_uncorrected	p_fdr	namespace	genes_in_study
GO:0005576	e	extracellular region	29/402	705/24354	7.18e-06	0.036	cellular_component	LOC104897911;LOC104897910;LOC104902343;LOC104898190;LOC104884234;LOC104892204;LOC104896191;LOC104897404;LOC104904829;LOC104900274;LOC104906403;LOC104905953;LOC104889096;LOC104896977;LOC104902450;LOC104888401;LOC104902595;LOC104900374;LOC104888592;LOC104893508;LOC104893507;LOC104902279;LOC104899522;LOC104892825;LOC104889761;LOC104903549;LOC104909074;LOC104890268;LOC104890041
GO:0005618	e	cell wall	25/402	628/24354	7.77e-05	0.15	cellular_component	LOC104897911;LOC104897910;LOC109134997;LOC104894581;LOC104898174;LOC104884234;LOC104906982;LOC104896191;LOC104897404;LOC104904829;LOC104892013;LOC104887635;LOC104889135;LOC104888569;LOC104900274;LOC104889096;LOC104888401;LOC104891989;LOC104900374;LOC104905471;LOC104893508;LOC104893507;LOC104889761;LOC104903549;LOC104908285
GO:0030312	e	external encapsulating structure	25/402	632/24354	8.16e-05	0.152	cellular_component	LOC104897911;LOC104897910;LOC109134997;LOC104894581;LOC104898174;LOC104884234;LOC104906982;LOC104896191;LOC104897404;LOC104904829;LOC104892013;LOC104887635;LOC104889135;LOC104888569;LOC104900274;LOC104889096;LOC104888401;LOC104891989;LOC104900374;LOC104905471;LOC104893508;LOC104893507;LOC104889761;LOC104903549;LOC104908285
GO:0003824	e	catalytic activity	60/402	2360/24354	0.000846	0.694	molecular_function	LOC104897911;LOC104891694;LOC104895433;LOC104898104;LOC109134997;LOC104906803;LOC104897765;LOC104895222;LOC104885234;LOC104901595;LOC104893512;LOC104890906;LOC104894646;LOC104887922;LOC104893134;LOC104895094;LOC104900337;LOC104898190;LOC104906982;LOC104903666;LOC104887147;LOC104885453;LOC104895426;LOC104905646;LOC104888569;LOC104908081;LOC104909099;LOC104887467;LOC104906403;LOC104908747;LOC104901…
GO:1901568	e	fatty acid derivative metabolic process	4/402	29/24354	0.00125	0.762	biological_process	LOC104885234;LOC104900337;LOC104901470;LOC104883106
GO:0016709	e	oxidoreductase activity, acting on paired donors, with incorporation or reduction of molecular oxygen, NAD(P)H as one donor, and incorporation of one atom of oxygen	4/402	30/24354	0.00143	0.806	molecular_function	LOC104887922;LOC104893134;LOC104895094;LOC104892421
GO:0009682	e	induced systemic resistance	3/402	15/24354	0.00175	0.854	biological_process	LOC104887922;LOC104893134;LOC104891540
GO:0005615	e	extracellular space	5/402	57/24354	0.00248	0.908	cellular_component	LOC104897910;LOC104902343;LOC104888592;LOC104890268;LOC104890041
GO:0004497	e	monooxygenase activity	5/402	57/24354	0.00248	0.908	molecular_function	LOC104887922;LOC104893134;LOC104895094;LOC104906946;LOC104892421
GO:0009314	e	response to radiation	16/402	433/24354	0.00314	0.95	biological_process	LOC104908091;LOC104896156;LOC104902343;LOC104887922;LOC104893134;LOC104905646;LOC104886797;LOC104896284;LOC104896871;LOC104906946;LOC104897651;LOC104890487;LOC104903878;LOC104888055;LOC104888592;LOC104883341
GO:0080019	e	fatty-acyl-CoA reductase (alcohol-forming) activity	2/402	6/24354	0.0039	0.962	molecular_function	LOC104900337;LOC104901470
GO:0009416	e	response to light stimulus	15/402	416/24354	0.00505	0.98	biological_process	LOC104908091;LOC104896156;LOC104902343;LOC104887922;LOC104893134;LOC104905646;LOC104886797;LOC104896284;LOC104896871;LOC104906946;LOC104897651;LOC104890487;LOC104888055;LOC104888592;LOC104883341
GO:0016144	e	S-glycoside biosynthetic process	3/402	22/24354	0.00545	0.988	biological_process	LOC104887922;LOC104893134;LOC104885453
GO:0019758	e	glycosinolate biosynthetic process	3/402	22/24354	0.00545	0.988	biological_process	LOC104887922;LOC104893134;LOC104885453
GO:0019761	e	glucosinolate biosynthetic process	3/402	22/24354	0.00545	0.988	biological_process	LOC104887922;LOC104893134;LOC104885453
GO:0048046	e	apoplast	14/402	379/24354	0.00619	0.988	cellular_component	LOC104884234;LOC104892204;LOC104897404;LOC104904829;LOC104900274;LOC104905953;LOC104889096;LOC104902450;LOC104888401;LOC104900374;LOC104893508;LOC104893507;LOC104889761;LOC104903549
GO:0006955	e	immune response	8/402	167/24354	0.00671	0.988	biological_process	LOC104897765;LOC104887922;LOC104893134;LOC104904829;LOC104900553;LOC104888055;LOC104903543;LOC104891540
GO:0016036	e	cellular response to phosphate starvation	4/402	46/24354	0.00691	0.988	biological_process	LOC104897911;LOC104903666;LOC104905646;LOC104905184
GO:0016491	e	oxidoreductase activity	14/402	388/24354	0.00694	0.988	molecular_function	LOC104891694;LOC104887922;LOC104893134;LOC104895094;LOC104900337;LOC104895426;LOC104905646;LOC104888569;LOC104906403;LOC104901700;LOC104901470;LOC104906946;LOC104895803;LOC104892421
GO:0010268	e	brassinosteroid homeostasis	2/402	8/24354	0.00713	0.99	biological_process	LOC104895094;LOC104906946
GO:0006694	e	steroid biosynthetic process	3/402	25/24354	0.00784	0.996	biological_process	LOC104895094;LOC104906946;LOC104892421
GO:0008152	e	metabolic process	96/402	4530/24354	0.00793	0.996	biological_process	LOC104897911;LOC104897911;LOC104891694;LOC104891694;LOC104895433;LOC104898104;LOC109134997;LOC104906803;LOC104897765;LOC104896156;LOC104895222;LOC104885234;LOC104885234;LOC104901595;LOC104893512;LOC104890906;LOC104890906;LOC104894646;LOC104887922;LOC104887922;LOC104893134;LOC104893134;LOC104895094;LOC104895094;LOC104900337;LOC104900337;LOC104898190;LOC104906982;LOC104907616;LOC104907616;LOC104903…
GO:0016757	e	transferase activity, transferring glycosyl groups	8/402	174/24354	0.00851	0.996	molecular_function	LOC104898104;LOC104904124;LOC104894005;LOC104893508;LOC104893507;LOC104888345;LOC104898032;LOC104894790
GO:0071554	e	cell wall organization or biogenesis	8/402	174/24354	0.00851	0.996	biological_process	LOC104898104;LOC104887922;LOC104893134;LOC104897404;LOC104894005;LOC104900806;LOC104893508;LOC104893507
GO:0016209	e	antioxidant activity	3/402	26/24354	0.00876	0.996	molecular_function	LOC104905646;LOC104906403;LOC104895803
GO:0010327	e	acetyl CoA:(Z)-3-hexen-1-ol acetyltransferase activity	2/402	9/24354	0.00906	0.996	molecular_function	LOC104885234;LOC104883106
GO:0010597	e	green leaf volatile biosynthetic process	2/402	9/24354	0.00906	0.996	biological_process	LOC104885234;LOC104883106
GO:0009759	e	indole glucosinolate biosynthetic process	2/402	9/24354	0.00906	0.996	biological_process	LOC104887922;LOC104893134
GO:0019372	e	lipoxygenase pathway	2/402	9/24354	0.00906	0.996	biological_process	LOC104885234;LOC104883106
GO:0000325	e	plant-type vacuole	6/402	108/24354	0.0091	0.998	cellular_component	LOC104901738;LOC104900622;LOC109133526;LOC104904084;LOC104897651;LOC104900553
GO:0044421	e	extracellular region part	6/402	109/24354	0.0095	0.998	cellular_component	LOC104897910;LOC104902343;LOC104888401;LOC104888592;LOC104890268;LOC104890041
GO:0042446	e	hormone biosynthetic process	5/402	79/24354	0.00993	0.998	biological_process	LOC104906803;LOC104887922;LOC104893134;LOC104895094;LOC104906946
GO:0000323	e	lytic vacuole	3/402	28/24354	0.0108	0.998	cellular_component	LOC104890906;LOC104900553;LOC104886414
GO:0016129	e	phytosteroid biosynthetic process	2/402	10/24354	0.0112	0.998	biological_process	LOC104895094;LOC104906946
GO:0016132	e	brassinosteroid biosynthetic process	2/402	10/24354	0.0112	0.998	biological_process	LOC104895094;LOC104906946
GO:0055088	e	lipid homeostasis	2/402	10/24354	0.0112	0.998	biological_process	LOC104895094;LOC104906946
GO:0016143	e	S-glycoside metabolic process	3/402	29/24354	0.0119	0.998	biological_process	LOC104887922;LOC104893134;LOC104885453
GO:0019757	e	glycosinolate metabolic process	3/402	29/24354	0.0119	0.998	biological_process	LOC104887922;LOC104893134;LOC104885453
GO:0019760	e	glucosinolate metabolic process	3/402	29/24354	0.0119	0.998	biological_process	LOC104887922;LOC104893134;LOC104885453
GO:0009505	e	plant-type cell wall	9/402	224/24354	0.0125	0.998	cellular_component	LOC104898174;LOC104896191;LOC104892013;LOC104888569;LOC104888401;LOC104891989;LOC104900374;LOC104905471;LOC104908285
GO:0010817	e	regulation of hormone levels	9/402	224/24354	0.0125	0.998	biological_process	LOC104906803;LOC104887922;LOC104893134;LOC104895094;LOC104906946;LOC104897651;LOC104894825;LOC104902295;LOC104903851
GO:0008150	e	biological_process	179/402	9354/24354	0.013	0.998	biological_process	LOC104897911;LOC104897911;LOC104891694;LOC104889210;LOC104895433;LOC104898104;LOC104898104;LOC109135736;LOC104894204;LOC104908091;LOC109134997;LOC104906803;LOC104890344;LOC104890344;LOC104907679;LOC104907679;LOC104897765;LOC104897765;LOC104896156;LOC104896156;LOC104895222;LOC104895222;LOC104895130;LOC104885234;LOC104901595;LOC104893512;LOC104902343;LOC104902343;LOC104890906;LOC104890906;LOC104894…
GO:0009514	e	glyoxysome	2/402	11/24354	0.0135	0.998	cellular_component	LOC104893512;LOC104905646
GO:0042343	e	indole glucosinolate metabolic process	2/402	11/24354	0.0135	0.998	biological_process	LOC104887922;LOC104893134
GO:0016413	e	O-acetyltransferase activity	2/402	11/24354	0.0135	0.998	molecular_function	LOC104885234;LOC104883106
GO:0006690	e	icosanoid metabolic process	2/402	11/24354	0.0135	0.998	biological_process	LOC104885234;LOC104883106
GO:0004553	e	hydrolase activity, hydrolyzing O-glycosyl compounds	5/402	87/24354	0.0146	0.998	molecular_function	LOC104908081;LOC104902450;LOC104888401;LOC104900374;LOC104888592
GO:0042737	e	drug catabolic process	3/402	32/24354	0.0155	0.998	biological_process	LOC104898190;LOC104901700;LOC104888592
GO:0034754	e	cellular hormone metabolic process	3/402	32/24354	0.0155	0.998	biological_process	LOC104906803;LOC104887922;LOC104893134
GO:0009642	e	response to light intensity	5/402	89/24354	0.016	0.998	biological_process	LOC104902343;LOC104886797;LOC104906946;LOC104888592;LOC104883341
GO:0016762	e	xyloglucan:xyloglucosyl transferase activity	2/402	12/24354	0.0161	0.998	molecular_function	LOC104893508;LOC104893507
GO:0080187	e	floral organ senescence	1/402	1/24354	0.0165	0.998	biological_process	LOC104909099
GO:0043247	e	telomere maintenance in response to DNA damage	1/402	1/24354	0.0165	0.998	biological_process	LOC104903878
GO:0008432	e	JUN kinase binding	1/402	1/24354	0.0165	0.998	molecular_function	LOC104886931
GO:2001169	e	regulation of ATP biosynthetic process	1/402	1/24354	0.0165	0.998	biological_process	LOC104907616
GO:0006110	e	regulation of glycolytic process	1/402	1/24354	0.0165	0.998	biological_process	LOC104907616
GO:0031492	e	nucleosomal DNA binding	1/402	1/24354	0.0165	0.998	molecular_function	LOC104895130
GO:0050829	e	defense response to Gram-negative bacterium	1/402	1/24354	0.0165	0.998	biological_process	LOC104897765
GO:0006964	e	positive regulation of biosynthetic process of antibacterial peptides active against Gram-negative bacteria	1/402	1/24354	0.0165	0.998	biological_process	LOC104897765
GO:0043765	e	T/G mismatch-specific endonuclease activity	1/402	1/24354	0.0165	0.998	molecular_function	LOC104909099
GO:0004474	e	malate synthase activity	1/402	1/24354	0.0165	0.998	molecular_function	LOC104893512
GO:0007252	e	I-kappaB phosphorylation	1/402	1/24354	0.0165	0.998	biological_process	LOC104897765
GO:0042814	e	monopolar cell growth	1/402	1/24354	0.0165	0.998	biological_process	LOC104895094
GO:0000024	e	maltose biosynthetic process	1/402	1/24354	0.0165	0.998	biological_process	LOC104908081
GO:0002813	e	regulation of biosynthetic process of antibacterial peptides active against Gram-negative bacteria	1/402	1/24354	0.0165	0.998	biological_process	LOC104897765
GO:0000331	e	contractile vacuole	1/402	1/24354	0.0165	0.998	cellular_component	LOC104890906
GO:0031164	e	contractile vacuolar membrane	1/402	1/24354	0.0165	0.998	cellular_component	LOC104890906
GO:0008385	e	IkappaB kinase complex	1/402	1/24354	0.0165	0.998	cellular_component	LOC104897765
GO:0008384	e	IkappaB kinase activity	1/402	1/24354	0.0165	0.998	molecular_function	LOC104897765
GO:0045087	e	innate immune response	7/402	160/24354	0.0172	1	biological_process	LOC104887922;LOC104893134;LOC104904829;LOC104900553;LOC104888055;LOC104903543;LOC104891540
GO:0044272	e	sulfur compound biosynthetic process	4/402	60/24354	0.0173	1	biological_process	LOC104887922;LOC104893134;LOC104885453;LOC104887771
GO:0016407	e	acetyltransferase activity	3/402	34/24354	0.0183	1	molecular_function	LOC104885234;LOC104896871;LOC104883106
GO:0006979	e	response to oxidative stress	9/402	240/24354	0.0187	1	biological_process	LOC104894204;LOC104906982;LOC104905646;LOC104886797;LOC104903994;LOC104897651;LOC104903543;LOC104883341;LOC104894790
GO:0048830	e	adventitious root development	2/402	13/24354	0.0188	1	biological_process	LOC104887922;LOC104893134
GO:0046688	e	response to copper ion	2/402	13/24354	0.0188	1	biological_process	LOC104905953;LOC104903994
GO:0034250	e	positive regulation of cellular amide metabolic process	2/402	13/24354	0.0188	1	biological_process	LOC104897765;LOC104887147
GO:0009408	e	response to heat	7/402	163/24354	0.0189	1	biological_process	LOC104887147;LOC104886797;LOC104903994;LOC104893508;LOC104893507;LOC104883341;LOC104900130
GO:0003674	e	molecular_function	87/402	4179/24354	0.0194	1	molecular_function	LOC104897911;LOC104891694;LOC104889210;LOC104895433;LOC104898104;LOC109134997;LOC104906803;LOC104907679;LOC104897765;LOC104895222;LOC104895130;LOC104885234;LOC104901595;LOC104893512;LOC104902343;LOC104890906;LOC104894646;LOC104888290;LOC104887922;LOC104893134;LOC104895094;LOC104900337;LOC104885117;LOC104904777;LOC104898190;LOC104906982;LOC104907616;LOC104903666;LOC104887147;LOC104885453;LOC104895…
GO:0008202	e	steroid metabolic process	3/402	35/24354	0.0198	1	biological_process	LOC104895094;LOC104906946;LOC104892421
GO:0009741	e	response to brassinosteroid	4/402	63/24354	0.0203	1	biological_process	LOC104892013;LOC104891989;LOC104893508;LOC104893507
GO:0016705	e	oxidoreductase activity, acting on paired donors, with incorporation or reduction of molecular oxygen	4/402	63/24354	0.0203	1	molecular_function	LOC104887922;LOC104893134;LOC104895094;LOC104892421
GO:0071555	e	cell wall organization	5/402	95/24354	0.0207	1	biological_process	LOC104887922;LOC104893134;LOC104897404;LOC104893508;LOC104893507
GO:0016128	e	phytosteroid metabolic process	2/402	14/24354	0.0217	1	biological_process	LOC104895094;LOC104906946
GO:0009646	e	response to absence of light	2/402	14/24354	0.0217	1	biological_process	LOC104902343;LOC104906946
GO:0009683	e	indoleacetic acid metabolic process	2/402	14/24354	0.0217	1	biological_process	LOC104887922;LOC104893134
GO:0009684	e	indoleacetic acid biosynthetic process	2/402	14/24354	0.0217	1	biological_process	LOC104887922;LOC104893134
GO:0008081	e	phosphoric diester hydrolase activity	2/402	14/24354	0.0217	1	molecular_function	LOC104895222;LOC104905184
GO:0080044	e	quercetin 7-O-glucosyltransferase activity	2/402	14/24354	0.0217	1	molecular_function	LOC104904124;LOC104888345
GO:0016131	e	brassinosteroid metabolic process	2/402	14/24354	0.0217	1	biological_process	LOC104895094;LOC104906946
GO:0055114	e	oxidation-reduction process	14/402	450/24354	0.0227	1	biological_process	LOC104891694;LOC104887922;LOC104893134;LOC104895094;LOC104900337;LOC104895426;LOC104905646;LOC104888569;LOC104906403;LOC104901700;LOC104901470;LOC104906946;LOC104895803;LOC104892421
GO:0004565	e	beta-galactosidase activity	2/402	15/24354	0.0248	1	molecular_function	LOC104902450;LOC104900374
GO:0046219	e	indolalkylamine biosynthetic process	2/402	15/24354	0.0248	1	biological_process	LOC104887922;LOC104893134
GO:0000162	e	tryptophan biosynthetic process	2/402	15/24354	0.0248	1	biological_process	LOC104887922;LOC104893134
GO:0016798	e	hydrolase activity, acting on glycosyl bonds	5/402	100/24354	0.0251	1	molecular_function	LOC104908081;LOC104902450;LOC104888401;LOC104900374;LOC104888592
GO:0042445	e	hormone metabolic process	6/402	136/24354	0.0256	1	biological_process	LOC104906803;LOC104887922;LOC104893134;LOC104895094;LOC104906946;LOC104894825
GO:0016787	e	hydrolase activity	20/402	729/24354	0.0257	1	molecular_function	LOC104897911;LOC104895433;LOC109134997;LOC104895222;LOC104890906;LOC104903666;LOC104908081;LOC104909099;LOC104887467;LOC104902450;LOC104905184;LOC104888401;LOC104886931;LOC104900374;LOC104888592;LOC104905471;LOC104899522;LOC104905913;LOC104902295;LOC104886414
GO:0002376	e	immune system process	8/402	214/24354	0.0263	1	biological_process	LOC104897765;LOC104887922;LOC104893134;LOC104904829;LOC104900553;LOC104888055;LOC104903543;LOC104891540
GO:0009628	e	response to abiotic stimulus	33/402	1350/24354	0.027	1	biological_process	LOC104908091;LOC104896156;LOC104895130;LOC104902343;LOC104887922;LOC104893134;LOC104904777;LOC104887147;LOC104905646;LOC104908081;LOC104886342;LOC104886797;LOC104901700;LOC104896284;LOC104903994;LOC104889096;LOC104895176;LOC104896871;LOC104906946;LOC104897651;LOC104890487;LOC104903878;LOC104894119;LOC104888055;LOC104887771;LOC104888592;LOC104893508;LOC104893507;LOC104883341;LOC104900130;LOC104887…
GO:0042285	e	xylosyltransferase activity	2/402	16/24354	0.028	1	molecular_function	LOC104894005;LOC104898032
GO:0010025	e	wax biosynthetic process	2/402	16/24354	0.028	1	biological_process	LOC104900337;LOC104901470
GO:0009718	e	anthocyanin-containing compound biosynthetic process	2/402	16/24354	0.028	1	biological_process	LOC104897911;LOC104898032
GO:0009641	e	shade avoidance	2/402	16/24354	0.028	1	biological_process	LOC104887922;LOC104893134
GO:0006586	e	indolalkylamine metabolic process	2/402	16/24354	0.028	1	biological_process	LOC104887922;LOC104893134
GO:0006568	e	tryptophan metabolic process	2/402	16/24354	0.028	1	biological_process	LOC104887922;LOC104893134
GO:0046527	e	glucosyltransferase activity	4/402	70/24354	0.0286	1	molecular_function	LOC104904124;LOC104893508;LOC104893507;LOC104888345
GO:0008327	e	methyl-CpG binding	2/402	17/24354	0.0314	1	molecular_function	LOC104896871;LOC104905282
GO:0016684	e	oxidoreductase activity, acting on peroxide as acceptor	2/402	17/24354	0.0314	1	molecular_function	LOC104905646;LOC104906403
GO:0010166	e	wax metabolic process	2/402	17/24354	0.0314	1	biological_process	LOC104900337;LOC104901470
GO:0004601	e	peroxidase activity	2/402	17/24354	0.0314	1	molecular_function	LOC104905646;LOC104906403
GO:0002252	e	immune effector process	3/402	42/24354	0.0319	1	biological_process	LOC104897765;LOC104888055;LOC104891540
GO:0009705	e	plant-type vacuole membrane	4/402	73/24354	0.0327	1	cellular_component	LOC104901738;LOC104900622;LOC109133526;LOC104897651
GO:0010906	e	regulation of glucose metabolic process	1/402	2/24354	0.0327	1	biological_process	LOC104907616
GO:0002922	e	positive regulation of humoral immune response	1/402	2/24354	0.0327	1	biological_process	LOC104897765
GO:0002920	e	regulation of humoral immune response	1/402	2/24354	0.0327	1	biological_process	LOC104897765
GO:1901349	e	glucosinolate transport	1/402	2/24354	0.0327	1	biological_process	LOC104894119
GO:0046440	e	L-lysine metabolic process	1/402	2/24354	0.0327	1	biological_process	LOC104901700
GO:0090449	e	phloem glucosinolate loading	1/402	2/24354	0.0327	1	biological_process	LOC104894119
GO:0090438	e	camelliol C synthase activity	1/402	2/24354	0.0327	1	molecular_function	LOC104908747
GO:0000014	e	single-stranded DNA endodeoxyribonuclease activity	1/402	2/24354	0.0327	1	molecular_function	LOC104909099
GO:0006554	e	lysine catabolic process	1/402	2/24354	0.0327	1	biological_process	LOC104901700
GO:0006278	e	RNA-dependent DNA biosynthetic process	1/402	2/24354	0.0327	1	biological_process	LOC104903878
GO:0052642	e	lysophosphatidic acid phosphatase activity	1/402	2/24354	0.0327	1	molecular_function	LOC104905184
GO:0010266	e	response to vitamin B1	1/402	2/24354	0.0327	1	biological_process	LOC104904829
GO:0002803	e	positive regulation of antibacterial peptide production	1/402	2/24354	0.0327	1	biological_process	LOC104897765
GO:0002805	e	regulation of antimicrobial peptide biosynthetic process	1/402	2/24354	0.0327	1	biological_process	LOC104897765
GO:0002807	e	positive regulation of antimicrobial peptide biosynthetic process	1/402	2/24354	0.0327	1	biological_process	LOC104897765
GO:0002808	e	regulation of antibacterial peptide biosynthetic process	1/402	2/24354	0.0327	1	biological_process	LOC104897765
GO:0001578	e	microtubule bundle formation	1/402	2/24354	0.0327	1	biological_process	LOC104906946
GO:0002786	e	regulation of antibacterial peptide production	1/402	2/24354	0.0327	1	biological_process	LOC104897765
GO:0002784	e	regulation of antimicrobial peptide production	1/402	2/24354	0.0327	1	biological_process	LOC104897765
GO:0002225	e	positive regulation of antimicrobial peptide production	1/402	2/24354	0.0327	1	biological_process	LOC104897765
GO:0002760	e	positive regulation of antimicrobial humoral response	1/402	2/24354	0.0327	1	biological_process	LOC104897765
GO:0004351	e	glutamate decarboxylase activity	1/402	2/24354	0.0327	1	molecular_function	LOC104895295
GO:0042300	e	beta-amyrin synthase activity	1/402	2/24354	0.0327	1	molecular_function	LOC104908747
GO:0015669	e	gas transport	1/402	2/24354	0.0327	1	biological_process	LOC104887758
GO:0002702	e	positive regulation of production of molecular mediator of immune response	1/402	2/24354	0.0327	1	biological_process	LOC104897765
GO:0002700	e	regulation of production of molecular mediator of immune response	1/402	2/24354	0.0327	1	biological_process	LOC104897765
GO:0031491	e	nucleosome binding	1/402	2/24354	0.0327	1	molecular_function	LOC104895130
GO:0047130	e	saccharopine dehydrogenase (NADP+, L-lysine-forming) activity	1/402	2/24354	0.0327	1	molecular_function	LOC104901700
GO:0006963	e	positive regulation of antibacterial peptide biosynthetic process	1/402	2/24354	0.0327	1	biological_process	LOC104897765
GO:0090448	e	glucosinolate:proton symporter activity	1/402	2/24354	0.0327	1	molecular_function	LOC104894119
GO:0043394	e	proteoglycan binding	1/402	2/24354	0.0327	1	molecular_function	LOC104889455
GO:1900426	e	positive regulation of defense response to bacterium	1/402	2/24354	0.0327	1	biological_process	LOC104897765
GO:0018131	e	oxazole or thiazole biosynthetic process	1/402	2/24354	0.0327	1	biological_process	LOC104887771
GO:0008889	e	glycerophosphodiester phosphodiesterase activity	1/402	2/24354	0.0327	1	molecular_function	LOC104895222
GO:0004753	e	saccharopine dehydrogenase activity	1/402	2/24354	0.0327	1	molecular_function	LOC104901700
GO:0019477	e	L-lysine catabolic process	1/402	2/24354	0.0327	1	biological_process	LOC104901700
GO:0005344	e	oxygen carrier activity	1/402	2/24354	0.0327	1	molecular_function	LOC104887758
GO:0002699	e	positive regulation of immune effector process	1/402	2/24354	0.0327	1	biological_process	LOC104897765
GO:0019901	e	protein kinase binding	1/402	2/24354	0.0327	1	molecular_function	LOC104886931
GO:0019900	e	kinase binding	1/402	2/24354	0.0327	1	molecular_function	LOC104886931
GO:0047268	e	galactinol-raffinose galactosyltransferase activity	1/402	2/24354	0.0327	1	molecular_function	LOC104894790
GO:0004096	e	catalase activity	1/402	2/24354	0.0327	1	molecular_function	LOC104905646
GO:0010623	e	programmed cell death involved in cell development	1/402	2/24354	0.0327	1	biological_process	LOC104904084
GO:0046484	e	oxazole or thiazole metabolic process	1/402	2/24354	0.0327	1	biological_process	LOC104887771
GO:0080064	e	4,4-dimethyl-9beta,19-cyclopropylsterol oxidation	1/402	2/24354	0.0327	1	biological_process	LOC104892421
GO:0007004	e	telomere maintenance via telomerase	1/402	2/24354	0.0327	1	biological_process	LOC104903878
GO:0002759	e	regulation of antimicrobial humoral response	1/402	2/24354	0.0327	1	biological_process	LOC104897765
GO:0018858	e	benzoate-CoA ligase activity	1/402	2/24354	0.0327	1	molecular_function	LOC104885453
GO:0004629	e	phospholipase C activity	1/402	2/24354	0.0327	1	molecular_function	LOC104905184
GO:0015671	e	oxygen transport	1/402	2/24354	0.0327	1	biological_process	LOC104887758
GO:1903578	e	regulation of ATP metabolic process	1/402	2/24354	0.0327	1	biological_process	LOC104907616
GO:0043470	e	regulation of carbohydrate catabolic process	1/402	2/24354	0.0327	1	biological_process	LOC104907616
GO:0043471	e	regulation of cellular carbohydrate catabolic process	1/402	2/24354	0.0327	1	biological_process	LOC104907616
GO:0042545	e	cell wall modification	3/402	43/24354	0.0339	1	biological_process	LOC104887922;LOC104893134;LOC104897404
GO:1901659	e	glycosyl compound biosynthetic process	3/402	43/24354	0.0339	1	biological_process	LOC104887922;LOC104893134;LOC104885453
GO:0009267	e	cellular response to starvation	4/402	74/24354	0.0341	1	biological_process	LOC104897911;LOC104903666;LOC104905646;LOC104905184
GO:1901570	e	fatty acid derivative biosynthetic process	2/402	18/24354	0.0349	1	biological_process	LOC104900337;LOC104901470
GO:0032504	e	multicellular organism reproduction	5/402	110/24354	0.0359	1	biological_process	LOC104887467;LOC104895176;LOC104886931;LOC104892224;LOC104903878
GO:0009605	e	response to external stimulus	22/402	837/24354	0.0364	1	biological_process	LOC104897911;LOC104897765;LOC104902343;LOC104887922;LOC104893134;LOC104903666;LOC104904829;LOC104905646;LOC104886797;LOC104904124;LOC104905184;LOC104903902;LOC104900553;LOC104895803;LOC104889455;LOC104888055;LOC104903543;LOC104888592;LOC104893508;LOC104893507;LOC104891540;LOC104892624
GO:0048466	e	androecium development	3/402	45/24354	0.038	1	biological_process	LOC104895094;LOC104891848;LOC104903851
GO:0048443	e	stamen development	3/402	45/24354	0.038	1	biological_process	LOC104895094;LOC104891848;LOC104903851
GO:0046283	e	anthocyanin-containing compound metabolic process	2/402	19/24354	0.0386	1	biological_process	LOC104897911;LOC104898032
GO:0080043	e	quercetin 3-O-glucosyltransferase activity	2/402	19/24354	0.0386	1	molecular_function	LOC104904124;LOC104888345
GO:0042054	e	histone methyltransferase activity	2/402	19/24354	0.0386	1	molecular_function	LOC104905282;LOC104890463
GO:0009851	e	auxin biosynthetic process	2/402	19/24354	0.0386	1	biological_process	LOC104887922;LOC104893134
GO:0098542	e	defense response to other organism	12/402	394/24354	0.042	1	biological_process	LOC104897765;LOC104902343;LOC104887922;LOC104893134;LOC104904829;LOC104886797;LOC104903902;LOC104900553;LOC104888055;LOC104903543;LOC104888592;LOC104891540
GO:0050896	e	response to stimulus	61/402	2869/24354	0.042	1	biological_process	LOC104897911;LOC109135736;LOC104894204;LOC104908091;LOC104897765;LOC104896156;LOC104895130;LOC104902343;LOC104890906;LOC104887922;LOC104893134;LOC104904777;LOC104906982;LOC104907616;LOC104903666;LOC104887147;LOC104904829;LOC104892013;LOC104905646;LOC104908081;LOC104886342;LOC104887467;LOC104902738;LOC104886797;LOC104901700;LOC104896284;LOC104905953;LOC104903994;LOC104889096;LOC104904124;LOC104895…
GO:0009813	e	flavonoid biosynthetic process	3/402	47/24354	0.0424	1	biological_process	LOC104897911;LOC104897651;LOC104898032
GO:0004197	e	cysteine-type endopeptidase activity	2/402	20/24354	0.0425	1	molecular_function	LOC104895433;LOC104886414
GO:0015925	e	galactosidase activity	2/402	20/24354	0.0425	1	molecular_function	LOC104902450;LOC104900374
GO:0004175	e	endopeptidase activity	4/402	81/24354	0.0451	1	molecular_function	LOC104895433;LOC109134997;LOC104905471;LOC104886414
GO:0043621	e	protein self-association	2/402	21/24354	0.0464	1	molecular_function	LOC104886931;LOC104891848
GO:0051782	e	negative regulation of cell division	1/402	3/24354	0.0487	1	biological_process	LOC104907679
GO:0030320	e	cellular monovalent inorganic anion homeostasis	1/402	3/24354	0.0487	1	biological_process	LOC104895222
GO:0032204	e	regulation of telomere maintenance	1/402	3/24354	0.0487	1	biological_process	LOC104903878
GO:0009927	e	histidine phosphotransfer kinase activity	1/402	3/24354	0.0487	1	molecular_function	LOC104895176
GO:0060293	e	germ plasm	1/402	3/24354	0.0487	1	cellular_component	LOC104886931
GO:1901567	e	fatty acid derivative binding	1/402	3/24354	0.0487	1	molecular_function	LOC104902343
GO:0045490	e	pectin catabolic process	1/402	3/24354	0.0487	1	biological_process	LOC104898190
GO:0045495	e	pole plasm	1/402	3/24354	0.0487	1	cellular_component	LOC104886931
GO:0030002	e	cellular anion homeostasis	1/402	3/24354	0.0487	1	biological_process	LOC104895222
GO:0033843	e	xyloglucan 6-xylosyltransferase activity	1/402	3/24354	0.0487	1	molecular_function	LOC104894005
GO:0030603	e	oxaloacetase activity	1/402	3/24354	0.0487	1	molecular_function	LOC104905913
GO:0030643	e	cellular phosphate ion homeostasis	1/402	3/24354	0.0487	1	biological_process	LOC104895222
GO:0043186	e	P granule	1/402	3/24354	0.0487	1	cellular_component	LOC104886931
GO:0019605	e	butyrate metabolic process	1/402	3/24354	0.0487	1	biological_process	LOC104885453
GO:0016004	e	phospholipase activator activity	1/402	3/24354	0.0487	1	molecular_function	LOC104894820
GO:0030178	e	negative regulation of Wnt signaling pathway	1/402	3/24354	0.0487	1	biological_process	LOC104895803
GO:0031559	e	oxidosqualene cyclase activity	1/402	3/24354	0.0487	1	molecular_function	LOC104908747
GO:0000062	e	fatty-acyl-CoA binding	1/402	3/24354	0.0487	1	molecular_function	LOC104902343
GO:0010833	e	telomere maintenance via telomere lengthening	1/402	3/24354	0.0487	1	biological_process	LOC104903878
GO:0000254	e	C-4 methylsterol oxidase activity	1/402	3/24354	0.0487	1	molecular_function	LOC104892421
GO:0010375	e	stomatal complex patterning	1/402	3/24354	0.0487	1	biological_process	LOC104895176
GO:0005034	e	osmosensor activity	1/402	3/24354	0.0487	1	molecular_function	LOC104895176
GO:0004791	e	thioredoxin-disulfide reductase activity	1/402	3/24354	0.0487	1	molecular_function	LOC104895803
GO:0002833	e	positive regulation of response to biotic stimulus	1/402	3/24354	0.0487	1	biological_process	LOC104897765
GO:0015908	e	fatty acid transport	1/402	3/24354	0.0487	1	biological_process	LOC104902343
GO:0072502	e	cellular trivalent inorganic anion homeostasis	1/402	3/24354	0.0487	1	biological_process	LOC104895222
GO:0072501	e	cellular divalent inorganic anion homeostasis	1/402	3/24354	0.0487	1	biological_process	LOC104895222
GO:0060229	e	lipase activator activity	1/402	3/24354	0.0487	1	molecular_function	LOC104894820
GO:0047760	e	butyrate-CoA ligase activity	1/402	3/24354	0.0487	1	molecular_function	LOC104885453
GO:0071944	e	cell periphery	51/402	2362/24354	0.05	1	cellular_component	LOC104897911;LOC104897910;LOC104891694;LOC109135736;LOC109134997;LOC104894581;LOC104890906;LOC104898174;LOC104888290;LOC104887922;LOC104891781;LOC104893134;LOC104885117;LOC104884234;LOC104906982;LOC104896191;LOC104897404;LOC104904829;LOC104892013;LOC104887635;LOC104889135;LOC104888569;LOC104900274;LOC104886342;LOC104904084;LOC104901734;LOC104889096;LOC104898226;LOC104906014;LOC104893570;LOC104895…

## Sheet: A100_vs_Control.DEG.Go.enrich.2
Table S8. Gene ontology (GO) enrichment analysis of differentially expressed genes in the leaves of sugar beet response to neutral salt and alkaline salt treatments.
id	enrichment	description	ratio_in_study	ratio_in_pop	p_uncorrected	p_fdr	namespace	genes_in_study
GO:0022857	e	transmembrane transporter activity	39/403	1066/24354	5.87e-06	0.044	molecular_function	LOC104895219;LOC104895219;LOC104895219;LOC104890906;LOC104890906;LOC104890906;LOC104902265;LOC104902265;LOC104902265;LOC104888290;LOC104888290;LOC104888290;LOC104885117;LOC104885117;LOC104885117;LOC104904777;LOC104904777;LOC104900541;LOC104900541;LOC104900541;LOC104903619;LOC104903619;LOC104903619;LOC104883929;LOC104883929;LOC104883929;LOC104883972;LOC104883972;LOC104883972;LOC104894119;LOC104894…
GO:0009812	e	flavonoid metabolic process	7/403	51/24354	1.99e-05	0.076	biological_process	LOC104897911;LOC104886934;LOC104905115;LOC104897651;LOC104905116;LOC104898032;LOC104887200
GO:0015144	e	carbohydrate transmembrane transporter activity	8/403	72/24354	2.49e-05	0.084	molecular_function	LOC104895219;LOC104895219;LOC104902265;LOC104902265;LOC104888290;LOC104888290;LOC104900541;LOC104900541
GO:0080045	e	quercetin 3'-O-glucosyltransferase activity	3/403	5/24354	4.39e-05	0.108	molecular_function	LOC104888344;LOC104888345;LOC104888600
GO:0009813	e	flavonoid biosynthetic process	6/403	47/24354	0.00012	0.218	biological_process	LOC104897911;LOC104886934;LOC104905115;LOC104897651;LOC104905116;LOC104898032
GO:0080046	e	quercetin 4'-O-glucosyltransferase activity	3/403	8/24354	0.000237	0.328	molecular_function	LOC104888344;LOC104888345;LOC104888600
GO:0008889	e	glycerophosphodiester phosphodiesterase activity	2/403	2/24354	0.000273	0.354	molecular_function	LOC104895222;LOC104897502
GO:0005615	e	extracellular space	6/403	57/24354	0.000352	0.496	cellular_component	LOC104897910;LOC104890042;LOC104905663;LOC104890038;LOC104890040;LOC104890041
GO:0005773	e	vacuole	29/403	901/24354	0.000717	0.618	cellular_component	LOC104902617;LOC104904175;LOC104891208;LOC109135736;LOC104901092;LOC104895219;LOC104902331;LOC104890906;LOC104906982;LOC104890042;LOC104903540;LOC104903802;LOC104900541;LOC104883749;LOC104886934;LOC104894696;LOC104900236;LOC104895671;LOC104897651;LOC104883972;LOC104888884;LOC104888972;LOC104888209;LOC109133522;LOC104894820;LOC104886414;LOC104884321;LOC104890038;LOC104894149
GO:0009725	e	response to hormone	26/403	768/24354	0.000727	0.62	biological_process	LOC104886974;LOC109135736;LOC104901092;LOC104907817;LOC104907876;LOC104901104;LOC104892413;LOC104903540;LOC104903802;LOC104886934;LOC104887467;LOC104887425;LOC104905108;LOC104897651;LOC104883929;LOC104883972;LOC104892471;LOC104902326;LOC104898005;LOC104907670;LOC104902295;LOC104888884;LOC104888972;LOC104887758;LOC104887200;LOC104887145
GO:0030320	e	cellular monovalent inorganic anion homeostasis	2/403	3/24354	0.00081	0.636	biological_process	LOC104895222;LOC104897502
GO:0030002	e	cellular anion homeostasis	2/403	3/24354	0.00081	0.636	biological_process	LOC104895222;LOC104897502
GO:0030603	e	oxaloacetase activity	2/403	3/24354	0.00081	0.636	molecular_function	LOC104884920;LOC104905913
GO:0030643	e	cellular phosphate ion homeostasis	2/403	3/24354	0.00081	0.636	biological_process	LOC104895222;LOC104897502
GO:0072502	e	cellular trivalent inorganic anion homeostasis	2/403	3/24354	0.00081	0.636	biological_process	LOC104895222;LOC104897502
GO:0072501	e	cellular divalent inorganic anion homeostasis	2/403	3/24354	0.00081	0.636	biological_process	LOC104895222;LOC104897502
GO:0016036	e	cellular response to phosphate starvation	5/403	46/24354	0.00095	0.75	biological_process	LOC104897911;LOC104897815;LOC104895780;LOC104902034;LOC104903666
GO:0050896	e	response to stimulus	70/403	2869/24354	0.001	0.756	biological_process	LOC104886974;LOC104884463;LOC104897911;LOC104891851;LOC104899540;LOC109135736;LOC104901092;LOC104907817;LOC104897815;LOC104897765;LOC104890906;LOC104891060;LOC104887922;LOC104904777;LOC104907876;LOC104901104;LOC104906982;LOC104892413;LOC104887147;LOC104903540;LOC104903802;LOC104895780;LOC104898212;LOC104886934;LOC104897420;LOC104908081;LOC104886342;LOC104887467;LOC104887425;LOC104889096;LOC104905…
GO:0046527	e	glucosyltransferase activity	6/403	70/24354	0.00106	0.758	molecular_function	LOC104892116;LOC104888344;LOC104888345;LOC104888600;LOC104892471;LOC104884948
GO:0009267	e	cellular response to starvation	6/403	74/24354	0.00142	0.81	biological_process	LOC104897911;LOC104897815;LOC104895780;LOC104899440;LOC104902034;LOC104903666
GO:0080044	e	quercetin 7-O-glucosyltransferase activity	3/403	14/24354	0.00143	0.814	molecular_function	LOC104888344;LOC104888345;LOC104888600
GO:0009719	e	response to endogenous stimulus	27/403	855/24354	0.00144	0.826	biological_process	LOC104886974;LOC109135736;LOC104901092;LOC104907817;LOC104907876;LOC104901104;LOC104892413;LOC104903540;LOC104903802;LOC104886934;LOC104887467;LOC104887425;LOC104905108;LOC104897651;LOC104883929;LOC104883972;LOC104883763;LOC104892471;LOC104902326;LOC104898005;LOC104907670;LOC104902295;LOC104888884;LOC104888972;LOC104887758;LOC104887200;LOC104887145
GO:0031669	e	cellular response to nutrient levels	7/403	102/24354	0.00155	0.838	biological_process	LOC104897911;LOC104897815;LOC104895780;LOC104898212;LOC104899440;LOC104902034;LOC104903666
GO:0006107	e	oxaloacetate metabolic process	2/403	4/24354	0.0016	0.84	biological_process	LOC104884920;LOC104905913
GO:0016823	e	hydrolase activity, acting on acid carbon-carbon bonds, in ketonic substances	2/403	4/24354	0.0016	0.84	molecular_function	LOC104884920;LOC104905913
GO:0016822	e	hydrolase activity, acting on acid carbon-carbon bonds	2/403	4/24354	0.0016	0.84	molecular_function	LOC104884920;LOC104905913
GO:0051119	e	sugar transmembrane transporter activity	4/403	32/24354	0.00184	0.894	molecular_function	LOC104895219;LOC104902265;LOC104888290;LOC104900541
GO:0008152	e	metabolic process	100/403	4530/24354	0.00189	0.894	biological_process	LOC104886974;LOC104886974;LOC104884463;LOC104897911;LOC104897911;LOC104902334;LOC104884920;LOC104884920;LOC104892116;LOC104899540;LOC104897815;LOC104897576;LOC104897576;LOC104901914;LOC104901914;LOC104897765;LOC104895222;LOC104902915;LOC104902915;LOC104890906;LOC104890906;LOC104894646;LOC104891060;LOC104891060;LOC104887922;LOC104887922;LOC104906982;LOC104887147;LOC104888344;LOC104891301;LOC104895…
GO:0009605	e	response to external stimulus	26/403	837/24354	0.00214	0.9	biological_process	LOC104886974;LOC104897911;LOC104899540;LOC104907817;LOC104897815;LOC104897765;LOC104887922;LOC104895780;LOC104898212;LOC104897420;LOC104899440;LOC104895803;LOC104883929;LOC104905514;LOC104883763;LOC104902034;LOC104889455;LOC104903666;LOC104892471;LOC104888884;LOC104888972;LOC104893923;LOC104897379;LOC104884321;LOC104901646;LOC104901648
GO:0005618	e	cell wall	21/403	628/24354	0.00226	0.906	cellular_component	LOC104897911;LOC104897910;LOC104907817;LOC104901914;LOC104898174;LOC104889077;LOC104906982;LOC104888569;LOC104889096;LOC104905108;LOC104894581;LOC104892471;LOC104902326;LOC104889761;LOC104888884;LOC104888972;LOC104888209;LOC104893923;LOC104884948;LOC104883453;LOC104895609
GO:0044421	e	extracellular region part	7/403	109/24354	0.00226	0.906	cellular_component	LOC104897910;LOC104890042;LOC104905663;LOC104883453;LOC104890038;LOC104890040;LOC104890041
GO:0030312	e	external encapsulating structure	21/403	632/24354	0.00239	0.912	cellular_component	LOC104897911;LOC104897910;LOC104907817;LOC104901914;LOC104898174;LOC104889077;LOC104906982;LOC104888569;LOC104889096;LOC104905108;LOC104894581;LOC104892471;LOC104902326;LOC104889761;LOC104888884;LOC104888972;LOC104888209;LOC104893923;LOC104884948;LOC104883453;LOC104895609
GO:0047484	e	regulation of response to osmotic stress	2/403	5/24354	0.00264	0.926	biological_process	LOC104886342;LOC104892435
GO:0050918	e	positive chemotaxis	3/403	18/24354	0.00305	0.954	biological_process	LOC104895803;LOC104905514;LOC104897379
GO:0010183	e	pollen tube guidance	3/403	18/24354	0.00305	0.954	biological_process	LOC104895803;LOC104905514;LOC104897379
GO:0010033	e	response to organic substance	29/403	997/24354	0.00327	0.96	biological_process	LOC104886974;LOC104899540;LOC109135736;LOC104901092;LOC104907817;LOC104907876;LOC104901104;LOC104892413;LOC104903540;LOC104903802;LOC104886934;LOC104887467;LOC104887425;LOC104905108;LOC104897651;LOC104883929;LOC104883972;LOC104883763;LOC104892471;LOC104902326;LOC104898005;LOC104907670;LOC104902295;LOC104888884;LOC104888972;LOC104888209;LOC104887758;LOC104887200;LOC104887145
GO:0080043	e	quercetin 3-O-glucosyltransferase activity	3/403	19/24354	0.00358	0.96	molecular_function	LOC104888344;LOC104888345;LOC104888600
GO:0009625	e	response to insect	3/403	19/24354	0.00358	0.96	biological_process	LOC104889455;LOC104901646;LOC104901648
GO:1901657	e	glycosyl compound metabolic process	11/403	258/24354	0.004	0.982	biological_process	LOC104901914;LOC104890906;LOC104891060;LOC104887922;LOC104887467;LOC104887425;LOC104902295;LOC104901749;LOC104891259;LOC104898032;LOC104884140
GO:0010817	e	regulation of hormone levels	10/403	224/24354	0.00432	0.984	biological_process	LOC104886974;LOC104887922;LOC104893586;LOC104897420;LOC104897651;LOC104894825;LOC104902295;LOC104903851;LOC104887200;LOC104887145
GO:0031668	e	cellular response to extracellular stimulus	7/403	126/24354	0.00506	0.992	biological_process	LOC104897911;LOC104897815;LOC104895780;LOC104898212;LOC104899440;LOC104902034;LOC104903666
GO:0046246	e	terpene biosynthetic process	2/403	7/24354	0.00543	0.992	biological_process	LOC104901071;LOC104908785
GO:0046915	e	transition metal ion transmembrane transporter activity	3/403	22/24354	0.00548	0.994	molecular_function	LOC104895219;LOC104883972;LOC104884321
GO:0071496	e	cellular response to external stimulus	7/403	128/24354	0.00551	0.994	biological_process	LOC104897911;LOC104897815;LOC104895780;LOC104898212;LOC104899440;LOC104902034;LOC104903666
GO:0008324	e	cation transmembrane transporter activity	7/403	128/24354	0.00551	0.994	molecular_function	LOC104895219;LOC104890906;LOC104885117;LOC104883929;LOC104883972;LOC104894119;LOC104884321
GO:0034219	e	carbohydrate transmembrane transport	4/403	44/24354	0.00595	0.996	biological_process	LOC104895219;LOC104902265;LOC104888290;LOC104900541
GO:0009737	e	response to abscisic acid	12/403	317/24354	0.0069	0.996	biological_process	LOC109135736;LOC104901092;LOC104907817;LOC104901104;LOC104892413;LOC104903540;LOC104903802;LOC104887467;LOC104887425;LOC104905108;LOC104883972;LOC104902326
GO:0042594	e	response to starvation	6/403	103/24354	0.00736	0.998	biological_process	LOC104897911;LOC104897815;LOC104895780;LOC104899440;LOC104902034;LOC104903666
GO:0008643	e	carbohydrate transport	4/403	47/24354	0.00752	0.998	biological_process	LOC104895219;LOC104902265;LOC104888290;LOC104900541
GO:0080134	e	regulation of response to stress	7/403	137/24354	0.00791	0.998	biological_process	LOC104899540;LOC104897765;LOC104893586;LOC104886342;LOC104902034;LOC104892435;LOC104898005
GO:0016757	e	transferase activity, transferring glycosyl groups	8/403	174/24354	0.00863	0.998	molecular_function	LOC104892116;LOC104888344;LOC104895780;LOC104888345;LOC104888600;LOC104892471;LOC104898032;LOC104884948
GO:0001101	e	response to acid chemical	21/403	689/24354	0.00883	0.998	biological_process	LOC104886974;LOC109135736;LOC104901092;LOC104907817;LOC104901104;LOC104892413;LOC104903540;LOC104903802;LOC104887467;LOC104887425;LOC104905108;LOC104895176;LOC104897651;LOC104883929;LOC104883972;LOC104902326;LOC104907670;LOC104888884;LOC104888972;LOC104887200;LOC104887145
GO:0008645	e	hexose transmembrane transport	2/403	9/24354	0.00911	0.998	biological_process	LOC104902265;LOC104902265
GO:0006825	e	copper ion transport	2/403	9/24354	0.00911	0.998	biological_process	LOC104895219;LOC104883972
GO:0015145	e	monosaccharide transmembrane transporter activity	2/403	9/24354	0.00911	0.998	molecular_function	LOC104902265;LOC104900541
GO:0035434	e	copper ion transmembrane transport	2/403	9/24354	0.00911	0.998	biological_process	LOC104895219;LOC104883972
GO:0022890	e	inorganic cation transmembrane transporter activity	6/403	108/24354	0.0092	0.998	molecular_function	LOC104895219;LOC104890906;LOC104885117;LOC104883972;LOC104894119;LOC104884321
GO:0010431	e	seed maturation	3/403	27/24354	0.0098	0.998	biological_process	LOC104887467;LOC104887425;LOC104895176
GO:0009169	e	purine ribonucleoside monophosphate catabolic process	7/403	144/24354	0.0103	1	biological_process	LOC104901914;LOC104890906;LOC104891060;LOC104887467;LOC104887425;LOC104902295;LOC104884140
GO:0009158	e	ribonucleoside monophosphate catabolic process	7/403	144/24354	0.0103	1	biological_process	LOC104901914;LOC104890906;LOC104891060;LOC104887467;LOC104887425;LOC104902295;LOC104884140
GO:0006200	e	obsolete ATP catabolic process	7/403	144/24354	0.0103	1	biological_process	LOC104901914;LOC104890906;LOC104891060;LOC104887467;LOC104887425;LOC104902295;LOC104884140
GO:0009128	e	purine nucleoside monophosphate catabolic process	7/403	144/24354	0.0103	1	biological_process	LOC104901914;LOC104890906;LOC104891060;LOC104887467;LOC104887425;LOC104902295;LOC104884140
GO:0009125	e	nucleoside monophosphate catabolic process	7/403	144/24354	0.0103	1	biological_process	LOC104901914;LOC104890906;LOC104891060;LOC104887467;LOC104887425;LOC104902295;LOC104884140
GO:0003824	e	catalytic activity	55/403	2360/24354	0.0105	1	molecular_function	LOC104886974;LOC104884463;LOC104897911;LOC104902334;LOC104884920;LOC104892116;LOC104897815;LOC104901914;LOC104897765;LOC104895222;LOC104902915;LOC104890906;LOC104894646;LOC104891060;LOC104887922;LOC104906982;LOC104887147;LOC104888344;LOC104895780;LOC104888345;LOC104888569;LOC104897420;LOC104908081;LOC104887467;LOC104887425;LOC104906016;LOC104901470;LOC104895176;LOC104893383;LOC104895803;LOC104888…
GO:0055082	e	cellular chemical homeostasis	5/403	81/24354	0.0111	1	biological_process	LOC104895222;LOC104890906;LOC104897502;LOC104888884;LOC104888972
GO:0005375	e	copper ion transmembrane transporter activity	2/403	10/24354	0.0113	1	molecular_function	LOC104895219;LOC104883972
GO:0015749	e	monosaccharide transmembrane transport	2/403	10/24354	0.0113	1	biological_process	LOC104902265;LOC104900541
GO:0032103	e	positive regulation of response to external stimulus	2/403	10/24354	0.0113	1	biological_process	LOC104897765;LOC104902034
GO:0031667	e	response to nutrient levels	7/403	147/24354	0.0114	1	biological_process	LOC104897911;LOC104897815;LOC104895780;LOC104898212;LOC104899440;LOC104902034;LOC104903666
GO:0016887	e	ATPase activity	7/403	147/24354	0.0114	1	molecular_function	LOC104901914;LOC104890906;LOC104891060;LOC104887467;LOC104887425;LOC104902295;LOC104884140
GO:0035251	e	UDP-glucosyltransferase activity	4/403	53/24354	0.0114	1	molecular_function	LOC104892116;LOC104888344;LOC104888345;LOC104888600
GO:0016143	e	S-glycoside metabolic process	3/403	29/24354	0.0119	1	biological_process	LOC104887922;LOC104901749;LOC104891259
GO:0019757	e	glycosinolate metabolic process	3/403	29/24354	0.0119	1	biological_process	LOC104887922;LOC104901749;LOC104891259
GO:0019760	e	glucosinolate metabolic process	3/403	29/24354	0.0119	1	biological_process	LOC104887922;LOC104901749;LOC104891259
GO:0097305	e	response to alcohol	13/403	381/24354	0.0131	1	biological_process	LOC109135736;LOC104901092;LOC104907817;LOC104901104;LOC104892413;LOC104903540;LOC104903802;LOC104887467;LOC104887425;LOC104905108;LOC104883972;LOC104892471;LOC104902326
GO:0042221	e	response to chemical	38/403	1543/24354	0.0132	1	biological_process	LOC104886974;LOC104899540;LOC109135736;LOC104901092;LOC104907817;LOC104897815;LOC104890906;LOC104907876;LOC104901104;LOC104892413;LOC104903540;LOC104903802;LOC104886934;LOC104887467;LOC104887425;LOC104905108;LOC104895176;LOC104897651;LOC104895803;LOC104883929;LOC104883972;LOC104905514;LOC104883763;LOC104892471;LOC104886716;LOC104902326;LOC104883341;LOC104898005;LOC104907670;LOC104902295;LOC104888…
GO:0055062	e	phosphate ion homeostasis	2/403	11/24354	0.0136	1	biological_process	LOC104895222;LOC104897502
GO:0072506	e	trivalent inorganic anion homeostasis	2/403	11/24354	0.0136	1	biological_process	LOC104895222;LOC104897502
GO:0071944	e	cell periphery	54/403	2362/24354	0.0138	1	cellular_component	LOC104897911;LOC104897910;LOC104898136;LOC104899540;LOC109135736;LOC104901092;LOC104897807;LOC104907817;LOC104901914;LOC104900792;LOC104895219;LOC104890906;LOC104902265;LOC104898174;LOC104888290;LOC104887922;LOC104885117;LOC104889077;LOC104906982;LOC104903540;LOC104903802;LOC104886656;LOC104900541;LOC104906057;LOC104888569;LOC104903619;LOC104886342;LOC104889096;LOC104898226;LOC104901102;LOC104905…
GO:0035825	e	homologous recombination	3/403	31/24354	0.0143	1	biological_process	LOC104891060;LOC104891301;LOC104884140
GO:0006935	e	chemotaxis	3/403	32/24354	0.0156	1	biological_process	LOC104895803;LOC104905514;LOC104897379
GO:0003684	e	damaged DNA binding	2/403	12/24354	0.0162	1	molecular_function	LOC104891060;LOC104884140
GO:0042214	e	terpene metabolic process	2/403	12/24354	0.0162	1	biological_process	LOC104901071;LOC104908785
GO:0016762	e	xyloglucan:xyloglucosyl transferase activity	2/403	12/24354	0.0162	1	molecular_function	LOC104892471;LOC104884948
GO:0055083	e	monovalent inorganic anion homeostasis	2/403	12/24354	0.0162	1	biological_process	LOC104895222;LOC104897502
GO:0005658	e	alpha DNA polymerase:primase complex	1/403	1/24354	0.0165	1	cellular_component	LOC104884463
GO:0097007	e	4,8,12-trimethyltrideca-1,3,7,11-tetraene synthase activity	1/403	1/24354	0.0165	1	molecular_function	LOC104908785
GO:0097008	e	(3E)-4,8-dimethyl-1,3,7-nonatriene synthase activity	1/403	1/24354	0.0165	1	molecular_function	LOC104908785
GO:0015089	e	high-affinity copper ion transmembrane transporter activity	1/403	1/24354	0.0165	1	molecular_function	LOC104883972
GO:0015680	e	protein maturation by copper ion transfer	1/403	1/24354	0.0165	1	biological_process	LOC104883972
GO:0004612	e	phosphoenolpyruvate carboxykinase (ATP) activity	1/403	1/24354	0.0165	1	molecular_function	LOC104897815
GO:0080142	e	regulation of salicylic acid biosynthetic process	1/403	1/24354	0.0165	1	biological_process	LOC104893586
GO:0003896	e	DNA primase activity	1/403	1/24354	0.0165	1	molecular_function	LOC104884463
GO:0050829	e	defense response to Gram-negative bacterium	1/403	1/24354	0.0165	1	biological_process	LOC104897765
GO:0006964	e	positive regulation of biosynthetic process of antibacterial peptides active against Gram-negative bacteria	1/403	1/24354	0.0165	1	biological_process	LOC104897765
GO:0007252	e	I-kappaB phosphorylation	1/403	1/24354	0.0165	1	biological_process	LOC104897765
GO:0008115	e	sarcosine oxidase activity	1/403	1/24354	0.0165	1	molecular_function	LOC104906016
GO:0000024	e	maltose biosynthetic process	1/403	1/24354	0.0165	1	biological_process	LOC104908081
GO:0009277	e	fungal-type cell wall	1/403	1/24354	0.0165	1	cellular_component	LOC104895609
GO:0010438	e	cellular response to sulfur starvation	1/403	1/24354	0.0165	1	biological_process	LOC104899440
GO:0006792	e	regulation of sulfur utilization	1/403	1/24354	0.0165	1	biological_process	LOC104899440
GO:0006269	e	DNA replication, synthesis of RNA primer	1/403	1/24354	0.0165	1	biological_process	LOC104884463
GO:0002813	e	regulation of biosynthetic process of antibacterial peptides active against Gram-negative bacteria	1/403	1/24354	0.0165	1	biological_process	LOC104897765
GO:0000331	e	contractile vacuole	1/403	1/24354	0.0165	1	cellular_component	LOC104890906
GO:0031164	e	contractile vacuolar membrane	1/403	1/24354	0.0165	1	cellular_component	LOC104890906
GO:0008385	e	IkappaB kinase complex	1/403	1/24354	0.0165	1	cellular_component	LOC104897765
GO:0008384	e	IkappaB kinase activity	1/403	1/24354	0.0165	1	molecular_function	LOC104897765
GO:0000041	e	transition metal ion transport	3/403	33/24354	0.017	1	biological_process	LOC104895219;LOC104883972;LOC104884321
GO:0042330	e	taxis	3/403	33/24354	0.017	1	biological_process	LOC104895803;LOC104905514;LOC104897379
GO:0006812	e	cation transport	7/403	162/24354	0.0185	1	biological_process	LOC104895219;LOC104890906;LOC104885117;LOC104883929;LOC104883972;LOC104894119;LOC104884321
GO:0002213	e	defense response to insect	2/403	13/24354	0.0189	1	biological_process	LOC104901646;LOC104901648
GO:0072505	e	divalent inorganic anion homeostasis	2/403	13/24354	0.0189	1	biological_process	LOC104895222;LOC104897502
GO:0034250	e	positive regulation of cellular amide metabolic process	2/403	13/24354	0.0189	1	biological_process	LOC104897765;LOC104887147
GO:0019748	e	secondary metabolic process	6/403	127/24354	0.0192	1	biological_process	LOC104897576;LOC104887922;LOC104894057;LOC104898005;LOC104901749;LOC104891259
GO:0030001	e	metal ion transport	5/403	93/24354	0.0192	1	biological_process	LOC104895219;LOC104890906;LOC104885117;LOC104883972;LOC104884321
GO:0098662	e	inorganic cation transmembrane transport	5/403	94/24354	0.02	1	biological_process	LOC104895219;LOC104890906;LOC104883972;LOC104894119;LOC104884321
GO:0046034	e	ATP metabolic process	7/403	165/24354	0.0203	1	biological_process	LOC104901914;LOC104890906;LOC104891060;LOC104887467;LOC104887425;LOC104902295;LOC104884140
GO:0005215	e	transporter activity	14/403	438/24354	0.0204	1	molecular_function	LOC104895219;LOC104890906;LOC104902265;LOC104888290;LOC104885117;LOC104904777;LOC104900541;LOC104903619;LOC104883929;LOC104883972;LOC104894119;LOC104902295;LOC104887758;LOC104884321
GO:0010224	e	response to UV-B	4/403	64/24354	0.0215	1	biological_process	LOC104886934;LOC104905115;LOC104897651;LOC104905116
GO:0015850	e	organic hydroxy compound transport	2/403	14/24354	0.0218	1	biological_process	LOC104883929;LOC104895609
GO:0008081	e	phosphoric diester hydrolase activity	2/403	14/24354	0.0218	1	molecular_function	LOC104895222;LOC104897502
GO:0010337	e	regulation of salicylic acid metabolic process	2/403	14/24354	0.0218	1	biological_process	LOC104893586;LOC104897420
GO:0000710	e	meiotic mismatch repair	2/403	14/24354	0.0218	1	biological_process	LOC104891060;LOC104884140
GO:0009167	e	purine ribonucleoside monophosphate metabolic process	7/403	168/24354	0.0221	1	biological_process	LOC104901914;LOC104890906;LOC104891060;LOC104887467;LOC104887425;LOC104902295;LOC104884140
GO:0009126	e	purine nucleoside monophosphate metabolic process	7/403	168/24354	0.0221	1	biological_process	LOC104901914;LOC104890906;LOC104891060;LOC104887467;LOC104887425;LOC104902295;LOC104884140
GO:0006950	e	response to stress	40/403	1692/24354	0.0226	1	biological_process	LOC104886974;LOC104884463;LOC104897911;LOC104891851;LOC104899540;LOC104907817;LOC104897815;LOC104897765;LOC104891060;LOC104887922;LOC104906982;LOC104887147;LOC104895780;LOC104897420;LOC104908081;LOC104886342;LOC104889096;LOC104895176;LOC104899440;LOC104897651;LOC104883929;LOC104883763;LOC104902034;LOC104894204;LOC104892435;LOC104903666;LOC104892471;LOC104902326;LOC104883341;LOC104898005;LOC104888…
GO:1901136	e	carbohydrate derivative catabolic process	8/403	208/24354	0.023	1	biological_process	LOC104901914;LOC104890906;LOC104891060;LOC104887467;LOC104887425;LOC104902326;LOC104902295;LOC104884140
GO:0032101	e	regulation of response to external stimulus	3/403	37/24354	0.0231	1	biological_process	LOC104897765;LOC104893586;LOC104902034
GO:0008194	e	UDP-glycosyltransferase activity	5/403	98/24354	0.0235	1	molecular_function	LOC104892116;LOC104888344;LOC104888345;LOC104888600;LOC104898032
GO:0016758	e	transferase activity, transferring hexosyl groups	6/403	134/24354	0.0243	1	molecular_function	LOC104892116;LOC104888344;LOC104888345;LOC104888600;LOC104892471;LOC104884948
GO:0009161	e	ribonucleoside monophosphate metabolic process	7/403	172/24354	0.0248	1	biological_process	LOC104901914;LOC104890906;LOC104891060;LOC104887467;LOC104887425;LOC104902295;LOC104884140
GO:0009991	e	response to extracellular stimulus	7/403	172/24354	0.0248	1	biological_process	LOC104897911;LOC104897815;LOC104895780;LOC104898212;LOC104899440;LOC104902034;LOC104903666
GO:0032300	e	mismatch repair complex	2/403	15/24354	0.0249	1	cellular_component	LOC104891060;LOC104884140
GO:0030983	e	mismatched DNA binding	2/403	15/24354	0.0249	1	molecular_function	LOC104891060;LOC104884140
GO:0009992	e	cellular water homeostasis	2/403	15/24354	0.0249	1	biological_process	LOC104888884;LOC104888972
GO:0051026	e	chiasma assembly	2/403	15/24354	0.0249	1	biological_process	LOC104891301;LOC104884140
GO:0009733	e	response to auxin	7/403	173/24354	0.0254	1	biological_process	LOC104886974;LOC104907876;LOC104886934;LOC104897651;LOC104892471;LOC104902295;LOC104887758
GO:1901700	e	response to oxygen-containing compound	25/403	950/24354	0.026	1	biological_process	LOC104886974;LOC109135736;LOC104901092;LOC104907817;LOC104901104;LOC104892413;LOC104903540;LOC104903802;LOC104887467;LOC104887425;LOC104905108;LOC104895176;LOC104897651;LOC104883929;LOC104883972;LOC104883763;LOC104892471;LOC104902326;LOC104883341;LOC104898005;LOC104907670;LOC104888884;LOC104888972;LOC104887200;LOC104887145
GO:0016787	e	hydrolase activity	20/403	729/24354	0.026	1	molecular_function	LOC104884463;LOC104897911;LOC104884920;LOC104901914;LOC104895222;LOC104890906;LOC104891060;LOC104897420;LOC104908081;LOC104887467;LOC104887425;LOC104903666;LOC104902326;LOC104899522;LOC104905913;LOC104897502;LOC104902295;LOC104901749;LOC104886414;LOC104884140
GO:0009123	e	nucleoside monophosphate metabolic process	7/403	175/24354	0.0269	1	biological_process	LOC104901914;LOC104890906;LOC104891060;LOC104887467;LOC104887425;LOC104902295;LOC104884140
GO:0046873	e	metal ion transmembrane transporter activity	4/403	69/24354	0.0275	1	molecular_function	LOC104895219;LOC104890906;LOC104883972;LOC104884321
GO:0006884	e	cell volume homeostasis	2/403	16/24354	0.0281	1	biological_process	LOC104888884;LOC104888972
GO:0009718	e	anthocyanin-containing compound biosynthetic process	2/403	16/24354	0.0281	1	biological_process	LOC104897911;LOC104898032
GO:0008146	e	sulfotransferase activity	2/403	16/24354	0.0281	1	molecular_function	LOC104887200;LOC104887145
GO:0019725	e	cellular homeostasis	5/403	103/24354	0.0284	1	biological_process	LOC104895222;LOC104890906;LOC104897502;LOC104888884;LOC104888972
GO:0080167	e	response to karrikin	5/403	105/24354	0.0305	1	biological_process	LOC104904777;LOC104886934;LOC104894119;LOC104898005;LOC104902713
GO:0098655	e	cation transmembrane transport	5/403	105/24354	0.0305	1	biological_process	LOC104895219;LOC104890906;LOC104883972;LOC104894119;LOC104884321
GO:0055085	e	transmembrane transport	13/403	422/24354	0.0311	1	biological_process	LOC104901914;LOC104895219;LOC104890906;LOC104902265;LOC104888290;LOC104885117;LOC104900541;LOC104903619;LOC104883929;LOC104883972;LOC104894119;LOC104902295;LOC104884321
GO:0009934	e	regulation of meristem structural organization	2/403	17/24354	0.0315	1	biological_process	LOC104884888;LOC104891848
GO:0002922	e	positive regulation of humoral immune response	1/403	2/24354	0.0328	1	biological_process	LOC104897765
GO:0002920	e	regulation of humoral immune response	1/403	2/24354	0.0328	1	biological_process	LOC104897765
GO:0010175	e	sphingosine transmembrane transporter activity	1/403	2/24354	0.0328	1	molecular_function	LOC104883929
GO:1901349	e	glucosinolate transport	1/403	2/24354	0.0328	1	biological_process	LOC104894119
GO:0015757	e	galactose transmembrane transport	1/403	2/24354	0.0328	1	biological_process	LOC104902265
GO:0005354	e	galactose transmembrane transporter activity	1/403	2/24354	0.0328	1	molecular_function	LOC104902265
GO:0090449	e	phloem glucosinolate loading	1/403	2/24354	0.0328	1	biological_process	LOC104894119
GO:0002803	e	positive regulation of antibacterial peptide production	1/403	2/24354	0.0328	1	biological_process	LOC104897765
GO:0002805	e	regulation of antimicrobial peptide biosynthetic process	1/403	2/24354	0.0328	1	biological_process	LOC104897765
GO:0002807	e	positive regulation of antimicrobial peptide biosynthetic process	1/403	2/24354	0.0328	1	biological_process	LOC104897765
GO:0002808	e	regulation of antibacterial peptide biosynthetic process	1/403	2/24354	0.0328	1	biological_process	LOC104897765
GO:0002786	e	regulation of antibacterial peptide production	1/403	2/24354	0.0328	1	biological_process	LOC104897765
GO:0002784	e	regulation of antimicrobial peptide production	1/403	2/24354	0.0328	1	biological_process	LOC104897765
GO:0051324	e	prophase	1/403	2/24354	0.0328	1	biological_process	LOC104884140
GO:0002225	e	positive regulation of antimicrobial peptide production	1/403	2/24354	0.0328	1	biological_process	LOC104897765
GO:0015918	e	sterol transport	1/403	2/24354	0.0328	1	biological_process	LOC104895609
GO:0002760	e	positive regulation of antimicrobial humoral response	1/403	2/24354	0.0328	1	biological_process	LOC104897765
GO:0140255	e	regulation of cellular response to phosphate starvation	1/403	2/24354	0.0328	1	biological_process	LOC104902034
GO:0015669	e	gas transport	1/403	2/24354	0.0328	1	biological_process	LOC104887758
GO:0002702	e	positive regulation of production of molecular mediator of immune response	1/403	2/24354	0.0328	1	biological_process	LOC104897765
GO:0002700	e	regulation of production of molecular mediator of immune response	1/403	2/24354	0.0328	1	biological_process	LOC104897765
GO:0006963	e	positive regulation of antibacterial peptide biosynthetic process	1/403	2/24354	0.0328	1	biological_process	LOC104897765
GO:0043394	e	proteoglycan binding	1/403	2/24354	0.0328	1	molecular_function	LOC104889455
GO:1900426	e	positive regulation of defense response to bacterium	1/403	2/24354	0.0328	1	biological_process	LOC104897765
GO:0010288	e	response to lead ion	1/403	2/24354	0.0328	1	biological_process	LOC104886716
GO:0005344	e	oxygen carrier activity	1/403	2/24354	0.0328	1	molecular_function	LOC104887758
GO:0080118	e	brassinosteroid sulfotransferase activity	1/403	2/24354	0.0328	1	molecular_function	LOC104887200
GO:0002699	e	positive regulation of immune effector process	1/403	2/24354	0.0328	1	biological_process	LOC104897765
GO:0016867	e	intramolecular transferase activity, transferring acyl groups	1/403	2/24354	0.0328	1	molecular_function	LOC104907670
GO:0007128	e	meiotic prophase I	1/403	2/24354	0.0328	1	biological_process	LOC104884140
GO:0080040	e	positive regulation of cellular response to phosphate starvation	1/403	2/24354	0.0328	1	biological_process	LOC104902034
GO:0002759	e	regulation of antimicrobial humoral response	1/403	2/24354	0.0328	1	biological_process	LOC104897765
GO:0098762	e	meiotic cell cycle phase	1/403	2/24354	0.0328	1	biological_process	LOC104884140
GO:0098764	e	meiosis I cell cycle phase	1/403	2/24354	0.0328	1	biological_process	LOC104884140
GO:0090448	e	glucosinolate:proton symporter activity	1/403	2/24354	0.0328	1	molecular_function	LOC104894119
GO:0018858	e	benzoate-CoA ligase activity	1/403	2/24354	0.0328	1	molecular_function	LOC104891259
GO:0000906	e	6,7-dimethyl-8-ribityllumazine synthase activity	1/403	2/24354	0.0328	1	molecular_function	LOC104907670
GO:0015671	e	oxygen transport	1/403	2/24354	0.0328	1	biological_process	LOC104887758
GO:0010777	e	meiotic mismatch repair involved in reciprocal meiotic recombination	1/403	2/24354	0.0328	1	biological_process	LOC104884140
GO:0065008	e	regulation of biological quality	15/403	512/24354	0.033	1	biological_process	LOC104886974;LOC104895222;LOC104890906;LOC104887922;LOC104893586;LOC104897420;LOC104897651;LOC104897502;LOC104894825;LOC104902295;LOC104888884;LOC104888972;LOC104903851;LOC104887200;LOC104887145
GO:0009143	e	nucleoside triphosphate catabolic process	7/403	183/24354	0.0331	1	biological_process	LOC104901914;LOC104890906;LOC104891060;LOC104887467;LOC104887425;LOC104902295;LOC104884140
GO:0009146	e	purine nucleoside triphosphate catabolic process	7/403	183/24354	0.0331	1	biological_process	LOC104901914;LOC104890906;LOC104891060;LOC104887467;LOC104887425;LOC104902295;LOC104884140
GO:0009261	e	ribonucleotide catabolic process	7/403	183/24354	0.0331	1	biological_process	LOC104901914;LOC104890906;LOC104891060;LOC104887467;LOC104887425;LOC104902295;LOC104884140
GO:0009207	e	purine ribonucleoside triphosphate catabolic process	7/403	183/24354	0.0331	1	biological_process	LOC104901914;LOC104890906;LOC104891060;LOC104887467;LOC104887425;LOC104902295;LOC104884140
GO:0009203	e	ribonucleoside triphosphate catabolic process	7/403	183/24354	0.0331	1	biological_process	LOC104901914;LOC104890906;LOC104891060;LOC104887467;LOC104887425;LOC104902295;LOC104884140
GO:0009154	e	purine ribonucleotide catabolic process	7/403	183/24354	0.0331	1	biological_process	LOC104901914;LOC104890906;LOC104891060;LOC104887467;LOC104887425;LOC104902295;LOC104884140
GO:0006195	e	purine nucleotide catabolic process	7/403	183/24354	0.0331	1	biological_process	LOC104901914;LOC104890906;LOC104891060;LOC104887467;LOC104887425;LOC104902295;LOC104884140
GO:1901576	e	organic substance biosynthetic process	26/403	1044/24354	0.035	1	biological_process	LOC104886974;LOC104884463;LOC104897911;LOC104897576;LOC104901914;LOC104890906;LOC104894646;LOC104891060;LOC104887922;LOC104886934;LOC104908081;LOC104887467;LOC104887425;LOC104905115;LOC104901470;LOC104897651;LOC104901071;LOC104891333;LOC104908785;LOC104905116;LOC104907670;LOC104902295;LOC104888688;LOC104891259;LOC104898032;LOC104884140
GO:0006298	e	mismatch repair	2/403	18/24354	0.0351	1	biological_process	LOC104891060;LOC104884140
GO:1990391	e	DNA repair complex	2/403	18/24354	0.0351	1	cellular_component	LOC104891060;LOC104884140
GO:0033993	e	response to lipid	13/403	434/24354	0.0353	1	biological_process	LOC109135736;LOC104901092;LOC104907817;LOC104901104;LOC104892413;LOC104903540;LOC104903802;LOC104887467;LOC104887425;LOC104905108;LOC104883972;LOC104892471;LOC104902326
GO:0098660	e	inorganic ion transmembrane transport	5/403	110/24354	0.0362	1	biological_process	LOC104895219;LOC104890906;LOC104883972;LOC104894119;LOC104884321
GO:0046130	e	purine ribonucleoside catabolic process	7/403	187/24354	0.0366	1	biological_process	LOC104901914;LOC104890906;LOC104891060;LOC104887467;LOC104887425;LOC104902295;LOC104884140
GO:0006152	e	purine nucleoside catabolic process	7/403	188/24354	0.0375	1	biological_process	LOC104901914;LOC104890906;LOC104891060;LOC104887467;LOC104887425;LOC104902295;LOC104884140
GO:0006952	e	defense response	13/403	440/24354	0.0378	1	biological_process	LOC104899540;LOC104907817;LOC104897815;LOC104897765;LOC104887922;LOC104897420;LOC104883929;LOC104883763;LOC104888884;LOC104888972;LOC104901646;LOC104887200;LOC104901648
GO:0009164	e	nucleoside catabolic process	7/403	189/24354	0.0384	1	biological_process	LOC104901914;LOC104890906;LOC104891060;LOC104887467;LOC104887425;LOC104902295;LOC104884140
GO:0034656	e	nucleobase-containing small molecule catabolic process	7/403	189/24354	0.0384	1	biological_process	LOC104901914;LOC104890906;LOC104891060;LOC104887467;LOC104887425;LOC104902295;LOC104884140
GO:0042454	e	ribonucleoside catabolic process	7/403	189/24354	0.0384	1	biological_process	LOC104901914;LOC104890906;LOC104891060;LOC104887467;LOC104887425;LOC104902295;LOC104884140
GO:0046283	e	anthocyanin-containing compound metabolic process	2/403	19/24354	0.0388	1	biological_process	LOC104897911;LOC104898032
GO:0030104	e	water homeostasis	2/403	19/24354	0.0388	1	biological_process	LOC104888884;LOC104888972
GO:0080092	e	regulation of pollen tube growth	2/403	19/24354	0.0388	1	biological_process	LOC104895803;LOC104897379
GO:0007129	e	synapsis	2/403	19/24354	0.0388	1	biological_process	LOC104891301;LOC104884140
GO:0006810	e	transport	36/403	1548/24354	0.0389	1	biological_process	LOC104901914;LOC104901914;LOC104895219;LOC104895219;LOC104890906;LOC104890906;LOC104902265;LOC104902265;LOC104888290;LOC104888290;LOC104885117;LOC104885117;LOC104904777;LOC104904777;LOC104900541;LOC104900541;LOC104903619;LOC104903619;LOC104897651;LOC104897651;LOC104883929;LOC104883929;LOC104883972;LOC104883972;LOC104894119;LOC104894119;LOC104902295;LOC104902295;LOC104887758;LOC104887758;LOC104895…
GO:0072523	e	purine-containing compound catabolic process	7/403	190/24354	0.0393	1	biological_process	LOC104901914;LOC104890906;LOC104891060;LOC104887467;LOC104887425;LOC104902295;LOC104884140
GO:0033554	e	cellular response to stress	12/403	387/24354	0.0399	1	biological_process	LOC104884463;LOC104897911;LOC104899540;LOC104897815;LOC104891060;LOC104887922;LOC104895780;LOC104899440;LOC104902034;LOC104903666;LOC104888209;LOC104884140
GO:0098542	e	defense response to other organism	12/403	394/24354	0.0423	1	biological_process	LOC104899540;LOC104907817;LOC104897815;LOC104897765;LOC104887922;LOC104897420;LOC104883929;LOC104883763;LOC104888884;LOC104888972;LOC104901646;LOC104901648
GO:0010769	e	regulation of cell morphogenesis involved in differentiation	2/403	20/24354	0.0426	1	biological_process	LOC104895803;LOC104897379
GO:0009166	e	nucleotide catabolic process	7/403	194/24354	0.0431	1	biological_process	LOC104901914;LOC104890906;LOC104891060;LOC104887467;LOC104887425;LOC104902295;LOC104884140
GO:1901292	e	nucleoside phosphate catabolic process	7/403	194/24354	0.0431	1	biological_process	LOC104901914;LOC104890906;LOC104891060;LOC104887467;LOC104887425;LOC104902295;LOC104884140
GO:0022603	e	regulation of anatomical structure morphogenesis	4/403	80/24354	0.0438	1	biological_process	LOC104884888;LOC104895803;LOC104891848;LOC104897379
GO:0043900	e	regulation of multi-organism process	4/403	80/24354	0.0438	1	biological_process	LOC104897765;LOC104893586;LOC104895803;LOC104897379
GO:1901135	e	carbohydrate derivative metabolic process	12/403	400/24354	0.0448	1	biological_process	LOC104901914;LOC104890906;LOC104891060;LOC104887922;LOC104887467;LOC104887425;LOC104902326;LOC104902295;LOC104901749;LOC104891259;LOC104898032;LOC104884140
GO:0043621	e	protein self-association	2/403	21/24354	0.0466	1	molecular_function	LOC104895219;LOC104891848
GO:0055081	e	anion homeostasis	2/403	21/24354	0.0466	1	biological_process	LOC104895222;LOC104897502
GO:0008898	e	S-adenosylmethionine-homocysteine S-methyltransferase activity	1/403	3/24354	0.0488	1	molecular_function	LOC104891333
GO:0006303	e	double-strand break repair via nonhomologous end joining	1/403	3/24354	0.0488	1	biological_process	LOC104884463
GO:0043073	e	germ cell nucleus	1/403	3/24354	0.0488	1	cellular_component	LOC104884140
GO:0060416	e	response to growth hormone	1/403	3/24354	0.0488	1	biological_process	LOC104898005
GO:0009927	e	histidine phosphotransfer kinase activity	1/403	3/24354	0.0488	1	molecular_function	LOC104895176
GO:0034007	e	S-linalool synthase activity	1/403	3/24354	0.0488	1	molecular_function	LOC104901071
GO:0035885	e	exochitinase activity	1/403	3/24354	0.0488	1	molecular_function	LOC104902326
GO:0043692	e	monoterpene metabolic process	1/403	3/24354	0.0488	1	biological_process	LOC104901071
GO:0043693	e	monoterpene biosynthetic process	1/403	3/24354	0.0488	1	biological_process	LOC104901071
GO:0000726	e	non-recombinational repair	1/403	3/24354	0.0488	1	biological_process	LOC104884463
GO:0004611	e	phosphoenolpyruvate carboxykinase activity	1/403	3/24354	0.0488	1	molecular_function	LOC104897815
GO:0006651	e	diacylglycerol biosynthetic process	1/403	3/24354	0.0488	1	biological_process	LOC104888688
GO:0046624	e	sphingolipid transporter activity	1/403	3/24354	0.0488	1	molecular_function	LOC104883929
GO:0019605	e	butyrate metabolic process	1/403	3/24354	0.0488	1	biological_process	LOC104891259
GO:0016004	e	phospholipase activator activity	1/403	3/24354	0.0488	1	molecular_function	LOC104894820
GO:0030178	e	negative regulation of Wnt signaling pathway	1/403	3/24354	0.0488	1	biological_process	LOC104895803
GO:0032106	e	positive regulation of response to extracellular stimulus	1/403	3/24354	0.0488	1	biological_process	LOC104902034
GO:0032109	e	positive regulation of response to nutrient levels	1/403	3/24354	0.0488	1	biological_process	LOC104902034
GO:0010375	e	stomatal complex patterning	1/403	3/24354	0.0488	1	biological_process	LOC104895176
GO:0005034	e	osmosensor activity	1/403	3/24354	0.0488	1	molecular_function	LOC104895176
GO:0004791	e	thioredoxin-disulfide reductase activity	1/403	3/24354	0.0488	1	molecular_function	LOC104895803
GO:0002833	e	positive regulation of response to biotic stimulus	1/403	3/24354	0.0488	1	biological_process	LOC104897765
GO:0046339	e	diacylglycerol metabolic process	1/403	3/24354	0.0488	1	biological_process	LOC104888688
GO:0060229	e	lipase activator activity	1/403	3/24354	0.0488	1	molecular_function	LOC104894820
GO:0047760	e	butyrate-CoA ligase activity	1/403	3/24354	0.0488	1	molecular_function	LOC104891259
GO:1901658	e	glycosyl compound catabolic process	7/403	200/24354	0.0494	1	biological_process	LOC104901914;LOC104890906;LOC104891060;LOC104887467;LOC104887425;LOC104902295;LOC104884140
GO:0008150	e	biological_process	174/403	9354/24354	0.0497	1	biological_process	LOC104886974;LOC104886974;LOC104884463;LOC104884463;LOC104897911;LOC104897911;LOC104902334;LOC104891851;LOC104898136;LOC104898136;LOC104884920;LOC104892116;LOC104899540;LOC104899540;LOC109135736;LOC104901092;LOC104907817;LOC104897815;LOC104897815;LOC104897576;LOC104901914;LOC104901914;LOC104897765;LOC104897765;LOC104895222;LOC104895222;LOC104895219;LOC104895219;LOC104902915;LOC104890906;LOC104890…

## Sheet: N25_vs_Control.DEG.Go.enrich.2
Table S8. Gene ontology (GO) enrichment analysis of differentially expressed genes in the leaves of sugar beet response to neutral salt and alkaline salt treatments.
id	enrichment	description	ratio_in_study	ratio_in_pop	p_uncorrected	p_fdr	namespace	genes_in_study
GO:0009505	e	plant-type cell wall	31/737	224/24354	3.67e-07	0.004	cellular_component	LOC104890536;LOC104901699;LOC104888420;LOC104903439;LOC104896191;LOC104898174;LOC104887539;LOC104891295;LOC104892013;LOC104903842;LOC104888569;LOC104896185;LOC104888065;LOC104888876;LOC104889236;LOC104904049;LOC104904303;LOC104891989;LOC104888351;LOC104892674;LOC104902329;LOC104902320;LOC104890527;LOC104888997;LOC104895593;LOC104895608;LOC109134620;LOC104893167;LOC104886687;LOC104888884;LOC104892…
GO:0046527	e	glucosyltransferase activity	12/737	70/24354	1.15e-06	0.012	molecular_function	LOC104892116;LOC104887412;LOC104887413;LOC104891266;LOC104888344;LOC104888345;LOC104904124;LOC104893508;LOC104893507;LOC104892182;LOC104888025;LOC104884948
GO:0030312	e	external encapsulating structure	62/737	632/24354	1.41e-06	0.012	cellular_component	LOC104897911;LOC104897910;LOC104890536;LOC104894619;LOC104904256;LOC104901699;LOC104894581;LOC104887412;LOC104887413;LOC104888420;LOC104903439;LOC104900311;LOC104896191;LOC104898174;LOC104891266;LOC104887539;LOC104889951;LOC104903969;LOC104904829;LOC104893923;LOC104891295;LOC104892013;LOC104887634;LOC104903842;LOC104888569;LOC104896185;LOC104906982;LOC104888065;LOC104889126;LOC104888876;LOC104889…
GO:0009605	e	response to external stimulus	55/737	837/24354	1.49e-06	0.012	biological_process	LOC104886974;LOC104897911;LOC104905523;LOC104899837;LOC104894619;LOC104887412;LOC104887413;LOC104898255;LOC104907075;LOC104887915;LOC104893134;LOC104903902;LOC104904829;LOC104893923;LOC104903666;LOC104899930;LOC104883438;LOC104908673;LOC104897420;LOC104892312;LOC104909096;LOC104898166;LOC104907183;LOC104904124;LOC104888876;LOC104883717;LOC104903667;LOC104904303;LOC104900715;LOC104895532;LOC104892…
GO:0016757	e	transferase activity, transferring glycosyl groups	19/737	174/24354	1.49e-06	0.012	molecular_function	LOC104892116;LOC104887412;LOC104887413;LOC104891266;LOC104888344;LOC104888345;LOC104904124;LOC104894005;LOC104893508;LOC104893507;LOC104883721;LOC104892182;LOC104888025;LOC104898033;LOC104898032;LOC104898031;LOC104884948;LOC104894790;LOC104902900
GO:0005576	e	extracellular region	49/737	705/24354	1.63e-06	0.012	cellular_component	LOC104884456;LOC104897911;LOC104897910;LOC104894619;LOC104899673;LOC104899671;LOC104887412;LOC104887413;LOC104896191;LOC104898190;LOC104905663;LOC104883565;LOC104890042;LOC104905357;LOC104895097;LOC104889951;LOC104904829;LOC104891295;LOC104903842;LOC104896185;LOC104905131;LOC104897420;LOC104889126;LOC104897404;LOC104904303;LOC104894978;LOC104900996;LOC104888351;LOC104901977;LOC104893508;LOC104893…
GO:0005618	e	cell wall	62/737	628/24354	2.32e-06	0.018	cellular_component	LOC104897911;LOC104897910;LOC104890536;LOC104894619;LOC104904256;LOC104901699;LOC104894581;LOC104887412;LOC104887413;LOC104888420;LOC104903439;LOC104900311;LOC104896191;LOC104898174;LOC104891266;LOC104887539;LOC104889951;LOC104903969;LOC104904829;LOC104893923;LOC104891295;LOC104892013;LOC104887634;LOC104903842;LOC104888569;LOC104896185;LOC104906982;LOC104888065;LOC104889126;LOC104888876;LOC104889…
GO:0071944	e	cell periphery	116/737	2362/24354	3.45e-06	0.026	cellular_component	LOC104897911;LOC104897910;LOC104883533;LOC104890536;LOC104896215;LOC104908396;LOC109135736;LOC104894619;LOC104897811;LOC104894268;LOC104904256;LOC104901699;LOC104894581;LOC104887412;LOC104887413;LOC104888420;LOC104882942;LOC104903439;LOC104902677;LOC104900311;LOC104898255;LOC104896191;LOC104898174;LOC104907075;LOC104887915;LOC104893134;LOC104900506;LOC104885117;LOC104889078;LOC104904110;LOC104891…
GO:0051707	e	response to other organism	38/737	581/24354	1.11e-05	0.05	biological_process	LOC104905523;LOC104899837;LOC104894619;LOC104898255;LOC104907075;LOC104887915;LOC104893134;LOC104903902;LOC104904829;LOC104893923;LOC104899930;LOC104883438;LOC104908673;LOC104897420;LOC104892312;LOC104909096;LOC104898166;LOC104907183;LOC104904124;LOC104888876;LOC104883717;LOC104895532;LOC104892458;LOC104904823;LOC104900552;LOC104895829;LOC104884945;LOC104883763;LOC104889455;LOC104901646;LOC104903…
GO:0043207	e	response to external biotic stimulus	38/737	581/24354	1.11e-05	0.05	biological_process	LOC104905523;LOC104899837;LOC104894619;LOC104898255;LOC104907075;LOC104887915;LOC104893134;LOC104903902;LOC104904829;LOC104893923;LOC104899930;LOC104883438;LOC104908673;LOC104897420;LOC104892312;LOC104909096;LOC104898166;LOC104907183;LOC104904124;LOC104888876;LOC104883717;LOC104895532;LOC104892458;LOC104904823;LOC104900552;LOC104895829;LOC104884945;LOC104883763;LOC104889455;LOC104901646;LOC104903…
GO:0009607	e	response to biotic stimulus	38/737	582/24354	1.13e-05	0.052	biological_process	LOC104905523;LOC104899837;LOC104894619;LOC104898255;LOC104907075;LOC104887915;LOC104893134;LOC104903902;LOC104904829;LOC104893923;LOC104899930;LOC104883438;LOC104908673;LOC104897420;LOC104892312;LOC104909096;LOC104898166;LOC104907183;LOC104904124;LOC104888876;LOC104883717;LOC104895532;LOC104892458;LOC104904823;LOC104900552;LOC104895829;LOC104884945;LOC104883763;LOC104889455;LOC104901646;LOC104903…
GO:0016758	e	transferase activity, transferring hexosyl groups	15/737	134/24354	1.38e-05	0.07	molecular_function	LOC104892116;LOC104887412;LOC104887413;LOC104891266;LOC104888344;LOC104888345;LOC104904124;LOC104893508;LOC104893507;LOC104892182;LOC104888025;LOC104898033;LOC104884948;LOC104894790;LOC104902900
GO:0005794	e	Golgi apparatus	43/737	697/24354	1.38e-05	0.07	cellular_component	LOC104890536;LOC104887412;LOC104887413;LOC104903439;LOC109134462;LOC104898255;LOC104887766;LOC104907909;LOC104901768;LOC104887404;LOC104887405;LOC104895104;LOC104901672;LOC104892013;LOC104903842;LOC104888770;LOC104906982;LOC104887853;LOC104887651;LOC104889236;LOC104883717;LOC104894005;LOC104904049;LOC104895685;LOC104898862;LOC104884699;LOC104891989;LOC104892674;LOC104908049;LOC104893508;LOC104893…
GO:0016762	e	xyloglucan:xyloglucosyl transferase activity	5/737	12/24354	1.66e-05	0.074	molecular_function	LOC104887412;LOC104887413;LOC104893508;LOC104893507;LOC104884948
GO:0008194	e	UDP-glycosyltransferase activity	12/737	98/24354	4.06e-05	0.126	molecular_function	LOC104892116;LOC104891266;LOC104888344;LOC104888345;LOC104904124;LOC104883721;LOC104892182;LOC104888025;LOC104898033;LOC104898032;LOC104898031;LOC104902900
GO:0009741	e	response to brassinosteroid	9/737	63/24354	0.000111	0.274	biological_process	LOC104887412;LOC104887413;LOC104899336;LOC104892013;LOC104904599;LOC104891989;LOC104893508;LOC104893507;LOC104892004
GO:0009620	e	response to fungus	17/737	199/24354	0.000124	0.278	biological_process	LOC104894619;LOC104907075;LOC104903902;LOC104899930;LOC104883438;LOC104892312;LOC104909096;LOC104888876;LOC104892458;LOC104900552;LOC104884945;LOC104883763;LOC104883489;LOC104904876;LOC109134620;LOC104888151;LOC104888884
GO:0003824	e	catalytic activity	103/737	2360/24354	0.000141	0.296	molecular_function	LOC104886974;LOC104897911;LOC104883533;LOC104890616;LOC104890536;LOC104896215;LOC104899837;LOC104892116;LOC104898217;LOC104889925;LOC104887412;LOC104887413;LOC104895222;LOC104888542;LOC104893512;LOC104883106;LOC104902913;LOC104904922;LOC104887915;LOC104893134;LOC104898190;LOC104891266;LOC104887992;LOC104901768;LOC104895097;LOC104888061;LOC104888344;LOC104903969;LOC104898008;LOC104899336;LOC104888…
GO:0031226	e	intrinsic component of plasma membrane	10/737	82/24354	0.000182	0.342	cellular_component	LOC104903439;LOC104900311;LOC104907075;LOC104887298;LOC104887853;LOC104891291;LOC104897404;LOC104903012;LOC104902320;LOC104906534
GO:0080043	e	quercetin 3-O-glucosyltransferase activity	5/737	19/24354	0.000205	0.354	molecular_function	LOC104888344;LOC104888345;LOC104904124;LOC104892182;LOC104888025
GO:0006950	e	response to stress	78/737	1692/24354	0.000217	0.362	biological_process	LOC104886974;LOC104897911;LOC104883533;LOC104890536;LOC104905523;LOC104899837;LOC104898217;LOC104894619;LOC104884459;LOC104887412;LOC104887413;LOC104888542;LOC104898255;LOC104907075;LOC104887915;LOC104893134;LOC104903902;LOC104898008;LOC104904829;LOC104893923;LOC104903666;LOC104899930;LOC104883438;LOC104887095;LOC104905131;LOC104906982;LOC104893155;LOC104908081;LOC104908673;LOC104897420;LOC104892…
GO:0009615	e	response to virus	10/737	84/24354	0.000222	0.364	biological_process	LOC104905523;LOC104898255;LOC104893923;LOC104908673;LOC104898166;LOC104907183;LOC104888876;LOC109134620;LOC104888884;LOC104892624
GO:0098542	e	defense response to other organism	26/737	394/24354	0.000256	0.394	biological_process	LOC104899837;LOC104894619;LOC104898255;LOC104907075;LOC104887915;LOC104893134;LOC104903902;LOC104904829;LOC104899930;LOC104908673;LOC104897420;LOC104892312;LOC104909096;LOC104898166;LOC104888876;LOC104892458;LOC104904823;LOC104900552;LOC104884945;LOC104883763;LOC104901646;LOC104903543;LOC104904876;LOC109134620;LOC104888884;LOC104901648
GO:0050832	e	defense response to fungus	14/737	156/24354	0.00029	0.438	biological_process	LOC104894619;LOC104907075;LOC104903902;LOC104899930;LOC104892312;LOC104909096;LOC104888876;LOC104892458;LOC104900552;LOC104884945;LOC104883763;LOC104904876;LOC109134620;LOC104888884
GO:0051704	e	multi-organism process	45/737	856/24354	0.000338	0.458	biological_process	LOC104905523;LOC104899837;LOC104894619;LOC104884459;LOC104898255;LOC104907075;LOC104887915;LOC104893134;LOC104900116;LOC104903902;LOC104904829;LOC104893923;LOC104899930;LOC104883438;LOC104908673;LOC104897420;LOC104892312;LOC104909096;LOC104898166;LOC104907183;LOC104904124;LOC104888876;LOC104883717;LOC104886931;LOC104895532;LOC104892458;LOC104904823;LOC104900552;LOC104895803;LOC104895829;LOC104884…
GO:0048046	e	apoplast	25/737	379/24354	0.000354	0.474	cellular_component	LOC104884456;LOC104887412;LOC104887413;LOC104895097;LOC104889951;LOC104904829;LOC104891295;LOC104905131;LOC104897420;LOC104889126;LOC104897404;LOC104888351;LOC104901977;LOC104893508;LOC104893507;LOC104890527;LOC104908534;LOC104889735;LOC104889736;LOC104889761;LOC104903549;LOC104900274;LOC104894186;LOC104884948;LOC104893698
GO:0050896	e	response to stimulus	119/737	2869/24354	0.000384	0.478	biological_process	LOC104886974;LOC104884456;LOC104897911;LOC104883533;LOC104890536;LOC104905523;LOC104899837;LOC104898217;LOC109135736;LOC104894619;LOC104884459;LOC104887412;LOC104887413;LOC104882942;LOC104888542;LOC104898255;LOC104907075;LOC104904922;LOC104887915;LOC104893134;LOC104904777;LOC104903902;LOC104898521;LOC104898008;LOC104904829;LOC104899336;LOC104886934;LOC104893923;LOC104892013;LOC104903666;LOC104899…
GO:0046658	e	anchored component of plasma membrane	7/737	47/24354	0.000495	0.522	cellular_component	LOC104903439;LOC104900311;LOC104907075;LOC104887298;LOC104887853;LOC104903012;LOC104902320
GO:0010817	e	regulation of hormone levels	17/737	224/24354	0.000503	0.526	biological_process	LOC104886974;LOC104887915;LOC104893134;LOC104893586;LOC104899336;LOC104883438;LOC104897420;LOC104904599;LOC104890830;LOC104904876;LOC104899444;LOC104894825;LOC104889622;LOC104901172;LOC104883678;LOC104903851;LOC104887145
GO:0080019	e	fatty-acyl-CoA reductase (alcohol-forming) activity	3/737	6/24354	0.000516	0.53	molecular_function	LOC104889660;LOC104900340;LOC104900337
GO:0006952	e	defense response	27/737	440/24354	0.000586	0.57	biological_process	LOC104899837;LOC104894619;LOC104898255;LOC104907075;LOC104887915;LOC104893134;LOC104903902;LOC104904829;LOC104899930;LOC104893155;LOC104908673;LOC104897420;LOC104892312;LOC104909096;LOC104898166;LOC104888876;LOC104892458;LOC104904823;LOC104900552;LOC104884945;LOC104883763;LOC104901646;LOC104903543;LOC104904876;LOC109134620;LOC104888884;LOC104901648
GO:1901700	e	response to oxygen-containing compound	48/737	950/24354	0.000644	0.576	biological_process	LOC104886974;LOC104905523;LOC109135736;LOC104884459;LOC104887412;LOC104887413;LOC104888542;LOC104898008;LOC104904829;LOC104899336;LOC104892013;LOC104899930;LOC104901092;LOC104883438;LOC104887095;LOC104889714;LOC104905131;LOC104893155;LOC104887467;LOC104903994;LOC104901144;LOC104888876;LOC104895176;LOC104883717;LOC104892458;LOC104904599;LOC104895829;LOC104891989;LOC104883763;LOC104892795;LOC104903…
GO:0097305	e	response to alcohol	24/737	381/24354	0.000736	0.626	biological_process	LOC104905523;LOC109135736;LOC104887412;LOC104887413;LOC104899336;LOC104892013;LOC104899930;LOC104901092;LOC104889714;LOC104887467;LOC104903994;LOC104901144;LOC104904599;LOC104895829;LOC104891989;LOC104883489;LOC104893508;LOC104893507;LOC104903802;LOC104892004;LOC104902217;LOC104892624;LOC104887947;LOC104908837
GO:1901804	e	beta-glucoside metabolic process	3/737	7/24354	0.000882	0.642	biological_process	LOC104888025;LOC104898032;LOC104898031
GO:1901038	e	cyanidin 3-O-glucoside metabolic process	3/737	7/24354	0.000882	0.642	biological_process	LOC104888025;LOC104898032;LOC104898031
GO:0031225	e	anchored component of membrane	11/737	119/24354	0.000987	0.808	cellular_component	LOC104903947;LOC104903439;LOC104900311;LOC104907075;LOC104906913;LOC104887298;LOC104887853;LOC104903012;LOC104902320;LOC104892023;LOC104892599
GO:0035251	e	UDP-glucosyltransferase activity	7/737	53/24354	0.00104	0.81	molecular_function	LOC104892116;LOC104891266;LOC104888344;LOC104888345;LOC104904124;LOC104892182;LOC104888025
GO:0014070	e	response to organic cyclic compound	16/737	219/24354	0.00109	0.814	biological_process	LOC104887412;LOC104887413;LOC104904829;LOC104899336;LOC104892013;LOC104908673;LOC104888876;LOC104904599;LOC104891989;LOC104903543;LOC104893508;LOC104893507;LOC104904876;LOC109134620;LOC104888884;LOC104892004
GO:0042285	e	xylosyltransferase activity	4/737	16/24354	0.00113	0.816	molecular_function	LOC104894005;LOC104883721;LOC104898032;LOC104898031
GO:0009718	e	anthocyanin-containing compound biosynthetic process	4/737	16/24354	0.00113	0.816	biological_process	LOC104897911;LOC104888025;LOC104898032;LOC104898031
GO:0080167	e	response to karrikin	10/737	105/24354	0.00132	0.834	biological_process	LOC104904777;LOC104898008;LOC104886934;LOC104903279;LOC104907119;LOC104890527;LOC104895593;LOC104888025;LOC104901172;LOC104894790
GO:1901568	e	fatty acid derivative metabolic process	5/737	29/24354	0.00163	0.872	biological_process	LOC104883106;LOC104902913;LOC104889262;LOC104900340;LOC104900337
GO:0009612	e	response to mechanical stimulus	5/737	29/24354	0.00163	0.872	biological_process	LOC104886974;LOC104887412;LOC104887413;LOC104893508;LOC104893507
GO:0005199	e	structural constituent of cell wall	4/737	18/24354	0.00181	0.876	molecular_function	LOC104888420;LOC104888065;LOC104895608;LOC104886687
GO:0010327	e	acetyl CoA:(Z)-3-hexen-1-ol acetyltransferase activity	3/737	9/24354	0.00202	0.898	molecular_function	LOC104883106;LOC104902913;LOC104889262
GO:0010597	e	green leaf volatile biosynthetic process	3/737	9/24354	0.00202	0.898	biological_process	LOC104883106;LOC104902913;LOC104889262
GO:0019372	e	lipoxygenase pathway	3/737	9/24354	0.00202	0.898	biological_process	LOC104883106;LOC104902913;LOC104889262
GO:0046283	e	anthocyanin-containing compound metabolic process	4/737	19/24354	0.00224	0.924	biological_process	LOC104897911;LOC104888025;LOC104898032;LOC104898031
GO:0009625	e	response to insect	4/737	19/24354	0.00224	0.924	biological_process	LOC104899837;LOC104889455;LOC104901646;LOC104901648
GO:0016036	e	cellular response to phosphate starvation	6/737	46/24354	0.00251	0.93	biological_process	LOC104897911;LOC104903666;LOC104903667;LOC104904303;LOC104896336;LOC104888997
GO:0033843	e	xyloglucan 6-xylosyltransferase activity	2/737	3/24354	0.00269	0.934	molecular_function	LOC104894005;LOC104883721
GO:0035252	e	UDP-xylosyltransferase activity	3/737	10/24354	0.00282	0.966	molecular_function	LOC104883721;LOC104898032;LOC104898031
GO:0042445	e	hormone metabolic process	11/737	136/24354	0.00288	0.976	biological_process	LOC104886974;LOC104887915;LOC104893134;LOC104899336;LOC104883438;LOC104904599;LOC104890830;LOC104904876;LOC104899444;LOC104894825;LOC104887145
GO:0003674	e	molecular_function	157/737	4179/24354	0.00337	0.986	molecular_function	LOC104900166;LOC104886974;LOC104884456;LOC104897911;LOC104883533;LOC104890616;LOC104890536;LOC104896215;LOC104905523;LOC104899837;LOC104892116;LOC104898217;LOC104901486;LOC104887356;LOC104889925;LOC104887412;LOC104887413;LOC104888420;LOC104882942;LOC104895222;LOC104908446;LOC104888542;LOC104893512;LOC104883106;LOC104902913;LOC104904922;LOC104887915;LOC104893134;LOC104897876;LOC104885117;LOC104904…
GO:0009725	e	response to hormone	38/737	768/24354	0.00355	0.986	biological_process	LOC104886974;LOC104905523;LOC109135736;LOC104887412;LOC104887413;LOC104904922;LOC104898008;LOC104904829;LOC104899336;LOC104886934;LOC104892013;LOC104899930;LOC104901092;LOC104889714;LOC104887467;LOC104901144;LOC104888876;LOC104904599;LOC104895829;LOC104891989;LOC104892795;LOC104903543;LOC104888990;LOC104883489;LOC104893508;LOC104893507;LOC104890830;LOC104904876;LOC109134620;LOC104903802;LOC104888…
GO:0045229	e	external encapsulating structure organization	10/737	121/24354	0.00377	0.986	biological_process	LOC104887412;LOC104887413;LOC104887915;LOC104893134;LOC104909043;LOC104897404;LOC104893508;LOC104893507;LOC104889660;LOC104903977
GO:0016413	e	O-acetyltransferase activity	3/737	11/24354	0.0038	0.986	molecular_function	LOC104883106;LOC104902913;LOC104889262
GO:0006690	e	icosanoid metabolic process	3/737	11/24354	0.0038	0.986	biological_process	LOC104883106;LOC104902913;LOC104889262
GO:0016746	e	transferase activity, transferring acyl groups	9/737	102/24354	0.0038	0.988	molecular_function	LOC104898217;LOC104893512;LOC104883106;LOC104902913;LOC104896871;LOC104882837;LOC104889262;LOC104899444;LOC104897360
GO:0009506	e	plasmodesma	36/737	729/24354	0.00408	0.994	cellular_component	LOC104894581;LOC104888420;LOC104903439;LOC104898255;LOC104896191;LOC104907909;LOC104887404;LOC104887405;LOC104892407;LOC104901672;LOC104889951;LOC104903842;LOC104888816;LOC104896185;LOC104905131;LOC104888065;LOC104887853;LOC104898166;LOC104903108;LOC104889236;LOC104883717;LOC104904049;LOC104896871;LOC104904303;LOC104884945;LOC104904063;LOC104901977;LOC104908314;LOC104892674;LOC104895608;LOC104893…
GO:0055044	e	symplast	36/737	729/24354	0.00408	0.994	cellular_component	LOC104894581;LOC104888420;LOC104903439;LOC104898255;LOC104896191;LOC104907909;LOC104887404;LOC104887405;LOC104892407;LOC104901672;LOC104889951;LOC104903842;LOC104888816;LOC104896185;LOC104905131;LOC104888065;LOC104887853;LOC104898166;LOC104903108;LOC104889236;LOC104883717;LOC104904049;LOC104896871;LOC104904303;LOC104884945;LOC104904063;LOC104901977;LOC104908314;LOC104892674;LOC104895608;LOC104893…
GO:0005911	e	cell-cell junction	36/737	730/24354	0.00412	0.994	cellular_component	LOC104894581;LOC104888420;LOC104903439;LOC104898255;LOC104896191;LOC104907909;LOC104887404;LOC104887405;LOC104892407;LOC104901672;LOC104889951;LOC104903842;LOC104888816;LOC104896185;LOC104905131;LOC104888065;LOC104887853;LOC104898166;LOC104903108;LOC104889236;LOC104883717;LOC104904049;LOC104896871;LOC104904303;LOC104884945;LOC104904063;LOC104901977;LOC104908314;LOC104892674;LOC104895608;LOC104893…
GO:0030054	e	cell junction	36/737	731/24354	0.00417	0.994	cellular_component	LOC104894581;LOC104888420;LOC104903439;LOC104898255;LOC104896191;LOC104907909;LOC104887404;LOC104887405;LOC104892407;LOC104901672;LOC104889951;LOC104903842;LOC104888816;LOC104896185;LOC104905131;LOC104888065;LOC104887853;LOC104898166;LOC104903108;LOC104889236;LOC104883717;LOC104904049;LOC104896871;LOC104904303;LOC104884945;LOC104904063;LOC104901977;LOC104908314;LOC104892674;LOC104895608;LOC104893…
GO:0044459	e	plasma membrane part	12/737	164/24354	0.00431	0.994	cellular_component	LOC104896215;LOC104903439;LOC104900311;LOC104907075;LOC104887298;LOC104887853;LOC104891291;LOC104897404;LOC104903012;LOC104883333;LOC104902320;LOC104906534
GO:0033993	e	response to lipid	24/737	434/24354	0.00436	0.994	biological_process	LOC104905523;LOC109135736;LOC104887412;LOC104887413;LOC104899336;LOC104892013;LOC104899930;LOC104901092;LOC104889714;LOC104887467;LOC104901144;LOC104904599;LOC104895829;LOC104891989;LOC104888990;LOC104883489;LOC104893508;LOC104893507;LOC104903802;LOC104892004;LOC104902217;LOC104892624;LOC104887947;LOC104908837
GO:0042578	e	phosphoric ester hydrolase activity	10/737	124/24354	0.00448	0.994	molecular_function	LOC104883533;LOC104895222;LOC104903666;LOC104899930;LOC104903667;LOC104904303;LOC104888997;LOC104899522;LOC104908837;LOC104893698
GO:0052732	e	phosphoethanolamine phosphatase activity	2/737	4/24354	0.00527	0.996	molecular_function	LOC104903666;LOC104903667
GO:0052731	e	phosphocholine phosphatase activity	2/737	4/24354	0.00527	0.996	molecular_function	LOC104903666;LOC104903667
GO:0005788	e	endoplasmic reticulum lumen	4/737	24/24354	0.00546	0.998	cellular_component	LOC104890536;LOC104905131;LOC104906982;LOC104888209
GO:0001101	e	response to acid chemical	34/737	689/24354	0.00629	0.998	biological_process	LOC104886974;LOC104905523;LOC109135736;LOC104884459;LOC104888542;LOC104904829;LOC104899930;LOC104901092;LOC104883438;LOC104887095;LOC104889714;LOC104905131;LOC104893155;LOC104887467;LOC104901144;LOC104888876;LOC104895176;LOC104883717;LOC104892458;LOC104895829;LOC104903543;LOC104888990;LOC104883489;LOC104890830;LOC104904876;LOC109134620;LOC104903802;LOC104889622;LOC104888884;LOC104902217;LOC104892…
GO:0002213	e	defense response to insect	3/737	13/24354	0.00629	0.998	biological_process	LOC104899837;LOC104901646;LOC104901648
GO:0032787	e	monocarboxylic acid metabolic process	14/737	212/24354	0.00681	0.998	biological_process	LOC104886974;LOC104888542;LOC104883106;LOC104902913;LOC104887915;LOC104893134;LOC104883438;LOC104892458;LOC104882837;LOC104889262;LOC104890830;LOC104899444;LOC104891259;LOC104887145
GO:0009267	e	cellular response to starvation	7/737	74/24354	0.00703	0.998	biological_process	LOC104897911;LOC104903666;LOC104903667;LOC104904303;LOC104900715;LOC104896336;LOC104888997
GO:0042221	e	response to chemical	65/737	1543/24354	0.00703	0.998	biological_process	LOC104886974;LOC104883533;LOC104890536;LOC104905523;LOC109135736;LOC104884459;LOC104887412;LOC104887413;LOC104882942;LOC104888542;LOC104904922;LOC104898521;LOC104898008;LOC104904829;LOC104899336;LOC104886934;LOC104892013;LOC104899930;LOC104901092;LOC104883438;LOC104887095;LOC104889714;LOC104905131;LOC104893155;LOC104908673;LOC104887467;LOC104889700;LOC104903994;LOC104901144;LOC104888876;LOC104895…
GO:0009611	e	response to wounding	12/737	175/24354	0.00717	0.998	biological_process	LOC104886974;LOC104897911;LOC104899837;LOC104899930;LOC104887095;LOC104883717;LOC104905503;LOC104901646;LOC104904876;LOC104899444;LOC104902217;LOC104901648
GO:0016740	e	transferase activity	45/737	989/24354	0.0076	0.998	molecular_function	LOC104890616;LOC104896215;LOC104892116;LOC104898217;LOC104887412;LOC104887413;LOC104893512;LOC104883106;LOC104902913;LOC104891266;LOC104887992;LOC104888344;LOC104898008;LOC104888345;LOC104893155;LOC104908673;LOC104904124;LOC104888876;LOC104895176;LOC104894005;LOC104896871;LOC104884945;LOC104882837;LOC104893508;LOC104883333;LOC104893507;LOC104889262;LOC104890830;LOC109134620;LOC104883721;LOC104899…
GO:0009719	e	response to endogenous stimulus	40/737	855/24354	0.00779	0.998	biological_process	LOC104886974;LOC104905523;LOC109135736;LOC104887412;LOC104887413;LOC104904922;LOC104898008;LOC104904829;LOC104899336;LOC104886934;LOC104892013;LOC104899930;LOC104901092;LOC104889714;LOC104893155;LOC104887467;LOC104901144;LOC104888876;LOC104904599;LOC104895829;LOC104891989;LOC104883763;LOC104892795;LOC104903543;LOC104888990;LOC104883489;LOC104893508;LOC104893507;LOC104890830;LOC104904876;LOC109134…
GO:0010337	e	regulation of salicylic acid metabolic process	3/737	14/24354	0.00783	0.998	biological_process	LOC104893586;LOC104897420;LOC104889622
GO:0080044	e	quercetin 7-O-glucosyltransferase activity	3/737	14/24354	0.00783	0.998	molecular_function	LOC104888344;LOC104888345;LOC104904124
GO:0016137	e	glycoside metabolic process	3/737	14/24354	0.00783	0.998	biological_process	LOC104888025;LOC104898032;LOC104898031
GO:0071555	e	cell wall organization	8/737	95/24354	0.00817	0.998	biological_process	LOC104887412;LOC104887413;LOC104887915;LOC104893134;LOC104897404;LOC104893508;LOC104893507;LOC104903977
GO:0080045	e	quercetin 3'-O-glucosyltransferase activity	2/737	5/24354	0.00861	0.998	molecular_function	LOC104888344;LOC104888345
GO:0015651	e	quaternary ammonium group transmembrane transporter activity	2/737	5/24354	0.00861	0.998	molecular_function	LOC104907340;LOC104891334
GO:0015697	e	quaternary ammonium group transport	2/737	5/24354	0.00861	0.998	biological_process	LOC104907340;LOC104891334
GO:0009992	e	cellular water homeostasis	3/737	15/24354	0.00957	1	biological_process	LOC104888876;LOC109134620;LOC104888884
GO:0005773	e	vacuole	41/737	901/24354	0.00965	1	cellular_component	LOC104890536;LOC104904175;LOC104894755;LOC109135736;LOC104898255;LOC104896191;LOC104906761;LOC104887404;LOC104887405;LOC104887298;LOC104890042;LOC104886934;LOC104900622;LOC104901092;LOC104883749;LOC104896185;LOC104905131;LOC104906982;LOC109133522;LOC104901144;LOC104888876;LOC104883717;LOC104891425;LOC104900552;LOC104889417;LOC104888351;LOC104903012;LOC104886428;LOC104894433;LOC104893102;LOC109134…
GO:0009664	e	plant-type cell wall organization	6/737	62/24354	0.011	1	biological_process	LOC104887412;LOC104887413;LOC104897404;LOC104893508;LOC104893507;LOC104903977
GO:0006884	e	cell volume homeostasis	3/737	16/24354	0.0115	1	biological_process	LOC104888876;LOC109134620;LOC104888884
GO:0065008	e	regulation of biological quality	26/737	512/24354	0.0122	1	biological_process	LOC104886974;LOC104883533;LOC104895222;LOC104904922;LOC104887915;LOC104893134;LOC104893586;LOC104899336;LOC104883438;LOC104908673;LOC104897420;LOC104888876;LOC104888334;LOC104906830;LOC104904599;LOC104890830;LOC104904876;LOC109134620;LOC104899444;LOC104894825;LOC104889622;LOC104888884;LOC104901172;LOC104883678;LOC104903851;LOC104887145
GO:0031669	e	cellular response to nutrient levels	8/737	102/24354	0.0123	1	biological_process	LOC104897911;LOC104903666;LOC104903667;LOC104904303;LOC104900715;LOC104896336;LOC104888997;LOC104904615
GO:0006265	e	DNA topological change	2/737	6/24354	0.0127	1	biological_process	LOC104898161;LOC104898163
GO:0009813	e	flavonoid biosynthetic process	5/737	47/24354	0.0135	1	biological_process	LOC104897911;LOC104886934;LOC104888025;LOC104898032;LOC104898031
GO:0010033	e	response to organic substance	44/737	997/24354	0.0136	1	biological_process	LOC104886974;LOC104905523;LOC109135736;LOC104887412;LOC104887413;LOC104888542;LOC104904922;LOC104898008;LOC104904829;LOC104899336;LOC104886934;LOC104892013;LOC104899930;LOC104901092;LOC104889714;LOC104893155;LOC104908673;LOC104887467;LOC104903994;LOC104901144;LOC104888876;LOC104904599;LOC104895829;LOC104891989;LOC104883763;LOC104892795;LOC104903543;LOC104888990;LOC104883489;LOC104893508;LOC104893…
GO:0009414	e	response to water deprivation	12/737	184/24354	0.0139	1	biological_process	LOC104905523;LOC104884459;LOC104888542;LOC104905131;LOC104893155;LOC104895176;LOC104883717;LOC104892458;LOC104889622;LOC104902217;LOC104892624;LOC104908837
GO:0016747	e	transferase activity, transferring acyl groups other than amino-acyl groups	7/737	85/24354	0.0145	1	molecular_function	LOC104898217;LOC104883106;LOC104902913;LOC104896871;LOC104882837;LOC104889262;LOC104899444
GO:0009415	e	response to water	12/737	187/24354	0.0149	1	biological_process	LOC104905523;LOC104884459;LOC104888542;LOC104905131;LOC104893155;LOC104895176;LOC104883717;LOC104892458;LOC104889622;LOC104902217;LOC104892624;LOC104908837
GO:0016763	e	transferase activity, transferring pentosyl groups	4/737	32/24354	0.0153	1	molecular_function	LOC104894005;LOC104883721;LOC104898032;LOC104898031
GO:0050918	e	positive chemotaxis	3/737	18/24354	0.016	1	biological_process	LOC104895803;LOC104897379;LOC109133571
GO:0010183	e	pollen tube guidance	3/737	18/24354	0.016	1	biological_process	LOC104895803;LOC104897379;LOC109133571
GO:0090482	e	vitamin transmembrane transporter activity	3/737	18/24354	0.016	1	molecular_function	LOC104883717;LOC104883717;LOC104891334
GO:0016791	e	phosphatase activity	8/737	108/24354	0.0169	1	molecular_function	LOC104883533;LOC104903666;LOC104899930;LOC104903667;LOC104904303;LOC104888997;LOC104899522;LOC104893698
GO:0003918	e	DNA topoisomerase type II (ATP-hydrolyzing) activity	2/737	7/24354	0.0174	1	molecular_function	LOC104898161;LOC104898163
GO:0009330	e	DNA topoisomerase complex (ATP-hydrolyzing)	2/737	7/24354	0.0174	1	cellular_component	LOC104898161;LOC104898163
GO:0015066	e	alpha-amylase inhibitor activity	2/737	7/24354	0.0174	1	molecular_function	LOC104901486;LOC104890774
GO:0006312	e	mitotic recombination	2/737	7/24354	0.0174	1	biological_process	LOC104898161;LOC104898163
GO:0061505	e	DNA topoisomerase II activity	2/737	7/24354	0.0174	1	molecular_function	LOC104898161;LOC104898163
GO:0000712	e	resolution of meiotic recombination intermediates	2/737	7/24354	0.0174	1	biological_process	LOC104898161;LOC104898163
GO:0008152	e	metabolic process	162/737	4530/24354	0.0185	1	biological_process	LOC104886974;LOC104886974;LOC104897911;LOC104897911;LOC104883533;LOC104890616;LOC104890616;LOC104890536;LOC104896215;LOC104899837;LOC104892116;LOC104898217;LOC104889925;LOC104884459;LOC104887412;LOC104887413;LOC104895222;LOC104888542;LOC104888542;LOC104893512;LOC104883106;LOC104883106;LOC104902913;LOC104902913;LOC104908003;LOC104904922;LOC104887915;LOC104887915;LOC104893134;LOC104893134;LOC104898…
GO:0016788	e	hydrolase activity, acting on ester bonds	14/737	235/24354	0.0186	1	molecular_function	LOC104897911;LOC104883533;LOC104899837;LOC104895222;LOC104888061;LOC104903666;LOC104899930;LOC104889780;LOC104903667;LOC104904303;LOC104888997;LOC104899522;LOC104908837;LOC104893698
GO:0030104	e	water homeostasis	3/737	19/24354	0.0186	1	biological_process	LOC104888876;LOC109134620;LOC104888884
GO:0051181	e	cofactor transport	3/737	19/24354	0.0186	1	biological_process	LOC104882942;LOC104883717;LOC104899791
GO:0080092	e	regulation of pollen tube growth	3/737	19/24354	0.0186	1	biological_process	LOC104895803;LOC104897379;LOC109133571
GO:0009851	e	auxin biosynthetic process	3/737	19/24354	0.0186	1	biological_process	LOC104887915;LOC104893134;LOC104899336
GO:0009812	e	flavonoid metabolic process	5/737	51/24354	0.0187	1	biological_process	LOC104897911;LOC104886934;LOC104888025;LOC104898032;LOC104898031
GO:0016407	e	acetyltransferase activity	4/737	34/24354	0.0188	1	molecular_function	LOC104883106;LOC104902913;LOC104896871;LOC104889262
GO:0016311	e	dephosphorylation	8/737	111/24354	0.0196	1	biological_process	LOC104883533;LOC104903666;LOC104899930;LOC104903667;LOC104904303;LOC104888997;LOC104899522;LOC104893698
GO:0010769	e	regulation of cell morphogenesis involved in differentiation	3/737	20/24354	0.0214	1	biological_process	LOC104895803;LOC104897379;LOC109133571
GO:0009311	e	oligosaccharide metabolic process	5/737	53/24354	0.0217	1	biological_process	LOC104908081;LOC104888876;LOC109134620;LOC104888884;LOC104893698
GO:0071554	e	cell wall organization or biogenesis	11/737	174/24354	0.0218	1	biological_process	LOC104887412;LOC104887413;LOC104887915;LOC104893134;LOC104894005;LOC104897404;LOC104893508;LOC104893507;LOC104883721;LOC104902900;LOC104903977
GO:0003916	e	DNA topoisomerase activity	2/737	8/24354	0.0227	1	molecular_function	LOC104898161;LOC104898163
GO:0080046	e	quercetin 4'-O-glucosyltransferase activity	2/737	8/24354	0.0227	1	molecular_function	LOC104888344;LOC104888345
GO:0008028	e	monocarboxylic acid transmembrane transporter activity	3/737	21/24354	0.0245	1	molecular_function	LOC104907340;LOC104903619;LOC104891334
GO:0098656	e	anion transmembrane transport	6/737	74/24354	0.0245	1	biological_process	LOC104907340;LOC104903619;LOC104891425;LOC104904615;LOC104899791;LOC104887947
GO:0009694	e	jasmonic acid metabolic process	4/737	37/24354	0.0249	1	biological_process	LOC104883438;LOC104890830;LOC104899444;LOC104887145
GO:0019752	e	carboxylic acid metabolic process	20/737	397/24354	0.0255	1	biological_process	LOC104886974;LOC104890616;LOC104888542;LOC104883106;LOC104902913;LOC104887915;LOC104893134;LOC104903969;LOC104898008;LOC104883438;LOC104892458;LOC104882837;LOC104889262;LOC104890830;LOC104904876;LOC104899444;LOC104894825;LOC104884056;LOC104891259;LOC104887145
GO:0016144	e	S-glycoside biosynthetic process	3/737	22/24354	0.0277	1	biological_process	LOC104887915;LOC104893134;LOC104891259
GO:0003993	e	acid phosphatase activity	3/737	22/24354	0.0277	1	molecular_function	LOC104904303;LOC104888997;LOC104899522
GO:0030246	e	carbohydrate binding	3/737	22/24354	0.0277	1	molecular_function	LOC104906440;LOC104905503;LOC104889455
GO:0019758	e	glycosinolate biosynthetic process	3/737	22/24354	0.0277	1	biological_process	LOC104887915;LOC104893134;LOC104891259
GO:0019761	e	glucosinolate biosynthetic process	3/737	22/24354	0.0277	1	biological_process	LOC104887915;LOC104893134;LOC104891259
GO:0072349	e	modified amino acid transmembrane transporter activity	2/737	9/24354	0.0286	1	molecular_function	LOC104907340;LOC104883717
GO:0051262	e	protein tetramerization	2/737	9/24354	0.0286	1	biological_process	LOC104903666;LOC104903667
GO:0004867	e	serine-type endopeptidase inhibitor activity	2/737	9/24354	0.0286	1	molecular_function	LOC104901486;LOC104890774
GO:0009759	e	indole glucosinolate biosynthetic process	2/737	9/24354	0.0286	1	biological_process	LOC104887915;LOC104893134
GO:0046912	e	transferase activity, transferring acyl groups, acyl groups converted into alkyl on transfer	2/737	9/24354	0.0286	1	molecular_function	LOC104893512;LOC104897360
GO:0005615	e	extracellular space	5/737	57/24354	0.0288	1	cellular_component	LOC104897910;LOC104905663;LOC104890042;LOC104904303;LOC104890038
GO:0004497	e	monooxygenase activity	5/737	57/24354	0.0288	1	molecular_function	LOC104887915;LOC104893134;LOC104899336;LOC104892458;LOC104904599
GO:0010243	e	response to organonitrogen compound	8/737	120/24354	0.0296	1	biological_process	LOC104898008;LOC104904829;LOC104893155;LOC104883763;LOC104892795;LOC104904876;LOC104888209;LOC104902217
GO:0006820	e	anion transport	10/737	158/24354	0.0299	1	biological_process	LOC104882942;LOC104907340;LOC104903619;LOC104883717;LOC104891425;LOC104891334;LOC104896336;LOC104904615;LOC104899791;LOC104887947
GO:0080165	e	callose deposition in phloem sieve plate	1/737	1/24354	0.0303	1	biological_process	LOC104891266
GO:0080164	e	regulation of nitric oxide metabolic process	1/737	1/24354	0.0303	1	biological_process	LOC104906830
GO:1901806	e	beta-glucoside biosynthetic process	1/737	1/24354	0.0303	1	biological_process	LOC104888025
GO:0052746	e	inositol phosphorylation	1/737	1/24354	0.0303	1	biological_process	LOC104887992
GO:0033303	e	quercetin O-glucoside biosynthetic process	1/737	1/24354	0.0303	1	biological_process	LOC104888025
GO:0033302	e	quercetin O-glucoside metabolic process	1/737	1/24354	0.0303	1	biological_process	LOC104888025
GO:0080142	e	regulation of salicylic acid biosynthetic process	1/737	1/24354	0.0303	1	biological_process	LOC104893586
GO:0070704	e	sterol desaturase activity	1/737	1/24354	0.0303	1	molecular_function	LOC104883528
GO:0033329	e	kaempferol O-glucoside metabolic process	1/737	1/24354	0.0303	1	biological_process	LOC104888025
GO:0052725	e	inositol-1,3,4-trisphosphate 6-kinase activity	1/737	1/24354	0.0303	1	molecular_function	LOC104887992
GO:0052726	e	inositol-1,3,4-trisphosphate 5-kinase activity	1/737	1/24354	0.0303	1	molecular_function	LOC104887992
GO:0015838	e	amino-acid betaine transport	1/737	1/24354	0.0303	1	biological_process	LOC104907340
GO:0007133	e	meiotic anaphase I	1/737	1/24354	0.0303	1	biological_process	LOC104898244
GO:0000249	e	C-22 sterol desaturase activity	1/737	1/24354	0.0303	1	molecular_function	LOC104883528
GO:0015879	e	carnitine transport	1/737	1/24354	0.0303	1	biological_process	LOC104907340
GO:0015226	e	carnitine transmembrane transporter activity	1/737	1/24354	0.0303	1	molecular_function	LOC104907340
GO:0050691	e	regulation of defense response to virus by host	1/737	1/24354	0.0303	1	biological_process	LOC104904876
GO:0008432	e	JUN kinase binding	1/737	1/24354	0.0303	1	molecular_function	LOC104886931
GO:0016107	e	sesquiterpenoid catabolic process	1/737	1/24354	0.0303	1	biological_process	LOC104892458
GO:0043290	e	apocarotenoid catabolic process	1/737	1/24354	0.0303	1	biological_process	LOC104892458
GO:0046345	e	abscisic acid catabolic process	1/737	1/24354	0.0303	1	biological_process	LOC104892458
GO:0080170	e	hydrogen peroxide transmembrane transport	1/737	1/24354	0.0303	1	biological_process	LOC104882942
GO:0004474	e	malate synthase activity	1/737	1/24354	0.0303	1	molecular_function	LOC104893512
GO:0050619	e	phytochromobilin:ferredoxin oxidoreductase activity	1/737	1/24354	0.0303	1	molecular_function	LOC104889193
GO:0008115	e	sarcosine oxidase activity	1/737	1/24354	0.0303	1	molecular_function	LOC104906016
GO:0003968	e	RNA-directed 5'-3' RNA polymerase activity	1/737	1/24354	0.0303	1	molecular_function	LOC104908673
GO:0033330	e	kaempferol O-glucoside biosynthetic process	1/737	1/24354	0.0303	1	biological_process	LOC104888025
GO:0033485	e	cyanidin 3-O-glucoside biosynthetic process	1/737	1/24354	0.0303	1	biological_process	LOC104888025
GO:0007134	e	meiotic telophase I	1/737	1/24354	0.0303	1	biological_process	LOC104898244
GO:0004038	e	allantoinase activity	1/737	1/24354	0.0303	1	molecular_function	LOC104900715
GO:1900030	e	regulation of pectin biosynthetic process	1/737	1/24354	0.0303	1	biological_process	LOC104887356
GO:0000024	e	maltose biosynthetic process	1/737	1/24354	0.0303	1	biological_process	LOC104908081
GO:0051326	e	telophase	1/737	1/24354	0.0303	1	biological_process	LOC104898244
GO:0009039	e	urease activity	1/737	1/24354	0.0303	1	molecular_function	LOC104897615
GO:0047213	e	anthocyanidin 3-O-glucosyltransferase activity	1/737	1/24354	0.0303	1	molecular_function	LOC104888025
GO:0016138	e	glycoside biosynthetic process	1/737	1/24354	0.0303	1	biological_process	LOC104888025
GO:0050378	e	UDP-glucuronate 4-epimerase activity	1/737	1/24354	0.0303	1	molecular_function	LOC104901768
GO:0008710	e	8-amino-7-oxononanoate synthase activity	1/737	1/24354	0.0303	1	molecular_function	LOC104882837
GO:0015199	e	amino-acid betaine transmembrane transporter activity	1/737	1/24354	0.0303	1	molecular_function	LOC104907340
GO:0008361	e	regulation of cell size	3/737	23/24354	0.0312	1	biological_process	LOC104888876;LOC109134620;LOC104888884
GO:0042446	e	hormone biosynthetic process	6/737	79/24354	0.0325	1	biological_process	LOC104886974;LOC104887915;LOC104893134;LOC104899336;LOC104883438;LOC104899444
GO:0010565	e	regulation of cellular ketone metabolic process	5/737	59/24354	0.0328	1	biological_process	LOC104888542;LOC104893586;LOC104894443;LOC104897420;LOC104889622
GO:0009408	e	response to heat	10/737	163/24354	0.0335	1	biological_process	LOC104887412;LOC104887413;LOC104888542;LOC104893923;LOC104903994;LOC104895829;LOC104900130;LOC104893508;LOC104893507;LOC104883341
GO:0022603	e	regulation of anatomical structure morphogenesis	6/737	80/24354	0.0343	1	biological_process	LOC104884888;LOC104905131;LOC104895803;LOC104897379;LOC109133571;LOC104900776
GO:0043900	e	regulation of multi-organism process	6/737	80/24354	0.0343	1	biological_process	LOC104893586;LOC104895803;LOC104904876;LOC104897379;LOC109133571;LOC104900776
GO:0015718	e	monocarboxylic acid transport	3/737	24/24354	0.0348	1	biological_process	LOC104907340;LOC104903619;LOC104891334
GO:0044272	e	sulfur compound biosynthetic process	5/737	60/24354	0.0349	1	biological_process	LOC104887915;LOC104893134;LOC104882837;LOC104897360;LOC104891259
GO:0000795	e	synaptonemal complex	2/737	10/24354	0.035	1	cellular_component	LOC104898161;LOC104898163
GO:0004427	e	inorganic diphosphatase activity	2/737	10/24354	0.035	1	molecular_function	LOC104903666;LOC104903667
GO:0051307	e	meiotic chromosome separation	2/737	10/24354	0.035	1	biological_process	LOC104898161;LOC104898163
GO:0010411	e	xyloglucan metabolic process	2/737	10/24354	0.035	1	biological_process	LOC104894005;LOC104883721
GO:0006817	e	phosphate ion transport	2/737	10/24354	0.035	1	biological_process	LOC104896336;LOC104887947
GO:1901679	e	nucleotide transmembrane transport	2/737	10/24354	0.035	1	biological_process	LOC104891425;LOC104899791
GO:0016049	e	cell growth	12/737	205/24354	0.036	1	biological_process	LOC104897876;LOC104888876;LOC104894005;LOC104897404;LOC104895803;LOC109134620;LOC104883721;LOC104886687;LOC104888884;LOC104897379;LOC104901172;LOC109133571
GO:0008514	e	organic anion transmembrane transporter activity	6/737	81/24354	0.0361	1	molecular_function	LOC104907340;LOC104903619;LOC104883717;LOC104891425;LOC104891334;LOC104899791
GO:0055082	e	cellular chemical homeostasis	6/737	81/24354	0.0361	1	biological_process	LOC104883533;LOC104895222;LOC104888876;LOC104888334;LOC109134620;LOC104888884
GO:0042594	e	response to starvation	7/737	103/24354	0.0369	1	biological_process	LOC104897911;LOC104903666;LOC104903667;LOC104904303;LOC104900715;LOC104896336;LOC104888997
GO:0002252	e	immune effector process	4/737	42/24354	0.0376	1	biological_process	LOC104898255;LOC104893155;LOC104908673;LOC104898166
GO:0004857	e	enzyme inhibitor activity	3/737	25/24354	0.0387	1	molecular_function	LOC104901486;LOC104890774;LOC104889236
GO:0032350	e	regulation of hormone metabolic process	3/737	25/24354	0.0387	1	biological_process	LOC104893586;LOC104897420;LOC104889622
GO:0051259	e	protein complex oligomerization	3/737	25/24354	0.0387	1	biological_process	LOC104903666;LOC104903667;LOC104900130
GO:0043436	e	oxoacid metabolic process	20/737	412/24354	0.0402	1	biological_process	LOC104886974;LOC104890616;LOC104888542;LOC104883106;LOC104902913;LOC104887915;LOC104893134;LOC104903969;LOC104898008;LOC104883438;LOC104892458;LOC104882837;LOC104889262;LOC104890830;LOC104904876;LOC104899444;LOC104894825;LOC104884056;LOC104891259;LOC104887145
GO:1901659	e	glycosyl compound biosynthetic process	4/737	43/24354	0.0405	1	biological_process	LOC104887915;LOC104893134;LOC104888025;LOC104891259
GO:0006082	e	organic acid metabolic process	20/737	413/24354	0.0406	1	biological_process	LOC104886974;LOC104890616;LOC104888542;LOC104883106;LOC104902913;LOC104887915;LOC104893134;LOC104903969;LOC104898008;LOC104883438;LOC104892458;LOC104882837;LOC104889262;LOC104890830;LOC104904876;LOC104899444;LOC104894825;LOC104884056;LOC104891259;LOC104887145
GO:0031224	e	intrinsic component of membrane	14/737	259/24354	0.041	1	cellular_component	LOC104903947;LOC104903439;LOC104900311;LOC104907075;LOC104906913;LOC104887298;LOC104887853;LOC104891291;LOC104897404;LOC104903012;LOC104902320;LOC104892023;LOC104892599;LOC104906534
GO:0060560	e	developmental growth involved in morphogenesis	10/737	172/24354	0.0419	1	biological_process	LOC104888876;LOC104894005;LOC104895803;LOC109134620;LOC104883721;LOC104886687;LOC104888884;LOC104897379;LOC104901172;LOC109133571
GO:0051180	e	vitamin transport	2/737	11/24354	0.042	1	biological_process	LOC104883717;LOC104891334
GO:0009514	e	glyoxysome	2/737	11/24354	0.042	1	cellular_component	LOC104893512;LOC104899444
GO:0072337	e	modified amino acid transport	2/737	11/24354	0.042	1	biological_process	LOC104907340;LOC104883717
GO:0042343	e	indole glucosinolate metabolic process	2/737	11/24354	0.042	1	biological_process	LOC104887915;LOC104893134
GO:0080131	e	hydroxyjasmonate sulfotransferase activity	2/737	11/24354	0.042	1	molecular_function	LOC104890830;LOC104887145
GO:0099086	e	synaptonemal structure	2/737	11/24354	0.042	1	cellular_component	LOC104898161;LOC104898163
GO:0051304	e	chromosome separation	2/737	11/24354	0.042	1	biological_process	LOC104898161;LOC104898163
GO:0015695	e	organic cation transport	2/737	11/24354	0.042	1	biological_process	LOC104907340;LOC104891334
GO:0052545	e	callose localization	3/737	26/24354	0.0428	1	biological_process	LOC104887915;LOC104893134;LOC104891266
GO:0010410	e	hemicellulose metabolic process	3/737	26/24354	0.0428	1	biological_process	LOC104894005;LOC104883721;LOC104902900
GO:0031667	e	response to nutrient levels	9/737	147/24354	0.0458	1	biological_process	LOC104897911;LOC104904829;LOC104903666;LOC104903667;LOC104904303;LOC104900715;LOC104896336;LOC104888997;LOC104904615
GO:0071695	e	anatomical structure maturation	6/737	86/24354	0.0462	1	biological_process	LOC104887467;LOC104895176;LOC104894005;LOC104892458;LOC104883721;LOC104901172
GO:0010431	e	seed maturation	3/737	27/24354	0.0471	1	biological_process	LOC104887467;LOC104895176;LOC104892458
GO:0033037	e	polysaccharide localization	3/737	27/24354	0.0471	1	biological_process	LOC104887915;LOC104893134;LOC104891266
GO:0072330	e	monocarboxylic acid biosynthetic process	7/737	109/24354	0.0477	1	biological_process	LOC104886974;LOC104888542;LOC104887915;LOC104893134;LOC104883438;LOC104882837;LOC104899444
GO:1902644	e	tertiary alcohol metabolic process	2/737	12/24354	0.0494	1	biological_process	LOC104888542;LOC104892458
GO:0015101	e	organic cation transmembrane transporter activity	2/737	12/24354	0.0494	1	molecular_function	LOC104907340;LOC104891334
GO:0009687	e	abscisic acid metabolic process	2/737	12/24354	0.0494	1	biological_process	LOC104888542;LOC104892458
GO:0090481	e	pyrimidine nucleotide-sugar transmembrane transport	2/737	12/24354	0.0494	1	biological_process	LOC104891425;LOC104891425
GO:0015696	e	ammonium transport	2/737	12/24354	0.0494	1	biological_process	LOC104907340;LOC104891334
GO:0043288	e	apocarotenoid metabolic process	2/737	12/24354	0.0494	1	biological_process	LOC104888542;LOC104892458
GO:0008150	e	biological_process	309/737	9354/24354	0.0498	1	biological_process	LOC104900166;LOC104886974;LOC104886974;LOC104884456;LOC104884456;LOC104897911;LOC104897911;LOC104883533;LOC104883533;LOC104890616;LOC104890616;LOC104890536;LOC104890536;LOC104896215;LOC104905523;LOC104905523;LOC104899837;LOC104892116;LOC104898217;LOC109135736;LOC104894619;LOC104901486;LOC104887356;LOC104889925;LOC104884459;LOC104884459;LOC104887412;LOC104887412;LOC104887413;LOC104887413;LOC104882…
GO:0009628	e	response to abiotic stimulus	53/737	1350/24354	0.0498	1	biological_process	LOC104886974;LOC104883533;LOC104890536;LOC104905523;LOC104898217;LOC104884459;LOC104887412;LOC104887413;LOC104888542;LOC104904922;LOC104887915;LOC104893134;LOC104904777;LOC104898008;LOC104886934;LOC104893923;LOC104905131;LOC104893155;LOC104908081;LOC104892312;LOC104886342;LOC104898166;LOC104903994;LOC104889126;LOC104895176;LOC104883717;LOC104896871;LOC104903279;LOC104892458;LOC104904599;LOC104895…

## Sheet: N100_vs_Control.DEG.Go.enrich.2
Table S8. Gene ontology (GO) enrichment analysis of differentially expressed genes in the leaves of sugar beet response to neutral salt and alkaline salt treatments.
id	enrichment	description	ratio_in_study	ratio_in_pop	p_uncorrected	p_fdr	namespace	genes_in_study
GO:0010200	e	response to chitin	31/3231	89/24354	6.44e-07	0	biological_process	LOC104893154;LOC104892801;LOC104893155;LOC104884354;LOC104895973;LOC104905282;LOC104892795;LOC104903353;LOC104903120;LOC104892239;LOC104888469;LOC104899269;LOC104894704;LOC104894654;LOC104894791;LOC104906518;LOC104903839;LOC104887940;LOC104901462;LOC104904112;LOC104907391;LOC104902281;LOC104900967;LOC104894888;LOC109135574;LOC104889399;LOC104898219;LOC104896443;LOC104904876;LOC104908648;LOC104902…
GO:0009813	e	flavonoid biosynthetic process	20/3231	47/24354	7.16e-07	0	biological_process	LOC104905367;LOC104905365;LOC104905366;LOC104905115;LOC104904940;LOC104886918;LOC104890325;LOC104894819;LOC104898032;LOC104898031;LOC104898030;LOC104898096;LOC104886934;LOC104897651;LOC104891466;LOC104883093;LOC104887604;LOC104887972;LOC104905116;LOC104888149
GO:0009812	e	flavonoid metabolic process	21/3231	51/24354	7.36e-07	0.002	biological_process	LOC104905367;LOC104905365;LOC104905366;LOC104905115;LOC104904940;LOC104886918;LOC104890325;LOC104894819;LOC104887200;LOC104898032;LOC104898031;LOC104898030;LOC104898096;LOC104886934;LOC104897651;LOC104891466;LOC104883093;LOC104887604;LOC104887972;LOC104905116;LOC104888149
GO:0044421	e	extracellular region part	34/3231	109/24354	1.11e-06	0.006	cellular_component	LOC104883441;LOC104883453;LOC104883451;LOC104892658;LOC104892649;LOC104902695;LOC104905475;LOC104902542;LOC104901578;LOC104894978;LOC109135035;LOC104897905;LOC104894193;LOC104897910;LOC104897909;LOC104906315;LOC104899594;LOC109136059;LOC104902359;LOC104888878;LOC104888401;LOC104890038;LOC104890040;LOC104890268;LOC104890036;LOC104890042;LOC104890043;LOC104905663;LOC104889207;LOC104905617;LOC104904…
GO:0004553	e	hydrolase activity, hydrolyzing O-glycosyl compounds	34/3231	87/24354	1.28e-06	0.006	molecular_function	LOC104890160;LOC104889925;LOC104902236;LOC104905743;LOC104899807;LOC104889921;LOC104893501;LOC104886631;LOC104908344;LOC104895832;LOC104902326;LOC104890528;LOC104899809;LOC104899808;LOC104891226;LOC104901578;LOC104898913;LOC104894193;LOC104901937;LOC104901559;LOC104890100;BIN44;LOC104888401;LOC104882831;LOC104896510;LOC104900375;LOC104893978;LOC104895097;LOC104908081;LOC104884158;LOC104886632;LOC…
GO:0016798	e	hydrolase activity, acting on glycosyl bonds	35/3231	100/24354	1.67e-06	0.006	molecular_function	LOC104890160;LOC104889925;LOC104902236;LOC104905743;LOC104899807;LOC104889921;LOC104893501;LOC104886631;LOC104908344;LOC104895832;LOC104902326;LOC104890528;LOC104902628;LOC104899809;LOC104899808;LOC104891226;LOC104901578;LOC104898913;LOC104894193;LOC104901937;LOC104901559;LOC104890100;BIN44;LOC104888401;LOC104882831;LOC104896510;LOC104900375;LOC104893978;LOC104895097;LOC104908081;LOC104884158;LOC…
GO:0050832	e	defense response to fungus	45/3231	156/24354	2.17e-06	0.006	biological_process	LOC104899930;LOC104890296;LOC104903903;LOC104888124;LOC104892312;LOC104906998;LOC104886553;LOC104906566;LOC104895071;LOC104890291;LOC104902501;LOC104909008;LOC104888161;LOC104900834;LOC104888884;LOC104906857;LOC104891226;LOC104892458;LOC104900552;LOC104900553;LOC104904014;LOC104884620;LOC104907949;LOC104908933;LOC104909096;LOC104906831;LOC104907817;LOC104903989;LOC104897815;LOC104888555;LOC104888…
GO:0009505	e	plant-type cell wall	86/3231	224/24354	2.23e-06	0.006	cellular_component	LOC104890160;LOC104890296;LOC104907873;LOC104898259;LOC104887539;LOC104883441;LOC104896191;LOC104886631;LOC104882986;LOC104902320;LOC104905600;LOC104889235;LOC104889236;LOC104900974;LOC104891295;LOC104892674;LOC104888065;LOC104890527;LOC104895608;LOC104883453;LOC104883451;LOC104890291;LOC104890536;LOC104892658;LOC104892649;LOC104900406;LOC104905471;LOC104887687;LOC104886687;LOC104897883;LOC104904…
GO:0006952	e	defense response	101/3231	440/24354	2.37e-06	0.006	biological_process	LOC104899930;LOC104883850;LOC104893154;LOC104905688;LOC104890296;LOC104887880;LOC104887890;LOC104887906;LOC104887915;LOC104893134;LOC104898261;LOC104903903;LOC104883042;LOC104904829;LOC104888124;LOC104893155;LOC104892312;LOC104888526;LOC104906998;LOC104883540;LOC104886553;LOC104904823;LOC104895973;LOC104890177;LOC104906566;LOC104895071;LOC104890166;LOC104901265;LOC104890291;LOC104888469;LOC104899…
GO:0009620	e	response to fungus	52/3231	199/24354	2.61e-06	0.008	biological_process	LOC104899930;LOC104890296;LOC104903903;LOC104888124;LOC104892312;LOC104906998;LOC104886553;LOC104906566;LOC104895071;LOC104896351;LOC104890291;LOC104902501;LOC104909008;LOC104888161;LOC104900834;LOC104888884;LOC104906857;LOC104891226;LOC104889932;LOC104892458;LOC104900552;LOC104900553;LOC104904014;LOC104884620;LOC104895522;LOC104907949;LOC104908933;LOC104899935;LOC104909096;LOC104906831;LOC104907…
GO:0042493	e	response to drug	81/3231	320/24354	2.67e-06	0.008	biological_process	LOC104889038;LOC104889043;LOC104890572;LOC104890574;LOC104893154;LOC104905688;LOC104890296;LOC104890906;LOC104907875;LOC104898261;LOC104897982;LOC104904829;LOC104892801;LOC104887095;LOC104893155;LOC104904374;LOC104903597;LOC104900646;LOC104884354;LOC104895973;LOC104905282;LOC104892795;LOC104903353;LOC104903120;LOC104890291;LOC104892239;LOC104888469;LOC104899269;LOC104888161;LOC104888884;LOC104894…
GO:0048046	e	apoplast	95/3231	379/24354	2.73e-06	0.008	cellular_component	LOC104907677;LOC104885274;LOC104889077;LOC104903724;LOC104889143;LOC104898261;LOC104899807;LOC104904830;LOC104904829;LOC104904609;LOC104904606;LOC104883441;LOC104888526;LOC104886631;LOC104899389;LOC104895043;LOC104897404;LOC104883540;LOC104891295;LOC104890528;LOC104890527;LOC104889736;LOC104889761;LOC104903549;LOC104883453;LOC104883451;LOC104902501;LOC104892658;LOC104892649;LOC104901977;LOC104900…
GO:0098542	e	defense response to other organism	95/3231	394/24354	2.79e-06	0.008	biological_process	LOC104899930;LOC104883850;LOC104905688;LOC104890296;LOC104887880;LOC104887890;LOC104887906;LOC104887915;LOC104893134;LOC104898261;LOC104903903;LOC104883042;LOC104904829;LOC104888124;LOC104892312;LOC104888526;LOC104906998;LOC104883540;LOC104886553;LOC104904823;LOC104890177;LOC104906566;LOC104895071;LOC104890166;LOC104901265;LOC104890291;LOC104888469;LOC104899837;LOC104902501;LOC104909008;LOC104888…
GO:0005618	e	cell wall	183/3231	628/24354	2.94e-06	0.008	cellular_component	LOC104890160;LOC104890296;LOC104902236;LOC104891822;LOC104902315;LOC104889077;LOC104907873;LOC104898259;LOC104905743;LOC104899807;LOC104887539;LOC104883042;LOC104904830;LOC104904829;LOC104888124;LOC104883441;LOC104896191;LOC104886631;LOC104884894;LOC104882986;LOC104899389;LOC104902320;LOC104905600;LOC104889235;LOC104889236;LOC104897404;LOC104895832;LOC104900974;LOC104903879;LOC104891295;LOC104892…
GO:0043207	e	response to external biotic stimulus	134/3231	581/24354	3.04e-06	0.008	biological_process	LOC104899930;LOC104883850;LOC104905688;LOC104890296;LOC104887880;LOC104887890;LOC104887906;LOC104887915;LOC104893134;LOC104904988;LOC104898261;LOC104888650;LOC104903903;LOC104883042;LOC104904829;LOC104888124;LOC104892312;LOC104888526;LOC104908344;LOC104906998;LOC104883540;LOC104886553;LOC104904823;LOC104895973;LOC104890177;LOC104906566;LOC104898905;LOC104895071;LOC104903120;LOC104890166;LOC104901…
GO:0051707	e	response to other organism	134/3231	581/24354	3.04e-06	0.008	biological_process	LOC104899930;LOC104883850;LOC104905688;LOC104890296;LOC104887880;LOC104887890;LOC104887906;LOC104887915;LOC104893134;LOC104904988;LOC104898261;LOC104888650;LOC104903903;LOC104883042;LOC104904829;LOC104888124;LOC104892312;LOC104888526;LOC104908344;LOC104906998;LOC104883540;LOC104886553;LOC104904823;LOC104895973;LOC104890177;LOC104906566;LOC104898905;LOC104895071;LOC104903120;LOC104890166;LOC104901…
GO:0009607	e	response to biotic stimulus	135/3231	582/24354	3.15e-06	0.008	biological_process	LOC104899930;LOC104883850;LOC104905688;LOC104890296;LOC104887880;LOC104887890;LOC104887906;LOC104887915;LOC104893134;LOC104904988;LOC104898261;LOC104888650;LOC104903903;LOC104883042;LOC104904829;LOC104888124;LOC104892312;LOC104888526;LOC104908344;LOC104906998;LOC104883540;LOC104886553;LOC104904823;LOC104895973;LOC104890177;LOC104906566;LOC104898905;LOC104895071;LOC104903120;LOC104890166;LOC104901…
GO:0005576	e	extracellular region	179/3231	705/24354	3.45e-06	0.012	cellular_component	LOC104907523;LOC104907677;LOC104892160;LOC104891822;LOC104885274;LOC104898190;LOC104889077;LOC104903724;LOC104889143;LOC104898261;LOC104899807;LOC104905357;LOC104888456;LOC104904830;LOC104904829;LOC104904609;LOC104904606;LOC104883441;LOC104896191;LOC104888526;LOC104886631;LOC104884894;LOC104899389;LOC104895043;LOC104897404;LOC104883540;LOC104906405;LOC104900295;LOC104902894;LOC104891295;LOC104890…
GO:0009719	e	response to endogenous stimulus	166/3231	855/24354	3.52e-06	0.012	biological_process	LOC104889038;LOC104889043;LOC104907505;LOC104899930;LOC104893154;LOC104905688;LOC104890296;LOC104897982;LOC104898005;LOC104898008;LOC104904829;LOC104888812;LOC104892551;LOC104892546;LOC104892801;LOC104893155;LOC104904374;LOC104894733;LOC104905367;LOC104905365;LOC104905366;LOC104895832;LOC104884354;LOC104895973;LOC104905282;LOC104892795;LOC104884738;LOC104902326;LOC104895650;LOC104903353;LOC104899…
GO:0009605	e	response to external stimulus	182/3231	837/24354	3.6e-06	0.012	biological_process	LOC104889038;LOC104889043;LOC104899930;LOC104883850;LOC104907677;LOC104905688;LOC104890296;LOC104884641;LOC104893012;LOC104887880;LOC104887890;LOC104887906;LOC104887915;LOC104893134;LOC104904988;LOC104898261;LOC104888650;LOC104903903;LOC104883042;LOC104904829;LOC104888124;LOC104892312;LOC104888526;LOC104904374;LOC104908344;LOC104906998;LOC104883540;LOC104886553;LOC104904823;LOC104895973;LOC104890…
GO:0080167	e	response to karrikin	32/3231	105/24354	3.7e-06	0.012	biological_process	LOC104889038;LOC104889043;LOC104902235;LOC104899807;LOC104883042;LOC104898988;LOC104898005;LOC104898008;LOC104907119;LOC104882986;LOC104890527;LOC104884732;LOC104887687;LOC104904777;LOC104899809;LOC104899808;LOC104888665;LOC104904940;LOC104886918;LOC104904509;LOC104900168;LOC104884998;LOC104886934;LOC104901702;LOC104883093;LOC104902713;LOC104904093;LOC104903351;LOC104884158;LOC104891650;LOC104884…
GO:0030312	e	external encapsulating structure	185/3231	632/24354	4.23e-06	0.012	cellular_component	LOC104890160;LOC104890296;LOC104902236;LOC104891822;LOC104902315;LOC104889077;LOC104907873;LOC104898259;LOC104905743;LOC104899807;LOC104887539;LOC104883042;LOC104904830;LOC104904829;LOC104888124;LOC104883441;LOC104896191;LOC104885030;LOC104886631;LOC104884894;LOC104882986;LOC104899389;LOC104902320;LOC104905600;LOC104889235;LOC104889236;LOC104897404;LOC104895832;LOC104900974;LOC104903879;LOC104891…
GO:1901700	e	response to oxygen-containing compound	193/3231	950/24354	4.25e-06	0.012	biological_process	LOC104889038;LOC104889043;LOC104895814;LOC104890572;LOC104895815;LOC104890574;LOC104899930;LOC104907677;LOC104893154;LOC104905688;LOC104890296;LOC104907875;LOC104898261;LOC104897982;LOC104883042;LOC104899148;LOC104898005;LOC104898008;LOC104904829;LOC104888812;LOC104892551;LOC104892546;LOC104892801;LOC104887095;LOC104892931;LOC104893155;LOC104887881;LOC104894733;LOC104905367;LOC104905365;LOC104905…
GO:0001101	e	response to acid chemical	141/3231	689/24354	4.64e-06	0.018	biological_process	LOC104889038;LOC104889043;LOC104895814;LOC104895815;LOC104899930;LOC104907677;LOC104893154;LOC104905688;LOC104890296;LOC104897982;LOC104883042;LOC104899148;LOC104904829;LOC104888812;LOC104892551;LOC104892546;LOC104887095;LOC104892931;LOC104893155;LOC104887881;LOC104894733;LOC104905367;LOC104905365;LOC104905366;LOC104895832;LOC104892943;LOC104902326;LOC104895650;LOC104893894;LOC104893891;LOC104903…
GO:0006268	e	DNA unwinding involved in DNA replication	7/3231	8/24354	5.09e-06	0.02	biological_process	LOC104901364;LOC104901820;LOC109135811;LOC104904296;LOC104883739;LOC104894762;LOC104898787
GO:0003700	e	DNA-binding transcription factor activity	254/3231	1388/24354	5.81e-06	0.048	molecular_function	LOC104895700;LOC104895700;LOC104895814;LOC104895814;LOC104907505;LOC104907505;LOC104900372;LOC104900372;LOC104907679;LOC104907679;LOC104902402;LOC104902402;LOC104907701;LOC104907701;LOC104884888;LOC104884888;LOC104895031;LOC104895031;LOC104894725;LOC104894725;LOC104894023;LOC104894023;LOC104891599;LOC104891599;LOC104892802;LOC104892802;LOC104884082;LOC104884082;LOC104884843;LOC104884843;LOC104889…
GO:0071944	e	cell periphery	466/3231	2362/24354	6.59e-06	0.052	cellular_component	LOC104900170;LOC104897942;LOC104882948;LOC104896215;LOC104896570;LOC104901154;LOC104883333;LOC104890160;LOC104907677;LOC104890296;LOC104902236;LOC104884641;LOC104907569;LOC104890906;LOC104887880;LOC104887890;LOC104887906;LOC104887915;LOC104891822;LOC104893134;LOC104902315;LOC104885117;LOC104908211;LOC104898687;LOC104889077;LOC104889078;LOC104907873;LOC104899453;LOC104898259;LOC104905743;LOC104899…
GO:0050896	e	response to stimulus	483/3231	2869/24354	7.21e-06	0.052	biological_process	LOC104904555;LOC104904554;LOC104889038;LOC104889043;LOC104895814;LOC104907505;LOC104890572;LOC104895815;LOC104890574;LOC104899930;LOC104883850;LOC104907677;LOC104893154;LOC104905688;LOC104890296;LOC104902235;LOC104884641;LOC104890906;LOC104893012;LOC104887880;LOC104887890;LOC104887906;LOC104887915;LOC104893134;LOC104893660;LOC104885274;LOC104902691;LOC104898184;LOC104904988;LOC104907875;LOC104898…
GO:0010033	e	response to organic substance	182/3231	997/24354	8.71e-06	0.054	biological_process	LOC104889038;LOC104889043;LOC104907505;LOC104899930;LOC104893154;LOC104905688;LOC104890296;LOC104897982;LOC104898005;LOC104898008;LOC104904829;LOC104888812;LOC104892551;LOC104892546;LOC104892801;LOC104893155;LOC104904374;LOC104894733;LOC104905367;LOC104905365;LOC104905366;LOC104903597;LOC104895832;LOC104884354;LOC104895973;LOC104905282;LOC104892795;LOC104884738;LOC104902326;LOC104895650;LOC104903…
GO:0006260	e	DNA replication	23/3231	67/24354	8.97e-06	0.054	biological_process	LOC104889975;LOC104901364;LOC104901820;LOC109135811;LOC104907798;LOC104889935;LOC104903927;LOC104891370;LOC104904296;LOC104884463;LOC104889495;LOC104894646;LOC104894946;LOC104895358;LOC104897931;LOC104903878;LOC104883739;LOC104894762;LOC104886674;LOC104895476;LOC104908923;LOC104907897;LOC104898787
GO:0031225	e	anchored component of membrane	34/3231	119/24354	9.07e-06	0.054	cellular_component	LOC104904560;LOC104887491;LOC104891714;LOC104902320;LOC104899152;LOC104906913;LOC104905127;LOC104900230;LOC104898707;LOC104892599;LOC104903947;LOC104891141;LOC104907062;LOC104906921;LOC104906907;LOC104901584;LOC104895841;LOC104899919;LOC104887769;LOC104897556;LOC104903832;LOC104892058;LOC104891863;LOC104899985;LOC104896872;LOC104906486;LOC104904525;LOC104883898;LOC104908838;LOC104900311;LOC104896…
GO:0003674	e	molecular_function	668/3231	4179/24354	9.11e-06	0.054	molecular_function	LOC104895700;LOC104896215;LOC104889038;LOC104889043;LOC104895814;LOC104907505;LOC104895815;LOC104900372;LOC104899931;LOC104883333;LOC104899930;LOC104882832;LOC104904657;LOC104890160;LOC104889925;LOC104890155;LOC104902059;LOC104883850;LOC104907679;LOC104907677;LOC104893154;LOC104905688;LOC104890296;LOC104890300;LOC104902236;LOC104884641;LOC104902402;LOC104890906;LOC104893012;LOC104907701;LOC104887…
GO:0008152	e	metabolic process	703/3231	4530/24354	9.84e-06	0.058	biological_process	LOC104904555;LOC104904555;LOC104904554;LOC104904554;LOC104896215;LOC104889038;LOC104889038;LOC104889043;LOC104889043;LOC104907505;LOC104907505;LOC104895815;LOC104900372;LOC104899931;LOC104883333;LOC104899930;LOC104882832;LOC104890160;LOC104889925;LOC104902059;LOC104902059;LOC104883850;LOC104883850;LOC104907677;LOC104907677;LOC104893154;LOC104893154;LOC104905688;LOC104890296;LOC104890300;LOC104902…
GO:0008150	e	biological_process	1465/3231	9354/24354	1.13e-05	0.068	biological_process	LOC104895700;LOC104882948;LOC104882948;LOC104900776;LOC104904555;LOC104904554;LOC104896215;LOC104889038;LOC104889038;LOC104889043;LOC104889043;LOC104888252;LOC104888252;LOC104895814;LOC104907505;LOC104907505;LOC104890572;LOC104895815;LOC104890574;LOC104900372;LOC104899931;LOC104883333;LOC104899930;LOC104899930;LOC104882832;LOC104890160;LOC104889925;LOC104902059;LOC104900056;LOC104883850;LOC104883…
GO:0005575	e	cellular_component	1481/3231	9729/24354	1.19e-05	0.07	cellular_component	LOC104896724;LOC104893852;LOC104895700;LOC104900170;LOC104897942;LOC104882948;LOC104904560;LOC104904555;LOC104887491;LOC104904554;LOC104896215;LOC104895520;LOC104888252;LOC104895814;LOC104896570;LOC104887716;LOC104907505;LOC104907523;LOC104890572;LOC104895815;LOC104890574;LOC104883950;LOC104904679;LOC104901154;LOC104900372;LOC104883328;LOC104899931;LOC104883333;LOC104899930;LOC104882832;LOC104904…
GO:0005623	e	cell	1293/3231	8824/24354	1.28e-05	0.076	cellular_component	LOC104896724;LOC104895700;LOC104900170;LOC104897942;LOC104882948;LOC104904555;LOC104904554;LOC104896215;LOC104895520;LOC104888252;LOC104895814;LOC104896570;LOC104907505;LOC104890572;LOC104895815;LOC104890574;LOC104883950;LOC104904679;LOC104901154;LOC104900372;LOC104883328;LOC104899931;LOC104883333;LOC104899930;LOC104882832;LOC104904657;LOC104890160;LOC104890155;LOC104902059;LOC104900056;LOC104883…
GO:0044464	e	cell part	1293/3231	8824/24354	1.28e-05	0.076	cellular_component	LOC104896724;LOC104895700;LOC104900170;LOC104897942;LOC104882948;LOC104904555;LOC104904554;LOC104896215;LOC104895520;LOC104888252;LOC104895814;LOC104896570;LOC104907505;LOC104890572;LOC104895815;LOC104890574;LOC104883950;LOC104904679;LOC104901154;LOC104900372;LOC104883328;LOC104899931;LOC104883333;LOC104899930;LOC104882832;LOC104904657;LOC104890160;LOC104890155;LOC104902059;LOC104900056;LOC104883…
GO:0003824	e	catalytic activity	385/3231	2360/24354	1.38e-05	0.084	molecular_function	LOC104896215;LOC104889038;LOC104889043;LOC104895815;LOC104883333;LOC104899930;LOC104882832;LOC104890160;LOC104889925;LOC104902059;LOC104883850;LOC104907677;LOC104893154;LOC104905688;LOC104890296;LOC104890300;LOC104902236;LOC104890906;LOC104893012;LOC104887880;LOC104887890;LOC104887906;LOC104887915;LOC104893134;LOC104893204;LOC104898184;LOC104898190;LOC104887268;LOC104903729;LOC104904988;LOC104889…
GO:0005886	e	plasma membrane	309/3231	1848/24354	1.54e-05	0.092	cellular_component	LOC104900170;LOC104897942;LOC104896215;LOC104896570;LOC104901154;LOC104883333;LOC104890160;LOC104907677;LOC104890296;LOC104884641;LOC104907569;LOC104890906;LOC104887880;LOC104887890;LOC104887906;LOC104887915;LOC104893134;LOC104885117;LOC104908211;LOC104898687;LOC104889078;LOC104899453;LOC104899807;LOC104901111;LOC104896575;LOC104901113;LOC104891313;LOC104909043;LOC104883952;LOC104908775;LOC104892…
GO:0010243	e	response to organonitrogen compound	34/3231	120/24354	1.7e-05	0.1	biological_process	LOC104893154;LOC104898005;LOC104898008;LOC104904829;LOC104892801;LOC104893155;LOC104884354;LOC104895973;LOC104905282;LOC104892795;LOC104903353;LOC104903120;LOC104892239;LOC104888469;LOC104899269;LOC104894704;LOC104894654;LOC104894791;LOC104906518;LOC104903839;LOC104887940;LOC104901462;LOC104904112;LOC104907391;LOC104902281;LOC104900967;LOC104894888;LOC109135574;LOC104889399;LOC104898219;LOC104896…
GO:0009725	e	response to hormone	144/3231	768/24354	1.84e-05	0.102	biological_process	LOC104889038;LOC104889043;LOC104907505;LOC104899930;LOC104905688;LOC104890296;LOC104897982;LOC104898005;LOC104898008;LOC104904829;LOC104888812;LOC104892551;LOC104892546;LOC104904374;LOC104894733;LOC104905367;LOC104905365;LOC104905366;LOC104895832;LOC104892795;LOC104884738;LOC104902326;LOC104895650;LOC104899317;LOC104907960;LOC104893894;LOC104903120;LOC104901265;LOC104890291;LOC104884732;LOC104891…
GO:0006950	e	response to stress	285/3231	1692/24354	1.87e-05	0.102	biological_process	LOC104889038;LOC104889043;LOC104895814;LOC104890572;LOC104895815;LOC104890574;LOC104899930;LOC104883850;LOC104907677;LOC104893154;LOC104905688;LOC104890296;LOC104884641;LOC104887880;LOC104887890;LOC104887906;LOC104887915;LOC104893134;LOC104885274;LOC104902691;LOC104907875;LOC104898261;LOC104899807;LOC104897982;LOC104903903;LOC104883042;LOC104899148;LOC104898005;LOC104898008;LOC104904829;LOC104888…
GO:0009987	e	cellular process	952/3231	6386/24354	1.91e-05	0.102	biological_process	LOC104904555;LOC104904554;LOC104896215;LOC104889038;LOC104889038;LOC104889043;LOC104889043;LOC104888252;LOC104888252;LOC104907505;LOC104907505;LOC104900372;LOC104899931;LOC104883333;LOC104899930;LOC104899930;LOC104902059;LOC104883850;LOC104883850;LOC104907679;LOC104907679;LOC104907677;LOC104907677;LOC104893154;LOC104905688;LOC104905688;LOC104890296;LOC104890296;LOC104902236;LOC104902236;LOC104884…
GO:0065007	e	biological regulation	364/3231	2236/24354	2.39e-05	0.11	biological_process	LOC104895700;LOC104882948;LOC104900776;LOC104904555;LOC104904554;LOC104889038;LOC104889043;LOC104895814;LOC104907505;LOC104900372;LOC104899930;LOC104883850;LOC104907679;LOC104907677;LOC104905688;LOC104890296;LOC104902402;LOC104891812;LOC104890906;LOC104893012;LOC104907701;LOC104887880;LOC104887890;LOC104887906;LOC104887915;LOC104893134;LOC104893204;LOC104889975;LOC104884888;LOC104895031;LOC104889…
GO:0031012	e	extracellular matrix	21/3231	62/24354	2.74e-05	0.126	cellular_component	LOC104883441;LOC104883453;LOC104883451;LOC104892658;LOC104892658;LOC104892649;LOC104892649;LOC104905475;LOC104902542;LOC104901578;LOC104901578;LOC104894978;LOC104894193;LOC104894193;LOC104906315;LOC104906315;LOC104902359;LOC104888878;LOC104888401;LOC104888401;LOC104905617
GO:0051704	e	multi-organism process	156/3231	856/24354	3.08e-05	0.154	biological_process	LOC104900372;LOC104899930;LOC104883850;LOC104905688;LOC104890296;LOC104893012;LOC104887880;LOC104887890;LOC104887906;LOC104887915;LOC104893134;LOC104889975;LOC104904988;LOC104898261;LOC104888650;LOC104903903;LOC104883042;LOC104904829;LOC104888124;LOC104892312;LOC104888526;LOC104900521;LOC104908344;LOC104906998;LOC104883540;LOC104893668;LOC104886553;LOC104904823;LOC104895973;LOC104890177;LOC104906…
GO:1901804	e	beta-glucoside metabolic process	6/3231	7/24354	3.37e-05	0.164	biological_process	LOC104890325;LOC104898032;LOC104898031;LOC104898030;LOC104898096;LOC104891466
GO:1901038	e	cyanidin 3-O-glucoside metabolic process	6/3231	7/24354	3.37e-05	0.164	biological_process	LOC104890325;LOC104898032;LOC104898031;LOC104898030;LOC104898096;LOC104891466
GO:0006949	e	syncytium formation	6/3231	7/24354	3.37e-05	0.164	biological_process	LOC104897883;LOC104887635;LOC104887636;LOC104887634;LOC104904093;LOC104894031
GO:0009404	e	toxin metabolic process	15/3231	37/24354	3.51e-05	0.184	biological_process	LOC104907677;LOC104883042;LOC104898005;LOC104898008;LOC104903120;LOC104894062;LOC104894057;LOC104894059;LOC104894061;LOC104906825;LOC104907577;LOC104907361;LOC104888757;LOC109135574;LOC104899212
GO:0035252	e	UDP-xylosyltransferase activity	7/3231	10/24354	5.97e-05	0.242	molecular_function	LOC104901966;LOC104890325;LOC104898032;LOC104898031;LOC104898030;LOC104898096;LOC104891466
GO:0042221	e	response to chemical	258/3231	1543/24354	6.33e-05	0.252	biological_process	LOC104889038;LOC104889043;LOC104895814;LOC104907505;LOC104890572;LOC104895815;LOC104890574;LOC104899930;LOC104907677;LOC104893154;LOC104905688;LOC104890296;LOC104890906;LOC104893012;LOC104885274;LOC104907875;LOC104898261;LOC104897982;LOC104883042;LOC104899148;LOC104898005;LOC104898008;LOC104904829;LOC104888812;LOC104892551;LOC104892546;LOC104892801;LOC104887095;LOC104892931;LOC104893155;LOC104887…
GO:0033993	e	response to lipid	87/3231	434/24354	7.79e-05	0.268	biological_process	LOC104889038;LOC104889043;LOC104899930;LOC104892551;LOC104892546;LOC104894733;LOC104895832;LOC104902326;LOC104895650;LOC104907960;LOC104893894;LOC104903120;LOC104901265;LOC104884732;LOC104891602;LOC104888161;LOC104883347;LOC104897883;LOC104887052;LOC104901104;LOC104902161;LOC104894945;LOC104905957;LOC104889714;LOC104887467;LOC104889935;LOC104898919;LOC104903540;LOC104882923;LOC104908110;LOC104888…
GO:0009532	e	plastid stroma	115/3231	609/24354	7.92e-05	0.272	cellular_component	LOC104895815;LOC104883328;LOC104904657;LOC104900056;LOC104892816;LOC104907677;LOC104902235;LOC104908730;LOC104907875;LOC104898261;LOC104903409;LOC104883042;LOC104906935;LOC104899991;LOC104899994;LOC104888526;LOC104890053;LOC104891688;LOC104895343;LOC104891390;LOC104906463;LOC104883540;LOC104903128;LOC104890177;LOC104900216;LOC104905467;LOC104897864;LOC104889901;LOC104899063;LOC104908533;LOC104888…
GO:0005615	e	extracellular space	19/3231	57/24354	8.36e-05	0.274	cellular_component	LOC104902695;LOC109135035;LOC104897905;LOC104897910;LOC104897909;LOC104899594;LOC109136059;LOC104890038;LOC104890040;LOC104890268;LOC104890036;LOC104890042;LOC104890043;LOC104905663;LOC104889207;LOC104904303;LOC104890271;LOC104888324;LOC104888592
GO:0006355	e	regulation of transcription, DNA-templated	159/3231	897/24354	0.000109	0.308	biological_process	LOC104895700;LOC104882948;LOC104895814;LOC104907505;LOC104900372;LOC104907679;LOC104902402;LOC104907701;LOC104889975;LOC104884888;LOC104895031;LOC104894725;LOC104898265;LOC104894023;LOC104891599;LOC104892802;LOC104892801;LOC104884082;LOC104884843;LOC104889991;LOC104899854;LOC104887978;LOC104903341;LOC104884354;LOC104905282;LOC104892795;LOC104905263;LOC104884114;LOC104884738;LOC104891145;LOC104900…
GO:1903506	e	regulation of nucleic acid-templated transcription	159/3231	897/24354	0.000109	0.308	biological_process	LOC104895700;LOC104882948;LOC104895814;LOC104907505;LOC104900372;LOC104907679;LOC104902402;LOC104907701;LOC104889975;LOC104884888;LOC104895031;LOC104894725;LOC104898265;LOC104894023;LOC104891599;LOC104892802;LOC104892801;LOC104884082;LOC104884843;LOC104889991;LOC104899854;LOC104887978;LOC104903341;LOC104884354;LOC104905282;LOC104892795;LOC104905263;LOC104884114;LOC104884738;LOC104891145;LOC104900…
GO:0010067	e	procambium histogenesis	6/3231	8/24354	0.00012	0.322	biological_process	LOC104906627;LOC104908110;LOC104884958;LOC104885558;LOC104890456;LOC104894280
GO:0016137	e	glycoside metabolic process	8/3231	14/24354	0.000135	0.352	biological_process	LOC104886631;LOC104890325;LOC104898032;LOC104898031;LOC104898030;LOC104898096;LOC104891466;LOC104886632
GO:0006979	e	response to oxidative stress	53/3231	240/24354	0.000166	0.396	biological_process	LOC104889038;LOC104889043;LOC104890572;LOC104890574;LOC104907677;LOC104902691;LOC104907875;LOC104898261;LOC104883042;LOC104887095;LOC104885030;LOC104905367;LOC104905365;LOC104905366;LOC104903597;LOC104895650;LOC104903120;LOC104901265;LOC104894945;LOC104902979;LOC104894204;LOC104905171;LOC104907577;LOC104908558;LOC104897551;LOC104884391;LOC104901462;LOC104907361;LOC104904628;LOC104884759;LOC104894…
GO:0009407	e	toxin catabolic process	12/3231	29/24354	0.000168	0.396	biological_process	LOC104907677;LOC104883042;LOC104898005;LOC104898008;LOC104894062;LOC104894057;LOC104894059;LOC104894061;LOC104906825;LOC104907577;LOC104907361;LOC104899212
GO:1901698	e	response to nitrogen compound	43/3231	184/24354	0.000175	0.402	biological_process	LOC104893154;LOC104898005;LOC104898008;LOC104904829;LOC104892801;LOC104893155;LOC104884354;LOC104895973;LOC104905282;LOC104892795;LOC104892943;LOC104903353;LOC104893891;LOC104903120;LOC104892239;LOC104908833;LOC104888469;LOC104899269;LOC104894704;LOC104908558;LOC104894654;LOC104894791;LOC104906518;LOC104884391;LOC104903839;LOC104887940;LOC104901462;LOC104904112;LOC104903989;LOC104907391;LOC104892…
GO:2001141	e	regulation of RNA biosynthetic process	159/3231	906/24354	0.000178	0.402	biological_process	LOC104895700;LOC104882948;LOC104895814;LOC104907505;LOC104900372;LOC104907679;LOC104902402;LOC104907701;LOC104889975;LOC104884888;LOC104895031;LOC104894725;LOC104898265;LOC104894023;LOC104891599;LOC104892802;LOC104892801;LOC104884082;LOC104884843;LOC104889991;LOC104899854;LOC104887978;LOC104903341;LOC104884354;LOC104905282;LOC104892795;LOC104905263;LOC104884114;LOC104884738;LOC104891145;LOC104900…
GO:0009751	e	response to salicylic acid	29/3231	109/24354	0.000178	0.402	biological_process	LOC104905688;LOC104890296;LOC104897982;LOC104904829;LOC104890291;LOC104888161;LOC104888884;LOC104894945;LOC104883929;LOC104894704;LOC104890566;LOC104884620;LOC104908558;LOC104887200;LOC104907949;LOC104887940;LOC104896441;LOC104904628;LOC104888876;LOC104887322;LOC104888757;LOC104904653;LOC109134620;LOC104894182;LOC104888972;LOC104894888;LOC104901033;LOC104897454;LOC104904876
GO:0014070	e	response to organic cyclic compound	49/3231	219/24354	0.00019	0.406	biological_process	LOC104905688;LOC104890296;LOC104897982;LOC104904829;LOC104907960;LOC104901265;LOC104890291;LOC104908833;LOC104888161;LOC104888884;LOC104894945;LOC104883929;LOC104889935;LOC104898919;LOC104894704;LOC104890566;LOC104884620;LOC104908558;LOC104887200;LOC104907949;LOC104887940;LOC104896598;LOC104896441;LOC104904628;LOC104903993;LOC104903989;LOC104888876;LOC104897490;LOC104887322;LOC104887413;LOC104888…
GO:0005199	e	structural constituent of cell wall	9/3231	18/24354	0.000197	0.408	molecular_function	LOC104888065;LOC104895608;LOC104886687;LOC104897883;LOC104887636;LOC104905922;LOC104888420;LOC104894031;LOC104901033
GO:0010817	e	regulation of hormone levels	50/3231	224/24354	0.000215	0.422	biological_process	LOC104889038;LOC104889043;LOC104907505;LOC104891812;LOC104887880;LOC104887890;LOC104887906;LOC104887915;LOC104893134;LOC104893204;LOC104888812;LOC104904374;LOC104905367;LOC104905365;LOC104905366;LOC104906946;LOC104896288;LOC104899444;LOC104884732;LOC104884061;LOC104889932;LOC104900636;LOC104887200;LOC104887441;LOC104893635;LOC104890220;LOC104907581;LOC104893586;LOC104896441;LOC104904632;LOC104897…
GO:0080019	e	fatty-acyl-CoA reductase (alcohol-forming) activity	5/3231	6/24354	0.000219	0.424	molecular_function	LOC104901470;LOC104901603;LOC104889660;LOC104900340;LOC104900337
GO:0042430	e	indole-containing compound metabolic process	13/3231	34/24354	0.000234	0.452	biological_process	LOC104889038;LOC104889043;LOC104887880;LOC104887890;LOC104887906;LOC104887915;LOC104893134;LOC104903120;LOC104905398;LOC104888757;LOC109135574;LOC104894293;LOC104892214
GO:0004812	e	aminoacyl-tRNA ligase activity	10/3231	22/24354	0.000234	0.454	molecular_function	LOC104890300;LOC104890300;LOC104888833;LOC104888833;LOC104884056;LOC104884056;LOC104902962;LOC104902962;LOC104899640;LOC104899640
GO:0042401	e	cellular biogenic amine biosynthetic process	11/3231	26/24354	0.000249	0.462	biological_process	LOC104893012;LOC104887880;LOC104887890;LOC104887906;LOC104887915;LOC104893134;LOC104890766;LOC104905398;LOC104905226;LOC104894293;LOC104892214
GO:0009309	e	amine biosynthetic process	11/3231	26/24354	0.000249	0.462	biological_process	LOC104893012;LOC104887880;LOC104887890;LOC104887906;LOC104887915;LOC104893134;LOC104890766;LOC104905398;LOC104905226;LOC104894293;LOC104892214
GO:0042435	e	indole-containing compound biosynthetic process	11/3231	26/24354	0.000249	0.462	biological_process	LOC104887880;LOC104887890;LOC104887906;LOC104887915;LOC104893134;LOC104903120;LOC104905398;LOC104888757;LOC109135574;LOC104894293;LOC104892214
GO:0046219	e	indolalkylamine biosynthetic process	8/3231	15/24354	0.000256	0.472	biological_process	LOC104887880;LOC104887890;LOC104887906;LOC104887915;LOC104893134;LOC104905398;LOC104894293;LOC104892214
GO:0000162	e	tryptophan biosynthetic process	8/3231	15/24354	0.000256	0.472	biological_process	LOC104887880;LOC104887890;LOC104887906;LOC104887915;LOC104893134;LOC104905398;LOC104894293;LOC104892214
GO:0033554	e	cellular response to stress	77/3231	387/24354	0.000265	0.486	biological_process	LOC104889038;LOC104889043;LOC104907677;LOC104884641;LOC104887880;LOC104887890;LOC104887906;LOC104887915;LOC104893134;LOC104907875;LOC104898261;LOC104905350;LOC104907735;LOC104904501;LOC104903846;LOC109134396;LOC104905467;LOC104903120;LOC104895562;LOC104901265;LOC104887905;LOC104890536;LOC104899269;LOC104887148;LOC104882957;LOC104899702;LOC104905185;LOC104901583;LOC104892621;LOC104908033;LOC104902…
GO:0009814	e	defense response, incompatible interaction	27/3231	100/24354	0.000277	0.49	biological_process	LOC104905688;LOC104904829;LOC104892312;LOC104888526;LOC104906998;LOC104883540;LOC104901265;LOC104883929;LOC104900552;LOC104900553;LOC104890566;LOC104904014;LOC104909064;LOC104895522;LOC104897815;LOC104888757;LOC104884031;LOC104907391;LOC104893901;LOC104907636;LOC104891203;LOC104894182;LOC104899540;LOC104899543;LOC104900593;LOC104898219;LOC104888372
GO:0010588	e	cotyledon vascular tissue pattern formation	7/3231	12/24354	0.000309	0.504	biological_process	LOC104895677;LOC104903949;LOC104897562;LOC104908110;LOC104883640;LOC104887470;LOC104900005
GO:0044111	e	development involved in symbiotic interaction	4/3231	4/24354	0.000309	0.512	biological_process	LOC104888650;LOC104898905;LOC104905417;LOC104897619
GO:0044115	e	development of symbiont involved in interaction with host	4/3231	4/24354	0.000309	0.512	biological_process	LOC104888650;LOC104898905;LOC104905417;LOC104897619
GO:0052093	e	formation of specialized structure for nutrient acquisition from host	4/3231	4/24354	0.000309	0.512	biological_process	LOC104888650;LOC104898905;LOC104905417;LOC104897619
GO:0052096	e	formation by symbiont of syncytium involving giant cell for nutrient acquisition from host	4/3231	4/24354	0.000309	0.512	biological_process	LOC104888650;LOC104898905;LOC104905417;LOC104897619
GO:0052095	e	formation of specialized structure for nutrient acquisition from other organism involved in symbiotic interaction	4/3231	4/24354	0.000309	0.512	biological_process	LOC104888650;LOC104898905;LOC104905417;LOC104897619
GO:0000212	e	meiotic spindle organization	4/3231	4/24354	0.000309	0.512	biological_process	LOC104887148;LOC104886621;LOC104901088;LOC104901715
GO:0044002	e	acquisition of nutrients from host	4/3231	4/24354	0.000309	0.512	biological_process	LOC104888650;LOC104898905;LOC104905417;LOC104897619
GO:0051816	e	acquisition of nutrients from other organism during symbiotic interaction	4/3231	4/24354	0.000309	0.512	biological_process	LOC104888650;LOC104898905;LOC104905417;LOC104897619
GO:0010065	e	primary meristem tissue development	6/3231	9/24354	0.000318	0.582	biological_process	LOC104906627;LOC104908110;LOC104884958;LOC104885558;LOC104890456;LOC104894280
GO:0008645	e	hexose transmembrane transport	6/3231	9/24354	0.000318	0.582	biological_process	LOC104902265;LOC104902265;LOC104904385;LOC104904385;LOC104884473;LOC104884473
GO:0098754	e	detoxification	13/3231	35/24354	0.000328	0.592	biological_process	LOC104907677;LOC104883042;LOC104898005;LOC104898008;LOC104894062;LOC104894057;LOC104894059;LOC104894061;LOC104906825;LOC104902979;LOC104907577;LOC104907361;LOC104899212
GO:0071496	e	cellular response to external stimulus	32/3231	128/24354	0.000333	0.604	biological_process	LOC104889038;LOC104889043;LOC104907677;LOC104884641;LOC109134396;LOC104905467;LOC104887905;LOC104905185;LOC104901583;LOC104892621;LOC104903666;LOC104904613;LOC104904615;LOC104907577;LOC104884601;LOC104884391;LOC104907361;LOC104899594;LOC104900715;LOC104906831;LOC104896441;LOC104897815;LOC104888997;LOC104900967;LOC104898234;LOC104895707;LOC104904303;LOC104896336;LOC104888324;LOC104888592;LOC104897…
GO:0019219	e	regulation of nucleobase-containing compound metabolic process	166/3231	967/24354	0.000405	0.628	biological_process	LOC104895700;LOC104882948;LOC104895814;LOC104907505;LOC104900372;LOC104907679;LOC104902402;LOC104907701;LOC104889975;LOC104884888;LOC104895031;LOC104894725;LOC104898265;LOC104894023;LOC104891599;LOC104892802;LOC104892801;LOC104888043;LOC104884082;LOC104884843;LOC104889991;LOC104899854;LOC104887978;LOC104903341;LOC104884354;LOC104905282;LOC104892795;LOC104905263;LOC104884114;LOC104884738;LOC104891…
GO:0009414	e	response to water deprivation	42/3231	184/24354	0.00041	0.63	biological_process	LOC104889038;LOC104889043;LOC104895814;LOC104895815;LOC104907677;LOC104893154;LOC104883042;LOC104899148;LOC104892931;LOC104893155;LOC104887881;LOC104895650;LOC104901265;LOC104891602;LOC104887052;LOC104902161;LOC104892621;LOC104892458;LOC104884473;LOC104905171;LOC104907577;LOC104901462;LOC104907361;LOC104893934;LOC104893930;LOC104892039;LOC104900077;LOC104900080;LOC104890466;LOC104905523;LOC104894…
GO:0051252	e	regulation of RNA metabolic process	159/3231	921/24354	0.000427	0.63	biological_process	LOC104895700;LOC104882948;LOC104895814;LOC104907505;LOC104900372;LOC104907679;LOC104902402;LOC104907701;LOC104889975;LOC104884888;LOC104895031;LOC104894725;LOC104898265;LOC104894023;LOC104891599;LOC104892802;LOC104892801;LOC104884082;LOC104884843;LOC104889991;LOC104899854;LOC104887978;LOC104903341;LOC104884354;LOC104905282;LOC104892795;LOC104905263;LOC104884114;LOC104884738;LOC104891145;LOC104900…
GO:0009889	e	regulation of biosynthetic process	176/3231	1033/24354	0.000428	0.63	biological_process	LOC104895700;LOC104882948;LOC104895814;LOC104907505;LOC104900372;LOC104907679;LOC104902402;LOC104907701;LOC104889975;LOC104884888;LOC104895031;LOC104894725;LOC104898265;LOC104894023;LOC104891599;LOC104892802;LOC104892801;LOC104888043;LOC104884082;LOC104884843;LOC104889991;LOC104899854;LOC104887978;LOC104903341;LOC104905367;LOC104905365;LOC104905366;LOC104884354;LOC104905282;LOC104892795;LOC104905…
GO:0016757	e	transferase activity, transferring glycosyl groups	40/3231	174/24354	0.000437	0.632	molecular_function	LOC104889038;LOC104889043;LOC104895815;LOC104904988;LOC104899148;LOC104888344;LOC104907087;LOC104901966;LOC104903558;LOC104895650;LOC104905467;LOC104896086;LOC104892100;LOC104904940;LOC104890325;LOC104898032;LOC104898031;LOC104898030;LOC104898096;LOC104896148;LOC104891266;LOC104894635;LOC104904124;LOC104887413;LOC104888600;LOC104891466;LOC104892471;LOC104895440;LOC104888345;LOC104891705;LOC104892…
GO:0008194	e	UDP-glycosyltransferase activity	26/3231	98/24354	0.000447	0.636	molecular_function	LOC104889038;LOC104889043;LOC104904988;LOC104888344;LOC104907087;LOC104901966;LOC104903558;LOC104892100;LOC104904940;LOC104890325;LOC104898032;LOC104898031;LOC104898030;LOC104898096;LOC104896148;LOC104891266;LOC104904124;LOC104888600;LOC104891466;LOC104895440;LOC104888345;LOC104891705;LOC104892102;LOC104892116;LOC104892067;LOC104892182
GO:0006586	e	indolalkylamine metabolic process	8/3231	16/24354	0.000453	0.636	biological_process	LOC104887880;LOC104887890;LOC104887906;LOC104887915;LOC104893134;LOC104905398;LOC104894293;LOC104892214
GO:0042285	e	xylosyltransferase activity	8/3231	16/24354	0.000453	0.636	molecular_function	LOC104901966;LOC104890325;LOC104898032;LOC104898031;LOC104898030;LOC104898096;LOC104891466;LOC104884838
GO:0009718	e	anthocyanin-containing compound biosynthetic process	8/3231	16/24354	0.000453	0.636	biological_process	LOC104904940;LOC104890325;LOC104894819;LOC104898032;LOC104898031;LOC104898030;LOC104898096;LOC104891466
GO:0006568	e	tryptophan metabolic process	8/3231	16/24354	0.000453	0.636	biological_process	LOC104887880;LOC104887890;LOC104887906;LOC104887915;LOC104893134;LOC104905398;LOC104894293;LOC104892214
GO:0009570	e	chloroplast stroma	109/3231	596/24354	0.000472	0.644	cellular_component	LOC104895815;LOC104883328;LOC104892816;LOC104907677;LOC104902235;LOC104908730;LOC104907875;LOC104898261;LOC104903409;LOC104883042;LOC104906935;LOC104899991;LOC104899994;LOC104888526;LOC104890053;LOC104891688;LOC104895343;LOC104891390;LOC104883540;LOC104903128;LOC104890177;LOC104900216;LOC104905467;LOC104897864;LOC104889901;LOC104899063;LOC104908533;LOC104888170;LOC104904724;LOC104906981;LOC104902…
GO:0009415	e	response to water	42/3231	187/24354	0.000488	0.644	biological_process	LOC104889038;LOC104889043;LOC104895814;LOC104895815;LOC104907677;LOC104893154;LOC104883042;LOC104899148;LOC104892931;LOC104893155;LOC104887881;LOC104895650;LOC104901265;LOC104891602;LOC104887052;LOC104902161;LOC104892621;LOC104892458;LOC104884473;LOC104905171;LOC104907577;LOC104901462;LOC104907361;LOC104893934;LOC104893930;LOC104892039;LOC104900077;LOC104900080;LOC104890466;LOC104905523;LOC104894…
GO:0140110	e	transcription regulator activity	127/3231	714/24354	0.000502	0.65	molecular_function	LOC104895700;LOC104895814;LOC104907505;LOC104900372;LOC104907679;LOC104902402;LOC104907701;LOC104884888;LOC104895031;LOC104894725;LOC104894023;LOC104891599;LOC104892802;LOC104884082;LOC104884843;LOC104889991;LOC104899854;LOC104887978;LOC104903341;LOC104884354;LOC104892795;LOC104905263;LOC104884738;LOC104891145;LOC104900486;LOC104884563;LOC104887852;LOC104898708;LOC104897819;LOC104903353;LOC104893…
GO:0031668	e	cellular response to extracellular stimulus	31/3231	126/24354	0.000521	0.656	biological_process	LOC104889038;LOC104889043;LOC104907677;LOC104884641;LOC109134396;LOC104905467;LOC104887905;LOC104905185;LOC104901583;LOC104892621;LOC104903666;LOC104904613;LOC104904615;LOC104907577;LOC104884601;LOC104884391;LOC104907361;LOC104900715;LOC104906831;LOC104896441;LOC104897815;LOC104888997;LOC104900967;LOC104898234;LOC104895707;LOC104904303;LOC104896336;LOC104888324;LOC104888592;LOC104897626;LOC104903…
GO:0015925	e	galactosidase activity	9/3231	20/24354	0.00053	0.66	molecular_function	LOC104889925;LOC104889921;LOC104893501;LOC104886631;LOC104890528;LOC104900375;LOC104895097;LOC104884158;LOC104886632
GO:0071103	e	DNA conformation change	14/3231	41/24354	0.000532	0.662	biological_process	LOC104884114;LOC104901364;LOC104901820;LOC109135811;LOC104907798;LOC104888652;LOC104904296;LOC104895434;LOC104889495;LOC104883739;LOC104894762;LOC104904548;LOC104895861;LOC104898787
GO:0046527	e	glucosyltransferase activity	20/3231	70/24354	0.000614	0.694	molecular_function	LOC104889038;LOC104889043;LOC104904988;LOC104899148;LOC104888344;LOC104903558;LOC104904940;LOC104896148;LOC104891266;LOC104904124;LOC104887413;LOC104888600;LOC104892471;LOC104888345;LOC104891705;LOC104892102;LOC104892116;LOC104892067;LOC104892182;LOC104884988
GO:0006259	e	DNA metabolic process	55/3231	265/24354	0.000691	0.73	biological_process	LOC104889975;LOC104892801;LOC104905282;LOC104884114;LOC104901364;LOC104907735;LOC104904501;LOC104903846;LOC104901820;LOC109135811;LOC104908833;LOC104887148;LOC104907798;LOC104889935;LOC104903927;LOC104894465;LOC104882902;LOC104906625;LOC104888652;LOC104891370;LOC104904296;LOC104884463;LOC104895434;LOC104889495;LOC104894646;LOC104894946;LOC104884415;LOC104895358;LOC104903989;LOC104894635;LOC104889…
GO:0004568	e	chitinase activity	6/3231	10/24354	0.000706	0.732	molecular_function	LOC104895832;LOC104902326;LOC104891226;LOC104901559;LOC104888324;LOC104888592
GO:0006817	e	phosphate ion transport	6/3231	10/24354	0.000706	0.732	biological_process	LOC104892546;LOC104887905;LOC104887945;LOC104900851;LOC104892046;LOC104896336
GO:2000112	e	regulation of cellular macromolecule biosynthetic process	161/3231	944/24354	0.000718	0.758	biological_process	LOC104895700;LOC104882948;LOC104895814;LOC104907505;LOC104900372;LOC104907679;LOC104902402;LOC104907701;LOC104889975;LOC104884888;LOC104895031;LOC104894725;LOC104898265;LOC104894023;LOC104891599;LOC104892802;LOC104892801;LOC104888043;LOC104884082;LOC104884843;LOC104889991;LOC104899854;LOC104887978;LOC104903341;LOC104884354;LOC104905282;LOC104892795;LOC104905263;LOC104884114;LOC104884738;LOC104891…
GO:0051716	e	cellular response to stimulus	153/3231	890/24354	0.000725	0.758	biological_process	LOC104889038;LOC104889043;LOC104907505;LOC104899930;LOC104883850;LOC104907677;LOC104905688;LOC104890296;LOC104884641;LOC104890906;LOC104887880;LOC104887890;LOC104887906;LOC104887915;LOC104893134;LOC104907875;LOC104898261;LOC104891313;LOC104892551;LOC104887881;LOC104904374;LOC104905350;LOC104886553;LOC104895973;LOC104892795;LOC104907735;LOC104904501;LOC104903846;LOC109134396;LOC104899317;LOC104907…
GO:0050789	e	regulation of biological process	315/3231	1997/24354	0.000735	0.758	biological_process	LOC104895700;LOC104882948;LOC104900776;LOC104904555;LOC104904554;LOC104895814;LOC104907505;LOC104900372;LOC104899930;LOC104883850;LOC104907679;LOC104907677;LOC104905688;LOC104890296;LOC104902402;LOC104907701;LOC104889975;LOC104884888;LOC104895031;LOC104889143;LOC104894725;LOC104898265;LOC104900964;LOC104894023;LOC104898988;LOC104898005;LOC104898008;LOC104891313;LOC104891599;LOC104892551;LOC104892…
GO:0046658	e	anchored component of plasma membrane	15/3231	47/24354	0.000769	0.782	cellular_component	LOC104902320;LOC104899152;LOC104900230;LOC104891141;LOC104906921;LOC104906907;LOC104901584;LOC104897556;LOC104903832;LOC104892058;LOC104891863;LOC104896872;LOC104906486;LOC104900311;LOC104887298
GO:0005694	e	chromosome	46/3231	214/24354	0.000779	0.784	cellular_component	LOC104900056;LOC104908205;LOC104890299;LOC104900347;LOC104889975;LOC104892801;LOC104906463;LOC104905282;LOC104884114;LOC104904501;LOC104895171;LOC104889944;LOC104889942;LOC104907798;LOC104907459;LOC104904289;LOC104905309;LOC104882902;LOC104891370;LOC104900168;LOC104884463;LOC104906519;LOC104886621;LOC104893236;LOC104899594;LOC104900158;LOC104900155;LOC104900160;LOC104904475;LOC104905966;LOC104891…
GO:0009267	e	cellular response to starvation	21/3231	74/24354	0.000786	0.784	biological_process	LOC104884641;LOC109134396;LOC104905467;LOC104887905;LOC104905185;LOC104901583;LOC104892621;LOC104903666;LOC104884601;LOC104884391;LOC104900715;LOC104906831;LOC104896441;LOC104897815;LOC104888997;LOC104900967;LOC104898234;LOC104895707;LOC104904303;LOC104896336;LOC104903445
GO:0009628	e	response to abiotic stimulus	221/3231	1350/24354	0.000813	0.794	biological_process	LOC104904555;LOC104904554;LOC104889038;LOC104889043;LOC104895814;LOC104890572;LOC104895815;LOC104890574;LOC104907677;LOC104893154;LOC104902235;LOC104887880;LOC104887890;LOC104887906;LOC104887915;LOC104893134;LOC104893660;LOC104885274;LOC104902691;LOC104898184;LOC104907875;LOC104898261;LOC104899807;LOC104883042;LOC104899148;LOC104898988;LOC104898005;LOC104898008;LOC104891313;LOC104883441;LOC104892…
GO:0032508	e	DNA duplex unwinding	9/3231	21/24354	0.000819	0.794	biological_process	LOC104901364;LOC104901820;LOC109135811;LOC104904296;LOC104883739;LOC104894762;LOC104904548;LOC104895861;LOC104898787
GO:0032392	e	DNA geometric change	9/3231	21/24354	0.000819	0.794	biological_process	LOC104901364;LOC104901820;LOC109135811;LOC104904296;LOC104883739;LOC104894762;LOC104904548;LOC104895861;LOC104898787
GO:0031326	e	regulation of cellular biosynthetic process	171/3231	1015/24354	0.000918	0.798	biological_process	LOC104895700;LOC104882948;LOC104895814;LOC104907505;LOC104900372;LOC104907679;LOC104902402;LOC104907701;LOC104889975;LOC104884888;LOC104895031;LOC104894725;LOC104898265;LOC104894023;LOC104891599;LOC104892802;LOC104892801;LOC104888043;LOC104884082;LOC104884843;LOC104889991;LOC104899854;LOC104887978;LOC104903341;LOC104884354;LOC104905282;LOC104892795;LOC104905263;LOC104884114;LOC104884738;LOC104891…
GO:0009524	e	phragmoplast	19/3231	67/24354	0.000924	0.798	cellular_component	LOC104888252;LOC104898189;LOC104888650;LOC104902836;LOC104898905;LOC104908320;LOC104899317;LOC104902455;LOC104889720;LOC104905417;LOC104889516;LOC104887913;LOC104901088;LOC104901870;LOC104894885;LOC104887597;LOC104883350;LOC104885944;LOC104897619
GO:0019222	e	regulation of metabolic process	221/3231	1354/24354	0.000959	0.804	biological_process	LOC104895700;LOC104882948;LOC104904555;LOC104904554;LOC104895814;LOC104907505;LOC104900372;LOC104883850;LOC104907679;LOC104902402;LOC104907701;LOC104889975;LOC104884888;LOC104895031;LOC104889143;LOC104894725;LOC104898265;LOC104894023;LOC104898988;LOC104891599;LOC104892802;LOC104892801;LOC104888043;LOC104884082;LOC104884843;LOC104889991;LOC104899854;LOC104887978;LOC104889235;LOC104889236;LOC104903…
GO:0006261	e	DNA-dependent DNA replication	15/3231	48/24354	0.000983	0.804	biological_process	LOC104901364;LOC104901820;LOC109135811;LOC104907798;LOC104889935;LOC104903927;LOC104904296;LOC104884463;LOC104889495;LOC104894946;LOC104883739;LOC104894762;LOC104908923;LOC104907897;LOC104898787
GO:0071554	e	cell wall organization or biogenesis	39/3231	174/24354	0.001	0.804	biological_process	LOC104887880;LOC104887890;LOC104887906;LOC104887915;LOC104893134;LOC104898791;LOC104899148;LOC104907087;LOC104897404;LOC104886553;LOC104898790;LOC104890528;LOC104898707;LOC104909008;LOC104897883;LOC104906921;LOC104906907;LOC104902551;LOC104901578;LOC104894193;LOC104907949;LOC104884458;LOC104893967;LOC104887636;LOC104890100;LOC104892637;LOC104887413;LOC104896510;LOC104900806;LOC104892471;LOC109135…
GO:0097305	e	response to alcohol	73/3231	381/24354	0.00104	0.804	biological_process	LOC104889038;LOC104889043;LOC104899930;LOC104892551;LOC104892546;LOC104894733;LOC104903597;LOC104895832;LOC104902326;LOC104895650;LOC104907960;LOC104903120;LOC104901265;LOC104891602;LOC104888161;LOC104883347;LOC104887052;LOC104901104;LOC104902161;LOC104905957;LOC104889714;LOC104887467;LOC104889935;LOC104898919;LOC104903540;LOC104908110;LOC104884473;LOC109135695;LOC104908558;LOC109135736;LOC104901…
GO:0010556	e	regulation of macromolecule biosynthetic process	161/3231	952/24354	0.00107	0.814	biological_process	LOC104895700;LOC104882948;LOC104895814;LOC104907505;LOC104900372;LOC104907679;LOC104902402;LOC104907701;LOC104889975;LOC104884888;LOC104895031;LOC104894725;LOC104898265;LOC104894023;LOC104891599;LOC104892802;LOC104892801;LOC104888043;LOC104884082;LOC104884843;LOC104889991;LOC104899854;LOC104887978;LOC104903341;LOC104884354;LOC104905282;LOC104892795;LOC104905263;LOC104884114;LOC104884738;LOC104891…
GO:0042742	e	defense response to bacterium	46/3231	215/24354	0.00111	0.818	biological_process	LOC104883850;LOC104905688;LOC104887880;LOC104887890;LOC104887906;LOC104887915;LOC104893134;LOC104898261;LOC104883042;LOC104892312;LOC104886553;LOC104904823;LOC104890177;LOC104890166;LOC104901265;LOC104888469;LOC104899837;LOC104909008;LOC104888170;LOC104907430;LOC104883929;LOC104884061;LOC104890566;LOC104894467;LOC104905171;LOC104894791;LOC104888757;LOC104907391;LOC104907636;LOC104891203;LOC104891…
GO:0042646	e	plastid nucleoid	10/3231	26/24354	0.00116	0.818	cellular_component	LOC104904657;LOC104900056;LOC104899994;LOC104906463;LOC104904289;LOC104893236;LOC104889420;LOC104900588;LOC104890116;LOC104890631
GO:0031323	e	regulation of cellular metabolic process	193/3231	1172/24354	0.00126	0.836	biological_process	LOC104895700;LOC104882948;LOC104904555;LOC104904554;LOC104895814;LOC104907505;LOC104900372;LOC104883850;LOC104907679;LOC104902402;LOC104907701;LOC104889975;LOC104884888;LOC104895031;LOC104894725;LOC104898265;LOC104894023;LOC104891599;LOC104892802;LOC104892801;LOC104888043;LOC104884082;LOC104884843;LOC104889991;LOC104899854;LOC104887978;LOC104903341;LOC104884354;LOC104905282;LOC104892795;LOC104905…
GO:0051304	e	chromosome separation	6/3231	11/24354	0.00138	0.836	biological_process	LOC104887148;LOC104907798;LOC104907459;LOC104894465;LOC104886621;LOC104884580
GO:0007631	e	feeding behavior	4/3231	5/24354	0.00138	0.846	biological_process	LOC104888650;LOC104898905;LOC104905417;LOC104897619
GO:0047484	e	regulation of response to osmotic stress	4/3231	5/24354	0.00138	0.846	biological_process	LOC104886342;LOC104903120;LOC104897264;LOC104892435
GO:0019748	e	secondary metabolic process	30/3231	127/24354	0.00143	0.876	biological_process	LOC104907677;LOC104887880;LOC104887890;LOC104887906;LOC104887915;LOC104893134;LOC104883042;LOC104898005;LOC104898008;LOC104903120;LOC104897576;LOC104894062;LOC104894057;LOC104894059;LOC104894061;LOC104906825;LOC104907577;LOC104884458;LOC104907361;LOC104892637;LOC104895262;LOC104882831;LOC104888757;LOC104887604;LOC104889291;LOC109135574;LOC104887972;LOC104899212;LOC104888149;LOC104908900
GO:0009311	e	oligosaccharide metabolic process	16/3231	53/24354	0.00155	0.886	biological_process	LOC104890296;LOC104886631;LOC104896086;LOC104890291;LOC104888884;LOC104884620;LOC104893698;LOC104891036;LOC104888876;LOC109134620;LOC104888972;LOC104906396;LOC104908081;LOC104899258;LOC104884158;LOC104886632
GO:0035251	e	UDP-glucosyltransferase activity	16/3231	53/24354	0.00155	0.886	molecular_function	LOC104889038;LOC104889043;LOC104904988;LOC104888344;LOC104903558;LOC104904940;LOC104896148;LOC104891266;LOC104904124;LOC104888600;LOC104888345;LOC104891705;LOC104892102;LOC104892116;LOC104892067;LOC104892182
GO:0002376	e	immune system process	45/3231	214/24354	0.00157	0.886	biological_process	LOC104883850;LOC104893154;LOC104905688;LOC104887880;LOC104887890;LOC104887906;LOC104887915;LOC104893134;LOC104904829;LOC104893155;LOC104892312;LOC104888526;LOC104906998;LOC104883540;LOC104895973;LOC104890177;LOC104901265;LOC104907430;LOC104891141;LOC104883929;LOC104900552;LOC104900553;LOC104890566;LOC104904014;LOC104900636;LOC104909064;LOC104895522;LOC104893934;LOC104897815;LOC104888757;LOC104884…
GO:0009815	e	1-aminocyclopropane-1-carboxylate oxidase activity	5/3231	8/24354	0.00162	0.892	molecular_function	LOC104893204;LOC104885098;LOC104895426;LOC104889268;LOC104902721
GO:0006022	e	aminoglycan metabolic process	5/3231	8/24354	0.00162	0.892	biological_process	LOC104895832;LOC104902326;LOC104899594;LOC104888324;LOC104888592
GO:0009992	e	cellular water homeostasis	7/3231	15/24354	0.00174	0.912	biological_process	LOC104890296;LOC104890291;LOC104888884;LOC104884620;LOC104888876;LOC109134620;LOC104888972
GO:0015893	e	drug transport	17/3231	60/24354	0.00178	0.918	biological_process	LOC104896065;LOC104904374;LOC104900646;LOC104895790;LOC104895791;LOC104891334;LOC104904613;LOC104904615;LOC104882942;LOC104904628;LOC104898462;LOC104898459;LOC104894435;LOC104902130;LOC104887758;LOC104902738;LOC104901186
GO:0042631	e	cellular response to water deprivation	9/3231	23/24354	0.00178	0.918	biological_process	LOC104889038;LOC104889043;LOC104907677;LOC104892621;LOC104907577;LOC104907361;LOC104888324;LOC104888592;LOC104897626
GO:0071462	e	cellular response to water stimulus	9/3231	23/24354	0.00178	0.918	biological_process	LOC104889038;LOC104889043;LOC104907677;LOC104892621;LOC104907577;LOC104907361;LOC104888324;LOC104888592;LOC104897626
GO:0050794	e	regulation of cellular process	268/3231	1696/24354	0.00181	0.918	biological_process	LOC104895700;LOC104882948;LOC104900776;LOC104904555;LOC104904554;LOC104895814;LOC104907505;LOC104900372;LOC104899930;LOC104883850;LOC104907679;LOC104905688;LOC104890296;LOC104902402;LOC104907701;LOC104889975;LOC104884888;LOC104895031;LOC104894725;LOC104898265;LOC104900964;LOC104894023;LOC104891313;LOC104891599;LOC104892551;LOC104892802;LOC104892801;LOC104888043;LOC104884082;LOC104884843;LOC104889…
GO:0046283	e	anthocyanin-containing compound metabolic process	8/3231	19/24354	0.00184	0.918	biological_process	LOC104904940;LOC104890325;LOC104894819;LOC104898032;LOC104898031;LOC104898030;LOC104898096;LOC104891466
GO:0010305	e	leaf vascular tissue pattern formation	8/3231	19/24354	0.00184	0.918	biological_process	LOC104891812;LOC104895677;LOC104897562;LOC104908110;LOC104883640;LOC104895339;LOC104887470;LOC104908178
GO:0016787	e	hydrolase activity	126/3231	729/24354	0.00186	0.92	molecular_function	LOC104899930;LOC104890160;LOC104889925;LOC104902059;LOC104902236;LOC104890906;LOC104905743;LOC104899807;LOC104904609;LOC104904606;LOC104902741;LOC104889921;LOC104892803;LOC104909099;LOC104893501;LOC104886631;LOC104884894;LOC104899389;LOC104904374;LOC104908344;LOC104895832;LOC104904501;LOC104902326;LOC104890528;LOC104906579;LOC104902335;LOC104895071;LOC104886508;LOC109134396;LOC104899837;LOC104902…
GO:0009617	e	response to bacterium	56/3231	282/24354	0.00189	0.92	biological_process	LOC104883850;LOC104905688;LOC104887880;LOC104887890;LOC104887906;LOC104887915;LOC104893134;LOC104898261;LOC104883042;LOC104892312;LOC104886553;LOC104904823;LOC104895973;LOC104890177;LOC104903120;LOC104890166;LOC104901265;LOC104888469;LOC104899837;LOC104909008;LOC104888170;LOC104907430;LOC104883929;LOC104884061;LOC104889932;LOC104890566;LOC104907833;LOC104894467;LOC104905171;LOC104894791;BIN44;LOC…
GO:0080090	e	regulation of primary metabolic process	185/3231	1127/24354	0.0019	0.92	biological_process	LOC104895700;LOC104882948;LOC104895814;LOC104907505;LOC104900372;LOC104907679;LOC104902402;LOC104907701;LOC104889975;LOC104884888;LOC104895031;LOC104894725;LOC104898265;LOC104894023;LOC104891599;LOC104892802;LOC104892801;LOC104888043;LOC104884082;LOC104884843;LOC104889991;LOC104899854;LOC104887978;LOC104903341;LOC104905367;LOC104905365;LOC104905366;LOC104884354;LOC104905282;LOC104892795;LOC104905…
GO:0016763	e	transferase activity, transferring pentosyl groups	11/3231	32/24354	0.00195	0.924	molecular_function	LOC104901966;LOC104905467;LOC104890325;LOC104898032;LOC104898031;LOC104898030;LOC104898096;LOC104894635;LOC104891466;LOC104884838;LOC104894293
GO:0042445	e	hormone metabolic process	31/3231	136/24354	0.00214	0.93	biological_process	LOC104889038;LOC104889043;LOC104907505;LOC104887880;LOC104887890;LOC104887906;LOC104887915;LOC104893134;LOC104893204;LOC104888812;LOC104906946;LOC104896288;LOC104899444;LOC104884732;LOC104889932;LOC104887200;LOC104896441;LOC104904632;LOC104888757;LOC104895859;LOC104894825;LOC104887145;LOC104886974;LOC104889579;LOC104887618;LOC104902721;LOC104889207;LOC104905197;LOC104904876;LOC104889656;LOC104906…
GO:0009295	e	nucleoid	12/3231	37/24354	0.00217	0.93	cellular_component	LOC104904657;LOC104900056;LOC104899994;LOC104906463;LOC104904289;LOC104889495;LOC104893236;LOC104889420;LOC104900588;LOC104890116;LOC104895668;LOC104890631
GO:0004364	e	glutathione transferase activity	6/3231	12/24354	0.00245	0.974	molecular_function	LOC104907677;LOC104883042;LOC104898005;LOC104898008;LOC104907577;LOC104907361
GO:0051171	e	regulation of nitrogen compound metabolic process	178/3231	1087/24354	0.00252	0.976	biological_process	LOC104895700;LOC104882948;LOC104895814;LOC104907505;LOC104900372;LOC104907679;LOC104902402;LOC104907701;LOC104889975;LOC104884888;LOC104895031;LOC104894725;LOC104898265;LOC104894023;LOC104891599;LOC104892802;LOC104892801;LOC104888043;LOC104884082;LOC104884843;LOC104889991;LOC104899854;LOC104887978;LOC104903341;LOC104884354;LOC104905282;LOC104892795;LOC104905263;LOC104884114;LOC104884738;LOC104891…
GO:0031226	e	intrinsic component of plasma membrane	21/3231	82/24354	0.00272	0.978	cellular_component	LOC104908211;LOC104902320;LOC104897404;LOC104899152;LOC104900230;LOC104895562;LOC104899239;LOC104891141;LOC104906921;LOC104906907;LOC104901584;LOC104906534;LOC104897556;LOC104903832;LOC104892058;LOC104891863;LOC104896872;LOC104906486;LOC104906531;LOC104900311;LOC104887298
GO:0006884	e	cell volume homeostasis	7/3231	16/24354	0.00274	0.978	biological_process	LOC104890296;LOC104890291;LOC104888884;LOC104884620;LOC104888876;LOC109134620;LOC104888972
GO:0006955	e	immune response	36/3231	167/24354	0.00275	0.978	biological_process	LOC104905688;LOC104887880;LOC104887890;LOC104887906;LOC104887915;LOC104893134;LOC104904829;LOC104892312;LOC104888526;LOC104906998;LOC104883540;LOC104895973;LOC104901265;LOC104891141;LOC104883929;LOC104900552;LOC104900553;LOC104890566;LOC104904014;LOC104900636;LOC104909064;LOC104895522;LOC104897815;LOC104888757;LOC104884031;LOC104907391;LOC104893901;LOC104907636;LOC104891203;LOC104894182;LOC104899…
GO:0010468	e	regulation of gene expression	172/3231	1048/24354	0.00286	0.978	biological_process	LOC104895700;LOC104882948;LOC104895814;LOC104907505;LOC104900372;LOC104907679;LOC104902402;LOC104907701;LOC104889975;LOC104884888;LOC104895031;LOC104894725;LOC104898265;LOC104894023;LOC104891599;LOC104892802;LOC104892801;LOC104884082;LOC104884843;LOC104889991;LOC104899854;LOC104887978;LOC104903341;LOC104884354;LOC104905282;LOC104892795;LOC104905263;LOC104884114;LOC104884738;LOC104891145;LOC104900…
GO:0008017	e	microtubule binding	10/3231	29/24354	0.00301	0.978	molecular_function	LOC104888650;LOC104898905;LOC104908320;LOC104902455;LOC104905417;LOC104897233;LOC104890360;LOC104900806;LOC104894885;LOC104897619
GO:0009612	e	response to mechanical stimulus	10/3231	29/24354	0.00301	0.978	biological_process	LOC104908320;LOC104895562;LOC104902455;LOC104899594;LOC104887413;LOC104892471;LOC104886974;LOC104894885;LOC104893973;LOC104884988
GO:0045087	e	innate immune response	35/3231	160/24354	0.00315	0.98	biological_process	LOC104905688;LOC104887880;LOC104887890;LOC104887906;LOC104887915;LOC104893134;LOC104904829;LOC104892312;LOC104888526;LOC104906998;LOC104883540;LOC104895973;LOC104901265;LOC104883929;LOC104900552;LOC104900553;LOC104890566;LOC104904014;LOC104900636;LOC104909064;LOC104895522;LOC104897815;LOC104888757;LOC104884031;LOC104907391;LOC104893901;LOC104907636;LOC104891203;LOC104894182;LOC104899540;LOC104899…
GO:0009759	e	indole glucosinolate biosynthetic process	5/3231	9/24354	0.00324	0.982	biological_process	LOC104887880;LOC104887890;LOC104887906;LOC104887915;LOC104893134
GO:0008422	e	beta-glucosidase activity	5/3231	9/24354	0.00324	0.982	molecular_function	LOC104889925;LOC104889921;LOC104893501;LOC104882831;LOC104900375
GO:0009970	e	cellular response to sulfate starvation	5/3231	9/24354	0.00324	0.982	biological_process	LOC104884641;LOC104901583;LOC104892621;LOC104884601;LOC104903445
GO:0009753	e	response to jasmonic acid	31/3231	138/24354	0.0034	0.986	biological_process	LOC104904829;LOC104888812;LOC104905367;LOC104905365;LOC104905366;LOC104895832;LOC104902326;LOC104901265;LOC104891602;LOC104888161;LOC104894945;LOC104889932;LOC104894704;LOC104908558;LOC104897480;LOC104887940;LOC104904628;LOC104887322;LOC104897651;LOC104895859;LOC104904653;LOC104887145;LOC104886974;LOC104891705;LOC104894888;LOC104887618;LOC104906063;LOC104890828;LOC104897454;LOC104883489;LOC104889…
GO:0004252	e	serine-type endopeptidase activity	12/3231	39/24354	0.00355	0.986	molecular_function	LOC104899389;LOC104906579;LOC104902335;LOC104900406;LOC104905471;LOC104902359;LOC104899292;LOC104903273;LOC104905621;LOC104903073;LOC104883974;LOC104892006
GO:0031109	e	microtubule polymerization or depolymerization	4/3231	6/24354	0.00371	0.986	biological_process	LOC104888650;LOC104898905;LOC104905417;LOC104897619
GO:0047701	e	beta-L-arabinosidase activity	4/3231	6/24354	0.00371	0.986	molecular_function	LOC104889925;LOC104889921;LOC104893501;LOC104900375
GO:0010369	e	chromocenter	4/3231	6/24354	0.00371	0.986	cellular_component	LOC104884114;LOC104900168;LOC104899594;LOC104897639
GO:0004338	e	glucan exo-1,3-beta-glucosidase activity	4/3231	6/24354	0.00371	0.986	molecular_function	LOC104889925;LOC104889921;LOC104893501;LOC104900375
GO:0097599	e	xylanase activity	4/3231	6/24354	0.00371	0.986	molecular_function	LOC104905743;LOC104901578;LOC104894193;LOC104896510
GO:0046785	e	microtubule polymerization	4/3231	6/24354	0.00371	0.986	biological_process	LOC104888650;LOC104898905;LOC104905417;LOC104897619
GO:0044459	e	plasma membrane part	35/3231	164/24354	0.00372	0.994	cellular_component	LOC104896215;LOC104883333;LOC104908211;LOC104899389;LOC104902320;LOC104897404;LOC104899152;LOC104900230;LOC104894411;LOC104895562;LOC104899239;LOC104891141;LOC104906921;LOC104906907;LOC104882957;LOC104901584;LOC104906534;LOC104883394;LOC104897556;LOC104903832;LOC104893635;LOC104892058;LOC104891863;LOC104896872;LOC104906486;LOC104903040;LOC104906531;LOC104900311;LOC104884599;LOC104884695;LOC104901…
GO:0048830	e	adventitious root development	6/3231	13/24354	0.00404	0.996	biological_process	LOC104887880;LOC104887890;LOC104887906;LOC104887915;LOC104893134;LOC104893635
GO:0010216	e	maintenance of DNA methylation	6/3231	13/24354	0.00404	0.996	biological_process	LOC104892801;LOC104905282;LOC104890192;LOC104889399;LOC104897458;LOC104902399
GO:0045491	e	xylan metabolic process	7/3231	17/24354	0.00414	0.996	biological_process	LOC104907087;LOC104901578;LOC104894193;LOC104884458;LOC104896510;LOC104895440;LOC104884838
GO:0009934	e	regulation of meristem structural organization	7/3231	17/24354	0.00414	0.996	biological_process	LOC104884888;LOC104899317;LOC104885141;LOC104891848;LOC104906904;LOC104891847;LOC104908178
GO:0009737	e	response to abscisic acid	60/3231	317/24354	0.00443	0.996	biological_process	LOC104889038;LOC104889043;LOC104899930;LOC104892551;LOC104892546;LOC104894733;LOC104895832;LOC104902326;LOC104895650;LOC104903120;LOC104901265;LOC104891602;LOC104888161;LOC104883347;LOC104887052;LOC104901104;LOC104902161;LOC104905957;LOC104889714;LOC104887467;LOC104903540;LOC104908110;LOC104884473;LOC109135695;LOC104908558;LOC109135736;LOC104901095;LOC104901092;LOC104901097;LOC104887945;LOC104901…
GO:1902410	e	mitotic cytokinetic process	9/3231	26/24354	0.00469	0.996	biological_process	LOC104888252;LOC104898189;LOC104888650;LOC104898905;LOC104889720;LOC104905417;LOC104886621;LOC104893973;LOC104897619
GO:0000911	e	cytokinesis by cell plate formation	9/3231	26/24354	0.00469	0.996	biological_process	LOC104888252;LOC104898189;LOC104888650;LOC104898905;LOC104889720;LOC104905417;LOC104886621;LOC104893973;LOC104897619
GO:0004175	e	endopeptidase activity	20/3231	81/24354	0.00477	0.998	molecular_function	LOC104899389;LOC104906579;LOC104902335;LOC104900406;LOC104905471;LOC104887148;LOC104884061;LOC104886428;LOC104886441;LOC104886414;LOC104895433;LOC104902359;LOC104899292;LOC104903273;LOC104900968;LOC104897420;LOC104905621;LOC104903073;LOC104883974;LOC104892006
GO:0016491	e	oxidoreductase activity	71/3231	388/24354	0.00508	0.998	molecular_function	LOC104883850;LOC104887880;LOC104887890;LOC104887906;LOC104887915;LOC104893134;LOC104893204;LOC104887268;LOC104889143;LOC104898261;LOC104897982;LOC104895760;LOC104887881;LOC104906016;LOC104906946;LOC104906405;LOC104890177;LOC104903879;LOC104889901;LOC104884732;LOC104887907;LOC104887052;LOC104890017;LOC104895106;LOC104889193;LOC104889198;LOC104888569;LOC104905320;LOC104897075;LOC104904018;LOC104901…
GO:0015698	e	inorganic anion transport	16/3231	59/24354	0.00573	1	biological_process	LOC104884641;LOC104892546;LOC104892943;LOC104893891;LOC104887905;LOC104901583;LOC104904613;LOC104904615;LOC104882942;LOC104887945;LOC104900851;LOC104890450;LOC104892039;LOC104892046;LOC104901705;LOC104896336
GO:0010429	e	methyl-CpNpN binding	5/3231	10/24354	0.00578	1	molecular_function	LOC104892801;LOC104905282;LOC104884114;LOC104889399;LOC104897458
GO:0010428	e	methyl-CpNpG binding	5/3231	10/24354	0.00578	1	molecular_function	LOC104892801;LOC104905282;LOC104884114;LOC104889399;LOC104897458
GO:0032544	e	plastid translation	5/3231	10/24354	0.00578	1	biological_process	LOC104891742;LOC104907098;LOC104891203;LOC104905926;LOC104903509
GO:0051307	e	meiotic chromosome separation	5/3231	10/24354	0.00578	1	biological_process	LOC104887148;LOC104907798;LOC104907459;LOC104894465;LOC104884580
GO:0060255	e	regulation of macromolecule metabolic process	185/3231	1155/24354	0.00582	1	biological_process	LOC104895700;LOC104882948;LOC104895814;LOC104907505;LOC104900372;LOC104907679;LOC104902402;LOC104907701;LOC104889975;LOC104884888;LOC104895031;LOC104894725;LOC104898265;LOC104894023;LOC104891599;LOC104892802;LOC104892801;LOC104888043;LOC104884082;LOC104884843;LOC104889991;LOC104899854;LOC104887978;LOC104903341;LOC104884354;LOC104905282;LOC104892795;LOC104905263;LOC104884114;LOC104884738;LOC104891…
GO:0007154	e	cell communication	99/3231	573/24354	0.00599	1	biological_process	LOC104889038;LOC104889043;LOC104899930;LOC104883850;LOC104907677;LOC104905688;LOC104890296;LOC104884641;LOC104891313;LOC104892551;LOC104904374;LOC104886553;LOC104892795;LOC109134396;LOC104899317;LOC104907960;LOC104905467;LOC104903120;LOC104903118;LOC104895562;LOC104890291;LOC104884732;LOC104891602;LOC104887905;LOC104899269;LOC104889820;LOC104888161;LOC104885141;LOC104883347;LOC104888884;LOC104902…
GO:0006040	e	amino sugar metabolic process	7/3231	18/24354	0.006	1	biological_process	LOC104895832;LOC104902326;LOC104891226;LOC104896793;LOC104898351;LOC104888324;LOC104888592
GO:0042542	e	response to hydrogen peroxide	16/3231	60/24354	0.00616	1	biological_process	LOC104889038;LOC104889043;LOC104890572;LOC104890574;LOC104907875;LOC104898261;LOC104903597;LOC104894945;LOC104908558;LOC104908839;LOC104897637;LOC104892997;LOC104893116;LOC104895707;LOC104908724;LOC104887578
GO:0009574	e	preprophase band	6/3231	14/24354	0.00628	1	cellular_component	LOC104888650;LOC104898905;LOC104908320;LOC104905417;LOC104889516;LOC104897619
GO:0015850	e	organic hydroxy compound transport	6/3231	14/24354	0.00628	1	biological_process	LOC104895609;LOC104904385;LOC104883929;LOC104904628;LOC104897983;LOC104907340
GO:0045229	e	external encapsulating structure organization	27/3231	121/24354	0.00655	1	biological_process	LOC104902236;LOC104887880;LOC104887890;LOC104887906;LOC104887915;LOC104893134;LOC104907087;LOC104909043;LOC104897404;LOC104886553;LOC104890528;LOC104897883;LOC104906921;LOC104906907;LOC104902551;LOC104893967;LOC104887636;LOC104890100;LOC104892053;LOC104887413;LOC104892471;LOC104889660;LOC104903977;LOC104891705;LOC104894031;LOC104886619;LOC104884988
GO:0009314	e	response to radiation	77/3231	433/24354	0.00655	1	biological_process	LOC104904555;LOC104904554;LOC104890572;LOC104890574;LOC104887880;LOC104887890;LOC104887906;LOC104887915;LOC104893134;LOC104893660;LOC104902691;LOC104898184;LOC104907875;LOC104898005;LOC104898008;LOC104891313;LOC104887881;LOC104905367;LOC104905365;LOC104905366;LOC104906946;LOC104896696;LOC104904501;LOC104903120;LOC104904874;LOC104884732;LOC104905115;LOC104897883;LOC104894971;LOC104905850;LOC104897…
GO:0016758	e	transferase activity, transferring hexosyl groups	29/3231	134/24354	0.00689	1	molecular_function	LOC104889038;LOC104889043;LOC104895815;LOC104904988;LOC104899148;LOC104888344;LOC104907087;LOC104903558;LOC104895650;LOC104896086;LOC104892100;LOC104904940;LOC104896148;LOC104891266;LOC104904124;LOC104887413;LOC104888600;LOC104892471;LOC104895440;LOC104888345;LOC104891705;LOC104892102;LOC104892116;LOC104892067;LOC104907308;LOC104906164;LOC104892182;LOC104884988;LOC104894790
GO:0099512	e	supramolecular fiber	13/3231	46/24354	0.00697	1	cellular_component	LOC104884902;LOC104888650;LOC104898905;LOC104908320;LOC104906474;LOC104905417;LOC104889516;LOC104886621;LOC104899594;LOC104901088;LOC104900806;LOC104885944;LOC104897619
GO:0099080	e	supramolecular complex	13/3231	46/24354	0.00697	1	cellular_component	LOC104884902;LOC104888650;LOC104898905;LOC104908320;LOC104906474;LOC104905417;LOC104889516;LOC104886621;LOC104899594;LOC104901088;LOC104900806;LOC104885944;LOC104897619
GO:0099081	e	supramolecular polymer	13/3231	46/24354	0.00697	1	cellular_component	LOC104884902;LOC104888650;LOC104898905;LOC104908320;LOC104906474;LOC104905417;LOC104889516;LOC104886621;LOC104899594;LOC104901088;LOC104900806;LOC104885944;LOC104897619
GO:0090558	e	plant epidermis development	8/3231	23/24354	0.00732	1	biological_process	LOC104907679;LOC104899389;LOC104887978;LOC104886553;LOC104883347;LOC104886621;LOC104897732;LOC104897953
GO:0010374	e	stomatal complex development	8/3231	23/24354	0.00732	1	biological_process	LOC104907679;LOC104899389;LOC104887978;LOC104886553;LOC104883347;LOC104886621;LOC104897732;LOC104897953
GO:0008361	e	regulation of cell size	8/3231	23/24354	0.00732	1	biological_process	LOC104890296;LOC104890291;LOC104888884;LOC104884620;LOC104903839;LOC104888876;LOC109134620;LOC104888972
GO:1901072	e	glucosamine-containing compound catabolic process	4/3231	7/24354	0.00775	1	biological_process	LOC104895832;LOC104902326;LOC104888324;LOC104888592
GO:0006030	e	chitin metabolic process	4/3231	7/24354	0.00775	1	biological_process	LOC104895832;LOC104902326;LOC104888324;LOC104888592
GO:0006032	e	chitin catabolic process	4/3231	7/24354	0.00775	1	biological_process	LOC104895832;LOC104902326;LOC104888324;LOC104888592
GO:0033907	e	beta-D-fucosidase activity	4/3231	7/24354	0.00775	1	molecular_function	LOC104889925;LOC104889921;LOC104893501;LOC104900375
GO:0046348	e	amino sugar catabolic process	4/3231	7/24354	0.00775	1	biological_process	LOC104895832;LOC104902326;LOC104888324;LOC104888592
GO:0006026	e	aminoglycan catabolic process	4/3231	7/24354	0.00775	1	biological_process	LOC104895832;LOC104902326;LOC104888324;LOC104888592
GO:0080083	e	beta-gentiobiose beta-glucosidase activity	4/3231	7/24354	0.00775	1	molecular_function	LOC104889925;LOC104889921;LOC104893501;LOC104900375
GO:0009897	e	external side of plasma membrane	4/3231	7/24354	0.00775	1	cellular_component	LOC104899389;LOC104906921;LOC104906907;LOC104900652
GO:0032502	e	developmental process	400/3231	2680/24354	0.0079	1	biological_process	LOC104882948;LOC104889038;LOC104889038;LOC104889043;LOC104889043;LOC104888252;LOC104888252;LOC104907505;LOC104907505;LOC104907679;LOC104907679;LOC104905688;LOC104905688;LOC104890296;LOC104890296;LOC104902236;LOC104902236;LOC104891812;LOC104891812;LOC104893012;LOC104893012;LOC104887880;LOC104887880;LOC104887890;LOC104887890;LOC104887906;LOC104887906;LOC104887915;LOC104887915;LOC104893134;LOC104893…
GO:0000323	e	lytic vacuole	9/3231	28/24354	0.0081	1	cellular_component	LOC104890906;LOC104890536;LOC104900552;LOC104900553;LOC104886428;LOC104886441;LOC104886414;LOC104901937;LOC104893978
GO:0009809	e	lignin biosynthetic process	9/3231	28/24354	0.0081	1	biological_process	LOC104897576;LOC104892637;LOC104895262;LOC104882831;LOC104887604;LOC104889291;LOC104887972;LOC104888149;LOC104908900
GO:0009741	e	response to brassinosteroid	16/3231	63/24354	0.00831	1	biological_process	LOC104907960;LOC104901265;LOC104889935;LOC104898919;LOC104896598;LOC104903993;LOC104897490;LOC104887413;LOC104895859;LOC104892471;LOC104895339;LOC104892013;LOC104905107;LOC104905108;LOC104891989;LOC104884988
GO:0004645	e	phosphorylase activity	3/3231	4/24354	0.0084	1	molecular_function	LOC104895815;LOC104891705;LOC104906164
GO:0015149	e	hexose transmembrane transporter activity	3/3231	4/24354	0.0084	1	molecular_function	LOC104902265;LOC104904385;LOC104884473
GO:0008843	e	endochitinase activity	3/3231	4/24354	0.0084	1	molecular_function	LOC104895832;LOC104902326;LOC104891226
GO:1901684	e	arsenate ion transmembrane transport	3/3231	4/24354	0.0084	1	biological_process	LOC104892546;LOC104887945;LOC104892046
GO:0009828	e	plant-type cell wall loosening	3/3231	4/24354	0.0084	1	biological_process	LOC104897883;LOC104887636;LOC104894031
GO:0047714	e	galactolipase activity	3/3231	4/24354	0.0084	1	molecular_function	LOC104892803;LOC104890020;LOC104894595
GO:0046556	e	alpha-L-arabinofuranosidase activity	3/3231	4/24354	0.0084	1	molecular_function	LOC104894193;LOC104888401;LOC104896510
GO:0043062	e	extracellular structure organization	3/3231	4/24354	0.0084	1	biological_process	LOC104906921;LOC104906907;LOC104902551
GO:0045493	e	xylan catabolic process	3/3231	4/24354	0.0084	1	biological_process	LOC104901578;LOC104894193;LOC104896510
GO:0030198	e	extracellular matrix organization	3/3231	4/24354	0.0084	1	biological_process	LOC104906921;LOC104906907;LOC104902551
GO:0010215	e	cellulose microfibril organization	3/3231	4/24354	0.0084	1	biological_process	LOC104906921;LOC104906907;LOC104902551
GO:0030104	e	water homeostasis	7/3231	19/24354	0.00843	1	biological_process	LOC104890296;LOC104890291;LOC104888884;LOC104884620;LOC104888876;LOC109134620;LOC104888972
GO:0009627	e	systemic acquired resistance	10/3231	33/24354	0.00847	1	biological_process	LOC104905688;LOC104904829;LOC104888526;LOC104883540;LOC104890566;LOC104888757;LOC104884031;LOC104893901;LOC104894182;LOC104900593
GO:0008236	e	serine-type peptidase activity	12/3231	41/24354	0.00848	1	molecular_function	LOC104899389;LOC104906579;LOC104902335;LOC104900406;LOC104905471;LOC104902359;LOC104899292;LOC104903273;LOC104905621;LOC104903073;LOC104883974;LOC104892006
GO:0017171	e	serine hydrolase activity	12/3231	41/24354	0.00848	1	molecular_function	LOC104899389;LOC104906579;LOC104902335;LOC104900406;LOC104905471;LOC104902359;LOC104899292;LOC104903273;LOC104905621;LOC104903073;LOC104883974;LOC104892006
GO:0009615	e	response to virus	20/3231	84/24354	0.0088	1	biological_process	LOC104890296;LOC104890177;LOC104890291;LOC104897806;LOC104888884;LOC104907430;LOC104884620;LOC104893934;LOC104907183;LOC104888876;LOC109134620;LOC104888972;LOC104890192;LOC104905523;LOC104888057;LOC104892997;LOC104893116;LOC104895707;LOC104888445;LOC104898255
GO:0071555	e	cell wall organization	22/3231	95/24354	0.00896	1	biological_process	LOC104887880;LOC104887890;LOC104887906;LOC104887915;LOC104893134;LOC104907087;LOC104897404;LOC104886553;LOC104890528;LOC104897883;LOC104906921;LOC104906907;LOC104902551;LOC104893967;LOC104887636;LOC104890100;LOC104887413;LOC104892471;LOC104903977;LOC104891705;LOC104894031;LOC104884988
GO:0009991	e	response to extracellular stimulus	35/3231	172/24354	0.00908	1	biological_process	LOC104889038;LOC104889043;LOC104907677;LOC104884641;LOC104904829;LOC109134396;LOC104905467;LOC104887905;LOC104905185;LOC104901583;LOC104892621;LOC104903666;LOC104904613;LOC104904615;LOC104907577;LOC104884601;LOC104884391;LOC104907361;LOC104900715;LOC104906831;LOC104896441;LOC104897815;LOC104888997;LOC104894182;LOC104900967;LOC104898234;LOC104900652;LOC104895707;LOC104904303;LOC104896336;LOC104888…
GO:0010087	e	phloem or xylem histogenesis	13/3231	48/24354	0.00923	1	biological_process	LOC104903558;LOC104895677;LOC104902867;LOC104897562;LOC104906627;LOC104883640;LOC104885558;LOC104886577;LOC104894280;LOC104887470;LOC104896072;LOC104900005;LOC104889061
GO:0004565	e	beta-galactosidase activity	6/3231	15/24354	0.00931	1	molecular_function	LOC104889925;LOC104889921;LOC104893501;LOC104890528;LOC104900375;LOC104895097
GO:0016875	e	ligase activity, forming carbon-oxygen bonds	5/3231	11/24354	0.00945	1	molecular_function	LOC104890300;LOC104888833;LOC104884056;LOC104902962;LOC104899640
GO:0042343	e	indole glucosinolate metabolic process	5/3231	11/24354	0.00945	1	biological_process	LOC104887880;LOC104887890;LOC104887906;LOC104887915;LOC104893134
GO:0010332	e	response to gamma radiation	5/3231	11/24354	0.00945	1	biological_process	LOC104904874;LOC104903878;LOC104889526;LOC104889527;LOC104904480
GO:0035690	e	cellular response to drug	15/3231	58/24354	0.00994	1	biological_process	LOC104889038;LOC104889043;LOC104905688;LOC104890906;LOC104898261;LOC104895973;LOC104888161;LOC104890566;LOC104902979;LOC104884391;LOC104888757;LOC104904653;LOC104894182;LOC104898219;LOC104896443
GO:0065008	e	regulation of biological quality	88/3231	512/24354	0.0101	1	biological_process	LOC104889038;LOC104889043;LOC104907505;LOC104883850;LOC104890296;LOC104891812;LOC104890906;LOC104893012;LOC104887880;LOC104887890;LOC104887906;LOC104887915;LOC104893134;LOC104893204;LOC104888812;LOC104904374;LOC104905367;LOC104905365;LOC104905366;LOC104906946;LOC104896288;LOC104899444;LOC104895562;LOC104890291;LOC104884732;LOC104905969;LOC104886639;LOC104906830;LOC104888161;LOC104906615;LOC104888…
GO:0003333	e	amino acid transmembrane transport	9/3231	29/24354	0.0104	1	biological_process	LOC104896065;LOC104900646;LOC104886639;LOC104899239;LOC104907784;LOC104894435;LOC104901186;LOC104907340;LOC104897285
GO:0015171	e	amino acid transmembrane transporter activity	9/3231	29/24354	0.0104	1	molecular_function	LOC104896065;LOC104900646;LOC104886639;LOC104899239;LOC104907784;LOC104894435;LOC104901186;LOC104907340;LOC104897285
GO:0043177	e	organic acid binding	10/3231	34/24354	0.0106	1	molecular_function	LOC104907677;LOC104883042;LOC104892551;LOC104905957;LOC104907577;LOC104891036;LOC104907361;LOC104899594;LOC104891617;LOC104899258
GO:0031406	e	carboxylic acid binding	10/3231	34/24354	0.0106	1	molecular_function	LOC104907677;LOC104883042;LOC104892551;LOC104905957;LOC104907577;LOC104891036;LOC104907361;LOC104899594;LOC104891617;LOC104899258
GO:0042545	e	cell wall modification	12/3231	43/24354	0.0106	1	biological_process	LOC104887880;LOC104887890;LOC104887906;LOC104887915;LOC104893134;LOC104897404;LOC104890528;LOC104897883;LOC104887636;LOC104890100;LOC104891705;LOC104894031
GO:0099513	e	polymeric cytoskeletal fiber	12/3231	43/24354	0.0106	1	cellular_component	LOC104884902;LOC104888650;LOC104898905;LOC104908320;LOC104906474;LOC104905417;LOC104889516;LOC104886621;LOC104901088;LOC104900806;LOC104885944;LOC104897619
GO:0006855	e	drug transmembrane transport	12/3231	43/24354	0.0106	1	biological_process	LOC104896065;LOC104904374;LOC104904613;LOC104904615;LOC104882942;LOC104904628;LOC104898462;LOC104898459;LOC104894435;LOC104902130;LOC104902738;LOC104901186
GO:0007049	e	cell cycle	44/3231	230/24354	0.011	1	biological_process	LOC104888252;LOC104902236;LOC104898189;LOC104888650;LOC104907735;LOC104904501;LOC104898905;LOC104899317;LOC104907608;LOC104895609;LOC104887148;LOC104889720;LOC104905417;LOC104907798;LOC104889516;LOC104907459;LOC104889935;LOC104894465;LOC104906625;LOC104886621;LOC104894646;LOC104894946;LOC104884415;LOC104904475;LOC104901088;LOC104897490;LOC104903878;LOC104892358;LOC104904452;LOC104902715;LOC104901…
GO:0031669	e	cellular response to nutrient levels	23/3231	102/24354	0.0118	1	biological_process	LOC104884641;LOC109134396;LOC104905467;LOC104887905;LOC104905185;LOC104901583;LOC104892621;LOC104903666;LOC104904613;LOC104904615;LOC104884601;LOC104884391;LOC104900715;LOC104906831;LOC104896441;LOC104897815;LOC104888997;LOC104900967;LOC104898234;LOC104895707;LOC104904303;LOC104896336;LOC104903445
GO:0016020	e	membrane	588/3231	4058/24354	0.013	1	cellular_component	LOC104893852;LOC104900170;LOC104897942;LOC104904560;LOC104904555;LOC104887491;LOC104904554;LOC104896215;LOC104896570;LOC104887716;LOC104901154;LOC104883333;LOC104899930;LOC104904657;LOC104890160;LOC104890159;LOC104900056;LOC104892816;LOC104907677;LOC104890296;LOC104902429;LOC104884641;LOC104907569;LOC104891812;LOC104890906;LOC104887880;LOC104887890;LOC104887906;LOC104887915;LOC104891829;LOC104893…
GO:0005881	e	cytoplasmic microtubule	6/3231	16/24354	0.0132	1	cellular_component	LOC104888650;LOC104898905;LOC104908320;LOC104905417;LOC104886621;LOC104897619
GO:0009641	e	shade avoidance	6/3231	16/24354	0.0132	1	biological_process	LOC104887880;LOC104887890;LOC104887906;LOC104887915;LOC104893134;LOC104904632
GO:0009685	e	gibberellin metabolic process	6/3231	16/24354	0.0132	1	biological_process	LOC104907505;LOC104884732;LOC104896441;LOC104894825;LOC104905197;LOC104904876
GO:0009624	e	response to nematode	15/3231	61/24354	0.0137	1	biological_process	LOC104888650;LOC104898905;LOC104884321;LOC104903949;LOC104905417;LOC104907784;LOC104898913;LOC104884998;LOC104908299;LOC104890450;LOC104897983;LOC104908592;LOC104899677;LOC104894782;LOC104897619
GO:0048646	e	anatomical structure formation involved in morphogenesis	30/3231	146/24354	0.0138	1	biological_process	LOC104888252;LOC104902236;LOC104898189;LOC104888650;LOC104909043;LOC104898905;LOC104895609;LOC104907034;LOC104897883;LOC104905320;LOC104906474;LOC104905417;LOC104897893;LOC104890566;LOC104906627;LOC104893635;LOC104887635;LOC104887636;LOC104887634;LOC104892053;LOC104884218;LOC104894182;LOC104889660;LOC104904093;LOC104904421;LOC104900652;LOC104894031;LOC104886619;LOC104890828;LOC104897619
GO:0055114	e	oxidation-reduction process	78/3231	450/24354	0.0138	1	biological_process	LOC104883850;LOC104887880;LOC104887890;LOC104887906;LOC104887915;LOC104893134;LOC104893204;LOC104887268;LOC104892000;LOC104889143;LOC104898261;LOC104897982;LOC104895760;LOC104887881;LOC104906016;LOC104906946;LOC104906405;LOC104890177;LOC104903879;LOC104899444;LOC104896086;LOC104889901;LOC104884732;LOC104887907;LOC104887052;LOC104890017;LOC104895106;LOC104889193;LOC104889198;LOC104888569;LOC104905…
GO:1901071	e	glucosamine-containing compound metabolic process	4/3231	8/24354	0.0139	1	biological_process	LOC104895832;LOC104902326;LOC104888324;LOC104888592
GO:0043295	e	glutathione binding	4/3231	8/24354	0.0139	1	molecular_function	LOC104907677;LOC104883042;LOC104907577;LOC104907361
GO:0010112	e	regulation of systemic acquired resistance	4/3231	8/24354	0.0139	1	biological_process	LOC104890952;LOC104897480;LOC104893586;LOC104900593
GO:1902023	e	L-arginine transport	4/3231	8/24354	0.0139	1	biological_process	LOC104894435;LOC104894435;LOC104901186;LOC104901186
GO:0072341	e	modified amino acid binding	4/3231	8/24354	0.0139	1	molecular_function	LOC104907677;LOC104883042;LOC104907577;LOC104907361
GO:1900750	e	oligopeptide binding	4/3231	8/24354	0.0139	1	molecular_function	LOC104907677;LOC104883042;LOC104907577;LOC104907361
GO:0080046	e	quercetin 4'-O-glucosyltransferase activity	4/3231	8/24354	0.0139	1	molecular_function	LOC104888344;LOC104888600;LOC104888345;LOC104891705
GO:0089718	e	amino acid import across plasma membrane	4/3231	8/24354	0.0139	1	biological_process	LOC104894435;LOC104894435;LOC104901186;LOC104901186
GO:0022402	e	cell cycle process	44/3231	231/24354	0.0143	1	biological_process	LOC104888252;LOC104902236;LOC104898189;LOC104888650;LOC104907735;LOC104904501;LOC104898905;LOC104899317;LOC104907608;LOC104895609;LOC104887148;LOC104889720;LOC104905417;LOC104907798;LOC104889516;LOC104907459;LOC104889935;LOC104894465;LOC104906625;LOC104886621;LOC104894946;LOC104884415;LOC104904475;LOC104901088;LOC104897490;LOC104903878;LOC104892358;LOC104904452;LOC104902715;LOC104901715;LOC104897…
GO:0010103	e	stomatal complex morphogenesis	5/3231	12/24354	0.0144	1	biological_process	LOC104907679;LOC104899389;LOC104886553;LOC104886621;LOC104897953
GO:0090626	e	plant epidermis morphogenesis	5/3231	12/24354	0.0144	1	biological_process	LOC104907679;LOC104899389;LOC104886553;LOC104886621;LOC104897953
GO:0016641	e	oxidoreductase activity, acting on the CH-NH2 group of donors, oxygen as acceptor	5/3231	12/24354	0.0144	1	molecular_function	LOC104893204;LOC104885098;LOC104895426;LOC104889268;LOC104902721
GO:0000910	e	cytokinesis	14/3231	55/24354	0.0147	1	biological_process	LOC104888252;LOC104898189;LOC104888650;LOC104898905;LOC104887148;LOC104889720;LOC104905417;LOC104886621;LOC104904452;LOC104889885;LOC104908083;LOC104893973;LOC104897619;LOC104902399
GO:0016036	e	cellular response to phosphate starvation	12/3231	46/24354	0.0161	1	biological_process	LOC109134396;LOC104905467;LOC104887905;LOC104905185;LOC104903666;LOC104896441;LOC104897815;LOC104888997;LOC104900967;LOC104895707;LOC104904303;LOC104896336
GO:0051193	e	regulation of cofactor metabolic process	12/3231	46/24354	0.0161	1	biological_process	LOC109133532;LOC104884061;LOC104890566;LOC104894670;LOC109134750;LOC104901914;LOC104899641;LOC104901889;LOC104894182;LOC104894662;LOC104897420;LOC104907616
GO:0009926	e	auxin polar transport	14/3231	56/24354	0.0162	1	biological_process	LOC104891812;LOC104904374;LOC104905367;LOC104905365;LOC104905366;LOC104887441;LOC104893635;LOC104907581;LOC104897651;LOC104888757;LOC104886577;LOC104904547;LOC104903852;LOC104903851
GO:0052545	e	callose localization	8/3231	26/24354	0.0162	1	biological_process	LOC104887880;LOC104887890;LOC104887906;LOC104887915;LOC104893134;LOC104900636;LOC104891266;LOC104891705
GO:0010410	e	hemicellulose metabolic process	8/3231	26/24354	0.0162	1	biological_process	LOC104907087;LOC104901578;LOC104894193;LOC104884458;LOC104896510;LOC104895440;LOC104884838;LOC104884548
GO:0031224	e	intrinsic component of membrane	48/3231	259/24354	0.0162	1	cellular_component	LOC104904560;LOC104887491;LOC104890906;LOC104908211;LOC104900964;LOC104891714;LOC104902320;LOC104904374;LOC104897404;LOC104899152;LOC104906913;LOC104905127;LOC104900230;LOC104898707;LOC104895562;LOC104895609;LOC104892599;LOC104903947;LOC104899239;LOC104891141;LOC104907062;LOC104906921;LOC104906907;LOC104901584;LOC104906534;LOC104895841;LOC104899919;LOC104887769;LOC104897556;LOC104887441;LOC104903…
GO:0032506	e	cytokinetic process	9/3231	31/24354	0.0164	1	biological_process	LOC104888252;LOC104898189;LOC104888650;LOC104898905;LOC104889720;LOC104905417;LOC104886621;LOC104893973;LOC104897619
GO:0000302	e	response to reactive oxygen species	24/3231	112/24354	0.0166	1	biological_process	LOC104889038;LOC104889043;LOC104890572;LOC104890574;LOC104907875;LOC104898261;LOC104887095;LOC104903597;LOC104894945;LOC104902979;LOC104908558;LOC104884391;LOC104904628;LOC104908839;LOC104898462;LOC104898459;LOC104894182;LOC104891705;LOC104897637;LOC104892997;LOC104893116;LOC104895707;LOC104908724;LOC104887578
GO:0071398	e	cellular response to fatty acid	2/3231	2/24354	0.0176	1	biological_process	LOC104884391;LOC104902721
GO:0008274	e	gamma-tubulin ring complex	2/3231	2/24354	0.0176	1	cellular_component	LOC104889516;LOC104886621
GO:0080160	e	selenate transport	2/3231	2/24354	0.0176	1	biological_process	LOC104884641;LOC104901583
GO:0070542	e	response to fatty acid	2/3231	2/24354	0.0176	1	biological_process	LOC104884391;LOC104902721
GO:0015757	e	galactose transmembrane transport	2/3231	2/24354	0.0176	1	biological_process	LOC104902265;LOC104904385
GO:0005354	e	galactose transmembrane transporter activity	2/3231	2/24354	0.0176	1	molecular_function	LOC104902265;LOC104904385
GO:0010325	e	raffinose family oligosaccharide biosynthetic process	2/3231	2/24354	0.0176	1	biological_process	LOC104891036;LOC104899258
GO:0010069	e	zygote asymmetric cytokinesis in embryo sac	2/3231	2/24354	0.0176	1	biological_process	LOC104889885;LOC104902399
GO:0034639	e	L-amino acid efflux transmembrane transporter activity	2/3231	2/24354	0.0176	1	molecular_function	LOC104886639;LOC104897285
GO:0004566	e	beta-glucuronidase activity	2/3231	2/24354	0.0176	1	molecular_function	LOC104901937;LOC104893978
GO:0000931	e	gamma-tubulin large complex	2/3231	2/24354	0.0176	1	cellular_component	LOC104889516;LOC104886621
GO:0006421	e	asparaginyl-tRNA aminoacylation	2/3231	2/24354	0.0176	1	biological_process	LOC104884056;LOC104902962
GO:0032973	e	amino acid export across plasma membrane	2/3231	2/24354	0.0176	1	biological_process	LOC104886639;LOC104897285
GO:0052684	e	L-serine hydro-lyase (adding indole, L-tryptophan-forming) activity	2/3231	2/24354	0.0176	1	molecular_function	LOC104905398;LOC104892214
GO:0046621	e	negative regulation of organ growth	2/3231	2/24354	0.0176	1	biological_process	LOC104907966;LOC104893010
GO:0090306	e	spindle assembly involved in meiosis	2/3231	2/24354	0.0176	1	biological_process	LOC104886621;LOC104901088
GO:0140115	e	export across plasma membrane	2/3231	2/24354	0.0176	1	biological_process	LOC104886639;LOC104897285
GO:0010331	e	gibberellin binding	2/3231	2/24354	0.0176	1	molecular_function	LOC104891036;LOC104899258
GO:0060862	e	negative regulation of floral organ abscission	2/3231	2/24354	0.0176	1	biological_process	LOC104907505;LOC104908567
GO:0060860	e	regulation of floral organ abscission	2/3231	2/24354	0.0176	1	biological_process	LOC104907505;LOC104908567
GO:0051306	e	mitotic sister chromatid separation	2/3231	2/24354	0.0176	1	biological_process	LOC104887148;LOC104886621
GO:0010070	e	zygote asymmetric cell division	2/3231	2/24354	0.0176	1	biological_process	LOC104889885;LOC104902399
GO:0010424	e	DNA methylation on cytosine within a CG sequence	2/3231	2/24354	0.0176	1	biological_process	LOC104884114;LOC104902399
GO:0010623	e	programmed cell death involved in cell development	2/3231	2/24354	0.0176	1	biological_process	LOC104904084;LOC104896072
GO:0070825	e	micropyle	2/3231	2/24354	0.0176	1	cellular_component	LOC104885030;LOC104884759
GO:0043495	e	protein membrane anchor	2/3231	2/24354	0.0176	1	molecular_function	LOC104888161;LOC104899641
GO:0004816	e	asparagine-tRNA ligase activity	2/3231	2/24354	0.0176	1	molecular_function	LOC104884056;LOC104902962
GO:0043470	e	regulation of carbohydrate catabolic process	2/3231	2/24354	0.0176	1	biological_process	LOC104900372;LOC104907616
GO:0043471	e	regulation of cellular carbohydrate catabolic process	2/3231	2/24354	0.0176	1	biological_process	LOC104900372;LOC104907616
GO:0008327	e	methyl-CpG binding	6/3231	17/24354	0.0182	1	molecular_function	LOC104892801;LOC104905282;LOC104884114;LOC104900168;LOC104889399;LOC104897458
GO:0006576	e	cellular biogenic amine metabolic process	11/3231	41/24354	0.0183	1	biological_process	LOC104893012;LOC104887880;LOC104887890;LOC104887906;LOC104887915;LOC104893134;LOC104890766;LOC104905398;LOC104905226;LOC104894293;LOC104892214
GO:0005874	e	microtubule	11/3231	41/24354	0.0183	1	cellular_component	LOC104888650;LOC104898905;LOC104908320;LOC104906474;LOC104905417;LOC104889516;LOC104886621;LOC104901088;LOC104900806;LOC104885944;LOC104897619
GO:0044106	e	cellular amine metabolic process	11/3231	41/24354	0.0183	1	biological_process	LOC104893012;LOC104887880;LOC104887890;LOC104887906;LOC104887915;LOC104893134;LOC104890766;LOC104905398;LOC104905226;LOC104894293;LOC104892214
GO:0042446	e	hormone biosynthetic process	18/3231	79/24354	0.0188	1	biological_process	LOC104887880;LOC104887890;LOC104887906;LOC104887915;LOC104893134;LOC104893204;LOC104906946;LOC104899444;LOC104884732;LOC104889932;LOC104896441;LOC104904632;LOC104888757;LOC104895859;LOC104886974;LOC104902721;LOC104905197;LOC104906803
GO:0052317	e	camalexin metabolic process	3/3231	5/24354	0.0189	1	biological_process	LOC104903120;LOC104888757;LOC109135574
GO:0010290	e	chlorophyll catabolite transmembrane transporter activity	3/3231	5/24354	0.0189	1	molecular_function	LOC104904609;LOC104904606;LOC104894183
GO:0015116	e	sulfate transmembrane transporter activity	3/3231	5/24354	0.0189	1	molecular_function	LOC104884641;LOC104901583;LOC104901705
GO:0009044	e	xylan 1,4-beta-xylosidase activity	3/3231	5/24354	0.0189	1	molecular_function	LOC104901578;LOC104894193;LOC104896510
GO:0004708	e	MAP kinase kinase activity	3/3231	5/24354	0.0189	1	molecular_function	LOC104909064;LOC104888757;LOC104902319
GO:0015431	e	glutathione S-conjugate-exporting ATPase activity	3/3231	5/24354	0.0189	1	molecular_function	LOC104904609;LOC104904606;LOC104894183
GO:0010117	e	photoprotection	3/3231	5/24354	0.0189	1	biological_process	LOC104887881;LOC104901462;LOC104902217
GO:0010120	e	camalexin biosynthetic process	3/3231	5/24354	0.0189	1	biological_process	LOC104903120;LOC104888757;LOC109135574
GO:0004806	e	triglyceride lipase activity	3/3231	5/24354	0.0189	1	molecular_function	LOC104892803;LOC104890020;LOC104894595
GO:0071997	e	glutathione S-conjugate-transporting ATPase activity	3/3231	5/24354	0.0189	1	molecular_function	LOC104904609;LOC104904606;LOC104894183
GO:0005381	e	iron ion transmembrane transporter activity	3/3231	5/24354	0.0189	1	molecular_function	LOC104884321;LOC104898234;LOC104904879
GO:0016572	e	histone phosphorylation	3/3231	5/24354	0.0189	1	biological_process	LOC104899317;LOC104890640;LOC104885944
GO:0004557	e	alpha-galactosidase activity	3/3231	5/24354	0.0189	1	molecular_function	LOC104886631;LOC104884158;LOC104886632
GO:0008300	e	isoprenoid catabolic process	3/3231	5/24354	0.0189	1	biological_process	LOC104907505;LOC104905320;LOC104892458
GO:0051085	e	chaperone cofactor-dependent protein refolding	3/3231	5/24354	0.0189	1	biological_process	LOC104888526;LOC104883540;LOC104884031
GO:0080045	e	quercetin 3'-O-glucosyltransferase activity	3/3231	5/24354	0.0189	1	molecular_function	LOC104888344;LOC104888600;LOC104888345
GO:0070828	e	heterochromatin organization	3/3231	5/24354	0.0189	1	biological_process	LOC104884114;LOC104895434;LOC104899594
GO:0009652	e	thigmotropism	3/3231	5/24354	0.0189	1	biological_process	LOC104908320;LOC104902455;LOC104894885
GO:0034755	e	iron ion transmembrane transport	3/3231	5/24354	0.0189	1	biological_process	LOC104884321;LOC104898234;LOC104904879
GO:0042594	e	response to starvation	22/3231	103/24354	0.0197	1	biological_process	LOC104884641;LOC109134396;LOC104905467;LOC104887905;LOC104905185;LOC104901583;LOC104892621;LOC104903666;LOC104884601;LOC104884391;LOC104900715;LOC104906831;LOC104896441;LOC104897815;LOC104888997;LOC104900967;LOC104898234;LOC104900652;LOC104895707;LOC104904303;LOC104896336;LOC104903445
GO:0009506	e	plasmodesma	118/3231	729/24354	0.0199	1	cellular_component	LOC104890300;LOC104899453;LOC104888643;LOC104883042;LOC104898195;LOC104904609;LOC104904606;LOC104892546;LOC104896191;LOC104892931;LOC104891001;LOC104882986;LOC104904374;LOC104903108;LOC104889235;LOC104889236;LOC104894329;LOC104899152;LOC104900974;LOC104895127;LOC104892674;LOC104888065;LOC104898222;LOC104895608;LOC104907608;LOC104890166;LOC104896348;LOC104893495;LOC104902501;LOC104892658;LOC104892…
GO:0055044	e	symplast	118/3231	729/24354	0.0199	1	cellular_component	LOC104890300;LOC104899453;LOC104888643;LOC104883042;LOC104898195;LOC104904609;LOC104904606;LOC104892546;LOC104896191;LOC104892931;LOC104891001;LOC104882986;LOC104904374;LOC104903108;LOC104889235;LOC104889236;LOC104894329;LOC104899152;LOC104900974;LOC104895127;LOC104892674;LOC104888065;LOC104898222;LOC104895608;LOC104907608;LOC104890166;LOC104896348;LOC104893495;LOC104902501;LOC104892658;LOC104892…
GO:0071236	e	cellular response to antibiotic	10/3231	35/24354	0.02	1	biological_process	LOC104889038;LOC104889043;LOC104905688;LOC104898261;LOC104888161;LOC104890566;LOC104902979;LOC104888757;LOC104904653;LOC104894182
GO:0015631	e	tubulin binding	10/3231	35/24354	0.02	1	molecular_function	LOC104888650;LOC104898905;LOC104908320;LOC104902455;LOC104905417;LOC104897233;LOC104890360;LOC104900806;LOC104894885;LOC104897619
GO:0051276	e	chromosome organization	38/3231	198/24354	0.02	1	biological_process	LOC104892801;LOC104905282;LOC104884114;LOC104901364;LOC104904501;LOC104899317;LOC104907608;LOC104901820;LOC109135811;LOC104887148;LOC104907798;LOC104882902;LOC104906625;LOC104888652;LOC104904296;LOC104895434;LOC104889495;LOC104886621;LOC104894646;LOC104899594;LOC104889779;LOC104903878;LOC104892358;LOC104888202;LOC104907636;LOC104883739;LOC104901715;LOC104894762;LOC104900593;LOC104904548;LOC104896…
GO:0033037	e	polysaccharide localization	8/3231	27/24354	0.0204	1	biological_process	LOC104887880;LOC104887890;LOC104887906;LOC104887915;LOC104893134;LOC104900636;LOC104891266;LOC104891705
GO:0015807	e	L-amino acid transport	5/3231	13/24354	0.021	1	biological_process	LOC104900646;LOC104886639;LOC104894435;LOC104901186;LOC104897285
GO:0015179	e	L-amino acid transmembrane transporter activity	5/3231	13/24354	0.021	1	molecular_function	LOC104900646;LOC104886639;LOC104894435;LOC104901186;LOC104897285
GO:0055028	e	cortical microtubule	5/3231	13/24354	0.021	1	cellular_component	LOC104888650;LOC104898905;LOC104908320;LOC104905417;LOC104897619
GO:0060918	e	auxin transport	15/3231	62/24354	0.0219	1	biological_process	LOC104891812;LOC104904374;LOC104905367;LOC104905365;LOC104905366;LOC104887441;LOC104893635;LOC104890220;LOC104907581;LOC104897651;LOC104888757;LOC104886577;LOC104904547;LOC104903852;LOC104903851
GO:0009808	e	lignin metabolic process	10/3231	36/24354	0.022	1	biological_process	LOC104897576;LOC104884458;LOC104892637;LOC104895262;LOC104882831;LOC104887604;LOC104889291;LOC104887972;LOC104888149;LOC104908900
GO:0009692	e	ethylene metabolic process	4/3231	9/24354	0.0224	1	biological_process	LOC104893204;LOC104888757;LOC104886974;LOC104902721
GO:0009693	e	ethylene biosynthetic process	4/3231	9/24354	0.0224	1	biological_process	LOC104893204;LOC104888757;LOC104886974;LOC104902721
GO:0043449	e	cellular alkene metabolic process	4/3231	9/24354	0.0224	1	biological_process	LOC104893204;LOC104888757;LOC104886974;LOC104902721
GO:1900673	e	olefin metabolic process	4/3231	9/24354	0.0224	1	biological_process	LOC104893204;LOC104888757;LOC104886974;LOC104902721
GO:1900674	e	olefin biosynthetic process	4/3231	9/24354	0.0224	1	biological_process	LOC104893204;LOC104888757;LOC104886974;LOC104902721
GO:0009312	e	oligosaccharide biosynthetic process	4/3231	9/24354	0.0224	1	biological_process	LOC104891036;LOC104906396;LOC104908081;LOC104899258
GO:1901618	e	organic hydroxy compound transmembrane transporter activity	4/3231	9/24354	0.0224	1	molecular_function	LOC104904385;LOC104883929;LOC104897983;LOC104907340
GO:0051258	e	protein polymerization	4/3231	9/24354	0.0224	1	biological_process	LOC104888650;LOC104898905;LOC104905417;LOC104897619
GO:0043450	e	alkene biosynthetic process	4/3231	9/24354	0.0224	1	biological_process	LOC104893204;LOC104888757;LOC104886974;LOC104902721
GO:0099402	e	plant organ development	83/3231	494/24354	0.0225	1	biological_process	LOC104905688;LOC104890296;LOC104891812;LOC104893012;LOC104887880;LOC104887890;LOC104887906;LOC104887915;LOC104893134;LOC104884888;LOC104888648;LOC104898005;LOC104898008;LOC104909099;LOC104886631;LOC104899854;LOC104904374;LOC104886553;LOC104895677;LOC104901364;LOC104898708;LOC104903120;LOC104890291;LOC104892239;LOC104884732;LOC104897950;LOC104903949;LOC104907034;LOC104887687;LOC104886687;LOC104897…
GO:0005911	e	cell-cell junction	118/3231	730/24354	0.023	1	cellular_component	LOC104890300;LOC104899453;LOC104888643;LOC104883042;LOC104898195;LOC104904609;LOC104904606;LOC104892546;LOC104896191;LOC104892931;LOC104891001;LOC104882986;LOC104904374;LOC104903108;LOC104889235;LOC104889236;LOC104894329;LOC104899152;LOC104900974;LOC104895127;LOC104892674;LOC104888065;LOC104898222;LOC104895608;LOC104907608;LOC104890166;LOC104896348;LOC104893495;LOC104902501;LOC104892658;LOC104892…
GO:0030054	e	cell junction	118/3231	731/24354	0.0231	1	cellular_component	LOC104890300;LOC104899453;LOC104888643;LOC104883042;LOC104898195;LOC104904609;LOC104904606;LOC104892546;LOC104896191;LOC104892931;LOC104891001;LOC104882986;LOC104904374;LOC104903108;LOC104889235;LOC104889236;LOC104894329;LOC104899152;LOC104900974;LOC104895127;LOC104892674;LOC104888065;LOC104898222;LOC104895608;LOC104907608;LOC104890166;LOC104896348;LOC104893495;LOC104902501;LOC104892658;LOC104892…
GO:0009914	e	hormone transport	15/3231	63/24354	0.0232	1	biological_process	LOC104891812;LOC104904374;LOC104905367;LOC104905365;LOC104905366;LOC104887441;LOC104893635;LOC104890220;LOC104907581;LOC104897651;LOC104888757;LOC104886577;LOC104904547;LOC104903852;LOC104903851
GO:0098656	e	anion transmembrane transport	17/3231	74/24354	0.0235	1	biological_process	LOC104896065;LOC104892546;LOC104900646;LOC104887905;LOC104886639;LOC104899239;LOC104891425;LOC104907784;LOC104904613;LOC104904615;LOC104887945;LOC104900851;LOC104892046;LOC104894435;LOC104901186;LOC104907340;LOC104897285
GO:0009416	e	response to light stimulus	71/3231	416/24354	0.0238	1	biological_process	LOC104904555;LOC104904554;LOC104890572;LOC104890574;LOC104887880;LOC104887890;LOC104887906;LOC104887915;LOC104893134;LOC104893660;LOC104902691;LOC104898184;LOC104907875;LOC104898005;LOC104898008;LOC104891313;LOC104887881;LOC104905367;LOC104905365;LOC104905366;LOC104906946;LOC104896696;LOC104904501;LOC104903120;LOC104884732;LOC104905115;LOC104897883;LOC104894971;LOC104905850;LOC104897075;LOC104904…
GO:0042562	e	hormone binding	6/3231	18/24354	0.0243	1	molecular_function	LOC104892551;LOC104905957;LOC104891036;LOC104888764;LOC104891617;LOC104899258
GO:0000725	e	recombinational repair	6/3231	18/24354	0.0243	1	biological_process	LOC104907735;LOC104906625;LOC104895434;LOC104884415;LOC104904548;LOC104904480
GO:0000724	e	double-strand break repair via homologous recombination	6/3231	18/24354	0.0243	1	biological_process	LOC104907735;LOC104906625;LOC104895434;LOC104884415;LOC104904548;LOC104904480
GO:0048508	e	embryonic meristem development	6/3231	18/24354	0.0243	1	biological_process	LOC104906627;LOC104908110;LOC104884958;LOC104885558;LOC104890456;LOC104894280
GO:0006820	e	anion transport	31/3231	158/24354	0.0246	1	biological_process	LOC104884641;LOC104896065;LOC104900964;LOC104892546;LOC104900646;LOC104892943;LOC104893891;LOC104887905;LOC104886639;LOC104899239;LOC104901583;LOC104891425;LOC104907784;LOC104891334;LOC104904613;LOC104904615;LOC104882942;LOC104887945;LOC104892961;LOC104900851;LOC104904628;LOC104890450;LOC104892039;LOC104892046;LOC104894435;LOC104897983;LOC104901186;LOC104901705;LOC104907340;LOC104896336;LOC104897…
GO:0010224	e	response to UV-B	15/3231	64/24354	0.0248	1	biological_process	LOC104893660;LOC104905367;LOC104905365;LOC104905366;LOC104903120;LOC104905115;LOC104894971;LOC104904940;LOC104886918;LOC104902979;LOC104886934;LOC104897651;LOC104907897;LOC104900379;LOC104905116
GO:0034293	e	sexual sporulation	7/3231	23/24354	0.0255	1	biological_process	LOC104902236;LOC104895609;LOC104897490;LOC104902715;LOC104901715;LOC104893010;LOC104908178
GO:0009644	e	response to high light intensity	13/3231	54/24354	0.0262	1	biological_process	LOC104904555;LOC104904554;LOC104890572;LOC104890574;LOC104902691;LOC104907875;LOC104887881;LOC104901462;LOC104908839;LOC104892997;LOC104893116;LOC104895707;LOC104902217
GO:0022857	e	transmembrane transporter activity	166/3231	1066/24354	0.0266	1	molecular_function	LOC104884641;LOC104884641;LOC104884641;LOC104890906;LOC104890906;LOC104890906;LOC104896065;LOC104896065;LOC104896065;LOC104885117;LOC104885117;LOC104885117;LOC104908211;LOC104908211;LOC104908211;LOC104900964;LOC104900964;LOC104900964;LOC104904609;LOC104904609;LOC104904609;LOC104904606;LOC104904606;LOC104904606;LOC104892546;LOC104892546;LOC104892546;LOC104904374;LOC104900646;LOC104900646;LOC104900…
GO:0010051	e	xylem and phloem pattern formation	12/3231	47/24354	0.0275	1	biological_process	LOC104891812;LOC104895677;LOC104903949;LOC104897562;LOC104908110;LOC104893635;LOC104883640;LOC104900806;LOC104895339;LOC104887470;LOC104908178;LOC104900005
GO:0005975	e	carbohydrate metabolic process	70/3231	411/24354	0.0275	1	biological_process	LOC104890296;LOC104890296;LOC104898190;LOC104903729;LOC104903729;LOC104907087;LOC104907087;LOC104901966;LOC104901966;LOC104886631;LOC104886631;LOC104908344;LOC104908344;LOC104903879;LOC104903879;LOC104896086;LOC104896086;LOC104890291;LOC104890291;LOC104909008;LOC104909008;LOC104888884;LOC104888884;LOC104901578;LOC104908110;LOC104884620;LOC104884620;LOC104904329;LOC104904329;LOC104894193;LOC104893…
GO:0044550	e	secondary metabolite biosynthetic process	17/3231	77/24354	0.0284	1	biological_process	LOC104887880;LOC104887890;LOC104887906;LOC104887915;LOC104893134;LOC104903120;LOC104897576;LOC104892637;LOC104895262;LOC104882831;LOC104888757;LOC104887604;LOC104889291;LOC109135574;LOC104887972;LOC104888149;LOC104908900
GO:0009739	e	response to gibberellin	17/3231	77/24354	0.0284	1	biological_process	LOC104893894;LOC104884732;LOC104897883;LOC104894945;LOC104882923;LOC104888990;LOC104891036;LOC104887636;LOC104903993;BIN44;LOC104887322;LOC104894888;LOC104886675;LOC104894031;LOC104899258;LOC104905107;LOC104905108
GO:0019840	e	isoprenoid binding	5/3231	14/24354	0.0291	1	molecular_function	LOC104892551;LOC104905957;LOC104891036;LOC104891617;LOC104899258
GO:0009683	e	indoleacetic acid metabolic process	5/3231	14/24354	0.0291	1	biological_process	LOC104887880;LOC104887890;LOC104887906;LOC104887915;LOC104893134
GO:0009684	e	indoleacetic acid biosynthetic process	5/3231	14/24354	0.0291	1	biological_process	LOC104887880;LOC104887890;LOC104887906;LOC104887915;LOC104893134
GO:0008061	e	chitin binding	5/3231	14/24354	0.0291	1	molecular_function	LOC104895973;LOC104891226;LOC104903832;LOC104898219;LOC104896443
GO:0080044	e	quercetin 7-O-glucosyltransferase activity	5/3231	14/24354	0.0291	1	molecular_function	LOC104904988;LOC104888344;LOC104904124;LOC104888600;LOC104888345
GO:0015926	e	glucosidase activity	5/3231	14/24354	0.0291	1	molecular_function	LOC104889925;LOC104889921;LOC104893501;LOC104882831;LOC104900375
GO:0009308	e	amine metabolic process	14/3231	58/24354	0.03	1	biological_process	LOC104893012;LOC104887880;LOC104887890;LOC104887906;LOC104887915;LOC104893134;LOC104896288;LOC104890766;LOC104905398;LOC104905226;LOC104889207;LOC104894293;LOC104906803;LOC104892214
GO:0051301	e	cell division	20/3231	93/24354	0.0302	1	biological_process	LOC104888252;LOC104898189;LOC104888650;LOC104884114;LOC104898905;LOC104891606;LOC104887148;LOC104889720;LOC104906474;LOC104905417;LOC104907459;LOC104904740;LOC104886621;LOC104904525;LOC104904452;LOC104889885;LOC104908083;LOC104893973;LOC104897619;LOC104902399
GO:0006302	e	double-strand break repair	9/3231	32/24354	0.0307	1	biological_process	LOC104907735;LOC104887148;LOC104906625;LOC104884463;LOC104895434;LOC104884415;LOC104889779;LOC104904548;LOC104904480
GO:0009073	e	aromatic amino acid family biosynthetic process	9/3231	32/24354	0.0307	1	biological_process	LOC104887880;LOC104887890;LOC104887906;LOC104887915;LOC104893134;LOC104905398;LOC104899976;LOC104894293;LOC104892214
GO:0016740	e	transferase activity	154/3231	989/24354	0.0313	1	molecular_function	LOC104896215;LOC104889038;LOC104889043;LOC104895815;LOC104883333;LOC104907677;LOC104893154;LOC104905688;LOC104890296;LOC104893012;LOC104898184;LOC104903729;LOC104904988;LOC104894730;LOC104883042;LOC104899148;LOC104888344;LOC104898005;LOC104898008;LOC104888812;LOC104907087;LOC104892801;LOC104901966;LOC104893155;LOC104885030;LOC104903558;LOC104886553;LOC104905282;LOC104884114;LOC104895650;LOC104894…
GO:0016298	e	lipase activity	10/3231	39/24354	0.0316	1	molecular_function	LOC104892803;LOC104890020;LOC104905185;LOC104890566;LOC104900572;LOC104894182;LOC104905617;LOC104887726;LOC104894595;LOC104908837
GO:0048236	e	plant-type sporogenesis	6/3231	19/24354	0.0317	1	biological_process	LOC104902236;LOC104897490;LOC104902715;LOC104901715;LOC104893010;LOC104908178
GO:0080043	e	quercetin 3-O-glucosyltransferase activity	6/3231	19/24354	0.0317	1	molecular_function	LOC104904988;LOC104888344;LOC104904124;LOC104888600;LOC104888345;LOC104892182
GO:0010212	e	response to ionizing radiation	6/3231	19/24354	0.0317	1	biological_process	LOC104904874;LOC104906625;LOC104903878;LOC104889526;LOC104889527;LOC104904480
GO:0009851	e	auxin biosynthetic process	6/3231	19/24354	0.0317	1	biological_process	LOC104887880;LOC104887890;LOC104887906;LOC104887915;LOC104893134;LOC104904632
GO:0052542	e	defense response by callose deposition	7/3231	24/24354	0.032	1	biological_process	LOC104887880;LOC104887890;LOC104887906;LOC104887915;LOC104893134;LOC104900636;LOC104891705
GO:0009611	e	response to wounding	33/3231	175/24354	0.0333	1	biological_process	LOC104899930;LOC104899807;LOC104897982;LOC104887095;LOC104905367;LOC104905365;LOC104905366;LOC104899444;LOC104903120;LOC104899837;LOC104891620;LOC104894945;LOC104899809;LOC104899808;LOC104889932;LOC104891498;LOC104908558;LOC104897480;LOC104901462;LOC104899594;LOC104897651;LOC104888757;LOC104904653;LOC104901648;LOC104886974;LOC104889579;LOC104887081;LOC104890828;LOC104888324;LOC104888592;LOC104904…
GO:0004564	e	beta-fructofuranosidase activity	4/3231	10/24354	0.0335	1	molecular_function	LOC104899807;LOC104899809;LOC104899808;BIN44
GO:0008970	e	phospholipase A1 activity	4/3231	10/24354	0.0335	1	molecular_function	LOC104892803;LOC104890020;LOC104900572;LOC104894595
GO:0051567	e	histone H3-K9 methylation	4/3231	10/24354	0.0335	1	biological_process	LOC104899594;LOC104907636;LOC104889885;LOC104897458
GO:0061647	e	histone H3-K9 modification	4/3231	10/24354	0.0335	1	biological_process	LOC104899594;LOC104907636;LOC104889885;LOC104897458
GO:0042644	e	chloroplast nucleoid	4/3231	10/24354	0.0335	1	cellular_component	LOC104899994;LOC104889420;LOC104900588;LOC104890631
GO:0015174	e	basic amino acid transmembrane transporter activity	4/3231	10/24354	0.0335	1	molecular_function	LOC104900646;LOC104894435;LOC104901186;LOC104901186
GO:0010214	e	seed coat development	4/3231	10/24354	0.0335	1	biological_process	LOC104890528;LOC104892247;LOC104888555;LOC104888401
GO:0052315	e	phytoalexin biosynthetic process	3/3231	6/24354	0.0342	1	biological_process	LOC104903120;LOC104888757;LOC109135574
GO:0052314	e	phytoalexin metabolic process	3/3231	6/24354	0.0342	1	biological_process	LOC104903120;LOC104888757;LOC109135574
GO:0046466	e	membrane lipid catabolic process	3/3231	6/24354	0.0342	1	biological_process	LOC104886631;LOC104886632;LOC104908837
GO:0009700	e	indole phytoalexin biosynthetic process	3/3231	6/24354	0.0342	1	biological_process	LOC104903120;LOC104888757;LOC109135574
GO:0032776	e	DNA methylation on cytosine	3/3231	6/24354	0.0342	1	biological_process	LOC104884114;LOC104889885;LOC104902399
GO:0046217	e	indole phytoalexin metabolic process	3/3231	6/24354	0.0342	1	biological_process	LOC104903120;LOC104888757;LOC109135574
GO:0010385	e	double-stranded methylated DNA binding	3/3231	6/24354	0.0342	1	molecular_function	LOC104889975;LOC104884114;LOC104897458
GO:0045926	e	negative regulation of growth	3/3231	6/24354	0.0342	1	biological_process	LOC104907966;LOC104899969;LOC104893010
GO:0071668	e	plant-type cell wall assembly	3/3231	6/24354	0.0342	1	biological_process	LOC104906921;LOC104906907;LOC104902551
GO:0010143	e	cutin biosynthetic process	3/3231	6/24354	0.0342	1	biological_process	LOC104887286;LOC104888398;LOC104904421
GO:0051321	e	meiotic cell cycle	34/3231	182/24354	0.0366	1	biological_process	LOC104902236;LOC104907735;LOC104907735;LOC104904501;LOC104904501;LOC104887148;LOC104887148;LOC104907798;LOC104907798;LOC104907459;LOC104907459;LOC104894465;LOC104894465;LOC104886621;LOC104886621;LOC104884415;LOC104884415;LOC104901088;LOC104901088;LOC104897490;LOC104903878;LOC104903878;LOC104892358;LOC104892358;LOC104902715;LOC104902715;LOC104901715;LOC104901715;LOC104896526;LOC104896526;LOC104893…
GO:0071669	e	plant-type cell wall organization or biogenesis	23/3231	114/24354	0.0369	1	biological_process	LOC104899148;LOC104897404;LOC104886553;LOC104890528;LOC104898707;LOC104909008;LOC104897883;LOC104906921;LOC104906907;LOC104902551;LOC104907949;LOC104893967;LOC104887636;LOC104892637;LOC104887413;LOC104900806;LOC104892471;LOC109135832;LOC104895440;LOC104903977;LOC104884838;LOC104894031;LOC104884988
GO:0043565	e	sequence-specific DNA binding	16/3231	73/24354	0.037	1	molecular_function	LOC104892801;LOC104905282;LOC104884114;LOC104884563;LOC104900168;LOC104904740;LOC104901462;LOC104888309;LOC104893586;LOC104892637;LOC104884218;LOC104889399;LOC104897458;LOC104889396;LOC104902217;LOC104885368
GO:0009816	e	defense response to bacterium, incompatible interaction	9/3231	34/24354	0.0375	1	biological_process	LOC104892312;LOC104901265;LOC104883929;LOC104890566;LOC104907391;LOC104907636;LOC104899540;LOC104899543;LOC104888372
GO:0009664	e	plant-type cell wall organization	14/3231	62/24354	0.0382	1	biological_process	LOC104897404;LOC104886553;LOC104890528;LOC104897883;LOC104906921;LOC104906907;LOC104902551;LOC104893967;LOC104887636;LOC104887413;LOC104892471;LOC104903977;LOC104894031;LOC104884988
GO:0016899	e	oxidoreductase activity, acting on the CH-OH group of donors, oxygen as acceptor	5/3231	15/24354	0.039	1	molecular_function	LOC104883850;LOC104903879;LOC104887907;LOC104892454;LOC104885147
GO:0030981	e	cortical microtubule cytoskeleton	5/3231	15/24354	0.039	1	cellular_component	LOC104888650;LOC104898905;LOC104908320;LOC104905417;LOC104897619
GO:0009682	e	induced systemic resistance	5/3231	15/24354	0.039	1	biological_process	LOC104887880;LOC104887890;LOC104887906;LOC104887915;LOC104893134
GO:0015295	e	solute:proton symporter activity	5/3231	15/24354	0.039	1	molecular_function	LOC104893891;LOC104895790;LOC104895791;LOC104904385;LOC104884473
GO:0030863	e	cortical cytoskeleton	6/3231	20/24354	0.0403	1	cellular_component	LOC104882948;LOC104888650;LOC104898905;LOC104908320;LOC104905417;LOC104897619
GO:0006306	e	DNA methylation	11/3231	44/24354	0.0405	1	biological_process	LOC104892801;LOC104905282;LOC104884114;LOC104908833;LOC104903989;LOC104907636;LOC104890192;LOC104889885;LOC104889399;LOC104897458;LOC104902399
GO:0006305	e	DNA alkylation	11/3231	44/24354	0.0405	1	biological_process	LOC104892801;LOC104905282;LOC104884114;LOC104908833;LOC104903989;LOC104907636;LOC104890192;LOC104889885;LOC104889399;LOC104897458;LOC104902399
GO:0045892	e	negative regulation of transcription, DNA-templated	24/3231	120/24354	0.0414	1	biological_process	LOC104882948;LOC104907505;LOC104898265;LOC104892801;LOC104905282;LOC104898186;LOC104901104;LOC104907787;LOC104882902;LOC104892926;LOC104901462;LOC104896598;LOC104883757;PRR7;LOC104902198;LOC104907636;LOC104900967;LOC104900593;LOC104899713;LOC104889885;LOC104889399;LOC104895861;LOC104908648;LOC104902217
GO:1903507	e	negative regulation of nucleic acid-templated transcription	24/3231	120/24354	0.0414	1	biological_process	LOC104882948;LOC104907505;LOC104898265;LOC104892801;LOC104905282;LOC104898186;LOC104901104;LOC104907787;LOC104882902;LOC104892926;LOC104901462;LOC104896598;LOC104883757;PRR7;LOC104902198;LOC104907636;LOC104900967;LOC104900593;LOC104899713;LOC104889885;LOC104889399;LOC104895861;LOC104908648;LOC104902217
GO:1902679	e	negative regulation of RNA biosynthetic process	24/3231	120/24354	0.0414	1	biological_process	LOC104882948;LOC104907505;LOC104898265;LOC104892801;LOC104905282;LOC104898186;LOC104901104;LOC104907787;LOC104882902;LOC104892926;LOC104901462;LOC104896598;LOC104883757;PRR7;LOC104902198;LOC104907636;LOC104900967;LOC104900593;LOC104899713;LOC104889885;LOC104889399;LOC104895861;LOC104908648;LOC104902217
GO:0071229	e	cellular response to acid chemical	32/3231	172/24354	0.0423	1	biological_process	LOC104889038;LOC104889043;LOC104899930;LOC104907677;LOC104905688;LOC104892551;LOC104903120;LOC104884732;LOC104891602;LOC104888161;LOC104883347;LOC104905957;LOC104892621;LOC104890566;LOC104902979;LOC104907577;LOC104908558;LOC104891036;LOC104884391;LOC104907361;BIN44;LOC104888757;LOC104895859;LOC104904653;LOC104894182;LOC104905523;LOC104904548;LOC104902721;LOC104899258;LOC104888324;LOC104888592;LOC…
GO:0000325	e	plant-type vacuole	22/3231	108/24354	0.0447	1	cellular_component	LOC104904609;LOC104904606;LOC104904084;LOC104905367;LOC104905365;LOC104905366;LOC104893891;LOC104902617;LOC104902620;LOC104890536;LOC104886918;LOC104900552;LOC104900553;LOC104884998;LOC104901738;LOC104886934;BIN44;LOC104897651;LOC104906784;LOC104894183;LOC104904547;LOC104898234
GO:0052689	e	carboxylic ester hydrolase activity	11/3231	46/24354	0.0466	1	molecular_function	LOC104892803;LOC104886508;LOC104888170;LOC104888061;LOC104888061;LOC104890020;LOC104898919;LOC104900572;LOC104899677;LOC104887726;LOC104894595
GO:0043090	e	amino acid import	4/3231	11/24354	0.0472	1	biological_process	LOC104886639;LOC104894435;LOC104901186;LOC104897285
GO:0006636	e	unsaturated fatty acid biosynthetic process	4/3231	11/24354	0.0472	1	biological_process	LOC104904555;LOC104904554;LOC104890177;LOC104891650
GO:0080131	e	hydroxyjasmonate sulfotransferase activity	4/3231	11/24354	0.0472	1	molecular_function	LOC104888812;LOC104887145;LOC104887618;LOC104889656
GO:0015238	e	drug transmembrane transporter activity	13/3231	57/24354	0.0474	1	molecular_function	LOC104896065;LOC104904374;LOC104904374;LOC104900646;LOC104900646;LOC104895790;LOC104895791;LOC104900661;LOC104891334;LOC104904613;LOC104904615;LOC104894435;LOC104901186
GO:0009639	e	response to red or far red light	25/3231	127/24354	0.0476	1	biological_process	LOC104887880;LOC104887890;LOC104887906;LOC104887915;LOC104893134;LOC104898005;LOC104898008;LOC104891313;LOC104884732;LOC104897883;LOC104892458;LOC104890492;LOC104893635;LOC104900017;LOC104887636;LOC104904632;PRR7;LOC104884218;LOC104885389;LOC104903351;LOC104894031;LOC104908371;LOC104908724;LOC104908648;LOC104884465
GO:0090066	e	regulation of anatomical structure size	9/3231	36/24354	0.0476	1	biological_process	LOC104890296;LOC104890291;LOC104905969;LOC104888884;LOC104884620;LOC104903839;LOC104888876;LOC109134620;LOC104888972
GO:0009072	e	aromatic amino acid family metabolic process	9/3231	36/24354	0.0476	1	biological_process	LOC104887880;LOC104887890;LOC104887906;LOC104887915;LOC104893134;LOC104905398;LOC104899976;LOC104894293;LOC104892214
GO:0032535	e	regulation of cellular component size	9/3231	36/24354	0.0476	1	biological_process	LOC104890296;LOC104890291;LOC104905969;LOC104888884;LOC104884620;LOC104903839;LOC104888876;LOC109134620;LOC104888972
GO:0015505	e	uracil:cation symporter activity	2/3231	3/24354	0.0481	1	molecular_function	LOC104895790;LOC104895791
GO:0046864	e	isoprenoid transport	2/3231	3/24354	0.0481	1	biological_process	LOC104904628;LOC104897983
GO:0046865	e	terpenoid transport	2/3231	3/24354	0.0481	1	biological_process	LOC104904628;LOC104897983
GO:0080168	e	abscisic acid transport	2/3231	3/24354	0.0481	1	biological_process	LOC104904628;LOC104897983
GO:0048281	e	inflorescence morphogenesis	2/3231	3/24354	0.0481	1	biological_process	LOC104886553;LOC104903839
GO:0031507	e	heterochromatin assembly	2/3231	3/24354	0.0481	1	biological_process	LOC104884114;LOC104895434
GO:0080144	e	amino acid homeostasis	2/3231	3/24354	0.0481	1	biological_process	LOC104886639;LOC104897285
GO:0010508	e	positive regulation of autophagy	2/3231	3/24354	0.0481	1	biological_process	LOC109135574;LOC104896072
GO:0005355	e	glucose transmembrane transporter activity	2/3231	3/24354	0.0481	1	molecular_function	LOC104904385;LOC104884473
GO:0005350	e	pyrimidine nucleobase transmembrane transporter activity	2/3231	3/24354	0.0481	1	molecular_function	LOC104895790;LOC104895791
GO:0051938	e	L-glutamate import	2/3231	3/24354	0.0481	1	biological_process	LOC104894435;LOC104901186
GO:0071475	e	cellular hyperosmotic salinity response	2/3231	3/24354	0.0481	1	biological_process	LOC104889038;LOC104889043
GO:0071474	e	cellular hyperosmotic response	2/3231	3/24354	0.0481	1	biological_process	LOC104889038;LOC104889043
GO:0032515	e	negative regulation of phosphoprotein phosphatase activity	2/3231	3/24354	0.0481	1	biological_process	LOC104887148;LOC104887148
GO:0060416	e	response to growth hormone	2/3231	3/24354	0.0481	1	biological_process	LOC104898005;LOC104898008
GO:0044815	e	DNA packaging complex	2/3231	3/24354	0.0481	1	cellular_component	LOC104905966;LOC104895861
GO:0015857	e	uracil transport	2/3231	3/24354	0.0481	1	biological_process	LOC104895790;LOC104895791
GO:0015855	e	pyrimidine nucleobase transport	2/3231	3/24354	0.0481	1	biological_process	LOC104895790;LOC104895791
GO:0010618	e	aerenchyma formation	2/3231	3/24354	0.0481	1	biological_process	LOC104890566;LOC104894182
GO:0005274	e	allantoin:proton symporter activity	2/3231	3/24354	0.0481	1	molecular_function	LOC104895790;LOC104895791
GO:0033597	e	mitotic checkpoint complex	2/3231	3/24354	0.0481	1	cellular_component	LOC104888037;LOC104889092
GO:0035885	e	exochitinase activity	2/3231	3/24354	0.0481	1	molecular_function	LOC104895832;LOC104902326
GO:0000930	e	gamma-tubulin complex	2/3231	3/24354	0.0481	1	cellular_component	LOC104889516;LOC104886621
GO:0004824	e	lysine-tRNA ligase activity	2/3231	3/24354	0.0481	1	molecular_function	LOC104890300;LOC104888833
GO:0015720	e	allantoin transport	2/3231	3/24354	0.0481	1	biological_process	LOC104895790;LOC104895791
GO:0090353	e	polygalacturonase inhibitor activity	2/3231	3/24354	0.0481	1	molecular_function	LOC104889235;LOC104889236
GO:0042600	e	chorion	2/3231	3/24354	0.0481	1	cellular_component	LOC104885030;LOC104884759
GO:0046620	e	regulation of organ growth	2/3231	3/24354	0.0481	1	biological_process	LOC104907966;LOC104893010
GO:0060229	e	lipase activator activity	2/3231	3/24354	0.0481	1	molecular_function	LOC104890669;LOC104894820
GO:0016004	e	phospholipase activator activity	2/3231	3/24354	0.0481	1	molecular_function	LOC104890669;LOC104894820
GO:0015210	e	uracil transmembrane transporter activity	2/3231	3/24354	0.0481	1	molecular_function	LOC104895790;LOC104895791
GO:0009930	e	longitudinal side of cell surface	2/3231	3/24354	0.0481	1	cellular_component	LOC104906921;LOC104906907
GO:0009939	e	positive regulation of gibberellic acid mediated signaling pathway	2/3231	3/24354	0.0481	1	biological_process	LOC104891036;LOC104899258
GO:0052638	e	indole-3-butyrate beta-glucosyltransferase activity	2/3231	3/24354	0.0481	1	molecular_function	LOC104889038;LOC104889043
GO:0015391	e	nucleobase:cation symporter activity	2/3231	3/24354	0.0481	1	molecular_function	LOC104895790;LOC104895791
GO:0009916	e	alternative oxidase activity	2/3231	3/24354	0.0481	1	molecular_function	LOC104904018;LOC104893119
GO:0010230	e	alternative respiration	2/3231	3/24354	0.0481	1	biological_process	LOC104904018;LOC104893119
GO:0008810	e	cellulase activity	2/3231	3/24354	0.0481	1	molecular_function	LOC104898913;LOC104890100
GO:0016052	e	carbohydrate catabolic process	20/3231	97/24354	0.0491	1	biological_process	LOC104898190;LOC104903729;LOC104903729;LOC104908344;LOC104908344;LOC104896086;LOC104896086;LOC104901578;LOC104894193;LOC104896510;LOC104897526;LOC104897526;LOC104897637;LOC104897637;LOC104906396;LOC104906396;LOC104908081;LOC104908081;LOC104884158;LOC104884158
