# Supplementary material for: Physiological and Transcriptome Analysis of Sugar Beet Reveals Different Mechanisms of Response to Neutral Salt and Alkaline Salt Stresses
Source: Front Plant Sci. 2020 Oct 19;11:571864. doi: 10.3389/fpls.2020.571864 (PMC7604294; doi:10.3389/fpls.2020.571864)
Supplement: Supplementary Table 9 — Gene ontology (GO) enrichment analysis of differentially expressed genes in the roots of sugar beet response to neutral salt and alkaline salt treatments. [file Table_9.XLS]

## Sheet: A25_vs_Control.DEG.Go.enrich.2
Table S9. Gene ontology (GO) enrichment analysis of differentially expressed genes in the roots of sugar beet response to neutral salt and alkaline salt treatments.
id	enrichment	description	ratio_in_study	ratio_in_pop	p_uncorrected	p_fdr	namespace	genes_in_study
GO:0009408	e	response to heat	14/374	163/24354	2.43e-07	0	biological_process	LOC104905137;LOC104902833;LOC104902161;LOC104896999;LOC104884988;LOC104905072;LOC104895886;LOC104886797;LOC104886590;LOC104903994;LOC104903597;LOC104900130;LOC104890675;LOC104890965
GO:0071249	e	cellular response to nitrate	4/374	5/24354	2.7e-07	0	biological_process	LOC104898508;LOC104898509;LOC104898511;LOC104899766
GO:0046688	e	response to copper ion	5/374	13/24354	9.67e-07	0.018	biological_process	LOC104905137;LOC104905072;LOC104895886;LOC104903994;LOC104903597
GO:0015103	e	inorganic anion transmembrane transporter activity	10/374	88/24354	1.01e-06	0.018	molecular_function	LOC104898508;LOC104898509;LOC104898511;LOC104893095;LOC104899766;LOC104904612;LOC104888079;LOC104888077;LOC104888076;LOC104887949
GO:0022857	e	transmembrane transporter activity	38/374	1066/24354	2.29e-06	0.022	molecular_function	LOC104898508;LOC104898508;LOC104898508;LOC104898509;LOC104898509;LOC104898509;LOC104898511;LOC104898511;LOC104898511;LOC104887893;LOC104887893;LOC104906177;LOC104906177;LOC104906177;LOC104906177;LOC104893095;LOC104893095;LOC104893095;LOC104893095;LOC104899766;LOC104899766;LOC104899766;LOC104897401;LOC104897401;LOC104897401;LOC104884782;LOC104884782;LOC104884782;LOC104904612;LOC104904612;LOC104904…
GO:0042542	e	response to hydrogen peroxide	8/374	60/24354	3.66e-06	0.046	biological_process	LOC104905137;LOC104896241;LOC104905072;LOC104895886;LOC104886797;LOC104903994;LOC104903597;LOC104890675
GO:0050896	e	response to stimulus	75/374	2869/24354	4.84e-06	0.052	biological_process	LOC104898508;LOC104898509;LOC104898511;LOC104897911;LOC104883168;LOC104905137;LOC104902377;LOC104902833;LOC104907917;LOC104891968;LOC104899932;SBSS1;LOC104901104;LOC104896121;LOC104896241;LOC104902161;LOC104887893;LOC104896999;LOC104882952;LOC104884988;LOC104908767;LOC104905072;LOC104891513;LOC104895886;LOC104889115;LOC104895011;LOC104905850;LOC104894032;LOC104886797;LOC104898166;LOC104896284;LOC…
GO:0006810	e	transport	49/374	1548/24354	4.87e-06	0.052	biological_process	LOC104898508;LOC104898508;LOC104898509;LOC104898509;LOC104898511;LOC104898511;LOC104902377;LOC104902377;LOC104896121;LOC104887893;LOC104887893;LOC104891513;LOC104891513;LOC104900837;LOC104900837;LOC104906177;LOC104906177;LOC104893095;LOC104893095;LOC104899766;LOC104899766;LOC104897401;LOC104897401;LOC104888217;LOC104888217;LOC104884782;LOC104884782;LOC104889612;LOC104889612;LOC104887088;LOC104887…
GO:0005576	e	extracellular region	27/374	705/24354	1.45e-05	0.096	cellular_component	LOC104897911;LOC104897909;LOC104900592;LOC104900210;LOC104895169;LOC104884988;LOC104891513;LOC104906829;LOC104889115;LOC104889105;LOC104889096;LOC104889234;LOC104889650;LOC104893583;LOC104883446;LOC104883447;LOC104889731;LOC104900375;LOC104903864;LOC104897904;LOC104898384;LOC104896623;LOC104897938;LOC104895020;LOC104907580;LOC104890038;LOC104890041
GO:1902170	e	cellular response to reactive nitrogen species	4/374	11/24354	1.66e-05	0.1	biological_process	LOC104898508;LOC104898509;LOC104898511;LOC104899766
GO:0009628	e	response to abiotic stimulus	42/374	1350/24354	1.73e-05	0.102	biological_process	LOC104883168;LOC104905137;LOC104902377;LOC104902833;LOC104891968;LOC104899932;SBSS1;LOC104896241;LOC104902161;LOC104887893;LOC104896999;LOC104884988;LOC104905072;LOC104891513;LOC104895886;LOC104889115;LOC104895011;LOC104905850;LOC104894032;LOC104886797;LOC104898166;LOC104896284;LOC104886590;LOC104903994;LOC104889105;LOC104889096;LOC104889234;LOC104903597;LOC104903279;LOC104900130;LOC104883446;LOC…
GO:0009636	e	response to toxic substance	8/374	84/24354	4.53e-05	0.14	biological_process	LOC104905137;LOC104896241;LOC104905072;LOC104895886;LOC104886797;LOC104903994;LOC104903597;LOC104890675
GO:0006950	e	response to stress	48/374	1692/24354	5.08e-05	0.158	biological_process	LOC104897911;LOC104905137;LOC104902377;LOC104902833;LOC104907917;LOC104891968;LOC104899932;SBSS1;LOC104896241;LOC104902161;LOC104887893;LOC104896999;LOC104882952;LOC104884988;LOC104908767;LOC104905072;LOC104891513;LOC104895886;LOC104889115;LOC104905850;LOC104886797;LOC104898166;LOC104886590;LOC104903994;LOC104889105;LOC104889096;LOC104903597;LOC104885030;LOC104904440;LOC104907767;LOC104888372;LOC…
GO:0009266	e	response to temperature stimulus	20/374	474/24354	5.1e-05	0.158	biological_process	LOC104905137;LOC104902833;LOC104896241;LOC104902161;LOC104896999;LOC104884988;LOC104905072;LOC104891513;LOC104895886;LOC104905850;LOC104886797;LOC104886590;LOC104903994;LOC104903597;LOC104900130;LOC104883446;LOC104883447;LOC104890675;LOC104890965;LOC104895020
GO:0015112	e	nitrate transmembrane transporter activity	4/374	16/24354	8.61e-05	0.186	molecular_function	LOC104898508;LOC104898509;LOC104898511;LOC104899766
GO:0048046	e	apoplast	17/374	379/24354	8.9e-05	0.198	cellular_component	LOC104900210;LOC104884988;LOC104891513;LOC104906829;LOC104889115;LOC104889105;LOC104889096;LOC104889234;LOC104889650;LOC104883446;LOC104883447;LOC104889731;LOC104903864;LOC104896623;LOC104897938;LOC104895020;LOC104907580
GO:0015706	e	nitrate transport	4/374	17/24354	0.000111	0.21	biological_process	LOC104898508;LOC104898509;LOC104898511;LOC104899766
GO:0046677	e	response to antibiotic	11/374	187/24354	0.000158	0.29	biological_process	LOC104905137;LOC104896241;LOC104887893;LOC104908767;LOC104905072;LOC104895886;LOC104886797;LOC104903994;LOC104903597;LOC104907767;LOC104890675
GO:0008509	e	anion transmembrane transporter activity	10/374	157/24354	0.000164	0.296	molecular_function	LOC104898508;LOC104898509;LOC104898511;LOC104893095;LOC104899766;LOC104904612;LOC104888079;LOC104888077;LOC104888076;LOC104887949
GO:0010167	e	response to nitrate	4/374	19/24354	0.000177	0.306	biological_process	LOC104898508;LOC104898509;LOC104898511;LOC104899766
GO:0022804	e	active transmembrane transporter activity	10/374	159/24354	0.000182	0.322	molecular_function	LOC104906177;LOC104893095;LOC104897401;LOC104884782;LOC104904612;LOC104888079;LOC104888077;LOC104888076;LOC104887949;LOC104887441
GO:1901700	e	response to oxygen-containing compound	30/374	950/24354	0.000211	0.348	biological_process	LOC104898508;LOC104898509;LOC104898511;LOC104905137;LOC104899932;SBSS1;LOC104901104;LOC104896241;LOC104902161;LOC104887893;LOC104882952;LOC104884988;LOC104908767;LOC104905072;LOC104895886;LOC104895011;LOC104886797;LOC104903994;LOC104899766;LOC104903597;LOC104906069;LOC104907767;LOC104883763;LOC104890675;LOC104884219;LOC104903864;LOC104883006;LOC104889601;LOC104889603;LOC104907580
GO:0005315	e	inorganic phosphate transmembrane transporter activity	4/374	20/24354	0.000218	0.352	molecular_function	LOC104888079;LOC104888077;LOC104888076;LOC104887949
GO:0072089	e	stem cell proliferation	2/374	2/24354	0.000235	0.354	biological_process	LOC104896121;LOC104883494
GO:0061351	e	neural precursor cell proliferation	2/374	2/24354	0.000235	0.354	biological_process	LOC104896121;LOC104883494
GO:0040026	e	positive regulation of vulval development	2/374	2/24354	0.000235	0.354	biological_process	LOC104896121;LOC104883494
GO:0061063	e	positive regulation of nematode larval development	2/374	2/24354	0.000235	0.354	biological_process	LOC104896121;LOC104883494
GO:0007405	e	neuroblast proliferation	2/374	2/24354	0.000235	0.354	biological_process	LOC104896121;LOC104883494
GO:0015698	e	inorganic anion transport	6/374	59/24354	0.000286	0.456	biological_process	LOC104898508;LOC104898509;LOC104898511;LOC104893095;LOC104899766;LOC104904612
GO:0008150	e	biological_process	178/374	9354/24354	0.000319	0.48	biological_process	LOC104898508;LOC104898508;LOC104898509;LOC104898509;LOC104898511;LOC104898511;LOC104887785;LOC104887785;LOC104897911;LOC104897911;LOC104890616;LOC104890616;LOC104883168;LOC104905137;LOC104892989;LOC104902377;LOC104902377;LOC104902833;LOC104902189;LOC104902189;LOC104907701;LOC104902334;LOC104907917;LOC104907917;LOC104891968;LOC104892691;LOC104899932;LOC104899932;SBSS1;SBSS1;LOC104900324;LOC1049003…
GO:0000302	e	response to reactive oxygen species	8/374	112/24354	0.000341	0.49	biological_process	LOC104905137;LOC104896241;LOC104905072;LOC104895886;LOC104886797;LOC104903994;LOC104903597;LOC104890675
GO:0030312	e	external encapsulating structure	22/374	632/24354	0.000394	0.498	cellular_component	LOC104897911;LOC104897909;LOC104907731;LOC104884988;LOC104891513;LOC104906829;LOC104889115;LOC104889105;LOC104889096;LOC104889234;LOC104885030;LOC104893583;LOC104883446;LOC104883447;LOC104889731;LOC104900375;LOC104903879;LOC104897904;LOC104900933;LOC104896623;LOC104897938;LOC104895020
GO:0042493	e	response to drug	14/374	320/24354	0.00047	0.54	biological_process	LOC104905137;LOC104896241;LOC104887893;LOC104882952;LOC104908767;LOC104905072;LOC104895886;LOC104886797;LOC104903994;LOC104889234;LOC104903597;LOC104907767;LOC104883763;LOC104890675
GO:0015291	e	secondary active transmembrane transporter activity	6/374	67/24354	0.000571	0.57	molecular_function	LOC104906177;LOC104897401;LOC104888079;LOC104888077;LOC104888076;LOC104887949
GO:0006811	e	ion transport	13/374	293/24354	0.000652	0.58	biological_process	LOC104898508;LOC104898509;LOC104898511;LOC104902377;LOC104900837;LOC104906177;LOC104893095;LOC104899766;LOC104888217;LOC104884782;LOC104889612;LOC104904612;LOC104903831
GO:0006826	e	iron ion transport	3/374	12/24354	0.000713	0.658	biological_process	LOC104900837;LOC104888217;LOC104889612
GO:0015318	e	inorganic molecular entity transmembrane transporter activity	12/374	263/24354	0.000817	0.696	molecular_function	LOC104898508;LOC104898509;LOC104898511;LOC104906177;LOC104893095;LOC104899766;LOC104884782;LOC104904612;LOC104888079;LOC104888077;LOC104888076;LOC104887949
GO:0005618	e	cell wall	21/374	628/24354	0.000835	0.698	cellular_component	LOC104897911;LOC104897909;LOC104907731;LOC104884988;LOC104891513;LOC104906829;LOC104889115;LOC104889105;LOC104889096;LOC104889234;LOC104893583;LOC104883446;LOC104883447;LOC104889731;LOC104900375;LOC104903879;LOC104897904;LOC104900933;LOC104896623;LOC104897938;LOC104895020
GO:0071241	e	cellular response to inorganic substance	4/374	28/24354	0.000837	0.698	biological_process	LOC104898508;LOC104898509;LOC104898511;LOC104899766
GO:0015075	e	ion transmembrane transporter activity	12/374	267/24354	0.000932	0.718	molecular_function	LOC104898508;LOC104898509;LOC104898511;LOC104906177;LOC104893095;LOC104899766;LOC104884782;LOC104904612;LOC104888079;LOC104888077;LOC104888076;LOC104887949
GO:0006979	e	response to oxidative stress	11/374	240/24354	0.00129	0.78	biological_process	LOC104905137;LOC104896241;LOC104905072;LOC104895886;LOC104886797;LOC104903994;LOC104903597;LOC104885030;LOC104890675;LOC104894790;LOC104907580
GO:0055072	e	iron ion homeostasis	3/374	15/24354	0.00143	0.842	biological_process	LOC104887088;LOC104889601;LOC104889603
GO:0044421	e	extracellular region part	7/374	109/24354	0.00149	0.862	cellular_component	LOC104897909;LOC104883446;LOC104883447;LOC104903864;LOC104897904;LOC104890038;LOC104890041
GO:0046715	e	active borate transmembrane transporter activity	3/374	16/24354	0.00173	0.876	molecular_function	LOC104893095;LOC104893095;LOC104904612
GO:0005615	e	extracellular space	5/374	57/24354	0.00181	0.884	cellular_component	LOC104897909;LOC104903864;LOC104897904;LOC104890038;LOC104890041
GO:0040028	e	regulation of vulval development	2/374	5/24354	0.00228	0.904	biological_process	LOC104896121;LOC104883494
GO:0051234	e	establishment of localization	25/374	844/24354	0.00232	0.93	biological_process	LOC104898508;LOC104898509;LOC104898511;LOC104902377;LOC104896121;LOC104887893;LOC104891513;LOC104900837;LOC104906177;LOC104893095;LOC104899766;LOC104897401;LOC104888217;LOC104884782;LOC104889612;LOC104887088;LOC104904612;LOC104895020;LOC104888079;LOC104888077;LOC104888076;LOC104887949;LOC104887441;LOC104903831;LOC104885388
GO:0042221	e	response to chemical	39/374	1543/24354	0.0025	0.932	biological_process	LOC104898508;LOC104898509;LOC104898511;LOC104905137;LOC104899932;SBSS1;LOC104901104;LOC104896121;LOC104896241;LOC104902161;LOC104887893;LOC104882952;LOC104884988;LOC104908767;LOC104905072;LOC104895886;LOC104895011;LOC104886797;LOC104903994;LOC104893095;LOC104889234;LOC104899766;LOC104903597;LOC104906069;LOC104895803;LOC104888217;LOC104907767;LOC104883763;LOC104890675;LOC104884219;LOC104903864;LOC…
GO:0030001	e	metal ion transport	6/374	93/24354	0.00313	0.946	biological_process	LOC104902377;LOC104900837;LOC104888217;LOC104884782;LOC104889612;LOC104903831
GO:0015114	e	phosphate ion transmembrane transporter activity	4/374	40/24354	0.00323	0.946	molecular_function	LOC104888079;LOC104888077;LOC104888076;LOC104887949
GO:0006265	e	DNA topological change	2/374	6/24354	0.00339	0.946	biological_process	LOC104898161;LOC104898163
GO:0071944	e	cell periphery	54/374	2362/24354	0.00347	0.966	cellular_component	LOC104885120;LOC104898508;LOC104898509;LOC104898511;LOC104887785;LOC104897911;LOC104897909;LOC104907731;LOC104908396;LOC104900792;LOC104902377;LOC104907917;LOC104902018;LOC104904136;LOC104882952;LOC104884988;LOC104906057;LOC104891513;LOC104906829;LOC104889115;LOC104900837;LOC104898166;LOC104906177;LOC104889105;LOC104889096;LOC104893095;LOC104889234;LOC104899766;LOC104885030;LOC104893583;LOC104889…
GO:1901699	e	cellular response to nitrogen compound	5/374	67/24354	0.00368	0.966	biological_process	LOC104898508;LOC104898509;LOC104898511;LOC104882952;LOC104899766
GO:0010035	e	response to inorganic substance	19/374	616/24354	0.00406	0.972	biological_process	LOC104898508;LOC104898509;LOC104898511;LOC104905137;SBSS1;LOC104896241;LOC104902161;LOC104905072;LOC104895886;LOC104886797;LOC104903994;LOC104899766;LOC104903597;LOC104895803;LOC104888217;LOC104890675;LOC104889601;LOC104889603;LOC104907580
GO:0048582	e	positive regulation of post-embryonic development	4/374	43/24354	0.00421	0.972	biological_process	LOC104901104;LOC104896121;LOC104896241;LOC104883494
GO:0005215	e	transporter activity	15/374	438/24354	0.00448	0.974	molecular_function	LOC104898508;LOC104898509;LOC104898511;LOC104887893;LOC104906177;LOC104893095;LOC104899766;LOC104897401;LOC104884782;LOC104904612;LOC104888079;LOC104888077;LOC104888076;LOC104887949;LOC104887441
GO:0003918	e	DNA topoisomerase type II (ATP-hydrolyzing) activity	2/374	7/24354	0.00469	0.976	molecular_function	LOC104898161;LOC104898163
GO:0009330	e	DNA topoisomerase complex (ATP-hydrolyzing)	2/374	7/24354	0.00469	0.976	cellular_component	LOC104898161;LOC104898163
GO:0061505	e	DNA topoisomerase II activity	2/374	7/24354	0.00469	0.976	molecular_function	LOC104898161;LOC104898163
GO:0006312	e	mitotic recombination	2/374	7/24354	0.00469	0.976	biological_process	LOC104898161;LOC104898163
GO:0061062	e	regulation of nematode larval development	2/374	7/24354	0.00469	0.976	biological_process	LOC104896121;LOC104883494
GO:0000712	e	resolution of meiotic recombination intermediates	2/374	7/24354	0.00469	0.976	biological_process	LOC104898161;LOC104898163
GO:0048527	e	lateral root development	5/374	72/24354	0.00502	0.982	biological_process	LOC104898508;LOC104898509;LOC104898511;LOC104895011;LOC104899766
GO:0051179	e	localization	25/374	906/24354	0.00524	0.986	biological_process	LOC104898508;LOC104898509;LOC104898511;LOC104902377;LOC104896121;LOC104887893;LOC104891513;LOC104900837;LOC104906177;LOC104893095;LOC104899766;LOC104897401;LOC104888217;LOC104884782;LOC104889612;LOC104887088;LOC104904612;LOC104895020;LOC104888079;LOC104888077;LOC104888076;LOC104887949;LOC104887441;LOC104903831;LOC104885388
GO:0003916	e	DNA topoisomerase activity	2/374	8/24354	0.00619	0.994	molecular_function	LOC104898161;LOC104898163
GO:0015691	e	cadmium ion transport	2/374	8/24354	0.00619	0.994	biological_process	LOC104900837;LOC104889612
GO:0003700	e	DNA-binding transcription factor activity	34/374	1388/24354	0.00678	0.996	molecular_function	LOC104907701;LOC104907701;LOC104892691;LOC104892691;LOC104901104;LOC104901104;LOC104905744;LOC104905744;LOC104902161;LOC104902161;LOC104892349;LOC104892349;LOC104895011;LOC104895011;LOC104898529;LOC104898529;LOC104905178;LOC104905178;LOC104883763;LOC104883763;LOC104901646;LOC104901646;LOC104906454;LOC104906454;LOC104895497;LOC104895497;LOC104889601;LOC104889601;LOC104889603;LOC104889603;LOC104902…
GO:0055085	e	transmembrane transport	14/374	422/24354	0.00741	0.998	biological_process	LOC104898508;LOC104898509;LOC104898511;LOC104906177;LOC104893095;LOC104899766;LOC104897401;LOC104884782;LOC104904612;LOC104888079;LOC104888077;LOC104888076;LOC104887949;LOC104887441
GO:0044706	e	multi-multicellular organism process	6/374	112/24354	0.00772	0.998	biological_process	LOC104887785;LOC104895803;LOC104886817;LOC104883494;LOC104906529;LOC104885358
GO:1901698	e	response to nitrogen compound	8/374	184/24354	0.00777	0.998	biological_process	LOC104898508;LOC104898509;LOC104898511;LOC104887893;LOC104882952;LOC104899766;LOC104883763;LOC104883006
GO:0048528	e	post-embryonic root development	5/374	82/24354	0.00864	0.998	biological_process	LOC104898508;LOC104898509;LOC104898511;LOC104895011;LOC104899766
GO:0090696	e	post-embryonic plant organ development	5/374	82/24354	0.00864	0.998	biological_process	LOC104898508;LOC104898509;LOC104898511;LOC104895011;LOC104899766
GO:0097305	e	response to alcohol	13/374	381/24354	0.009	0.998	biological_process	LOC104905137;LOC104901104;LOC104902161;LOC104887893;LOC104884988;LOC104905072;LOC104895886;LOC104895011;LOC104903994;LOC104903597;LOC104890675;LOC104884219;LOC104903864
GO:0000795	e	synaptonemal complex	2/374	10/24354	0.00976	0.998	cellular_component	LOC104898161;LOC104898163
GO:0019098	e	reproductive behavior	2/374	10/24354	0.00976	0.998	biological_process	LOC104883494;LOC104883494
GO:0051307	e	meiotic chromosome separation	2/374	10/24354	0.00976	0.998	biological_process	LOC104898161;LOC104898163
GO:0006829	e	zinc ion transport	2/374	11/24354	0.0118	1	biological_process	LOC104900837;LOC104889612
GO:0099086	e	synaptonemal structure	2/374	11/24354	0.0118	1	cellular_component	LOC104898161;LOC104898163
GO:0051304	e	chromosome separation	2/374	11/24354	0.0118	1	biological_process	LOC104898161;LOC104898163
GO:0080029	e	cellular response to boron-containing substance levels	2/374	11/24354	0.0118	1	biological_process	LOC104893095;LOC104904612
GO:0006812	e	cation transport	7/374	162/24354	0.0128	1	biological_process	LOC104902377;LOC104900837;LOC104906177;LOC104888217;LOC104884782;LOC104889612;LOC104903831
GO:0051240	e	positive regulation of multicellular organismal process	4/374	59/24354	0.0128	1	biological_process	LOC104901104;LOC104896121;LOC104896241;LOC104883494
GO:0000041	e	transition metal ion transport	3/374	33/24354	0.0139	1	biological_process	LOC104900837;LOC104888217;LOC104889612
GO:0035445	e	borate transmembrane transport	2/374	12/24354	0.014	1	biological_process	LOC104893095;LOC104904612
GO:0005985	e	sucrose metabolic process	2/374	12/24354	0.014	1	biological_process	SBSS1;LOC104903864
GO:0046713	e	borate transport	2/374	12/24354	0.014	1	biological_process	LOC104893095;LOC104904612
GO:0042214	e	terpene metabolic process	2/374	12/24354	0.014	1	biological_process	LOC104908785;LOC104885388
GO:0010036	e	response to boron-containing substance	2/374	12/24354	0.014	1	biological_process	LOC104893095;LOC104904612
GO:0006814	e	sodium ion transport	2/374	12/24354	0.014	1	biological_process	LOC104902377;LOC104903831
GO:0009605	e	response to external stimulus	22/374	837/24354	0.0141	1	biological_process	LOC104897911;LOC104899932;LOC104896121;LOC104887893;LOC104882952;LOC104884988;LOC104908767;LOC104886797;LOC104898166;LOC104893095;LOC104904440;LOC104895803;LOC104907767;LOC104888372;LOC104883763;LOC104901646;LOC104893768;LOC104887088;LOC104904612;LOC104887536;LOC104907580;LOC104901648
GO:0009816	e	defense response to bacterium, incompatible interaction	3/374	34/24354	0.0151	1	biological_process	LOC104908767;LOC104907767;LOC104888372
GO:0035162	e	embryonic hemopoiesis	1/374	1/24354	0.0154	1	biological_process	LOC104896121
GO:2000647	e	negative regulation of stem cell proliferation	1/374	1/24354	0.0154	1	biological_process	LOC104883494
GO:0060322	e	head development	1/374	1/24354	0.0154	1	biological_process	LOC104896121
GO:0060325	e	face morphogenesis	1/374	1/24354	0.0154	1	biological_process	LOC104896121
GO:0060324	e	face development	1/374	1/24354	0.0154	1	biological_process	LOC104896121
GO:0043201	e	response to leucine	1/374	1/24354	0.0154	1	biological_process	LOC104887893
GO:0048103	e	somatic stem cell division	1/374	1/24354	0.0154	1	biological_process	LOC104883494
GO:0004567	e	beta-mannosidase activity	1/374	1/24354	0.0154	1	molecular_function	LOC104900375
GO:0014029	e	neural crest formation	1/374	1/24354	0.0154	1	biological_process	LOC104896121
GO:0097007	e	4,8,12-trimethyltrideca-1,3,7,11-tetraene synthase activity	1/374	1/24354	0.0154	1	molecular_function	LOC104908785
GO:0097008	e	(3E)-4,8-dimethyl-1,3,7-nonatriene synthase activity	1/374	1/24354	0.0154	1	molecular_function	LOC104908785
GO:0035019	e	somatic stem cell population maintenance	1/374	1/24354	0.0154	1	biological_process	LOC104896121
GO:0051216	e	cartilage development	1/374	1/24354	0.0154	1	biological_process	LOC104896121
GO:1901601	e	strigolactone biosynthetic process	1/374	1/24354	0.0154	1	biological_process	LOC104894577
GO:1901600	e	strigolactone metabolic process	1/374	1/24354	0.0154	1	biological_process	LOC104894577
GO:0080053	e	response to phenylalanine	1/374	1/24354	0.0154	1	biological_process	LOC104887893
GO:0080052	e	response to histidine	1/374	1/24354	0.0154	1	biological_process	LOC104887893
GO:0045201	e	maintenance of neuroblast polarity	1/374	1/24354	0.0154	1	biological_process	LOC104883494
GO:0055059	e	asymmetric neuroblast division	1/374	1/24354	0.0154	1	biological_process	LOC104883494
GO:0055057	e	neuroblast division	1/374	1/24354	0.0154	1	biological_process	LOC104883494
GO:0048762	e	mesenchymal cell differentiation	1/374	1/24354	0.0154	1	biological_process	LOC104896121
GO:2000177	e	regulation of neural precursor cell proliferation	1/374	1/24354	0.0154	1	biological_process	LOC104883494
GO:2000178	e	negative regulation of neural precursor cell proliferation	1/374	1/24354	0.0154	1	biological_process	LOC104883494
GO:1901334	e	lactone metabolic process	1/374	1/24354	0.0154	1	biological_process	LOC104894577
GO:1901336	e	lactone biosynthetic process	1/374	1/24354	0.0154	1	biological_process	LOC104894577
GO:0048705	e	skeletal system morphogenesis	1/374	1/24354	0.0154	1	biological_process	LOC104896121
GO:0048704	e	embryonic skeletal system morphogenesis	1/374	1/24354	0.0154	1	biological_process	LOC104896121
GO:0048706	e	embryonic skeletal system development	1/374	1/24354	0.0154	1	biological_process	LOC104896121
GO:0048701	e	embryonic cranial skeleton morphogenesis	1/374	1/24354	0.0154	1	biological_process	LOC104896121
GO:0048703	e	embryonic viscerocranium morphogenesis	1/374	1/24354	0.0154	1	biological_process	LOC104896121
GO:0036445	e	neuronal stem cell division	1/374	1/24354	0.0154	1	biological_process	LOC104883494
GO:0090437	e	socket cell differentiation	1/374	1/24354	0.0154	1	biological_process	LOC104905605
GO:0060323	e	head morphogenesis	1/374	1/24354	0.0154	1	biological_process	LOC104896121
GO:0060485	e	mesenchyme development	1/374	1/24354	0.0154	1	biological_process	LOC104896121
GO:0010098	e	suspensor development	1/374	1/24354	0.0154	1	biological_process	LOC104902189
GO:0070776	e	MOZ/MORF histone acetyltransferase complex	1/374	1/24354	0.0154	1	cellular_component	LOC104896121
GO:0070775	e	H3 histone acetyltransferase complex	1/374	1/24354	0.0154	1	cellular_component	LOC104896121
GO:0014033	e	neural crest cell differentiation	1/374	1/24354	0.0154	1	biological_process	LOC104896121
GO:0014031	e	mesenchymal cell development	1/374	1/24354	0.0154	1	biological_process	LOC104896121
GO:0014036	e	neural crest cell fate specification	1/374	1/24354	0.0154	1	biological_process	LOC104896121
GO:0014034	e	neural crest cell fate commitment	1/374	1/24354	0.0154	1	biological_process	LOC104896121
GO:0010378	e	temperature compensation of the circadian clock	1/374	1/24354	0.0154	1	biological_process	LOC104896241
GO:0001837	e	epithelial to mesenchymal transition	1/374	1/24354	0.0154	1	biological_process	LOC104896121
GO:0080082	e	esculin beta-glucosidase activity	1/374	1/24354	0.0154	1	molecular_function	LOC104900375
GO:0080081	e	4-methylumbelliferyl-beta-D-glucopyranoside beta-glucosidase activity	1/374	1/24354	0.0154	1	molecular_function	LOC104900375
GO:0030011	e	maintenance of cell polarity	1/374	1/24354	0.0154	1	biological_process	LOC104883494
GO:1902692	e	regulation of neuroblast proliferation	1/374	1/24354	0.0154	1	biological_process	LOC104883494
GO:0047668	e	amygdalin beta-glucosidase activity	1/374	1/24354	0.0154	1	molecular_function	LOC104900375
GO:0048866	e	stem cell fate specification	1/374	1/24354	0.0154	1	biological_process	LOC104896121
GO:0072091	e	regulation of stem cell proliferation	1/374	1/24354	0.0154	1	biological_process	LOC104883494
GO:0007406	e	negative regulation of neuroblast proliferation	1/374	1/24354	0.0154	1	biological_process	LOC104883494
GO:0001501	e	skeletal system development	1/374	1/24354	0.0154	1	biological_process	LOC104896121
GO:0001502	e	cartilage condensation	1/374	1/24354	0.0154	1	biological_process	LOC104896121
GO:0033563	e	dorsal/ventral axon guidance	1/374	1/24354	0.0154	1	biological_process	LOC104896121
GO:0045196	e	establishment or maintenance of neuroblast polarity	1/374	1/24354	0.0154	1	biological_process	LOC104883494
GO:0098722	e	asymmetric stem cell division	1/374	1/24354	0.0154	1	biological_process	LOC104883494
GO:0055076	e	transition metal ion homeostasis	3/374	35/24354	0.0164	1	biological_process	LOC104887088;LOC104889601;LOC104889603
GO:0000819	e	sister chromatid segregation	2/374	13/24354	0.0164	1	biological_process	LOC104898161;LOC104898163
GO:0002213	e	defense response to insect	2/374	13/24354	0.0164	1	biological_process	LOC104901646;LOC104901648
GO:0045165	e	cell fate commitment	3/374	36/24354	0.0176	1	biological_process	LOC104905744;LOC104896121;LOC104883494
GO:0009846	e	pollen germination	3/374	36/24354	0.0176	1	biological_process	LOC104887785;LOC104906529;LOC104885358
GO:0010346	e	shoot axis formation	2/374	14/24354	0.0189	1	biological_process	LOC104894577;LOC104885388
GO:0010223	e	secondary shoot formation	2/374	14/24354	0.0189	1	biological_process	LOC104894577;LOC104885388
GO:0008378	e	galactosyltransferase activity	2/374	15/24354	0.0216	1	molecular_function	LOC104890675;LOC104894790
GO:0003713	e	transcription coactivator activity	2/374	15/24354	0.0216	1	molecular_function	LOC104896121;LOC104902161
GO:0051094	e	positive regulation of developmental process	4/374	69/24354	0.0217	1	biological_process	LOC104901104;LOC104896121;LOC104896241;LOC104883494
GO:0098661	e	inorganic anion transmembrane transport	2/374	16/24354	0.0245	1	biological_process	LOC104893095;LOC104904612
GO:0010497	e	plasmodesmata-mediated intercellular transport	2/374	16/24354	0.0245	1	biological_process	LOC104891513;LOC104895020
GO:0071103	e	DNA conformation change	3/374	41/24354	0.0249	1	biological_process	LOC104896121;LOC104898161;LOC104898163
GO:0009856	e	pollination	5/374	108/24354	0.0257	1	biological_process	LOC104887785;LOC104895803;LOC104886817;LOC104906529;LOC104885358
GO:0001101	e	response to acid chemical	18/374	689/24354	0.0267	1	biological_process	LOC104898508;LOC104898509;LOC104898511;SBSS1;LOC104901104;LOC104902161;LOC104887893;LOC104908767;LOC104899766;LOC104906069;LOC104907767;LOC104890675;LOC104884219;LOC104903864;LOC104883006;LOC104889601;LOC104889603;LOC104907580
GO:0001708	e	cell fate specification	2/374	17/24354	0.0275	1	biological_process	LOC104905744;LOC104896121
GO:0001763	e	morphogenesis of a branching structure	2/374	17/24354	0.0275	1	biological_process	LOC104894577;LOC104885388
GO:0006952	e	defense response	13/374	440/24354	0.0275	1	biological_process	LOC104907917;LOC104887893;LOC104882952;LOC104908767;LOC104886797;LOC104898166;LOC104904440;LOC104907767;LOC104888372;LOC104883763;LOC104901646;LOC104887536;LOC104901648
GO:1904892	e	regulation of STAT cascade	1/374	2/24354	0.0305	1	biological_process	LOC104896121
GO:0047216	e	inositol 3-alpha-galactosyltransferase activity	1/374	2/24354	0.0305	1	molecular_function	LOC104890675
GO:0043617	e	cellular response to sucrose starvation	1/374	2/24354	0.0305	1	biological_process	LOC104899932
GO:0008010	e	structural constituent of chitin-based larval cuticle	1/374	2/24354	0.0305	1	molecular_function	LOC104896214
GO:0004066	e	asparagine synthase (glutamine-hydrolyzing) activity	1/374	2/24354	0.0305	1	molecular_function	LOC104899932
GO:0016124	e	xanthophyll catabolic process	1/374	2/24354	0.0305	1	biological_process	LOC104885388
GO:0016110	e	tetraterpenoid catabolic process	1/374	2/24354	0.0305	1	biological_process	LOC104885388
GO:0016730	e	oxidoreductase activity, acting on iron-sulfur proteins as donors	1/374	2/24354	0.0305	1	molecular_function	LOC104892379
GO:0016319	e	mushroom body development	1/374	2/24354	0.0305	1	biological_process	LOC104896121
GO:0007447	e	imaginal disc pattern formation	1/374	2/24354	0.0305	1	biological_process	LOC104883494
GO:0035904	e	aorta development	1/374	2/24354	0.0305	1	biological_process	LOC104896121
GO:0035909	e	aorta morphogenesis	1/374	2/24354	0.0305	1	biological_process	LOC104896121
GO:0048562	e	embryonic organ morphogenesis	1/374	2/24354	0.0305	1	biological_process	LOC104896121
GO:0048568	e	embryonic organ development	1/374	2/24354	0.0305	1	biological_process	LOC104896121
GO:0033853	e	aspartate-prephenate aminotransferase activity	1/374	2/24354	0.0305	1	molecular_function	LOC104890616
GO:0033854	e	glutamate-prephenate aminotransferase activity	1/374	2/24354	0.0305	1	molecular_function	LOC104890616
GO:0000786	e	nucleosome	1/374	2/24354	0.0305	1	cellular_component	LOC104896121
GO:0003964	e	RNA-directed DNA polymerase activity	1/374	2/24354	0.0305	1	molecular_function	LOC104886357
GO:0006529	e	asparagine biosynthetic process	1/374	2/24354	0.0305	1	biological_process	LOC104899932
GO:0016884	e	carbon-nitrogen ligase activity, with glutamine as amido-N-donor	1/374	2/24354	0.0305	1	molecular_function	LOC104899932
GO:0047268	e	galactinol-raffinose galactosyltransferase activity	1/374	2/24354	0.0305	1	molecular_function	LOC104894790
GO:0060840	e	artery development	1/374	2/24354	0.0305	1	biological_process	LOC104896121
GO:0010172	e	embryonic body morphogenesis	1/374	2/24354	0.0305	1	biological_process	LOC104896121
GO:0017145	e	stem cell division	1/374	2/24354	0.0305	1	biological_process	LOC104883494
GO:0048844	e	artery morphogenesis	1/374	2/24354	0.0305	1	biological_process	LOC104896121
GO:0048865	e	stem cell fate commitment	1/374	2/24354	0.0305	1	biological_process	LOC104896121
GO:0010270	e	photosystem II oxygen evolving complex assembly	1/374	2/24354	0.0305	1	biological_process	LOC104907596
GO:0016118	e	carotenoid catabolic process	1/374	2/24354	0.0305	1	biological_process	LOC104885388
GO:0070825	e	micropyle	1/374	2/24354	0.0305	1	cellular_component	LOC104885030
GO:0034256	e	chlorophyll(ide) b reductase activity	1/374	2/24354	0.0305	1	molecular_function	LOC104902204
GO:0046425	e	regulation of JAK-STAT cascade	1/374	2/24354	0.0305	1	biological_process	LOC104896121
GO:0019888	e	protein phosphatase regulator activity	2/374	18/24354	0.0306	1	molecular_function	LOC104883494;LOC104883494
GO:0010496	e	intercellular transport	2/374	18/24354	0.0306	1	biological_process	LOC104891513;LOC104895020
GO:0006720	e	isoprenoid metabolic process	4/374	77/24354	0.0308	1	biological_process	LOC104892989;LOC104894577;LOC104908785;LOC104885388
GO:0010033	e	response to organic substance	24/374	997/24354	0.0337	1	biological_process	LOC104905137;LOC104899932;SBSS1;LOC104901104;LOC104902161;LOC104887893;LOC104882952;LOC104884988;LOC104908767;LOC104905072;LOC104895886;LOC104895011;LOC104903994;LOC104903597;LOC104906069;LOC104907767;LOC104883763;LOC104890675;LOC104884219;LOC104903864;LOC104883006;LOC104902171;LOC104887441;LOC104885388
GO:0035673	e	oligopeptide transmembrane transporter activity	2/374	19/24354	0.0339	1	molecular_function	LOC104887893;LOC104887893
GO:0072358	e	cardiovascular system development	2/374	19/24354	0.0339	1	biological_process	LOC104896121;LOC104895803
GO:0072359	e	circulatory system development	2/374	19/24354	0.0339	1	biological_process	LOC104896121;LOC104895803
GO:0009625	e	response to insect	2/374	19/24354	0.0339	1	biological_process	LOC104901646;LOC104901648
GO:0003712	e	transcription coregulator activity	2/374	19/24354	0.0339	1	molecular_function	LOC104896121;LOC104902161
GO:0034220	e	ion transmembrane transport	8/374	243/24354	0.0348	1	biological_process	LOC104898508;LOC104898509;LOC104898511;LOC104906177;LOC104893095;LOC104899766;LOC104884782;LOC104904612
GO:0006820	e	anion transport	6/374	158/24354	0.0355	1	biological_process	LOC104898508;LOC104898509;LOC104898511;LOC104893095;LOC104899766;LOC104904612
GO:0000904	e	cell morphogenesis involved in differentiation	5/374	119/24354	0.0368	1	biological_process	LOC104887785;LOC104896121;LOC104895803;LOC104886817;LOC104902171
GO:0008080	e	N-acetyltransferase activity	2/374	20/24354	0.0372	1	molecular_function	LOC104896121;LOC104906069
GO:0000989	e	obsolete transcription factor activity, transcription factor binding	2/374	20/24354	0.0372	1	molecular_function	LOC104896121;LOC104902161
GO:0005575	e	cellular_component	169/374	9729/24354	0.0381	1	cellular_component	LOC104885120;LOC104898508;LOC104898509;LOC104898511;LOC104887785;LOC104892124;LOC104892090;LOC104897911;LOC104897909;LOC104902662;LOC104890616;LOC104883168;LOC104907731;LOC104905137;LOC109135723;LOC104908396;LOC104900592;LOC104892989;LOC104883636;LOC104890721;LOC104900792;LOC104902377;LOC104902833;LOC104902189;LOC104891046;LOC104902334;LOC104894518;LOC104902468;LOC104895471;LOC104907917;LOC104891…
GO:0048569	e	post-embryonic animal organ development	7/374	206/24354	0.0405	1	biological_process	LOC104898508;LOC104898509;LOC104898511;LOC104895011;LOC104899766;LOC104906529;LOC104885358
GO:0140110	e	transcription regulator activity	18/374	714/24354	0.0422	1	molecular_function	LOC104907701;LOC104892691;LOC104901104;LOC104905744;LOC104896121;LOC104902161;LOC104892349;LOC104895011;LOC104898529;LOC104905178;LOC104883763;LOC104901646;LOC104906454;LOC104895497;LOC104889601;LOC104889603;LOC104902171;LOC104901648
GO:0003993	e	acid phosphatase activity	2/374	22/24354	0.0444	1	molecular_function	LOC104893583;LOC104898384
GO:0031668	e	cellular response to extracellular stimulus	5/374	126/24354	0.0452	1	biological_process	LOC104897911;LOC104899932;LOC104893095;LOC104904612;LOC104907580
GO:0015505	e	uracil:cation symporter activity	1/374	3/24354	0.0454	1	molecular_function	LOC104906177
GO:0005350	e	pyrimidine nucleobase transmembrane transporter activity	1/374	3/24354	0.0454	1	molecular_function	LOC104906177
GO:0016055	e	Wnt signaling pathway	1/374	3/24354	0.0454	1	biological_process	LOC104883494
GO:0044815	e	DNA packaging complex	1/374	3/24354	0.0454	1	cellular_component	LOC104896121
GO:0015857	e	uracil transport	1/374	3/24354	0.0454	1	biological_process	LOC104906177
GO:0015855	e	pyrimidine nucleobase transport	1/374	3/24354	0.0454	1	biological_process	LOC104906177
GO:0046247	e	terpene catabolic process	1/374	3/24354	0.0454	1	biological_process	LOC104885388
GO:0005274	e	allantoin:proton symporter activity	1/374	3/24354	0.0454	1	molecular_function	LOC104906177
GO:0016121	e	carotene catabolic process	1/374	3/24354	0.0454	1	biological_process	LOC104885388
GO:0000090	e	mitotic anaphase	1/374	3/24354	0.0454	1	biological_process	LOC104883494
GO:0050768	e	negative regulation of neurogenesis	1/374	3/24354	0.0454	1	biological_process	LOC104883494
GO:0080079	e	cellobiose glucosidase activity	1/374	3/24354	0.0454	1	molecular_function	LOC104900375
GO:0010174	e	nucleoside transmembrane transporter activity, against a concentration gradient	1/374	3/24354	0.0454	1	molecular_function	LOC104897401
GO:0015720	e	allantoin transport	1/374	3/24354	0.0454	1	biological_process	LOC104906177
GO:0042600	e	chorion	1/374	3/24354	0.0454	1	cellular_component	LOC104885030
GO:0030178	e	negative regulation of Wnt signaling pathway	1/374	3/24354	0.0454	1	biological_process	LOC104895803
GO:0051777	e	ent-kaurenoate oxidase activity	1/374	3/24354	0.0454	1	molecular_function	LOC104892989
GO:0018991	e	oviposition	1/374	3/24354	0.0454	1	biological_process	LOC104883494
GO:0000823	e	inositol-1,4,5-trisphosphate 6-kinase activity	1/374	3/24354	0.0454	1	molecular_function	LOC104887785
GO:0015210	e	uracil transmembrane transporter activity	1/374	3/24354	0.0454	1	molecular_function	LOC104906177
GO:1905114	e	cell surface receptor signaling pathway involved in cell-cell signaling	1/374	3/24354	0.0454	1	biological_process	LOC104883494
GO:0015391	e	nucleobase:cation symporter activity	1/374	3/24354	0.0454	1	molecular_function	LOC104906177
GO:0004791	e	thioredoxin-disulfide reductase activity	1/374	3/24354	0.0454	1	molecular_function	LOC104895803
GO:0051961	e	negative regulation of nervous system development	1/374	3/24354	0.0454	1	biological_process	LOC104883494
GO:0015923	e	mannosidase activity	1/374	3/24354	0.0454	1	molecular_function	LOC104900375
GO:0098743	e	cell aggregation	1/374	3/24354	0.0454	1	biological_process	LOC104896121
GO:0048578	e	positive regulation of long-day photoperiodism, flowering	1/374	3/24354	0.0454	1	biological_process	LOC104896241
GO:0071496	e	cellular response to external stimulus	5/374	128/24354	0.0478	1	biological_process	LOC104897911;LOC104899932;LOC104893095;LOC104904612;LOC104907580
GO:0070838	e	divalent metal ion transport	3/374	53/24354	0.0479	1	biological_process	LOC104900837;LOC104884782;LOC104889612
GO:0044454	e	nuclear chromosome part	3/374	53/24354	0.0479	1	cellular_component	LOC104896121;LOC104898161;LOC104898163

## Sheet: A100_vs_Control.DEG.Go.enrich.2
Table S9. Gene ontology (GO) enrichment analysis of differentially expressed genes in the roots of sugar beet response to neutral salt and alkaline salt treatments.
id	enrichment	description	ratio_in_study	ratio_in_pop	p_uncorrected	p_fdr	namespace	genes_in_study
GO:0009408	e	response to heat	14/374	163/24354	2.43e-07	0	biological_process	LOC104905137;LOC104902833;LOC104902161;LOC104896999;LOC104884988;LOC104905072;LOC104895886;LOC104886797;LOC104886590;LOC104903994;LOC104903597;LOC104900130;LOC104890675;LOC104890965
GO:0071249	e	cellular response to nitrate	4/374	5/24354	2.7e-07	0	biological_process	LOC104898508;LOC104898509;LOC104898511;LOC104899766
GO:0046688	e	response to copper ion	5/374	13/24354	9.67e-07	0.018	biological_process	LOC104905137;LOC104905072;LOC104895886;LOC104903994;LOC104903597
GO:0015103	e	inorganic anion transmembrane transporter activity	10/374	88/24354	1.01e-06	0.018	molecular_function	LOC104898508;LOC104898509;LOC104898511;LOC104893095;LOC104899766;LOC104904612;LOC104888079;LOC104888077;LOC104888076;LOC104887949
GO:0022857	e	transmembrane transporter activity	38/374	1066/24354	2.29e-06	0.022	molecular_function	LOC104898508;LOC104898508;LOC104898508;LOC104898509;LOC104898509;LOC104898509;LOC104898511;LOC104898511;LOC104898511;LOC104887893;LOC104887893;LOC104906177;LOC104906177;LOC104906177;LOC104906177;LOC104893095;LOC104893095;LOC104893095;LOC104893095;LOC104899766;LOC104899766;LOC104899766;LOC104897401;LOC104897401;LOC104897401;LOC104884782;LOC104884782;LOC104884782;LOC104904612;LOC104904612;LOC104904…
GO:0042542	e	response to hydrogen peroxide	8/374	60/24354	3.66e-06	0.046	biological_process	LOC104905137;LOC104896241;LOC104905072;LOC104895886;LOC104886797;LOC104903994;LOC104903597;LOC104890675
GO:0050896	e	response to stimulus	75/374	2869/24354	4.84e-06	0.052	biological_process	LOC104898508;LOC104898509;LOC104898511;LOC104897911;LOC104883168;LOC104905137;LOC104902377;LOC104902833;LOC104907917;LOC104891968;LOC104899932;SBSS1;LOC104901104;LOC104896121;LOC104896241;LOC104902161;LOC104887893;LOC104896999;LOC104882952;LOC104884988;LOC104908767;LOC104905072;LOC104891513;LOC104895886;LOC104889115;LOC104895011;LOC104905850;LOC104894032;LOC104886797;LOC104898166;LOC104896284;LOC…
GO:0006810	e	transport	49/374	1548/24354	4.87e-06	0.052	biological_process	LOC104898508;LOC104898508;LOC104898509;LOC104898509;LOC104898511;LOC104898511;LOC104902377;LOC104902377;LOC104896121;LOC104887893;LOC104887893;LOC104891513;LOC104891513;LOC104900837;LOC104900837;LOC104906177;LOC104906177;LOC104893095;LOC104893095;LOC104899766;LOC104899766;LOC104897401;LOC104897401;LOC104888217;LOC104888217;LOC104884782;LOC104884782;LOC104889612;LOC104889612;LOC104887088;LOC104887…
GO:0005576	e	extracellular region	27/374	705/24354	1.45e-05	0.096	cellular_component	LOC104897911;LOC104897909;LOC104900592;LOC104900210;LOC104895169;LOC104884988;LOC104891513;LOC104906829;LOC104889115;LOC104889105;LOC104889096;LOC104889234;LOC104889650;LOC104893583;LOC104883446;LOC104883447;LOC104889731;LOC104900375;LOC104903864;LOC104897904;LOC104898384;LOC104896623;LOC104897938;LOC104895020;LOC104907580;LOC104890038;LOC104890041
GO:1902170	e	cellular response to reactive nitrogen species	4/374	11/24354	1.66e-05	0.1	biological_process	LOC104898508;LOC104898509;LOC104898511;LOC104899766
GO:0009628	e	response to abiotic stimulus	42/374	1350/24354	1.73e-05	0.102	biological_process	LOC104883168;LOC104905137;LOC104902377;LOC104902833;LOC104891968;LOC104899932;SBSS1;LOC104896241;LOC104902161;LOC104887893;LOC104896999;LOC104884988;LOC104905072;LOC104891513;LOC104895886;LOC104889115;LOC104895011;LOC104905850;LOC104894032;LOC104886797;LOC104898166;LOC104896284;LOC104886590;LOC104903994;LOC104889105;LOC104889096;LOC104889234;LOC104903597;LOC104903279;LOC104900130;LOC104883446;LOC…
GO:0009636	e	response to toxic substance	8/374	84/24354	4.53e-05	0.14	biological_process	LOC104905137;LOC104896241;LOC104905072;LOC104895886;LOC104886797;LOC104903994;LOC104903597;LOC104890675
GO:0006950	e	response to stress	48/374	1692/24354	5.08e-05	0.158	biological_process	LOC104897911;LOC104905137;LOC104902377;LOC104902833;LOC104907917;LOC104891968;LOC104899932;SBSS1;LOC104896241;LOC104902161;LOC104887893;LOC104896999;LOC104882952;LOC104884988;LOC104908767;LOC104905072;LOC104891513;LOC104895886;LOC104889115;LOC104905850;LOC104886797;LOC104898166;LOC104886590;LOC104903994;LOC104889105;LOC104889096;LOC104903597;LOC104885030;LOC104904440;LOC104907767;LOC104888372;LOC…
GO:0009266	e	response to temperature stimulus	20/374	474/24354	5.1e-05	0.158	biological_process	LOC104905137;LOC104902833;LOC104896241;LOC104902161;LOC104896999;LOC104884988;LOC104905072;LOC104891513;LOC104895886;LOC104905850;LOC104886797;LOC104886590;LOC104903994;LOC104903597;LOC104900130;LOC104883446;LOC104883447;LOC104890675;LOC104890965;LOC104895020
GO:0015112	e	nitrate transmembrane transporter activity	4/374	16/24354	8.61e-05	0.186	molecular_function	LOC104898508;LOC104898509;LOC104898511;LOC104899766
GO:0048046	e	apoplast	17/374	379/24354	8.9e-05	0.198	cellular_component	LOC104900210;LOC104884988;LOC104891513;LOC104906829;LOC104889115;LOC104889105;LOC104889096;LOC104889234;LOC104889650;LOC104883446;LOC104883447;LOC104889731;LOC104903864;LOC104896623;LOC104897938;LOC104895020;LOC104907580
GO:0015706	e	nitrate transport	4/374	17/24354	0.000111	0.21	biological_process	LOC104898508;LOC104898509;LOC104898511;LOC104899766
GO:0046677	e	response to antibiotic	11/374	187/24354	0.000158	0.29	biological_process	LOC104905137;LOC104896241;LOC104887893;LOC104908767;LOC104905072;LOC104895886;LOC104886797;LOC104903994;LOC104903597;LOC104907767;LOC104890675
GO:0008509	e	anion transmembrane transporter activity	10/374	157/24354	0.000164	0.296	molecular_function	LOC104898508;LOC104898509;LOC104898511;LOC104893095;LOC104899766;LOC104904612;LOC104888079;LOC104888077;LOC104888076;LOC104887949
GO:0010167	e	response to nitrate	4/374	19/24354	0.000177	0.306	biological_process	LOC104898508;LOC104898509;LOC104898511;LOC104899766
GO:0022804	e	active transmembrane transporter activity	10/374	159/24354	0.000182	0.322	molecular_function	LOC104906177;LOC104893095;LOC104897401;LOC104884782;LOC104904612;LOC104888079;LOC104888077;LOC104888076;LOC104887949;LOC104887441
GO:1901700	e	response to oxygen-containing compound	30/374	950/24354	0.000211	0.348	biological_process	LOC104898508;LOC104898509;LOC104898511;LOC104905137;LOC104899932;SBSS1;LOC104901104;LOC104896241;LOC104902161;LOC104887893;LOC104882952;LOC104884988;LOC104908767;LOC104905072;LOC104895886;LOC104895011;LOC104886797;LOC104903994;LOC104899766;LOC104903597;LOC104906069;LOC104907767;LOC104883763;LOC104890675;LOC104884219;LOC104903864;LOC104883006;LOC104889601;LOC104889603;LOC104907580
GO:0005315	e	inorganic phosphate transmembrane transporter activity	4/374	20/24354	0.000218	0.352	molecular_function	LOC104888079;LOC104888077;LOC104888076;LOC104887949
GO:0072089	e	stem cell proliferation	2/374	2/24354	0.000235	0.354	biological_process	LOC104896121;LOC104883494
GO:0061351	e	neural precursor cell proliferation	2/374	2/24354	0.000235	0.354	biological_process	LOC104896121;LOC104883494
GO:0040026	e	positive regulation of vulval development	2/374	2/24354	0.000235	0.354	biological_process	LOC104896121;LOC104883494
GO:0061063	e	positive regulation of nematode larval development	2/374	2/24354	0.000235	0.354	biological_process	LOC104896121;LOC104883494
GO:0007405	e	neuroblast proliferation	2/374	2/24354	0.000235	0.354	biological_process	LOC104896121;LOC104883494
GO:0015698	e	inorganic anion transport	6/374	59/24354	0.000286	0.456	biological_process	LOC104898508;LOC104898509;LOC104898511;LOC104893095;LOC104899766;LOC104904612
GO:0008150	e	biological_process	178/374	9354/24354	0.000319	0.48	biological_process	LOC104898508;LOC104898508;LOC104898509;LOC104898509;LOC104898511;LOC104898511;LOC104887785;LOC104887785;LOC104897911;LOC104897911;LOC104890616;LOC104890616;LOC104883168;LOC104905137;LOC104892989;LOC104902377;LOC104902377;LOC104902833;LOC104902189;LOC104902189;LOC104907701;LOC104902334;LOC104907917;LOC104907917;LOC104891968;LOC104892691;LOC104899932;LOC104899932;SBSS1;SBSS1;LOC104900324;LOC1049003…
GO:0000302	e	response to reactive oxygen species	8/374	112/24354	0.000341	0.49	biological_process	LOC104905137;LOC104896241;LOC104905072;LOC104895886;LOC104886797;LOC104903994;LOC104903597;LOC104890675
GO:0030312	e	external encapsulating structure	22/374	632/24354	0.000394	0.498	cellular_component	LOC104897911;LOC104897909;LOC104907731;LOC104884988;LOC104891513;LOC104906829;LOC104889115;LOC104889105;LOC104889096;LOC104889234;LOC104885030;LOC104893583;LOC104883446;LOC104883447;LOC104889731;LOC104900375;LOC104903879;LOC104897904;LOC104900933;LOC104896623;LOC104897938;LOC104895020
GO:0042493	e	response to drug	14/374	320/24354	0.00047	0.54	biological_process	LOC104905137;LOC104896241;LOC104887893;LOC104882952;LOC104908767;LOC104905072;LOC104895886;LOC104886797;LOC104903994;LOC104889234;LOC104903597;LOC104907767;LOC104883763;LOC104890675
GO:0015291	e	secondary active transmembrane transporter activity	6/374	67/24354	0.000571	0.57	molecular_function	LOC104906177;LOC104897401;LOC104888079;LOC104888077;LOC104888076;LOC104887949
GO:0006811	e	ion transport	13/374	293/24354	0.000652	0.58	biological_process	LOC104898508;LOC104898509;LOC104898511;LOC104902377;LOC104900837;LOC104906177;LOC104893095;LOC104899766;LOC104888217;LOC104884782;LOC104889612;LOC104904612;LOC104903831
GO:0006826	e	iron ion transport	3/374	12/24354	0.000713	0.658	biological_process	LOC104900837;LOC104888217;LOC104889612
GO:0015318	e	inorganic molecular entity transmembrane transporter activity	12/374	263/24354	0.000817	0.696	molecular_function	LOC104898508;LOC104898509;LOC104898511;LOC104906177;LOC104893095;LOC104899766;LOC104884782;LOC104904612;LOC104888079;LOC104888077;LOC104888076;LOC104887949
GO:0005618	e	cell wall	21/374	628/24354	0.000835	0.698	cellular_component	LOC104897911;LOC104897909;LOC104907731;LOC104884988;LOC104891513;LOC104906829;LOC104889115;LOC104889105;LOC104889096;LOC104889234;LOC104893583;LOC104883446;LOC104883447;LOC104889731;LOC104900375;LOC104903879;LOC104897904;LOC104900933;LOC104896623;LOC104897938;LOC104895020
GO:0071241	e	cellular response to inorganic substance	4/374	28/24354	0.000837	0.698	biological_process	LOC104898508;LOC104898509;LOC104898511;LOC104899766
GO:0015075	e	ion transmembrane transporter activity	12/374	267/24354	0.000932	0.718	molecular_function	LOC104898508;LOC104898509;LOC104898511;LOC104906177;LOC104893095;LOC104899766;LOC104884782;LOC104904612;LOC104888079;LOC104888077;LOC104888076;LOC104887949
GO:0006979	e	response to oxidative stress	11/374	240/24354	0.00129	0.78	biological_process	LOC104905137;LOC104896241;LOC104905072;LOC104895886;LOC104886797;LOC104903994;LOC104903597;LOC104885030;LOC104890675;LOC104894790;LOC104907580
GO:0055072	e	iron ion homeostasis	3/374	15/24354	0.00143	0.842	biological_process	LOC104887088;LOC104889601;LOC104889603
GO:0044421	e	extracellular region part	7/374	109/24354	0.00149	0.862	cellular_component	LOC104897909;LOC104883446;LOC104883447;LOC104903864;LOC104897904;LOC104890038;LOC104890041
GO:0046715	e	active borate transmembrane transporter activity	3/374	16/24354	0.00173	0.876	molecular_function	LOC104893095;LOC104893095;LOC104904612
GO:0005615	e	extracellular space	5/374	57/24354	0.00181	0.884	cellular_component	LOC104897909;LOC104903864;LOC104897904;LOC104890038;LOC104890041
GO:0040028	e	regulation of vulval development	2/374	5/24354	0.00228	0.904	biological_process	LOC104896121;LOC104883494
GO:0051234	e	establishment of localization	25/374	844/24354	0.00232	0.93	biological_process	LOC104898508;LOC104898509;LOC104898511;LOC104902377;LOC104896121;LOC104887893;LOC104891513;LOC104900837;LOC104906177;LOC104893095;LOC104899766;LOC104897401;LOC104888217;LOC104884782;LOC104889612;LOC104887088;LOC104904612;LOC104895020;LOC104888079;LOC104888077;LOC104888076;LOC104887949;LOC104887441;LOC104903831;LOC104885388
GO:0042221	e	response to chemical	39/374	1543/24354	0.0025	0.932	biological_process	LOC104898508;LOC104898509;LOC104898511;LOC104905137;LOC104899932;SBSS1;LOC104901104;LOC104896121;LOC104896241;LOC104902161;LOC104887893;LOC104882952;LOC104884988;LOC104908767;LOC104905072;LOC104895886;LOC104895011;LOC104886797;LOC104903994;LOC104893095;LOC104889234;LOC104899766;LOC104903597;LOC104906069;LOC104895803;LOC104888217;LOC104907767;LOC104883763;LOC104890675;LOC104884219;LOC104903864;LOC…
GO:0030001	e	metal ion transport	6/374	93/24354	0.00313	0.946	biological_process	LOC104902377;LOC104900837;LOC104888217;LOC104884782;LOC104889612;LOC104903831
GO:0015114	e	phosphate ion transmembrane transporter activity	4/374	40/24354	0.00323	0.946	molecular_function	LOC104888079;LOC104888077;LOC104888076;LOC104887949
GO:0006265	e	DNA topological change	2/374	6/24354	0.00339	0.946	biological_process	LOC104898161;LOC104898163
GO:0071944	e	cell periphery	54/374	2362/24354	0.00347	0.966	cellular_component	LOC104885120;LOC104898508;LOC104898509;LOC104898511;LOC104887785;LOC104897911;LOC104897909;LOC104907731;LOC104908396;LOC104900792;LOC104902377;LOC104907917;LOC104902018;LOC104904136;LOC104882952;LOC104884988;LOC104906057;LOC104891513;LOC104906829;LOC104889115;LOC104900837;LOC104898166;LOC104906177;LOC104889105;LOC104889096;LOC104893095;LOC104889234;LOC104899766;LOC104885030;LOC104893583;LOC104889…
GO:1901699	e	cellular response to nitrogen compound	5/374	67/24354	0.00368	0.966	biological_process	LOC104898508;LOC104898509;LOC104898511;LOC104882952;LOC104899766
GO:0010035	e	response to inorganic substance	19/374	616/24354	0.00406	0.972	biological_process	LOC104898508;LOC104898509;LOC104898511;LOC104905137;SBSS1;LOC104896241;LOC104902161;LOC104905072;LOC104895886;LOC104886797;LOC104903994;LOC104899766;LOC104903597;LOC104895803;LOC104888217;LOC104890675;LOC104889601;LOC104889603;LOC104907580
GO:0048582	e	positive regulation of post-embryonic development	4/374	43/24354	0.00421	0.972	biological_process	LOC104901104;LOC104896121;LOC104896241;LOC104883494
GO:0005215	e	transporter activity	15/374	438/24354	0.00448	0.974	molecular_function	LOC104898508;LOC104898509;LOC104898511;LOC104887893;LOC104906177;LOC104893095;LOC104899766;LOC104897401;LOC104884782;LOC104904612;LOC104888079;LOC104888077;LOC104888076;LOC104887949;LOC104887441
GO:0003918	e	DNA topoisomerase type II (ATP-hydrolyzing) activity	2/374	7/24354	0.00469	0.976	molecular_function	LOC104898161;LOC104898163
GO:0009330	e	DNA topoisomerase complex (ATP-hydrolyzing)	2/374	7/24354	0.00469	0.976	cellular_component	LOC104898161;LOC104898163
GO:0061505	e	DNA topoisomerase II activity	2/374	7/24354	0.00469	0.976	molecular_function	LOC104898161;LOC104898163
GO:0006312	e	mitotic recombination	2/374	7/24354	0.00469	0.976	biological_process	LOC104898161;LOC104898163
GO:0061062	e	regulation of nematode larval development	2/374	7/24354	0.00469	0.976	biological_process	LOC104896121;LOC104883494
GO:0000712	e	resolution of meiotic recombination intermediates	2/374	7/24354	0.00469	0.976	biological_process	LOC104898161;LOC104898163
GO:0048527	e	lateral root development	5/374	72/24354	0.00502	0.982	biological_process	LOC104898508;LOC104898509;LOC104898511;LOC104895011;LOC104899766
GO:0051179	e	localization	25/374	906/24354	0.00524	0.986	biological_process	LOC104898508;LOC104898509;LOC104898511;LOC104902377;LOC104896121;LOC104887893;LOC104891513;LOC104900837;LOC104906177;LOC104893095;LOC104899766;LOC104897401;LOC104888217;LOC104884782;LOC104889612;LOC104887088;LOC104904612;LOC104895020;LOC104888079;LOC104888077;LOC104888076;LOC104887949;LOC104887441;LOC104903831;LOC104885388
GO:0003916	e	DNA topoisomerase activity	2/374	8/24354	0.00619	0.994	molecular_function	LOC104898161;LOC104898163
GO:0015691	e	cadmium ion transport	2/374	8/24354	0.00619	0.994	biological_process	LOC104900837;LOC104889612
GO:0003700	e	DNA-binding transcription factor activity	34/374	1388/24354	0.00678	0.996	molecular_function	LOC104907701;LOC104907701;LOC104892691;LOC104892691;LOC104901104;LOC104901104;LOC104905744;LOC104905744;LOC104902161;LOC104902161;LOC104892349;LOC104892349;LOC104895011;LOC104895011;LOC104898529;LOC104898529;LOC104905178;LOC104905178;LOC104883763;LOC104883763;LOC104901646;LOC104901646;LOC104906454;LOC104906454;LOC104895497;LOC104895497;LOC104889601;LOC104889601;LOC104889603;LOC104889603;LOC104902…
GO:0055085	e	transmembrane transport	14/374	422/24354	0.00741	0.998	biological_process	LOC104898508;LOC104898509;LOC104898511;LOC104906177;LOC104893095;LOC104899766;LOC104897401;LOC104884782;LOC104904612;LOC104888079;LOC104888077;LOC104888076;LOC104887949;LOC104887441
GO:0044706	e	multi-multicellular organism process	6/374	112/24354	0.00772	0.998	biological_process	LOC104887785;LOC104895803;LOC104886817;LOC104883494;LOC104906529;LOC104885358
GO:1901698	e	response to nitrogen compound	8/374	184/24354	0.00777	0.998	biological_process	LOC104898508;LOC104898509;LOC104898511;LOC104887893;LOC104882952;LOC104899766;LOC104883763;LOC104883006
GO:0048528	e	post-embryonic root development	5/374	82/24354	0.00864	0.998	biological_process	LOC104898508;LOC104898509;LOC104898511;LOC104895011;LOC104899766
GO:0090696	e	post-embryonic plant organ development	5/374	82/24354	0.00864	0.998	biological_process	LOC104898508;LOC104898509;LOC104898511;LOC104895011;LOC104899766
GO:0097305	e	response to alcohol	13/374	381/24354	0.009	0.998	biological_process	LOC104905137;LOC104901104;LOC104902161;LOC104887893;LOC104884988;LOC104905072;LOC104895886;LOC104895011;LOC104903994;LOC104903597;LOC104890675;LOC104884219;LOC104903864
GO:0000795	e	synaptonemal complex	2/374	10/24354	0.00976	0.998	cellular_component	LOC104898161;LOC104898163
GO:0019098	e	reproductive behavior	2/374	10/24354	0.00976	0.998	biological_process	LOC104883494;LOC104883494
GO:0051307	e	meiotic chromosome separation	2/374	10/24354	0.00976	0.998	biological_process	LOC104898161;LOC104898163
GO:0006829	e	zinc ion transport	2/374	11/24354	0.0118	1	biological_process	LOC104900837;LOC104889612
GO:0099086	e	synaptonemal structure	2/374	11/24354	0.0118	1	cellular_component	LOC104898161;LOC104898163
GO:0051304	e	chromosome separation	2/374	11/24354	0.0118	1	biological_process	LOC104898161;LOC104898163
GO:0080029	e	cellular response to boron-containing substance levels	2/374	11/24354	0.0118	1	biological_process	LOC104893095;LOC104904612
GO:0006812	e	cation transport	7/374	162/24354	0.0128	1	biological_process	LOC104902377;LOC104900837;LOC104906177;LOC104888217;LOC104884782;LOC104889612;LOC104903831
GO:0051240	e	positive regulation of multicellular organismal process	4/374	59/24354	0.0128	1	biological_process	LOC104901104;LOC104896121;LOC104896241;LOC104883494
GO:0000041	e	transition metal ion transport	3/374	33/24354	0.0139	1	biological_process	LOC104900837;LOC104888217;LOC104889612
GO:0035445	e	borate transmembrane transport	2/374	12/24354	0.014	1	biological_process	LOC104893095;LOC104904612
GO:0005985	e	sucrose metabolic process	2/374	12/24354	0.014	1	biological_process	SBSS1;LOC104903864
GO:0046713	e	borate transport	2/374	12/24354	0.014	1	biological_process	LOC104893095;LOC104904612
GO:0042214	e	terpene metabolic process	2/374	12/24354	0.014	1	biological_process	LOC104908785;LOC104885388
GO:0010036	e	response to boron-containing substance	2/374	12/24354	0.014	1	biological_process	LOC104893095;LOC104904612
GO:0006814	e	sodium ion transport	2/374	12/24354	0.014	1	biological_process	LOC104902377;LOC104903831
GO:0009605	e	response to external stimulus	22/374	837/24354	0.0141	1	biological_process	LOC104897911;LOC104899932;LOC104896121;LOC104887893;LOC104882952;LOC104884988;LOC104908767;LOC104886797;LOC104898166;LOC104893095;LOC104904440;LOC104895803;LOC104907767;LOC104888372;LOC104883763;LOC104901646;LOC104893768;LOC104887088;LOC104904612;LOC104887536;LOC104907580;LOC104901648
GO:0009816	e	defense response to bacterium, incompatible interaction	3/374	34/24354	0.0151	1	biological_process	LOC104908767;LOC104907767;LOC104888372
GO:0035162	e	embryonic hemopoiesis	1/374	1/24354	0.0154	1	biological_process	LOC104896121
GO:2000647	e	negative regulation of stem cell proliferation	1/374	1/24354	0.0154	1	biological_process	LOC104883494
GO:0060322	e	head development	1/374	1/24354	0.0154	1	biological_process	LOC104896121
GO:0060325	e	face morphogenesis	1/374	1/24354	0.0154	1	biological_process	LOC104896121
GO:0060324	e	face development	1/374	1/24354	0.0154	1	biological_process	LOC104896121
GO:0043201	e	response to leucine	1/374	1/24354	0.0154	1	biological_process	LOC104887893
GO:0048103	e	somatic stem cell division	1/374	1/24354	0.0154	1	biological_process	LOC104883494
GO:0004567	e	beta-mannosidase activity	1/374	1/24354	0.0154	1	molecular_function	LOC104900375
GO:0014029	e	neural crest formation	1/374	1/24354	0.0154	1	biological_process	LOC104896121
GO:0097007	e	4,8,12-trimethyltrideca-1,3,7,11-tetraene synthase activity	1/374	1/24354	0.0154	1	molecular_function	LOC104908785
GO:0097008	e	(3E)-4,8-dimethyl-1,3,7-nonatriene synthase activity	1/374	1/24354	0.0154	1	molecular_function	LOC104908785
GO:0035019	e	somatic stem cell population maintenance	1/374	1/24354	0.0154	1	biological_process	LOC104896121
GO:0051216	e	cartilage development	1/374	1/24354	0.0154	1	biological_process	LOC104896121
GO:1901601	e	strigolactone biosynthetic process	1/374	1/24354	0.0154	1	biological_process	LOC104894577
GO:1901600	e	strigolactone metabolic process	1/374	1/24354	0.0154	1	biological_process	LOC104894577
GO:0080053	e	response to phenylalanine	1/374	1/24354	0.0154	1	biological_process	LOC104887893
GO:0080052	e	response to histidine	1/374	1/24354	0.0154	1	biological_process	LOC104887893
GO:0045201	e	maintenance of neuroblast polarity	1/374	1/24354	0.0154	1	biological_process	LOC104883494
GO:0055059	e	asymmetric neuroblast division	1/374	1/24354	0.0154	1	biological_process	LOC104883494
GO:0055057	e	neuroblast division	1/374	1/24354	0.0154	1	biological_process	LOC104883494
GO:0048762	e	mesenchymal cell differentiation	1/374	1/24354	0.0154	1	biological_process	LOC104896121
GO:2000177	e	regulation of neural precursor cell proliferation	1/374	1/24354	0.0154	1	biological_process	LOC104883494
GO:2000178	e	negative regulation of neural precursor cell proliferation	1/374	1/24354	0.0154	1	biological_process	LOC104883494
GO:1901334	e	lactone metabolic process	1/374	1/24354	0.0154	1	biological_process	LOC104894577
GO:1901336	e	lactone biosynthetic process	1/374	1/24354	0.0154	1	biological_process	LOC104894577
GO:0048705	e	skeletal system morphogenesis	1/374	1/24354	0.0154	1	biological_process	LOC104896121
GO:0048704	e	embryonic skeletal system morphogenesis	1/374	1/24354	0.0154	1	biological_process	LOC104896121
GO:0048706	e	embryonic skeletal system development	1/374	1/24354	0.0154	1	biological_process	LOC104896121
GO:0048701	e	embryonic cranial skeleton morphogenesis	1/374	1/24354	0.0154	1	biological_process	LOC104896121
GO:0048703	e	embryonic viscerocranium morphogenesis	1/374	1/24354	0.0154	1	biological_process	LOC104896121
GO:0036445	e	neuronal stem cell division	1/374	1/24354	0.0154	1	biological_process	LOC104883494
GO:0090437	e	socket cell differentiation	1/374	1/24354	0.0154	1	biological_process	LOC104905605
GO:0060323	e	head morphogenesis	1/374	1/24354	0.0154	1	biological_process	LOC104896121
GO:0060485	e	mesenchyme development	1/374	1/24354	0.0154	1	biological_process	LOC104896121
GO:0010098	e	suspensor development	1/374	1/24354	0.0154	1	biological_process	LOC104902189
GO:0070776	e	MOZ/MORF histone acetyltransferase complex	1/374	1/24354	0.0154	1	cellular_component	LOC104896121
GO:0070775	e	H3 histone acetyltransferase complex	1/374	1/24354	0.0154	1	cellular_component	LOC104896121
GO:0014033	e	neural crest cell differentiation	1/374	1/24354	0.0154	1	biological_process	LOC104896121
GO:0014031	e	mesenchymal cell development	1/374	1/24354	0.0154	1	biological_process	LOC104896121
GO:0014036	e	neural crest cell fate specification	1/374	1/24354	0.0154	1	biological_process	LOC104896121
GO:0014034	e	neural crest cell fate commitment	1/374	1/24354	0.0154	1	biological_process	LOC104896121
GO:0010378	e	temperature compensation of the circadian clock	1/374	1/24354	0.0154	1	biological_process	LOC104896241
GO:0001837	e	epithelial to mesenchymal transition	1/374	1/24354	0.0154	1	biological_process	LOC104896121
GO:0080082	e	esculin beta-glucosidase activity	1/374	1/24354	0.0154	1	molecular_function	LOC104900375
GO:0080081	e	4-methylumbelliferyl-beta-D-glucopyranoside beta-glucosidase activity	1/374	1/24354	0.0154	1	molecular_function	LOC104900375
GO:0030011	e	maintenance of cell polarity	1/374	1/24354	0.0154	1	biological_process	LOC104883494
GO:1902692	e	regulation of neuroblast proliferation	1/374	1/24354	0.0154	1	biological_process	LOC104883494
GO:0047668	e	amygdalin beta-glucosidase activity	1/374	1/24354	0.0154	1	molecular_function	LOC104900375
GO:0048866	e	stem cell fate specification	1/374	1/24354	0.0154	1	biological_process	LOC104896121
GO:0072091	e	regulation of stem cell proliferation	1/374	1/24354	0.0154	1	biological_process	LOC104883494
GO:0007406	e	negative regulation of neuroblast proliferation	1/374	1/24354	0.0154	1	biological_process	LOC104883494
GO:0001501	e	skeletal system development	1/374	1/24354	0.0154	1	biological_process	LOC104896121
GO:0001502	e	cartilage condensation	1/374	1/24354	0.0154	1	biological_process	LOC104896121
GO:0033563	e	dorsal/ventral axon guidance	1/374	1/24354	0.0154	1	biological_process	LOC104896121
GO:0045196	e	establishment or maintenance of neuroblast polarity	1/374	1/24354	0.0154	1	biological_process	LOC104883494
GO:0098722	e	asymmetric stem cell division	1/374	1/24354	0.0154	1	biological_process	LOC104883494
GO:0055076	e	transition metal ion homeostasis	3/374	35/24354	0.0164	1	biological_process	LOC104887088;LOC104889601;LOC104889603
GO:0000819	e	sister chromatid segregation	2/374	13/24354	0.0164	1	biological_process	LOC104898161;LOC104898163
GO:0002213	e	defense response to insect	2/374	13/24354	0.0164	1	biological_process	LOC104901646;LOC104901648
GO:0045165	e	cell fate commitment	3/374	36/24354	0.0176	1	biological_process	LOC104905744;LOC104896121;LOC104883494
GO:0009846	e	pollen germination	3/374	36/24354	0.0176	1	biological_process	LOC104887785;LOC104906529;LOC104885358
GO:0010346	e	shoot axis formation	2/374	14/24354	0.0189	1	biological_process	LOC104894577;LOC104885388
GO:0010223	e	secondary shoot formation	2/374	14/24354	0.0189	1	biological_process	LOC104894577;LOC104885388
GO:0008378	e	galactosyltransferase activity	2/374	15/24354	0.0216	1	molecular_function	LOC104890675;LOC104894790
GO:0003713	e	transcription coactivator activity	2/374	15/24354	0.0216	1	molecular_function	LOC104896121;LOC104902161
GO:0051094	e	positive regulation of developmental process	4/374	69/24354	0.0217	1	biological_process	LOC104901104;LOC104896121;LOC104896241;LOC104883494
GO:0098661	e	inorganic anion transmembrane transport	2/374	16/24354	0.0245	1	biological_process	LOC104893095;LOC104904612
GO:0010497	e	plasmodesmata-mediated intercellular transport	2/374	16/24354	0.0245	1	biological_process	LOC104891513;LOC104895020
GO:0071103	e	DNA conformation change	3/374	41/24354	0.0249	1	biological_process	LOC104896121;LOC104898161;LOC104898163
GO:0009856	e	pollination	5/374	108/24354	0.0257	1	biological_process	LOC104887785;LOC104895803;LOC104886817;LOC104906529;LOC104885358
GO:0001101	e	response to acid chemical	18/374	689/24354	0.0267	1	biological_process	LOC104898508;LOC104898509;LOC104898511;SBSS1;LOC104901104;LOC104902161;LOC104887893;LOC104908767;LOC104899766;LOC104906069;LOC104907767;LOC104890675;LOC104884219;LOC104903864;LOC104883006;LOC104889601;LOC104889603;LOC104907580
GO:0001708	e	cell fate specification	2/374	17/24354	0.0275	1	biological_process	LOC104905744;LOC104896121
GO:0001763	e	morphogenesis of a branching structure	2/374	17/24354	0.0275	1	biological_process	LOC104894577;LOC104885388
GO:0006952	e	defense response	13/374	440/24354	0.0275	1	biological_process	LOC104907917;LOC104887893;LOC104882952;LOC104908767;LOC104886797;LOC104898166;LOC104904440;LOC104907767;LOC104888372;LOC104883763;LOC104901646;LOC104887536;LOC104901648
GO:1904892	e	regulation of STAT cascade	1/374	2/24354	0.0305	1	biological_process	LOC104896121
GO:0047216	e	inositol 3-alpha-galactosyltransferase activity	1/374	2/24354	0.0305	1	molecular_function	LOC104890675
GO:0043617	e	cellular response to sucrose starvation	1/374	2/24354	0.0305	1	biological_process	LOC104899932
GO:0008010	e	structural constituent of chitin-based larval cuticle	1/374	2/24354	0.0305	1	molecular_function	LOC104896214
GO:0004066	e	asparagine synthase (glutamine-hydrolyzing) activity	1/374	2/24354	0.0305	1	molecular_function	LOC104899932
GO:0016124	e	xanthophyll catabolic process	1/374	2/24354	0.0305	1	biological_process	LOC104885388
GO:0016110	e	tetraterpenoid catabolic process	1/374	2/24354	0.0305	1	biological_process	LOC104885388
GO:0016730	e	oxidoreductase activity, acting on iron-sulfur proteins as donors	1/374	2/24354	0.0305	1	molecular_function	LOC104892379
GO:0016319	e	mushroom body development	1/374	2/24354	0.0305	1	biological_process	LOC104896121
GO:0007447	e	imaginal disc pattern formation	1/374	2/24354	0.0305	1	biological_process	LOC104883494
GO:0035904	e	aorta development	1/374	2/24354	0.0305	1	biological_process	LOC104896121
GO:0035909	e	aorta morphogenesis	1/374	2/24354	0.0305	1	biological_process	LOC104896121
GO:0048562	e	embryonic organ morphogenesis	1/374	2/24354	0.0305	1	biological_process	LOC104896121
GO:0048568	e	embryonic organ development	1/374	2/24354	0.0305	1	biological_process	LOC104896121
GO:0033853	e	aspartate-prephenate aminotransferase activity	1/374	2/24354	0.0305	1	molecular_function	LOC104890616
GO:0033854	e	glutamate-prephenate aminotransferase activity	1/374	2/24354	0.0305	1	molecular_function	LOC104890616
GO:0000786	e	nucleosome	1/374	2/24354	0.0305	1	cellular_component	LOC104896121
GO:0003964	e	RNA-directed DNA polymerase activity	1/374	2/24354	0.0305	1	molecular_function	LOC104886357
GO:0006529	e	asparagine biosynthetic process	1/374	2/24354	0.0305	1	biological_process	LOC104899932
GO:0016884	e	carbon-nitrogen ligase activity, with glutamine as amido-N-donor	1/374	2/24354	0.0305	1	molecular_function	LOC104899932
GO:0047268	e	galactinol-raffinose galactosyltransferase activity	1/374	2/24354	0.0305	1	molecular_function	LOC104894790
GO:0060840	e	artery development	1/374	2/24354	0.0305	1	biological_process	LOC104896121
GO:0010172	e	embryonic body morphogenesis	1/374	2/24354	0.0305	1	biological_process	LOC104896121
GO:0017145	e	stem cell division	1/374	2/24354	0.0305	1	biological_process	LOC104883494
GO:0048844	e	artery morphogenesis	1/374	2/24354	0.0305	1	biological_process	LOC104896121
GO:0048865	e	stem cell fate commitment	1/374	2/24354	0.0305	1	biological_process	LOC104896121
GO:0010270	e	photosystem II oxygen evolving complex assembly	1/374	2/24354	0.0305	1	biological_process	LOC104907596
GO:0016118	e	carotenoid catabolic process	1/374	2/24354	0.0305	1	biological_process	LOC104885388
GO:0070825	e	micropyle	1/374	2/24354	0.0305	1	cellular_component	LOC104885030
GO:0034256	e	chlorophyll(ide) b reductase activity	1/374	2/24354	0.0305	1	molecular_function	LOC104902204
GO:0046425	e	regulation of JAK-STAT cascade	1/374	2/24354	0.0305	1	biological_process	LOC104896121
GO:0019888	e	protein phosphatase regulator activity	2/374	18/24354	0.0306	1	molecular_function	LOC104883494;LOC104883494
GO:0010496	e	intercellular transport	2/374	18/24354	0.0306	1	biological_process	LOC104891513;LOC104895020
GO:0006720	e	isoprenoid metabolic process	4/374	77/24354	0.0308	1	biological_process	LOC104892989;LOC104894577;LOC104908785;LOC104885388
GO:0010033	e	response to organic substance	24/374	997/24354	0.0337	1	biological_process	LOC104905137;LOC104899932;SBSS1;LOC104901104;LOC104902161;LOC104887893;LOC104882952;LOC104884988;LOC104908767;LOC104905072;LOC104895886;LOC104895011;LOC104903994;LOC104903597;LOC104906069;LOC104907767;LOC104883763;LOC104890675;LOC104884219;LOC104903864;LOC104883006;LOC104902171;LOC104887441;LOC104885388
GO:0035673	e	oligopeptide transmembrane transporter activity	2/374	19/24354	0.0339	1	molecular_function	LOC104887893;LOC104887893
GO:0072358	e	cardiovascular system development	2/374	19/24354	0.0339	1	biological_process	LOC104896121;LOC104895803
GO:0072359	e	circulatory system development	2/374	19/24354	0.0339	1	biological_process	LOC104896121;LOC104895803
GO:0009625	e	response to insect	2/374	19/24354	0.0339	1	biological_process	LOC104901646;LOC104901648
GO:0003712	e	transcription coregulator activity	2/374	19/24354	0.0339	1	molecular_function	LOC104896121;LOC104902161
GO:0034220	e	ion transmembrane transport	8/374	243/24354	0.0348	1	biological_process	LOC104898508;LOC104898509;LOC104898511;LOC104906177;LOC104893095;LOC104899766;LOC104884782;LOC104904612
GO:0006820	e	anion transport	6/374	158/24354	0.0355	1	biological_process	LOC104898508;LOC104898509;LOC104898511;LOC104893095;LOC104899766;LOC104904612
GO:0000904	e	cell morphogenesis involved in differentiation	5/374	119/24354	0.0368	1	biological_process	LOC104887785;LOC104896121;LOC104895803;LOC104886817;LOC104902171
GO:0008080	e	N-acetyltransferase activity	2/374	20/24354	0.0372	1	molecular_function	LOC104896121;LOC104906069
GO:0000989	e	obsolete transcription factor activity, transcription factor binding	2/374	20/24354	0.0372	1	molecular_function	LOC104896121;LOC104902161
GO:0005575	e	cellular_component	169/374	9729/24354	0.0381	1	cellular_component	LOC104885120;LOC104898508;LOC104898509;LOC104898511;LOC104887785;LOC104892124;LOC104892090;LOC104897911;LOC104897909;LOC104902662;LOC104890616;LOC104883168;LOC104907731;LOC104905137;LOC109135723;LOC104908396;LOC104900592;LOC104892989;LOC104883636;LOC104890721;LOC104900792;LOC104902377;LOC104902833;LOC104902189;LOC104891046;LOC104902334;LOC104894518;LOC104902468;LOC104895471;LOC104907917;LOC104891…
GO:0048569	e	post-embryonic animal organ development	7/374	206/24354	0.0405	1	biological_process	LOC104898508;LOC104898509;LOC104898511;LOC104895011;LOC104899766;LOC104906529;LOC104885358
GO:0140110	e	transcription regulator activity	18/374	714/24354	0.0422	1	molecular_function	LOC104907701;LOC104892691;LOC104901104;LOC104905744;LOC104896121;LOC104902161;LOC104892349;LOC104895011;LOC104898529;LOC104905178;LOC104883763;LOC104901646;LOC104906454;LOC104895497;LOC104889601;LOC104889603;LOC104902171;LOC104901648
GO:0003993	e	acid phosphatase activity	2/374	22/24354	0.0444	1	molecular_function	LOC104893583;LOC104898384
GO:0031668	e	cellular response to extracellular stimulus	5/374	126/24354	0.0452	1	biological_process	LOC104897911;LOC104899932;LOC104893095;LOC104904612;LOC104907580
GO:0015505	e	uracil:cation symporter activity	1/374	3/24354	0.0454	1	molecular_function	LOC104906177
GO:0005350	e	pyrimidine nucleobase transmembrane transporter activity	1/374	3/24354	0.0454	1	molecular_function	LOC104906177
GO:0016055	e	Wnt signaling pathway	1/374	3/24354	0.0454	1	biological_process	LOC104883494
GO:0044815	e	DNA packaging complex	1/374	3/24354	0.0454	1	cellular_component	LOC104896121
GO:0015857	e	uracil transport	1/374	3/24354	0.0454	1	biological_process	LOC104906177
GO:0015855	e	pyrimidine nucleobase transport	1/374	3/24354	0.0454	1	biological_process	LOC104906177
GO:0046247	e	terpene catabolic process	1/374	3/24354	0.0454	1	biological_process	LOC104885388
GO:0005274	e	allantoin:proton symporter activity	1/374	3/24354	0.0454	1	molecular_function	LOC104906177
GO:0016121	e	carotene catabolic process	1/374	3/24354	0.0454	1	biological_process	LOC104885388
GO:0000090	e	mitotic anaphase	1/374	3/24354	0.0454	1	biological_process	LOC104883494
GO:0050768	e	negative regulation of neurogenesis	1/374	3/24354	0.0454	1	biological_process	LOC104883494
GO:0080079	e	cellobiose glucosidase activity	1/374	3/24354	0.0454	1	molecular_function	LOC104900375
GO:0010174	e	nucleoside transmembrane transporter activity, against a concentration gradient	1/374	3/24354	0.0454	1	molecular_function	LOC104897401
GO:0015720	e	allantoin transport	1/374	3/24354	0.0454	1	biological_process	LOC104906177
GO:0042600	e	chorion	1/374	3/24354	0.0454	1	cellular_component	LOC104885030
GO:0030178	e	negative regulation of Wnt signaling pathway	1/374	3/24354	0.0454	1	biological_process	LOC104895803
GO:0051777	e	ent-kaurenoate oxidase activity	1/374	3/24354	0.0454	1	molecular_function	LOC104892989
GO:0018991	e	oviposition	1/374	3/24354	0.0454	1	biological_process	LOC104883494
GO:0000823	e	inositol-1,4,5-trisphosphate 6-kinase activity	1/374	3/24354	0.0454	1	molecular_function	LOC104887785
GO:0015210	e	uracil transmembrane transporter activity	1/374	3/24354	0.0454	1	molecular_function	LOC104906177
GO:1905114	e	cell surface receptor signaling pathway involved in cell-cell signaling	1/374	3/24354	0.0454	1	biological_process	LOC104883494
GO:0015391	e	nucleobase:cation symporter activity	1/374	3/24354	0.0454	1	molecular_function	LOC104906177
GO:0004791	e	thioredoxin-disulfide reductase activity	1/374	3/24354	0.0454	1	molecular_function	LOC104895803
GO:0051961	e	negative regulation of nervous system development	1/374	3/24354	0.0454	1	biological_process	LOC104883494
GO:0015923	e	mannosidase activity	1/374	3/24354	0.0454	1	molecular_function	LOC104900375
GO:0098743	e	cell aggregation	1/374	3/24354	0.0454	1	biological_process	LOC104896121
GO:0048578	e	positive regulation of long-day photoperiodism, flowering	1/374	3/24354	0.0454	1	biological_process	LOC104896241
GO:0071496	e	cellular response to external stimulus	5/374	128/24354	0.0478	1	biological_process	LOC104897911;LOC104899932;LOC104893095;LOC104904612;LOC104907580
GO:0070838	e	divalent metal ion transport	3/374	53/24354	0.0479	1	biological_process	LOC104900837;LOC104884782;LOC104889612
GO:0044454	e	nuclear chromosome part	3/374	53/24354	0.0479	1	cellular_component	LOC104896121;LOC104898161;LOC104898163

## Sheet: N25_vs_Control.DEG.Go.enrich.2
Table S9. Gene ontology (GO) enrichment analysis of differentially expressed genes in the roots of sugar beet response to neutral salt and alkaline salt treatments.
id	enrichment	description	ratio_in_study	ratio_in_pop	p_uncorrected	p_fdr	namespace	genes_in_study
GO:0042542	e	response to hydrogen peroxide	12/489	60/24354	2.98e-07	0.006	biological_process	LOC104905137;LOC104907875;LOC104896241;LOC104906855;LOC104895886;LOC104885114;LOC104886797;LOC104903994;LOC104903597;LOC104890675;LOC104883341;LOC104905072
GO:0000302	e	response to reactive oxygen species	15/489	112/24354	4.1e-07	0.008	biological_process	LOC104905137;LOC104884391;LOC104907875;LOC104896241;LOC104906855;LOC104895886;LOC104887095;LOC104885114;LOC104886797;LOC104903994;LOC104903597;LOC104890675;LOC104883341;LOC104900854;LOC104905072
GO:0006979	e	response to oxidative stress	22/489	240/24354	4.45e-07	0.01	biological_process	LOC104905137;LOC104884391;LOC104908898;LOC104907875;LOC104896241;LOC104887632;LOC104906855;LOC104895886;LOC104887095;LOC104885114;LOC104885030;LOC104886797;LOC104903994;LOC104903597;LOC104887630;LOC104890675;LOC104905171;LOC104883341;LOC104900854;LOC104902217;LOC104905072;LOC104907580
GO:0048046	e	apoplast	24/489	379/24354	8.64e-07	0.01	cellular_component	LOC104900406;LOC104899677;LOC104887412;LOC104884197;LOC104898478;LOC104904829;LOC104884988;LOC104883444;LOC104885114;LOC104889115;LOC104889234;LOC104895363;LOC104902037;LOC104901010;LOC104894044;LOC104903864;LOC104893508;LOC104903549;LOC104889109;LOC104897938;LOC104883672;LOC104900217;LOC109133718;LOC104907580
GO:0009636	e	response to toxic substance	13/489	84/24354	9.48e-07	0.01	biological_process	LOC104905137;LOC104907875;LOC104896241;LOC104906855;LOC104895886;LOC104885114;LOC104886797;LOC104903994;LOC104903597;LOC104890675;LOC104883341;LOC104892182;LOC104905072
GO:0009408	e	response to heat	17/489	163/24354	1.11e-06	0.012	biological_process	LOC104905137;LOC104887412;LOC104902833;LOC104907875;LOC104896999;LOC104884988;LOC104895886;LOC104885114;LOC104886797;LOC104886590;LOC104903994;LOC104903597;LOC104890675;LOC104903857;LOC104893508;LOC104883341;LOC104905072
GO:0010033	e	response to organic substance	47/489	997/24354	1.25e-06	0.012	biological_process	LOC104905137;LOC104900089;LOC104895003;LOC104884391;LOC104907820;LOC104887412;SBSS1;LOC104888934;LOC104904829;LOC104884988;LOC104908767;LOC104895947;LOC104887632;LOC104906855;LOC104895886;LOC104899930;LOC104905320;LOC104884212;LOC104907817;LOC104887467;LOC104903994;LOC104903597;LOC104884732;LOC104895832;LOC104907767;LOC104887630;LOC104883763;LOC104902037;LOC104899495;LOC104883006;LOC104890675;LOC…
GO:0001101	e	response to acid chemical	38/489	689/24354	1.28e-06	0.012	biological_process	LOC104900089;LOC104895003;LOC104884391;LOC104907820;LOC104894685;SBSS1;LOC104887305;LOC104888934;LOC104904829;LOC104908767;LOC104907355;LOC104895947;LOC104887632;LOC104906855;LOC104899930;LOC104887095;LOC104884212;LOC104907817;LOC104887467;LOC104884732;LOC104895832;LOC104907767;LOC104887630;LOC104899495;LOC104883006;LOC104890675;LOC104903857;LOC104903864;LOC104894679;LOC104890830;LOC104906092;LOC…
GO:1901700	e	response to oxygen-containing compound	58/489	950/24354	1.34e-06	0.012	biological_process	LOC104905137;LOC104900089;LOC104895003;LOC104884391;LOC104907820;LOC104887412;LOC104894685;SBSS1;LOC104887305;LOC104907875;LOC104896241;LOC104888934;LOC104904829;LOC104884988;LOC104908767;LOC104907355;LOC104895947;LOC104887632;LOC104906855;LOC104895886;LOC104899930;LOC104887095;LOC104884212;LOC104885114;LOC104907817;LOC104887467;LOC104886797;LOC104903994;LOC104903597;LOC104884732;LOC104895832;LOC…
GO:0005576	e	extracellular region	38/489	705/24354	1.49e-06	0.012	cellular_component	LOC104890100;LOC104900406;LOC104899677;LOC104887412;LOC104894685;LOC104884197;LOC104898478;LOC104901796;LOC104883565;LOC104904829;LOC104884988;LOC104904176;LOC104904178;LOC104883444;LOC104890666;LOC104885114;LOC104907709;LOC104889115;LOC104889234;LOC104895363;LOC104904302;LOC104893583;LOC104902037;LOC104901010;LOC104894044;LOC104903864;LOC104894679;LOC104893508;LOC104888997;LOC104903549;LOC104889…
GO:0009605	e	response to external stimulus	41/489	837/24354	1.73e-06	0.014	biological_process	LOC104899837;LOC104884391;LOC104899677;LOC104884113;LOC104887412;LOC104894685;LOC104887915;LOC104900715;LOC104904829;LOC104884988;LOC104908767;LOC104895947;LOC104906855;LOC104899930;LOC104884212;LOC104885114;LOC104892312;LOC104907817;LOC104887465;LOC104888372;LOC104886797;LOC104895363;LOC104899440;LOC104904302;LOC104895803;LOC104907767;LOC104883763;LOC104902037;LOC104899495;LOC104901646;LOC104903…
GO:0009628	e	response to abiotic stimulus	70/489	1350/24354	1.78e-06	0.014	biological_process	LOC104886989;LOC104891851;LOC104891968;LOC104905137;LOC104900089;LOC104895003;LOC104894912;LOC104907820;LOC104887412;LOC104902833;LOC104894685;LOC104883168;LOC104887915;SBSS1;LOC104887305;LOC104907875;LOC104896241;LOC104896999;LOC104884988;LOC104897132;LOC104907355;LOC104887632;LOC104906855;LOC104895886;LOC104891650;LOC104883444;LOC104906907;LOC104894277;LOC104885114;LOC104892312;LOC104907817;LOC…
GO:0042221	e	response to chemical	66/489	1543/24354	2e-06	0.018	biological_process	LOC104905137;LOC104900089;LOC104895003;LOC104884391;LOC104907820;LOC104887412;LOC104894685;SBSS1;LOC104887305;LOC104907875;LOC104896241;LOC104898521;LOC104888934;LOC104904829;LOC104884988;LOC104908767;LOC104907355;LOC104895947;LOC104887632;LOC104906855;LOC104895886;LOC104899930;LOC104905320;LOC104887095;LOC104884212;LOC104885114;LOC104907817;LOC104887467;LOC104882957;LOC104886797;LOC104903994;LOC…
GO:0006950	e	response to stress	81/489	1692/24354	2.2e-06	0.018	biological_process	LOC104891851;LOC104891968;LOC104899837;LOC104905137;LOC104900089;LOC104895003;LOC104884391;LOC104907820;LOC104884113;LOC104887412;LOC104902833;LOC104894685;LOC104886357;LOC104887081;LOC104908898;LOC104887915;SBSS1;LOC104887305;LOC104907875;LOC104900715;LOC104896241;LOC104896999;LOC104904829;LOC104884988;LOC104908767;LOC104897132;LOC104907355;LOC104895947;LOC104887632;LOC104906855;LOC104895886;LOC…
GO:0050896	e	response to stimulus	117/489	2869/24354	3.44e-06	0.046	biological_process	LOC104886989;LOC104891851;LOC104891968;LOC104899837;LOC104905137;LOC104900089;LOC104895003;LOC104894912;LOC104884391;LOC104907820;LOC104899677;LOC104884113;LOC104887412;LOC104902833;LOC104894685;LOC104886357;LOC104887081;LOC104883168;LOC104908898;LOC104887915;SBSS1;LOC104887305;LOC104907875;LOC104900715;LOC104896241;LOC104898521;LOC104896999;LOC104888934;LOC104904829;LOC104884988;LOC104908767;LOC…
GO:0046688	e	response to copper ion	5/489	13/24354	3.6e-06	0.046	biological_process	LOC104905137;LOC104895886;LOC104903994;LOC104903597;LOC104905072
GO:0009416	e	response to light stimulus	24/489	416/24354	4.36e-06	0.05	biological_process	LOC104886989;LOC104894912;LOC104894685;LOC104883168;LOC104887915;LOC104907875;LOC104896241;LOC104887632;LOC104885114;LOC104886797;LOC104891313;LOC104889234;LOC104896871;LOC104896210;LOC104884732;LOC104887630;LOC104899495;LOC104890675;LOC104883341;LOC104905155;LOC104883672;LOC104900217;LOC104902217;LOC109133718
GO:0030312	e	external encapsulating structure	31/489	632/24354	7.59e-06	0.054	cellular_component	LOC104900406;LOC104899677;LOC104887412;LOC104907731;LOC104904829;LOC104884988;LOC104887635;LOC104904176;LOC104904178;LOC104907843;LOC104883444;LOC104906907;LOC104885114;LOC104907817;LOC104885030;LOC104902315;LOC104889115;LOC104889234;LOC104889236;LOC104891463;LOC104904302;LOC104893583;LOC104895832;LOC104901010;LOC104894679;LOC104893508;LOC104888997;LOC104903549;LOC104889109;LOC104904413;LOC104897…
GO:0051707	e	response to other organism	29/489	581/24354	7.69e-06	0.054	biological_process	LOC104899837;LOC104899677;LOC104884113;LOC104894685;LOC104887915;LOC104904829;LOC104908767;LOC104895947;LOC104906855;LOC104899930;LOC104884212;LOC104885114;LOC104892312;LOC104907817;LOC104887465;LOC104888372;LOC104886797;LOC104895363;LOC104907767;LOC104883763;LOC104902037;LOC104901646;LOC104903857;LOC104887088;LOC104905171;LOC104888151;LOC104906208;LOC104900854;LOC104901648
GO:0043207	e	response to external biotic stimulus	29/489	581/24354	7.69e-06	0.054	biological_process	LOC104899837;LOC104899677;LOC104884113;LOC104894685;LOC104887915;LOC104904829;LOC104908767;LOC104895947;LOC104906855;LOC104899930;LOC104884212;LOC104885114;LOC104892312;LOC104907817;LOC104887465;LOC104888372;LOC104886797;LOC104895363;LOC104907767;LOC104883763;LOC104902037;LOC104901646;LOC104903857;LOC104887088;LOC104905171;LOC104888151;LOC104906208;LOC104900854;LOC104901648
GO:0009607	e	response to biotic stimulus	29/489	582/24354	7.95e-06	0.056	biological_process	LOC104899837;LOC104899677;LOC104884113;LOC104894685;LOC104887915;LOC104904829;LOC104908767;LOC104895947;LOC104906855;LOC104899930;LOC104884212;LOC104885114;LOC104892312;LOC104907817;LOC104887465;LOC104888372;LOC104886797;LOC104895363;LOC104907767;LOC104883763;LOC104902037;LOC104901646;LOC104903857;LOC104887088;LOC104905171;LOC104888151;LOC104906208;LOC104900854;LOC104901648
GO:0009314	e	response to radiation	24/489	433/24354	8.55e-06	0.06	biological_process	LOC104886989;LOC104894912;LOC104894685;LOC104883168;LOC104887915;LOC104907875;LOC104896241;LOC104887632;LOC104885114;LOC104886797;LOC104891313;LOC104889234;LOC104896871;LOC104896210;LOC104884732;LOC104887630;LOC104899495;LOC104890675;LOC104883341;LOC104905155;LOC104883672;LOC104900217;LOC104902217;LOC109133718
GO:0046527	e	glucosyltransferase activity	9/489	70/24354	1.08e-05	0.066	molecular_function	LOC104900089;LOC104887412;SBSS1;LOC104884988;LOC104889537;LOC104892057;LOC104889728;LOC104893508;LOC104892182
GO:0006952	e	defense response	24/489	440/24354	1.12e-05	0.066	biological_process	LOC104899837;LOC104884113;LOC104894685;LOC104887915;LOC104904829;LOC104908767;LOC104895947;LOC104906855;LOC104899930;LOC104892312;LOC104907817;LOC104887465;LOC104888372;LOC104886797;LOC104889067;LOC104895363;LOC104907767;LOC104883763;LOC104902037;LOC104901646;LOC104903857;LOC104905171;LOC104906208;LOC104901648
GO:0009611	e	response to wounding	14/489	175/24354	1.29e-05	0.076	biological_process	LOC104899837;LOC104894685;LOC104887081;LOC104887632;LOC104899930;LOC104887095;LOC104887630;LOC104901646;LOC104901010;LOC104900388;LOC104899444;LOC104900854;LOC104902217;LOC104901648
GO:0009266	e	response to temperature stimulus	25/489	474/24354	1.3e-05	0.076	biological_process	LOC104905137;LOC104900089;LOC104887412;LOC104902833;LOC104894685;LOC104907875;LOC104896241;LOC104896999;LOC104884988;LOC104895886;LOC104883444;LOC104885114;LOC104907817;LOC104886797;LOC104886590;LOC104903994;LOC104903597;LOC104902037;LOC104890675;LOC104894044;LOC104903857;LOC104893508;LOC104883341;LOC104902217;LOC104905072
GO:0005618	e	cell wall	30/489	628/24354	1.5e-05	0.078	cellular_component	LOC104900406;LOC104899677;LOC104887412;LOC104907731;LOC104904829;LOC104884988;LOC104887635;LOC104904176;LOC104904178;LOC104907843;LOC104883444;LOC104906907;LOC104885114;LOC104907817;LOC104902315;LOC104889115;LOC104889234;LOC104889236;LOC104891463;LOC104904302;LOC104893583;LOC104895832;LOC104901010;LOC104894679;LOC104893508;LOC104888997;LOC104903549;LOC104889109;LOC104904413;LOC104897938
GO:0098542	e	defense response to other organism	22/489	394/24354	1.8e-05	0.082	biological_process	LOC104899837;LOC104884113;LOC104894685;LOC104887915;LOC104904829;LOC104908767;LOC104895947;LOC104906855;LOC104899930;LOC104892312;LOC104907817;LOC104887465;LOC104888372;LOC104886797;LOC104895363;LOC104907767;LOC104883763;LOC104902037;LOC104901646;LOC104903857;LOC104905171;LOC104901648
GO:0046685	e	response to arsenic-containing substance	5/489	18/24354	2.21e-05	0.088	biological_process	LOC104905137;LOC104895886;LOC104903994;LOC104903597;LOC104905072
GO:0015979	e	photosynthesis	9/489	84/24354	4.78e-05	0.152	biological_process	LOC104907232;LOC104886989;LOC104907596;LOC104884268;LOC104895363;LOC104883672;LOC104900217;LOC104902217;LOC109133718
GO:0009639	e	response to red or far red light	11/489	127/24354	5.24e-05	0.154	biological_process	LOC104886989;LOC104894912;LOC104883168;LOC104887915;LOC104896241;LOC104891313;LOC104884732;LOC104899495;LOC104883672;LOC104900217;LOC109133718
GO:0010035	e	response to inorganic substance	28/489	616/24354	6.14e-05	0.158	biological_process	LOC104905137;LOC104900089;LOC104884391;LOC104894685;SBSS1;LOC104887305;LOC104907875;LOC104896241;LOC104898521;LOC104907355;LOC104906855;LOC104895886;LOC104887095;LOC104885114;LOC104886797;LOC104903994;LOC104903597;LOC104895803;LOC104895295;LOC104890675;LOC104903857;LOC104905171;LOC104883341;LOC104900854;LOC104889603;LOC104902217;LOC104905072;LOC104907580
GO:0008150	e	biological_process	231/489	9354/24354	6.32e-05	0.16	biological_process	LOC104907232;LOC104886989;LOC104902334;LOC104891851;LOC104891968;LOC104890100;LOC104890100;LOC104899837;LOC104898962;LOC104905137;LOC104900089;LOC104895003;LOC104894912;LOC104894912;LOC104884391;LOC104884391;LOC104907820;LOC104900406;LOC104899677;LOC104884113;LOC104887412;LOC104887412;LOC104902833;LOC104902189;LOC104902189;LOC104894685;LOC104894685;LOC104900940;LOC104900940;LOC104886357;LOC104886…
GO:0006970	e	response to osmotic stress	22/489	434/24354	7.65e-05	0.2	biological_process	LOC104891851;LOC104891968;LOC104900089;LOC104895003;LOC104907820;LOC104894685;LOC104897132;LOC104907355;LOC104906855;LOC104906907;LOC104894277;LOC104892312;LOC104907817;LOC104889115;LOC104895832;LOC104890675;LOC104903857;LOC104905171;LOC104903353;LOC104892182;LOC104889109;LOC104902217
GO:0010114	e	response to red light	7/489	52/24354	7.72e-05	0.2	biological_process	LOC104886989;LOC104883168;LOC104887915;LOC104899495;LOC104883672;LOC104900217;LOC109133718
GO:0046906	e	tetrapyrrole binding	4/489	13/24354	9.94e-05	0.216	molecular_function	LOC104895003;LOC104883672;LOC104900217;LOC109133718
GO:0097305	e	response to alcohol	20/489	381/24354	0.0001	0.218	biological_process	LOC104905137;LOC104895003;LOC104907820;LOC104887412;LOC104884988;LOC104895886;LOC104899930;LOC104907817;LOC104887467;LOC104903994;LOC104903597;LOC104895832;LOC104890675;LOC104903857;LOC104903864;LOC104894679;LOC104893508;LOC104883347;LOC104902217;LOC104905072
GO:0009725	e	response to hormone	32/489	768/24354	0.000111	0.22	biological_process	LOC104895003;LOC104907820;LOC104887412;LOC104888934;LOC104904829;LOC104884988;LOC104908767;LOC104895947;LOC104887632;LOC104906855;LOC104899930;LOC104905320;LOC104884212;LOC104907817;LOC104887467;LOC104884732;LOC104895832;LOC104907767;LOC104887630;LOC104899495;LOC104883006;LOC104890675;LOC104903857;LOC104903864;LOC104894679;LOC104893508;LOC104890830;LOC104906092;LOC104906208;LOC104900854;LOC104883…
GO:0009535	e	chloroplast thylakoid membrane	17/489	301/24354	0.000139	0.254	cellular_component	LOC104907232;LOC104886989;LOC104883168;LOC104907596;LOC104907355;LOC104884268;LOC104902204;LOC104894032;LOC104895363;LOC104896210;LOC104901086;LOC104902037;LOC104897231;LOC104883981;LOC104883672;LOC104900217;LOC109133718
GO:0055035	e	plastid thylakoid membrane	17/489	301/24354	0.000139	0.254	cellular_component	LOC104907232;LOC104886989;LOC104883168;LOC104907596;LOC104907355;LOC104884268;LOC104902204;LOC104894032;LOC104895363;LOC104896210;LOC104901086;LOC104902037;LOC104897231;LOC104883981;LOC104883672;LOC104900217;LOC109133718
GO:0009719	e	response to endogenous stimulus	34/489	855/24354	0.00016	0.288	biological_process	LOC104895003;LOC104907820;LOC104887412;LOC104888934;LOC104904829;LOC104884988;LOC104908767;LOC104895947;LOC104887632;LOC104906855;LOC104899930;LOC104905320;LOC104884212;LOC104907817;LOC104887467;LOC104884732;LOC104895832;LOC104907767;LOC104887630;LOC104883763;LOC104899495;LOC104883006;LOC104890675;LOC104903857;LOC104903864;LOC104894679;LOC104893508;LOC104890830;LOC104906092;LOC104903353;LOC104906…
GO:0042651	e	thylakoid membrane	17/489	307/24354	0.000175	0.29	cellular_component	LOC104907232;LOC104886989;LOC104883168;LOC104907596;LOC104907355;LOC104884268;LOC104902204;LOC104894032;LOC104895363;LOC104896210;LOC104901086;LOC104902037;LOC104897231;LOC104883981;LOC104883672;LOC104900217;LOC109133718
GO:0034357	e	photosynthetic membrane	17/489	307/24354	0.000175	0.29	cellular_component	LOC104907232;LOC104886989;LOC104883168;LOC104907596;LOC104907355;LOC104884268;LOC104902204;LOC104894032;LOC104895363;LOC104896210;LOC104901086;LOC104902037;LOC104897231;LOC104883981;LOC104883672;LOC104900217;LOC109133718
GO:0009617	e	response to bacterium	16/489	282/24354	0.000205	0.302	biological_process	LOC104899837;LOC104887915;LOC104908767;LOC104895947;LOC104906855;LOC104885114;LOC104892312;LOC104888372;LOC104895363;LOC104907767;LOC104902037;LOC104887088;LOC104905171;LOC104888151;LOC104906208;LOC104900854
GO:0080167	e	response to karrikin	9/489	105/24354	0.000269	0.392	biological_process	LOC104894912;LOC104896241;LOC104891650;LOC104894032;LOC104901702;LOC104884732;LOC104901010;LOC104907119;LOC104895246
GO:0010218	e	response to far red light	6/489	46/24354	0.000301	0.402	biological_process	LOC104886989;LOC104883168;LOC104896241;LOC104883672;LOC104900217;LOC109133718
GO:0016758	e	transferase activity, transferring hexosyl groups	10/489	134/24354	0.000385	0.428	molecular_function	LOC104900089;LOC104887412;SBSS1;LOC104884988;LOC104889537;LOC104892057;LOC104889728;LOC104890675;LOC104893508;LOC104892182
GO:0009651	e	response to salt stress	19/489	391/24354	0.000393	0.468	biological_process	LOC104891851;LOC104891968;LOC104895003;LOC104907820;LOC104894685;LOC104897132;LOC104907355;LOC104906855;LOC104906907;LOC104894277;LOC104892312;LOC104907817;LOC104889115;LOC104895832;LOC104890675;LOC104903353;LOC104892182;LOC104889109;LOC104902217
GO:0051704	e	multi-organism process	33/489	856/24354	0.000415	0.56	biological_process	LOC104899837;LOC104899677;LOC104884113;LOC104894685;LOC104887915;LOC104904829;LOC104908767;LOC104895947;LOC104906855;LOC104899930;LOC104884212;LOC104885114;LOC104892312;LOC104907817;LOC104887465;LOC104888372;LOC104886797;LOC104895363;LOC104895803;LOC104907767;LOC104883763;LOC104902037;LOC104901646;LOC104903857;LOC104887088;LOC104883494;LOC104905171;LOC104888151;LOC104906208;LOC104900854;LOC104906…
GO:0016168	e	chlorophyll binding	3/489	8/24354	0.000418	0.56	molecular_function	LOC104883672;LOC104900217;LOC109133718
GO:0009642	e	response to light intensity	8/489	89/24354	0.000425	0.578	biological_process	LOC104894685;LOC104907875;LOC104885114;LOC104886797;LOC104896210;LOC104890675;LOC104883341;LOC104902217
GO:0044436	e	thylakoid part	17/489	333/24354	0.00045	0.58	cellular_component	LOC104907232;LOC104886989;LOC104883168;LOC104907596;LOC104907355;LOC104884268;LOC104902204;LOC104894032;LOC104895363;LOC104896210;LOC104901086;LOC104902037;LOC104897231;LOC104883981;LOC104883672;LOC104900217;LOC109133718
GO:0031976	e	plastid thylakoid	19/489	396/24354	0.000459	0.58	cellular_component	LOC104907232;LOC104886989;LOC104883168;LOC104897828;LOC104907596;LOC104907355;LOC104883328;LOC104884268;LOC104902204;LOC104894032;LOC104895363;LOC104896210;LOC104901086;LOC104902037;LOC104897231;LOC104883981;LOC104883672;LOC104900217;LOC109133718
GO:0009534	e	chloroplast thylakoid	19/489	396/24354	0.000459	0.58	cellular_component	LOC104907232;LOC104886989;LOC104883168;LOC104897828;LOC104907596;LOC104907355;LOC104883328;LOC104884268;LOC104902204;LOC104894032;LOC104895363;LOC104896210;LOC104901086;LOC104902037;LOC104897231;LOC104883981;LOC104883672;LOC104900217;LOC109133718
GO:0009816	e	defense response to bacterium, incompatible interaction	5/489	34/24354	0.00055	0.618	biological_process	LOC104908767;LOC104895947;LOC104892312;LOC104888372;LOC104907767
GO:0010037	e	response to carbon dioxide	3/489	9/24354	0.000618	0.636	biological_process	LOC104900089;LOC104902037;LOC104908843
GO:0035251	e	UDP-glucosyltransferase activity	6/489	53/24354	0.000656	0.658	molecular_function	LOC104900089;SBSS1;LOC104889537;LOC104892057;LOC104889728;LOC104892182
GO:0033993	e	response to lipid	20/489	434/24354	0.000686	0.66	biological_process	LOC104895003;LOC104884391;LOC104907820;LOC104887412;LOC104884988;LOC104899930;LOC104907817;LOC104887467;LOC104884732;LOC104895832;LOC104899495;LOC104890675;LOC104903857;LOC104903864;LOC104894679;LOC104893508;LOC104906092;LOC104906208;LOC104883347;LOC104902217
GO:0009644	e	response to high light intensity	6/489	54/24354	0.000726	0.668	biological_process	LOC104907875;LOC104885114;LOC104886797;LOC104890675;LOC104883341;LOC104902217
GO:0072347	e	response to anesthetic	3/489	10/24354	0.000869	0.68	biological_process	LOC104900089;LOC104902037;LOC104908843
GO:0009637	e	response to blue light	6/489	56/24354	0.000882	0.698	biological_process	LOC104886989;LOC104883168;LOC104896241;LOC104883672;LOC104900217;LOC109133718
GO:0009579	e	thylakoid	20/489	447/24354	0.000894	0.698	cellular_component	LOC104907232;LOC104886989;LOC104884197;LOC104883168;LOC104897828;LOC104907596;LOC104907355;LOC104883328;LOC104884268;LOC104902204;LOC104894032;LOC104895363;LOC104896210;LOC104901086;LOC104902037;LOC104897231;LOC104883981;LOC104883672;LOC104900217;LOC109133718
GO:0010287	e	plastoglobule	6/489	57/24354	0.00097	0.71	cellular_component	LOC104886989;LOC104883168;LOC104894032;LOC104883672;LOC104900217;LOC109133718
GO:0050832	e	defense response to fungus	10/489	156/24354	0.00125	0.842	biological_process	LOC104884113;LOC104894685;LOC104899930;LOC104892312;LOC104907817;LOC104887465;LOC104886797;LOC104883763;LOC104902037;LOC104903857
GO:0009414	e	response to water deprivation	11/489	184/24354	0.00129	0.844	biological_process	LOC104900089;LOC104894685;SBSS1;LOC104887305;LOC104907355;LOC104890675;LOC104903857;LOC104905171;LOC104889603;LOC104902217;LOC104907580
GO:0009415	e	response to water	11/489	187/24354	0.00147	0.848	biological_process	LOC104900089;LOC104894685;SBSS1;LOC104887305;LOC104907355;LOC104890675;LOC104903857;LOC104905171;LOC104889603;LOC104902217;LOC104907580
GO:0016762	e	xyloglucan:xyloglucosyl transferase activity	3/489	12/24354	0.00155	0.86	molecular_function	LOC104887412;LOC104884988;LOC104893508
GO:0009753	e	response to jasmonic acid	9/489	138/24354	0.00193	0.874	biological_process	LOC104888934;LOC104904829;LOC104887632;LOC104884212;LOC104895832;LOC104887630;LOC104890830;LOC104906208;LOC104900854
GO:0002213	e	defense response to insect	3/489	13/24354	0.00198	0.882	biological_process	LOC104899837;LOC104901646;LOC104901648
GO:0008152	e	metabolic process	118/489	4530/24354	0.00221	0.898	biological_process	LOC104907232;LOC104886989;LOC104902334;LOC104890100;LOC104899837;LOC104898962;LOC104900089;LOC104895003;LOC104900406;LOC104899677;LOC104887412;LOC104894685;LOC104900940;LOC104886357;LOC104897828;LOC104897828;LOC104908898;LOC104908898;LOC104887915;LOC104887915;SBSS1;LOC104907875;LOC104907596;LOC104900715;LOC104888934;LOC104888934;LOC104884988;LOC104907355;LOC104907355;LOC104889537;LOC104892057;LOC…
GO:0009061	e	anaerobic respiration	2/489	4/24354	0.00235	0.902	biological_process	LOC104893391;LOC104907546
GO:0016157	e	sucrose synthase activity	2/489	4/24354	0.00235	0.902	molecular_function	LOC104900089;SBSS1
GO:0009620	e	response to fungus	11/489	199/24354	0.00239	0.936	biological_process	LOC104884113;LOC104894685;LOC104899930;LOC104892312;LOC104907817;LOC104887465;LOC104886797;LOC104883763;LOC104902037;LOC104903857;LOC104888151
GO:0009991	e	response to extracellular stimulus	10/489	172/24354	0.00258	0.942	biological_process	LOC104884391;LOC104894685;LOC104900715;LOC104904829;LOC104899440;LOC104904302;LOC104888997;LOC104904612;LOC104900854;LOC104907580
GO:0016757	e	transferase activity, transferring glycosyl groups	10/489	174/24354	0.00281	0.954	molecular_function	LOC104900089;LOC104887412;SBSS1;LOC104884988;LOC104889537;LOC104892057;LOC104889728;LOC104890675;LOC104893508;LOC104892182
GO:0051213	e	dioxygenase activity	4/489	30/24354	0.00291	0.954	molecular_function	LOC104907355;LOC104905320;LOC104884732;LOC104908308
GO:0009750	e	response to fructose	3/489	15/24354	0.00306	0.958	biological_process	LOC104883672;LOC104900217;LOC109133718
GO:0055114	e	oxidation-reduction process	19/489	450/24354	0.00308	0.97	biological_process	LOC104897828;LOC104908898;LOC104887915;LOC104907355;LOC104891650;LOC104884268;LOC104902204;LOC104905320;LOC104893391;LOC104901702;LOC104884732;LOC104895803;LOC104900978;LOC104894044;LOC104908308;LOC104887088;LOC104905171;LOC104899444;LOC104907546
GO:0008194	e	UDP-glycosyltransferase activity	7/489	98/24354	0.00363	0.976	molecular_function	LOC104900089;SBSS1;LOC104889537;LOC104892057;LOC104889728;LOC104890675;LOC104892182
GO:0048037	e	cofactor binding	5/489	52/24354	0.00382	0.978	molecular_function	LOC104895003;LOC104883672;LOC104900217;LOC109133718;LOC104907580
GO:0009523	e	photosystem II	2/489	5/24354	0.00386	0.978	cellular_component	LOC104886989;LOC104897231
GO:0045549	e	9-cis-epoxycarotenoid dioxygenase activity	2/489	5/24354	0.00386	0.978	molecular_function	LOC104907355;LOC104905320
GO:0010436	e	carotenoid dioxygenase activity	2/489	5/24354	0.00386	0.978	molecular_function	LOC104907355;LOC104905320
GO:0031668	e	cellular response to extracellular stimulus	8/489	126/24354	0.00398	0.992	biological_process	LOC104884391;LOC104894685;LOC104900715;LOC104899440;LOC104904302;LOC104888997;LOC104904612;LOC104907580
GO:0009814	e	defense response, incompatible interaction	7/489	100/24354	0.00406	0.992	biological_process	LOC104904829;LOC104908767;LOC104895947;LOC104892312;LOC104888372;LOC104907767;LOC104902037
GO:0042742	e	defense response to bacterium	11/489	215/24354	0.00431	0.992	biological_process	LOC104899837;LOC104887915;LOC104908767;LOC104895947;LOC104906855;LOC104892312;LOC104888372;LOC104895363;LOC104907767;LOC104902037;LOC104905171
GO:0071496	e	cellular response to external stimulus	8/489	128/24354	0.00438	0.992	biological_process	LOC104884391;LOC104894685;LOC104900715;LOC104899440;LOC104904302;LOC104888997;LOC104904612;LOC104907580
GO:0045087	e	innate immune response	9/489	160/24354	0.00516	0.994	biological_process	LOC104887915;LOC104904829;LOC104908767;LOC104895947;LOC104892312;LOC104888372;LOC104907767;LOC104902037;LOC104906208
GO:0010817	e	regulation of hormone levels	11/489	224/24354	0.00584	0.998	biological_process	LOC104900940;LOC104887915;LOC104893586;LOC104888934;LOC104887632;LOC104884732;LOC104887630;LOC104883006;LOC104890830;LOC104898878;LOC104899444
GO:0009625	e	response to insect	3/489	19/24354	0.00614	0.998	biological_process	LOC104899837;LOC104901646;LOC104901648
GO:0042445	e	hormone metabolic process	8/489	136/24354	0.00628	0.998	biological_process	LOC104900940;LOC104887915;LOC104888934;LOC104884732;LOC104883006;LOC104890830;LOC104898878;LOC104899444
GO:0006955	e	immune response	9/489	167/24354	0.00678	0.998	biological_process	LOC104887915;LOC104904829;LOC104908767;LOC104895947;LOC104892312;LOC104888372;LOC104907767;LOC104902037;LOC104906208
GO:1901072	e	glucosamine-containing compound catabolic process	2/489	7/24354	0.0079	0.998	biological_process	LOC104894685;LOC104895832
GO:0006030	e	chitin metabolic process	2/489	7/24354	0.0079	0.998	biological_process	LOC104894685;LOC104895832
GO:0006032	e	chitin catabolic process	2/489	7/24354	0.0079	0.998	biological_process	LOC104894685;LOC104895832
GO:0046348	e	amino sugar catabolic process	2/489	7/24354	0.0079	0.998	biological_process	LOC104894685;LOC104895832
GO:0006026	e	aminoglycan catabolic process	2/489	7/24354	0.0079	0.998	biological_process	LOC104894685;LOC104895832
GO:0070482	e	response to oxygen levels	4/489	40/24354	0.00829	0.998	biological_process	LOC104900089;LOC104882957;LOC104898899;LOC104904413
GO:0036293	e	response to decreased oxygen levels	4/489	40/24354	0.00829	0.998	biological_process	LOC104900089;LOC104882957;LOC104898899;LOC104904413
GO:0003993	e	acid phosphatase activity	3/489	22/24354	0.00933	1	molecular_function	LOC104904302;LOC104893583;LOC104888997
GO:0031984	e	organelle subcompartment	23/489	646/24354	0.00944	1	cellular_component	LOC104907232;LOC104886989;LOC104891851;LOC104891968;LOC104895003;LOC104883168;LOC104897828;LOC104907596;LOC104897132;LOC104907355;LOC104883328;LOC104884268;LOC104902204;LOC104894032;LOC104895363;LOC104896210;LOC104901086;LOC104902037;LOC104897231;LOC104883981;LOC104883672;LOC104900217;LOC109133718
GO:0031667	e	response to nutrient levels	8/489	147/24354	0.00984	1	biological_process	LOC104884391;LOC104900715;LOC104904829;LOC104899440;LOC104904302;LOC104888997;LOC104904612;LOC104900854
GO:0009691	e	cytokinin biosynthetic process	2/489	8/24354	0.0104	1	biological_process	LOC104900940;LOC104898878
GO:1901071	e	glucosamine-containing compound metabolic process	2/489	8/24354	0.0104	1	biological_process	LOC104894685;LOC104895832
GO:0009521	e	photosystem	2/489	8/24354	0.0104	1	cellular_component	LOC104886989;LOC104897231
GO:0006022	e	aminoglycan metabolic process	2/489	8/24354	0.0104	1	biological_process	LOC104894685;LOC104895832
GO:0009746	e	response to hexose	4/489	44/24354	0.0116	1	biological_process	LOC104900089;LOC104883672;LOC104900217;LOC109133718
GO:0016114	e	terpenoid biosynthetic process	4/489	44/24354	0.0116	1	biological_process	LOC104897828;LOC104907355;LOC104884732;LOC104900854
GO:0009570	e	chloroplast stroma	21/489	596/24354	0.0117	1	cellular_component	LOC104886989;LOC104902334;LOC104884197;LOC104883168;LOC104907875;LOC104907355;LOC104883328;LOC104890666;LOC104894032;LOC104895363;LOC104901086;LOC104902037;LOC104900978;LOC104894044;LOC104897231;LOC104883672;LOC104898811;LOC104900217;LOC109133718;LOC104907580;LOC104908702
GO:0071555	e	cell wall organization	6/489	95/24354	0.0123	1	biological_process	LOC104890100;LOC104887412;LOC104887915;LOC104884988;LOC104906907;LOC104893508
GO:0042578	e	phosphoric ester hydrolase activity	7/489	124/24354	0.0127	1	molecular_function	LOC104899930;LOC104904302;LOC104893583;LOC104883494;LOC104888997;LOC104900586;LOC104883347
GO:0016363	e	nuclear matrix	2/489	9/24354	0.0132	1	cellular_component	LOC104887081;LOC104894277
GO:0010555	e	response to mannitol	2/489	9/24354	0.0132	1	biological_process	LOC104900089;SBSS1
GO:0050502	e	cis-zeatin O-beta-D-glucosyltransferase activity	2/489	9/24354	0.0132	1	molecular_function	LOC104889537;LOC104892057
GO:0016706	e	oxidoreductase activity, acting on paired donors, with incorporation or reduction of molecular oxygen, 2-oxoglutarate as one donor, and incorporation of one atom each of oxygen into both donors	2/489	9/24354	0.0132	1	molecular_function	LOC104884732;LOC104908308
GO:0050403	e	trans-zeatin O-beta-D-glucosyltransferase activity	2/489	9/24354	0.0132	1	molecular_function	LOC104889537;LOC104892057
GO:0004722	e	protein serine/threonine phosphatase activity	3/489	25/24354	0.0133	1	molecular_function	LOC104899930;LOC104883494;LOC104883347
GO:0014070	e	response to organic cyclic compound	10/489	219/24354	0.0135	1	biological_process	LOC104887412;LOC104904829;LOC104884988;LOC104908767;LOC104895947;LOC104906855;LOC104907767;LOC104883006;LOC104893508;LOC104906208
GO:0034284	e	response to monosaccharide	4/489	47/24354	0.0145	1	biological_process	LOC104900089;LOC104883672;LOC104900217;LOC109133718
GO:0009505	e	plant-type cell wall	10/489	224/24354	0.0155	1	cellular_component	LOC104900406;LOC104899677;LOC104904176;LOC104904178;LOC104883444;LOC104906907;LOC104907817;LOC104889236;LOC104904302;LOC104888997
GO:0016491	e	oxidoreductase activity	15/489	388/24354	0.0157	1	molecular_function	LOC104897828;LOC104908898;LOC104887915;LOC104907355;LOC104891650;LOC104902204;LOC104905320;LOC104901702;LOC104884732;LOC104895803;LOC104900978;LOC104894044;LOC104908308;LOC104887088;LOC104905171
GO:0019098	e	reproductive behavior	2/489	10/24354	0.0163	1	biological_process	LOC104883494;LOC104883494
GO:0004568	e	chitinase activity	2/489	10/24354	0.0163	1	molecular_function	LOC104894685;LOC104895832
GO:0010431	e	seed maturation	3/489	27/24354	0.0165	1	biological_process	SBSS1;LOC104907355;LOC104887467
GO:0009267	e	cellular response to starvation	5/489	74/24354	0.0166	1	biological_process	LOC104884391;LOC104900715;LOC104899440;LOC104904302;LOC104888997
GO:0031669	e	cellular response to nutrient levels	6/489	102/24354	0.017	1	biological_process	LOC104884391;LOC104900715;LOC104899440;LOC104904302;LOC104888997;LOC104904612
GO:0009532	e	plastid stroma	21/489	609/24354	0.0177	1	cellular_component	LOC104886989;LOC104902334;LOC104884197;LOC104883168;LOC104907875;LOC104907355;LOC104883328;LOC104890666;LOC104894032;LOC104895363;LOC104901086;LOC104902037;LOC104900978;LOC104894044;LOC104897231;LOC104883672;LOC104898811;LOC104900217;LOC109133718;LOC104907580;LOC104908702
GO:0006720	e	isoprenoid metabolic process	5/489	77/24354	0.0194	1	biological_process	LOC104897828;LOC104907355;LOC104905320;LOC104884732;LOC104900854
GO:0009739	e	response to gibberellin	5/489	77/24354	0.0194	1	biological_process	LOC104884732;LOC104899495;LOC104903864;LOC104906092;LOC104906208
GO:0006829	e	zinc ion transport	2/489	11/24354	0.0196	1	biological_process	LOC104900837;LOC104898945
GO:0080131	e	hydroxyjasmonate sulfotransferase activity	2/489	11/24354	0.0196	1	molecular_function	LOC104888934;LOC104890830
GO:0009612	e	response to mechanical stimulus	3/489	29/24354	0.02	1	biological_process	LOC104887412;LOC104884988;LOC104893508
GO:2000647	e	negative regulation of stem cell proliferation	1/489	1/24354	0.0201	1	biological_process	LOC104883494
GO:0048103	e	somatic stem cell division	1/489	1/24354	0.0201	1	biological_process	LOC104883494
GO:0009783	e	photosystem II antenna complex	1/489	1/24354	0.0201	1	cellular_component	LOC104886989
GO:0045201	e	maintenance of neuroblast polarity	1/489	1/24354	0.0201	1	biological_process	LOC104883494
GO:0080018	e	anthocyanin 5-O-glucosyltransferase activity	1/489	1/24354	0.0201	1	molecular_function	LOC104889728
GO:0055059	e	asymmetric neuroblast division	1/489	1/24354	0.0201	1	biological_process	LOC104883494
GO:0055057	e	neuroblast division	1/489	1/24354	0.0201	1	biological_process	LOC104883494
GO:2000177	e	regulation of neural precursor cell proliferation	1/489	1/24354	0.0201	1	biological_process	LOC104883494
GO:2000178	e	negative regulation of neural precursor cell proliferation	1/489	1/24354	0.0201	1	biological_process	LOC104883494
GO:0080142	e	regulation of salicylic acid biosynthetic process	1/489	1/24354	0.0201	1	biological_process	LOC104893586
GO:0007406	e	negative regulation of neuroblast proliferation	1/489	1/24354	0.0201	1	biological_process	LOC104883494
GO:0036445	e	neuronal stem cell division	1/489	1/24354	0.0201	1	biological_process	LOC104883494
GO:0004657	e	proline dehydrogenase activity	1/489	1/24354	0.0201	1	molecular_function	LOC104905171
GO:0019419	e	sulfate reduction	1/489	1/24354	0.0201	1	biological_process	LOC104900978
GO:0010098	e	suspensor development	1/489	1/24354	0.0201	1	biological_process	LOC104902189
GO:0004038	e	allantoinase activity	1/489	1/24354	0.0201	1	molecular_function	LOC104900715
GO:0010378	e	temperature compensation of the circadian clock	1/489	1/24354	0.0201	1	biological_process	LOC104896241
GO:0006562	e	proline catabolic process	1/489	1/24354	0.0201	1	biological_process	LOC104905171
GO:0010438	e	cellular response to sulfur starvation	1/489	1/24354	0.0201	1	biological_process	LOC104899440
GO:0030011	e	maintenance of cell polarity	1/489	1/24354	0.0201	1	biological_process	LOC104883494
GO:1902692	e	regulation of neuroblast proliferation	1/489	1/24354	0.0201	1	biological_process	LOC104883494
GO:0052637	e	delta 3-trans-hexadecenoic acid phosphatidylglycerol desaturase activity	1/489	1/24354	0.0201	1	molecular_function	LOC104891650
GO:0006792	e	regulation of sulfur utilization	1/489	1/24354	0.0201	1	biological_process	LOC104899440
GO:0009973	e	adenylyl-sulfate reductase activity	1/489	1/24354	0.0201	1	molecular_function	LOC104900978
GO:0072091	e	regulation of stem cell proliferation	1/489	1/24354	0.0201	1	biological_process	LOC104883494
GO:0045196	e	establishment or maintenance of neuroblast polarity	1/489	1/24354	0.0201	1	biological_process	LOC104883494
GO:0098722	e	asymmetric stem cell division	1/489	1/24354	0.0201	1	biological_process	LOC104883494
GO:0042446	e	hormone biosynthetic process	5/489	79/24354	0.0214	1	biological_process	LOC104900940;LOC104887915;LOC104884732;LOC104898878;LOC104899444
GO:0070838	e	divalent metal ion transport	4/489	53/24354	0.0217	1	biological_process	LOC104885117;LOC104900837;LOC104898945;LOC104884782
GO:0016791	e	phosphatase activity	6/489	108/24354	0.0219	1	molecular_function	LOC104899930;LOC104904302;LOC104893583;LOC104883494;LOC104888997;LOC104883347
GO:0009751	e	response to salicylic acid	6/489	109/24354	0.0228	1	biological_process	LOC104904829;LOC104908767;LOC104895947;LOC104906855;LOC104907767;LOC104906208
GO:0003700	e	DNA-binding transcription factor activity	40/489	1388/24354	0.0228	1	molecular_function	LOC104884113;LOC104884113;LOC104900940;LOC104900940;LOC104903983;LOC104903983;LOC104905178;LOC104905178;LOC104893586;LOC104893586;LOC104892349;LOC104892349;LOC104887633;LOC104887633;LOC104884212;LOC104884212;LOC104889245;LOC104889245;LOC104883763;LOC104883763;LOC104899495;LOC104899495;LOC104898529;LOC104898529;LOC104901646;LOC104901646;LOC104906454;LOC104906454;LOC104898899;LOC104898899;LOC104903…
GO:0072511	e	divalent inorganic cation transport	4/489	54/24354	0.0231	1	biological_process	LOC104885117;LOC104900837;LOC104898945;LOC104884782
GO:0031540	e	regulation of anthocyanin biosynthetic process	2/489	12/24354	0.0232	1	biological_process	LOC104887632;LOC104887630
GO:0005985	e	sucrose metabolic process	2/489	12/24354	0.0232	1	biological_process	SBSS1;LOC104903864
GO:0006826	e	iron ion transport	2/489	12/24354	0.0232	1	biological_process	LOC104900837;LOC104898945
GO:0016265	e	obsolete death	6/489	110/24354	0.0237	1	biological_process	LOC104908767;LOC104895947;LOC104906855;LOC104884212;LOC104907767;LOC104906208
GO:0009733	e	response to auxin	8/489	173/24354	0.024	1	biological_process	LOC104887412;LOC104884988;LOC104887632;LOC104905320;LOC104887630;LOC104883006;LOC104893508;LOC104906208
GO:0016311	e	dephosphorylation	6/489	111/24354	0.0246	1	biological_process	LOC104899930;LOC104904302;LOC104893583;LOC104883494;LOC104888997;LOC104883347
GO:0008219	e	cell death	6/489	111/24354	0.0246	1	biological_process	LOC104908767;LOC104895947;LOC104906855;LOC104884212;LOC104907767;LOC104906208
GO:0042737	e	drug catabolic process	3/489	32/24354	0.0259	1	biological_process	LOC104894685;LOC104901702;LOC104895832
GO:0034754	e	cellular hormone metabolic process	3/489	32/24354	0.0259	1	biological_process	LOC104900940;LOC104887915;LOC104898878
GO:0008299	e	isoprenoid biosynthetic process	4/489	57/24354	0.0275	1	biological_process	LOC104897828;LOC104907355;LOC104884732;LOC104900854
GO:0009409	e	response to cold	13/489	341/24354	0.0288	1	biological_process	LOC104900089;LOC104887412;LOC104894685;LOC104896241;LOC104884988;LOC104883444;LOC104907817;LOC104902037;LOC104890675;LOC104894044;LOC104903857;LOC104893508;LOC104902217
GO:0016788	e	hydrolase activity, acting on ester bonds	10/489	235/24354	0.0293	1	molecular_function	LOC104899837;LOC104899677;LOC104899930;LOC104892803;LOC104904302;LOC104893583;LOC104883494;LOC104888997;LOC104900586;LOC104883347
GO:0003824	e	catalytic activity	62/489	2360/24354	0.0302	1	molecular_function	LOC104902334;LOC104890100;LOC104899837;LOC104898962;LOC104900089;LOC104900406;LOC104899677;LOC104887412;LOC104894685;LOC104886357;LOC104897828;LOC104908898;LOC104887915;SBSS1;LOC104900715;LOC104888934;LOC104884988;LOC104907355;LOC104889537;LOC104892057;LOC104891650;LOC104899930;LOC104892803;LOC104902204;LOC104905320;LOC104887467;LOC104885030;LOC104901702;LOC104889067;LOC104896871;LOC104884732;LOC…
GO:0004553	e	hydrolase activity, hydrolyzing O-glycosyl compounds	5/489	87/24354	0.0309	1	molecular_function	LOC104890100;LOC104894685;LOC104895832;LOC104901010;LOC104903864
GO:0010346	e	shoot axis formation	2/489	14/24354	0.0312	1	biological_process	LOC104905320;LOC104896871
GO:0010223	e	secondary shoot formation	2/489	14/24354	0.0312	1	biological_process	LOC104905320;LOC104896871
GO:0034399	e	nuclear periphery	2/489	14/24354	0.0312	1	cellular_component	LOC104887081;LOC104894277
GO:0045229	e	external encapsulating structure organization	6/489	121/24354	0.0355	1	biological_process	LOC104890100;LOC104887412;LOC104887915;LOC104884988;LOC104906907;LOC104893508
GO:0015020	e	glucuronosyltransferase activity	2/489	15/24354	0.0355	1	molecular_function	LOC104889537;LOC104892057
GO:0016102	e	diterpenoid biosynthetic process	2/489	15/24354	0.0355	1	biological_process	LOC104884732;LOC104900854
GO:0055072	e	iron ion homeostasis	2/489	15/24354	0.0355	1	biological_process	LOC104887088;LOC104889603
GO:0005575	e	cellular_component	218/489	9729/24354	0.0359	1	cellular_component	LOC104907232;LOC104886989;LOC104906313;LOC104902620;LOC104902334;LOC104891851;LOC104891968;LOC104890100;LOC104899837;LOC104898962;LOC104905137;LOC109135723;LOC104900089;LOC104895003;LOC104894912;LOC104907820;LOC104900406;LOC104899677;LOC104884113;LOC104883636;LOC104887412;LOC104891514;LOC104902833;LOC104902189;LOC104894685;LOC104900940;LOC104884197;LOC104886357;LOC104903983;LOC104887081;LOC104891…
GO:0009664	e	plant-type cell wall organization	4/489	62/24354	0.0359	1	biological_process	LOC104887412;LOC104884988;LOC104906907;LOC104893508
GO:0009694	e	jasmonic acid metabolic process	3/489	37/24354	0.0378	1	biological_process	LOC104888934;LOC104890830;LOC104899444
GO:0006778	e	porphyrin-containing compound metabolic process	3/489	37/24354	0.0378	1	biological_process	LOC104895003;LOC104902204;LOC104899495
GO:0006721	e	terpenoid metabolic process	4/489	63/24354	0.0378	1	biological_process	LOC104897828;LOC104907355;LOC104884732;LOC104900854
GO:0016705	e	oxidoreductase activity, acting on paired donors, with incorporation or reduction of molecular oxygen	4/489	63/24354	0.0378	1	molecular_function	LOC104887915;LOC104891650;LOC104884732;LOC104908308
GO:0009737	e	response to abscisic acid	12/489	317/24354	0.0391	1	biological_process	LOC104895003;LOC104907820;LOC104899930;LOC104907817;LOC104887467;LOC104895832;LOC104890675;LOC104903857;LOC104903864;LOC104894679;LOC104883347;LOC104902217
GO:0030001	e	metal ion transport	5/489	93/24354	0.0395	1	biological_process	LOC104885117;LOC104906269;LOC104900837;LOC104898945;LOC104884782
GO:0031101	e	fin regeneration	1/489	2/24354	0.0398	1	biological_process	LOC104887081
GO:0071398	e	cellular response to fatty acid	1/489	2/24354	0.0398	1	biological_process	LOC104884391
GO:0018126	e	protein hydroxylation	1/489	2/24354	0.0398	1	biological_process	LOC104908308
GO:0007405	e	neuroblast proliferation	1/489	2/24354	0.0398	1	biological_process	LOC104883494
GO:0046440	e	L-lysine metabolic process	1/489	2/24354	0.0398	1	biological_process	LOC104901702
GO:0070542	e	response to fatty acid	1/489	2/24354	0.0398	1	biological_process	LOC104884391
GO:0018708	e	thiol S-methyltransferase activity	1/489	2/24354	0.0398	1	molecular_function	LOC104889067
GO:0047216	e	inositol 3-alpha-galactosyltransferase activity	1/489	2/24354	0.0398	1	molecular_function	LOC104890675
GO:0031545	e	peptidyl-proline 4-dioxygenase activity	1/489	2/24354	0.0398	1	molecular_function	LOC104908308
GO:0044853	e	plasma membrane raft	1/489	2/24354	0.0398	1	cellular_component	LOC104882957
GO:0003935	e	GTP cyclohydrolase II activity	1/489	2/24354	0.0398	1	molecular_function	LOC104898811
GO:0006554	e	lysine catabolic process	1/489	2/24354	0.0398	1	biological_process	LOC104901702
GO:0003933	e	GTP cyclohydrolase activity	1/489	2/24354	0.0398	1	molecular_function	LOC104898811
GO:0010266	e	response to vitamin B1	1/489	2/24354	0.0398	1	biological_process	LOC104904829
GO:0045121	e	membrane raft	1/489	2/24354	0.0398	1	cellular_component	LOC104882957
GO:0005901	e	caveola	1/489	2/24354	0.0398	1	cellular_component	LOC104882957
GO:0043335	e	protein unfolding	1/489	2/24354	0.0398	1	biological_process	LOC104907875
GO:0019825	e	oxygen binding	1/489	2/24354	0.0398	1	molecular_function	LOC104904413
GO:0072089	e	stem cell proliferation	1/489	2/24354	0.0398	1	biological_process	LOC104883494
GO:0008686	e	3,4-dihydroxy-2-butanone-4-phosphate synthase activity	1/489	2/24354	0.0398	1	molecular_function	LOC104898811
GO:0004351	e	glutamate decarboxylase activity	1/489	2/24354	0.0398	1	molecular_function	LOC104895295
GO:0019798	e	procollagen-proline dioxygenase activity	1/489	2/24354	0.0398	1	molecular_function	LOC104908308
GO:0047130	e	saccharopine dehydrogenase (NADP+, L-lysine-forming) activity	1/489	2/24354	0.0398	1	molecular_function	LOC104901702
GO:0010111	e	glyoxysome organization	1/489	2/24354	0.0398	1	biological_process	LOC104899444
GO:0004656	e	procollagen-proline 4-dioxygenase activity	1/489	2/24354	0.0398	1	molecular_function	LOC104908308
GO:0010136	e	ureide catabolic process	1/489	2/24354	0.0398	1	biological_process	LOC104900715
GO:0010135	e	ureide metabolic process	1/489	2/24354	0.0398	1	biological_process	LOC104900715
GO:0004753	e	saccharopine dehydrogenase activity	1/489	2/24354	0.0398	1	molecular_function	LOC104901702
GO:0003964	e	RNA-directed DNA polymerase activity	1/489	2/24354	0.0398	1	molecular_function	LOC104886357
GO:0019477	e	L-lysine catabolic process	1/489	2/24354	0.0398	1	biological_process	LOC104901702
GO:0019471	e	4-hydroxyproline metabolic process	1/489	2/24354	0.0398	1	biological_process	LOC104908308
GO:0033150	e	cytoskeletal calyx	1/489	2/24354	0.0398	1	cellular_component	LOC104883977
GO:0045544	e	gibberellin 20-oxidase activity	1/489	2/24354	0.0398	1	molecular_function	LOC104884732
GO:0007447	e	imaginal disc pattern formation	1/489	2/24354	0.0398	1	biological_process	LOC104883494
GO:0010313	e	phytochrome binding	1/489	2/24354	0.0398	1	molecular_function	LOC104899495
GO:0098589	e	membrane region	1/489	2/24354	0.0398	1	cellular_component	LOC104882957
GO:0061351	e	neural precursor cell proliferation	1/489	2/24354	0.0398	1	biological_process	LOC104883494
GO:0015271	e	outward rectifier potassium channel activity	1/489	2/24354	0.0398	1	molecular_function	LOC104906269
GO:0019511	e	peptidyl-proline hydroxylation	1/489	2/24354	0.0398	1	biological_process	LOC104908308
GO:0040026	e	positive regulation of vulval development	1/489	2/24354	0.0398	1	biological_process	LOC104883494
GO:0061063	e	positive regulation of nematode larval development	1/489	2/24354	0.0398	1	biological_process	LOC104883494
GO:0034059	e	response to anoxia	1/489	2/24354	0.0398	1	biological_process	LOC104898899
GO:0098857	e	membrane microdomain	1/489	2/24354	0.0398	1	cellular_component	LOC104882957
GO:0017145	e	stem cell division	1/489	2/24354	0.0398	1	biological_process	LOC104883494
GO:0010270	e	photosystem II oxygen evolving complex assembly	1/489	2/24354	0.0398	1	biological_process	LOC104907596
GO:0018401	e	peptidyl-proline hydroxylation to 4-hydroxy-L-proline	1/489	2/24354	0.0398	1	biological_process	LOC104908308
GO:0031543	e	peptidyl-proline dioxygenase activity	1/489	2/24354	0.0398	1	molecular_function	LOC104908308
GO:0070825	e	micropyle	1/489	2/24354	0.0398	1	cellular_component	LOC104885030
GO:0033011	e	perinuclear theca	1/489	2/24354	0.0398	1	cellular_component	LOC104883977
GO:0010945	e	CoA pyrophosphatase activity	1/489	2/24354	0.0398	1	molecular_function	LOC104900586
GO:0034256	e	chlorophyll(ide) b reductase activity	1/489	2/24354	0.0398	1	molecular_function	LOC104902204
GO:0008146	e	sulfotransferase activity	2/489	16/24354	0.0401	1	molecular_function	LOC104888934;LOC104890830
GO:0001666	e	response to hypoxia	3/489	38/24354	0.0404	1	biological_process	LOC104900089;LOC104882957;LOC104904413
GO:0032787	e	monocarboxylic acid metabolic process	9/489	212/24354	0.0413	1	biological_process	LOC104887915;LOC104888934;LOC104907355;LOC104891650;LOC104908308;LOC104889262;LOC104890830;LOC104906208;LOC104899444
GO:0002376	e	immune system process	9/489	214/24354	0.0423	1	biological_process	LOC104887915;LOC104904829;LOC104908767;LOC104895947;LOC104892312;LOC104888372;LOC104907767;LOC104902037;LOC104906208
GO:0033013	e	tetrapyrrole metabolic process	3/489	39/24354	0.0431	1	biological_process	LOC104895003;LOC104902204;LOC104899495
GO:0009690	e	cytokinin metabolic process	2/489	17/24354	0.0448	1	biological_process	LOC104900940;LOC104898878
GO:0001763	e	morphogenesis of a branching structure	2/489	17/24354	0.0448	1	biological_process	LOC104905320;LOC104896871
GO:0016645	e	oxidoreductase activity, acting on the CH-NH group of donors	2/489	17/24354	0.0448	1	molecular_function	LOC104901702;LOC104905171
GO:0003674	e	molecular_function	101/489	4179/24354	0.0453	1	molecular_function	LOC104907232;LOC104902334;LOC104890100;LOC104899837;LOC104898962;LOC104900089;LOC104895003;LOC104900406;LOC104899677;LOC104884113;LOC104887412;LOC104894685;LOC104900940;LOC104886357;LOC104903983;LOC104897828;LOC104908898;LOC104887915;SBSS1;LOC104885117;LOC104887305;LOC104905178;LOC104893586;LOC104900715;LOC104892349;LOC104888934;LOC104884988;LOC104907355;LOC104889537;LOC104892057;LOC104887633;LOC…
GO:0009743	e	response to carbohydrate	5/489	98/24354	0.0476	1	biological_process	LOC104900089;SBSS1;LOC104883672;LOC104900217;LOC109133718
GO:0009962	e	regulation of flavonoid biosynthetic process	2/489	18/24354	0.0498	1	biological_process	LOC104887632;LOC104887630
GO:0019888	e	protein phosphatase regulator activity	2/489	18/24354	0.0498	1	molecular_function	LOC104883494;LOC104883494
GO:0006040	e	amino sugar metabolic process	2/489	18/24354	0.0498	1	biological_process	LOC104894685;LOC104895832

## Sheet: N100_vs_Control.DEG.Go.enrich.2
Table S9. Gene ontology (GO) enrichment analysis of differentially expressed genes in the roots of sugar beet response to neutral salt and alkaline salt treatments.
id	enrichment	description	ratio_in_study	ratio_in_pop	p_uncorrected	p_fdr	namespace	genes_in_study
GO:0042542	e	response to hydrogen peroxide	16/1042	60/24354	1.74e-07	0.008	biological_process	LOC104899709;LOC104907875;LOC104905137;LOC104896241;LOC104892997;LOC104906855;LOC104895886;LOC104890571;LOC104886797;LOC104903994;LOC104903597;LOC104884040;LOC104883341;LOC104894016;LOC104885114;LOC104905072
GO:0009408	e	response to heat	26/1042	163/24354	4.97e-07	0.008	biological_process	LOC104906321;LOC104899709;LOC104897806;LOC104900660;LOC104902833;LOC104903857;LOC104907875;LOC104905137;LOC104896999;LOC104892997;LOC104895886;LOC104890571;LOC104886797;LOC104885140;LOC104886590;LOC104902161;LOC104903994;LOC104903597;LOC104884040;LOC104883341;LOC104890965;LOC104894016;LOC104900130;LOC104885114;LOC104898670;LOC104905072
GO:0005615	e	extracellular space	14/1042	57/24354	6.34e-07	0.008	cellular_component	LOC104897909;LOC104894685;LOC109136059;LOC104890042;LOC104890043;LOC104890271;LOC104904302;LOC104903864;LOC104890038;LOC104890040;LOC104890268;LOC104890035;LOC104890034;LOC104890041
GO:0015103	e	inorganic anion transmembrane transporter activity	17/1042	88/24354	8.97e-07	0.01	molecular_function	LOC104899766;LOC104894816;LOC104901583;LOC104900851;LOC104901705;LOC104892040;LOC104899765;LOC104892943;LOC104884286;LOC104892039;LOC104904614;LOC104893891;LOC104904612;LOC104904615;LOC104888079;LOC104888077;LOC104888076
GO:0015698	e	inorganic anion transport	14/1042	59/24354	9.69e-07	0.012	biological_process	LOC104899766;LOC104894816;LOC104901583;LOC104900851;LOC104901705;LOC104892040;LOC104899765;LOC104892943;LOC104884286;LOC104892039;LOC104904614;LOC104893891;LOC104904612;LOC104904615
GO:0000302	e	response to reactive oxygen species	19/1042	112/24354	1.26e-06	0.014	biological_process	LOC104899709;LOC104907875;LOC104905137;LOC104896241;LOC104892997;LOC104906855;LOC104895886;LOC104890571;LOC104884391;LOC104887095;LOC104886797;LOC104903994;LOC104903597;LOC104884040;LOC104883341;LOC104900854;LOC104894016;LOC104885114;LOC104905072
GO:0006979	e	response to oxidative stress	28/1042	240/24354	1.59e-06	0.014	biological_process	LOC104899709;LOC104896525;LOC104907875;LOC104905137;LOC104896241;LOC104892997;LOC104887632;LOC104906855;LOC104895886;LOC104890571;LOC104884391;LOC104887095;LOC104895312;LOC104886797;LOC104903994;LOC104903597;LOC104887630;LOC104884040;LOC104905171;LOC104883341;LOC104907580;LOC104900854;LOC104894016;LOC104885114;LOC104905773;LOC104902217;LOC104894790;LOC104905072
GO:0009611	e	response to wounding	23/1042	175/24354	1.76e-06	0.014	biological_process	LOC104899837;LOC104902051;LOC104894685;LOC104887081;LOC104900602;LOC104887632;LOC104899930;LOC104887095;LOC104890829;LOC104889934;LOC104887630;LOC104904876;LOC104901010;LOC104901012;LOC104899444;LOC104909084;LOC104900854;LOC104900388;LOC104902217;LOC104889061;LOC104890834;LOC104901646;LOC104901648
GO:0042493	e	response to drug	40/1042	320/24354	1.89e-06	0.014	biological_process	LOC104899709;LOC104908767;LOC104906518;LOC104907875;LOC104905137;LOC104896241;LOC104892997;LOC104906855;LOC104895886;LOC104890571;LOC104905608;LOC104884391;LOC104887095;LOC104893155;LOC104884620;LOC104886797;LOC104903994;LOC104889234;LOC104888161;LOC104903597;LOC104907767;LOC104883929;LOC104904876;LOC104883763;LOC104902037;LOC104893154;LOC104895947;LOC104896175;LOC104884040;LOC104883341;LOC104900…
GO:0006952	e	defense response	43/1042	440/24354	1.97e-06	0.014	biological_process	LOC104899837;LOC104908767;LOC104906518;LOC104894685;LOC104898255;LOC104907917;LOC104893134;LOC104903857;LOC104888057;LOC104906855;LOC104899930;LOC104899540;LOC104893155;LOC104884620;LOC104887465;LOC104905073;LOC104906298;LOC104888372;LOC104886797;LOC104899965;LOC104889067;LOC104888161;LOC104904440;LOC104907767;LOC104883929;LOC104904876;LOC104883763;LOC104902037;LOC104900834;LOC104893154;LOC104895…
GO:0051707	e	response to other organism	55/1042	581/24354	1.99e-06	0.014	biological_process	LOC104905523;LOC104899837;LOC104908767;LOC104897806;LOC104899677;LOC104904986;LOC104894685;LOC104887841;LOC104898255;LOC104893134;LOC104903857;LOC104888057;LOC104892997;LOC104906855;LOC104899930;LOC104906350;LOC104899540;LOC104884620;LOC104887465;LOC104905073;LOC104888372;LOC104886797;LOC104899965;LOC104888161;LOC104890829;LOC104889934;LOC104904440;LOC104907767;LOC104883929;LOC104904876;LOC104883…
GO:0043207	e	response to external biotic stimulus	55/1042	581/24354	1.99e-06	0.014	biological_process	LOC104905523;LOC104899837;LOC104908767;LOC104897806;LOC104899677;LOC104904986;LOC104894685;LOC104887841;LOC104898255;LOC104893134;LOC104903857;LOC104888057;LOC104892997;LOC104906855;LOC104899930;LOC104906350;LOC104899540;LOC104884620;LOC104887465;LOC104905073;LOC104888372;LOC104886797;LOC104899965;LOC104888161;LOC104890829;LOC104889934;LOC104904440;LOC104907767;LOC104883929;LOC104904876;LOC104883…
GO:0009605	e	response to external stimulus	72/1042	837/24354	2e-06	0.014	biological_process	LOC104905523;LOC104899837;LOC104908767;LOC104897806;LOC104899677;LOC104904986;LOC104894685;LOC104887841;LOC104898255;LOC104893134;LOC104899440;LOC104903857;LOC104888057;LOC104901583;LOC104900715;LOC104892997;LOC104906855;LOC104908888;LOC104899930;LOC104906350;LOC104884391;LOC104899540;LOC104884620;LOC104887465;LOC104905073;LOC104888372;LOC104886797;LOC104904302;LOC104899965;LOC104888161;LOC109133…
GO:0009607	e	response to biotic stimulus	55/1042	582/24354	2.01e-06	0.014	biological_process	LOC104905523;LOC104899837;LOC104908767;LOC104897806;LOC104899677;LOC104904986;LOC104894685;LOC104887841;LOC104898255;LOC104893134;LOC104903857;LOC104888057;LOC104892997;LOC104906855;LOC104899930;LOC104906350;LOC104899540;LOC104884620;LOC104887465;LOC104905073;LOC104888372;LOC104886797;LOC104899965;LOC104888161;LOC104890829;LOC104889934;LOC104904440;LOC104907767;LOC104883929;LOC104904876;LOC104883…
GO:0015112	e	nitrate transmembrane transporter activity	7/1042	16/24354	2.1e-06	0.014	molecular_function	LOC104899766;LOC104892040;LOC104899765;LOC104892943;LOC104884286;LOC104892039;LOC104893891
GO:0001101	e	response to acid chemical	65/1042	689/24354	2.11e-06	0.014	biological_process	LOC104905957;LOC104905523;LOC104908767;LOC104907820;LOC104899740;LOC104902051;LOC104895130;LOC104894685;LOC104903857;LOC104899766;SBSS1;LOC104906063;LOC104904631;LOC104892040;LOC104895003;LOC104888934;LOC104896713;LOC104887632;LOC104906855;LOC104899930;LOC104884391;LOC104887095;LOC104893155;LOC104884620;LOC104887467;LOC104902161;LOC104886955;LOC104888161;LOC104899765;LOC104890829;LOC104889934;LOC…
GO:0042221	e	response to chemical	117/1042	1543/24354	2.46e-06	0.018	biological_process	LOC104905957;LOC104906321;LOC104905523;LOC104899709;LOC104908767;LOC104907820;LOC104897806;LOC104899740;LOC104902051;LOC104906518;LOC104902295;LOC104900660;LOC104895130;LOC104894685;LOC104903857;LOC104899766;SBSS1;LOC104894816;LOC104906063;LOC104907876;LOC104907875;LOC104904631;LOC104905137;LOC104896241;LOC104892040;LOC104895003;LOC104888934;LOC104905320;LOC104892997;LOC104896713;LOC104887632;LOC…
GO:1901700	e	response to oxygen-containing compound	91/1042	950/24354	2.55e-06	0.018	biological_process	LOC104905957;LOC104905523;LOC104899709;LOC104908767;LOC104907820;LOC104899740;LOC104902051;LOC104906518;LOC104895130;LOC104894685;LOC104903857;LOC104899766;SBSS1;LOC104906063;LOC104907875;LOC104904631;LOC104905137;LOC104896241;LOC104892040;LOC104895003;LOC104888934;LOC104892997;LOC104896713;LOC104887632;LOC104906855;LOC104895886;LOC104890571;LOC104899930;LOC104905608;LOC104884391;LOC104895011;LOC…
GO:0006950	e	response to stress	138/1042	1692/24354	2.61e-06	0.018	biological_process	LOC104906321;LOC104891968;LOC104905523;LOC104899709;LOC104899837;LOC104908767;LOC104907820;LOC104897806;LOC104902051;LOC104906518;LOC104902377;LOC104900660;LOC104902833;LOC104895130;LOC104894685;LOC104886357;LOC104887081;LOC104898255;LOC104907917;LOC104893134;LOC104899440;LOC104903857;LOC104896525;SBSS1;LOC104888057;LOC104907875;LOC104901583;LOC104905137;LOC104900715;LOC104896241;LOC104900602;LOC…
GO:0022857	e	transmembrane transporter activity	103/1042	1066/24354	2.78e-06	0.02	molecular_function	LOC104893853;LOC104893853;LOC104893853;LOC104902295;LOC104902295;LOC104902295;LOC104888290;LOC104888290;LOC104888290;LOC104899766;LOC104899766;LOC104899766;LOC104885117;LOC104885117;LOC104885117;LOC104908211;LOC104908211;LOC104908211;LOC104894816;LOC104894816;LOC104894816;LOC104901583;LOC104901583;LOC104901583;LOC104900851;LOC104900851;LOC104900851;LOC104897401;LOC104897401;LOC104897401;LOC104901…
GO:0010033	e	response to organic substance	76/1042	997/24354	2.84e-06	0.024	biological_process	LOC104905957;LOC104905523;LOC104908767;LOC104907820;LOC104899740;LOC104902051;LOC104906518;LOC104902295;LOC104903857;SBSS1;LOC104906063;LOC104907876;LOC104904631;LOC104905137;LOC104895003;LOC104888934;LOC104905320;LOC104896713;LOC104887632;LOC104906855;LOC104895886;LOC104899930;LOC104905608;LOC104884391;LOC104895011;LOC104899540;LOC104894972;LOC104893155;LOC104884620;LOC104887467;LOC104902161;LOC…
GO:0009628	e	response to abiotic stimulus	102/1042	1350/24354	3.06e-06	0.026	biological_process	LOC104906321;LOC104891968;LOC104905523;LOC104899709;LOC104907820;LOC104897806;LOC104902377;LOC104900660;LOC104902833;LOC104895130;LOC104894685;LOC104887687;LOC104893982;LOC104887841;LOC104893134;LOC104903857;SBSS1;LOC104888057;LOC104907875;LOC104904631;LOC104905137;LOC104896241;LOC104892040;LOC104895003;LOC104896999;LOC104892997;LOC104887826;LOC104887632;LOC104906855;LOC104895886;LOC104890571;LOC…
GO:0015706	e	nitrate transport	7/1042	17/24354	3.43e-06	0.044	biological_process	LOC104899766;LOC104892040;LOC104899765;LOC104892943;LOC104884286;LOC104892039;LOC104893891
GO:0006810	e	transport	107/1042	1548/24354	3.57e-06	0.044	biological_process	LOC104893853;LOC104893853;LOC104902295;LOC104902295;LOC104902377;LOC104902377;LOC104888290;LOC104888290;LOC104899766;LOC104899766;LOC104885117;LOC104885117;LOC104908211;LOC104908211;LOC104894816;LOC104894816;LOC104901583;LOC104901583;LOC104895259;LOC104895259;LOC104900851;LOC104900851;LOC104897401;LOC104897401;LOC104901705;LOC104901705;LOC104892040;LOC104892040;LOC104892685;LOC104892685;LOC104896…
GO:0010035	e	response to inorganic substance	52/1042	616/24354	3.92e-06	0.044	biological_process	LOC104906321;LOC104905523;LOC104899709;LOC104897806;LOC104900660;LOC104895130;LOC104894685;LOC104903857;LOC104899766;SBSS1;LOC104907875;LOC104905137;LOC104896241;LOC104892040;LOC104892997;LOC104906855;LOC104908888;LOC104895886;LOC104890571;LOC104884391;LOC104887095;LOC104893155;LOC104886797;LOC104888263;LOC104902161;LOC104886955;LOC104903994;LOC104899765;LOC104903597;LOC104891831;LOC104908279;LOC…
GO:0005576	e	extracellular region	58/1042	705/24354	4.42e-06	0.05	cellular_component	LOC104897909;LOC104899677;LOC104894685;LOC104884197;LOC109136059;LOC104894163;LOC104890042;LOC104890043;LOC104890271;LOC104889951;LOC104892997;LOC104904176;LOC104904178;LOC104891563;LOC104904302;LOC104899965;LOC104894932;LOC104888879;LOC104889234;LOC104889650;LOC104886713;LOC104893583;LOC104888352;LOC104900770;LOC104895098;LOC104902037;LOC104900375;LOC104901010;LOC104901012;LOC104894044;LOC104903…
GO:0050896	e	response to stimulus	199/1042	2869/24354	4.57e-06	0.05	biological_process	LOC104905957;LOC104906321;LOC104891968;LOC104905523;LOC104899709;LOC104899837;LOC104908767;LOC104907820;LOC104897806;LOC104899677;LOC104899740;LOC104902051;LOC104906518;LOC104902295;LOC104904986;LOC104902377;LOC104900660;LOC104902833;LOC104895130;LOC104894685;LOC104887687;LOC104886357;LOC104893982;LOC104887081;LOC104887841;LOC104898255;LOC104907917;LOC104893134;LOC104899440;LOC104903857;LOC104896…
GO:0046688	e	response to copper ion	6/1042	13/24354	8.01e-06	0.058	biological_process	LOC104905137;LOC104895886;LOC104903994;LOC104903597;LOC104894016;LOC104905072
GO:0009719	e	response to endogenous stimulus	65/1042	855/24354	9.13e-06	0.07	biological_process	LOC104905957;LOC104905523;LOC104908767;LOC104907820;LOC104899740;LOC104902051;LOC104906518;LOC104902295;LOC104903857;LOC104906063;LOC104907876;LOC104904631;LOC104895003;LOC104888934;LOC104905320;LOC104896713;LOC104887632;LOC104906855;LOC104899930;LOC104905608;LOC104895011;LOC104894972;LOC104893155;LOC104884620;LOC104887467;LOC104902161;LOC104888161;LOC104890829;LOC104889934;LOC104908279;LOC104895…
GO:0015318	e	inorganic molecular entity transmembrane transporter activity	28/1042	263/24354	9.36e-06	0.07	molecular_function	LOC104899766;LOC104885117;LOC104894816;LOC104901583;LOC104900851;LOC104901705;LOC104892040;LOC104896063;LOC104906177;LOC104905517;LOC104884782;LOC104900036;LOC104899765;LOC104883929;LOC104892943;LOC104884286;LOC104892039;LOC104904614;LOC104893891;LOC104904612;LOC104904615;LOC104902109;LOC104888079;LOC104903602;LOC104888077;LOC104888076;LOC109135930;LOC104887294
GO:0009615	e	response to virus	14/1042	84/24354	1.22e-05	0.072	biological_process	LOC104905523;LOC104908767;LOC104897806;LOC104898255;LOC104888057;LOC104892997;LOC104884620;LOC104905073;LOC104907767;LOC104895947;LOC104888884;LOC104888972;LOC104885114;LOC104892624
GO:0044421	e	extracellular region part	16/1042	109/24354	1.6e-05	0.084	cellular_component	LOC104897909;LOC104894685;LOC104894816;LOC109136059;LOC104890042;LOC104890043;LOC104890271;LOC104904302;LOC104888879;LOC104903864;LOC104890038;LOC104890040;LOC104890268;LOC104890035;LOC104890034;LOC104890041
GO:0015075	e	ion transmembrane transporter activity	28/1042	267/24354	2.04e-05	0.11	molecular_function	LOC104899766;LOC104885117;LOC104894816;LOC104901583;LOC104900851;LOC104901705;LOC104892040;LOC104896063;LOC104906177;LOC104905517;LOC104884782;LOC104900036;LOC104899765;LOC104883929;LOC104892943;LOC104884286;LOC104892039;LOC104904614;LOC104893891;LOC104904612;LOC104904615;LOC104902109;LOC104888079;LOC104903602;LOC104888077;LOC104888076;LOC109135930;LOC104887294
GO:0098542	e	defense response to other organism	36/1042	394/24354	2.24e-05	0.126	biological_process	LOC104899837;LOC104908767;LOC104894685;LOC104898255;LOC104893134;LOC104903857;LOC104888057;LOC104906855;LOC104899930;LOC104899540;LOC104884620;LOC104887465;LOC104905073;LOC104888372;LOC104886797;LOC104899965;LOC104888161;LOC104904440;LOC104907767;LOC104883929;LOC104904876;LOC104883763;LOC104902037;LOC104900834;LOC104895947;LOC104889445;LOC104905171;LOC104895187;LOC104888884;LOC104888972;LOC104887…
GO:0006811	e	ion transport	29/1042	293/24354	2.86e-05	0.134	biological_process	LOC104902377;LOC104899766;LOC104885117;LOC104894816;LOC104901583;LOC104900851;LOC104901705;LOC104892040;LOC104896063;LOC104900837;LOC104906177;LOC104905517;LOC104884782;LOC104900036;LOC104899765;LOC104883929;LOC104898945;LOC104892943;LOC104884286;LOC104892039;LOC104904614;LOC104893891;LOC104904612;LOC104903830;LOC104904615;LOC104902109;LOC104903602;LOC109135930;LOC104887294
GO:0009617	e	response to bacterium	28/1042	282/24354	3.79e-05	0.162	biological_process	LOC104899837;LOC104908767;LOC104898255;LOC104893134;LOC104892997;LOC104906855;LOC104899540;LOC104888372;LOC104899965;LOC104889934;LOC104907767;LOC104883929;LOC104904876;LOC104902037;LOC104895947;LOC104887088;LOC104907308;LOC104889445;LOC104896175;LOC104905171;LOC104895187;LOC104888151;LOC104900854;LOC104887861;LOC104885114;LOC104908451;LOC104887536;LOC104899032
GO:0005215	e	transporter activity	38/1042	438/24354	3.85e-05	0.164	molecular_function	LOC104893853;LOC104902295;LOC104888290;LOC104899766;LOC104885117;LOC104908211;LOC104894816;LOC104901583;LOC104900851;LOC104897401;LOC104901705;LOC104892040;LOC104892685;LOC104896063;LOC104888042;LOC104906177;LOC104905517;LOC104884782;LOC104900036;LOC104899765;LOC104883929;LOC104892614;LOC104892943;LOC104884286;LOC104892039;LOC104893854;LOC104904614;LOC104893891;LOC104904612;LOC104904615;LOC104902…
GO:0055085	e	transmembrane transport	37/1042	422/24354	4.39e-05	0.168	biological_process	LOC104893853;LOC104902295;LOC104888290;LOC104899766;LOC104885117;LOC104908211;LOC104894816;LOC104901583;LOC104900851;LOC104897401;LOC104901705;LOC104892040;LOC104892685;LOC104896063;LOC104906177;LOC104905517;LOC104884782;LOC104900036;LOC104899765;LOC104883929;LOC104892614;LOC104892943;LOC104884286;LOC104892039;LOC104893854;LOC104904614;LOC104893891;LOC104904612;LOC104904615;LOC104902109;LOC104904…
GO:0008150	e	biological_process	464/1042	9354/24354	4.64e-05	0.168	biological_process	LOC104905957;LOC104905957;LOC104907232;LOC104900166;LOC104891031;LOC104906321;LOC104906321;LOC104893853;LOC104893853;LOC109135540;LOC109135540;LOC104897725;LOC104897725;LOC104891847;LOC104891847;LOC104902333;LOC104883164;LOC104891968;LOC104905523;LOC104905523;LOC104899709;LOC104899837;LOC104898962;LOC104908767;LOC104908767;LOC104895433;LOC104900372;LOC104906835;LOC104907820;LOC104897806;LOC104899…
GO:0080139	e	borate efflux transmembrane transporter activity	4/1042	6/24354	4.66e-05	0.168	molecular_function	LOC104894816;LOC104904614;LOC104904612;LOC104904615
GO:0009266	e	response to temperature stimulus	40/1042	474/24354	4.66e-05	0.194	biological_process	LOC104906321;LOC104899709;LOC104897806;LOC104900660;LOC104902833;LOC104894685;LOC104903857;LOC104907875;LOC104905137;LOC104896241;LOC104896999;LOC104892997;LOC104895886;LOC104890571;LOC104891563;LOC104886797;LOC104885140;LOC104886590;LOC104897892;LOC104902161;LOC104903994;LOC104888879;LOC109135309;LOC104903597;LOC104908279;LOC104889201;LOC104902037;LOC104894044;LOC104884040;LOC104906059;LOC104888…
GO:0015144	e	carbohydrate transmembrane transporter activity	12/1042	72/24354	5.07e-05	0.196	molecular_function	LOC104893853;LOC104893853;LOC104888290;LOC104888290;LOC104908211;LOC104908211;LOC104892685;LOC104892685;LOC104900036;LOC104900036;LOC104893854;LOC104893854
GO:0009725	e	response to hormone	57/1042	768/24354	5.74e-05	0.206	biological_process	LOC104905957;LOC104905523;LOC104908767;LOC104907820;LOC104899740;LOC104902051;LOC104902295;LOC104903857;LOC104906063;LOC104907876;LOC104904631;LOC104895003;LOC104888934;LOC104905320;LOC104896713;LOC104887632;LOC104906855;LOC104899930;LOC104895011;LOC104894972;LOC104884620;LOC104887467;LOC104902161;LOC104888161;LOC104890829;LOC104889934;LOC104908279;LOC104895832;LOC104907767;LOC104883929;LOC104887…
GO:0051704	e	multi-organism process	62/1042	856/24354	6.56e-05	0.214	biological_process	LOC104905523;LOC104899837;LOC104908767;LOC104900372;LOC104897806;LOC104899677;LOC104904986;LOC104894685;LOC104887841;LOC104898255;LOC104893134;LOC104903857;LOC104888057;LOC104885358;LOC104892997;LOC104906855;LOC104908888;LOC104899930;LOC104906350;LOC104899540;LOC104884620;LOC104887465;LOC104905073;LOC104888372;LOC104886797;LOC104899965;LOC104888161;LOC104900036;LOC109133994;LOC104890829;LOC104889…
GO:0034220	e	ion transmembrane transport	25/1042	243/24354	7.19e-05	0.214	biological_process	LOC104899766;LOC104885117;LOC104894816;LOC104901583;LOC104900851;LOC104901705;LOC104892040;LOC104896063;LOC104906177;LOC104905517;LOC104884782;LOC104900036;LOC104899765;LOC104883929;LOC104892943;LOC104884286;LOC104892039;LOC104904614;LOC104893891;LOC104904612;LOC104904615;LOC104902109;LOC104903602;LOC109135930;LOC104887294
GO:0046685	e	response to arsenic-containing substance	6/1042	18/24354	7.21e-05	0.214	biological_process	LOC104905137;LOC104895886;LOC104903994;LOC104903597;LOC104894016;LOC104905072
GO:0010036	e	response to boron-containing substance	5/1042	12/24354	8.74e-05	0.242	biological_process	LOC104894816;LOC104900967;LOC104904614;LOC104904612;LOC104904615
GO:0010167	e	response to nitrate	6/1042	19/24354	0.000102	0.262	biological_process	LOC104899766;LOC104892040;LOC104899765;LOC104892943;LOC104892039;LOC104893891
GO:0009414	e	response to water deprivation	20/1042	184/24354	0.000128	0.3	biological_process	LOC104905523;LOC104895130;LOC104894685;LOC104903857;SBSS1;LOC104892040;LOC104893155;LOC104902161;LOC104886955;LOC104908279;LOC104889201;LOC104893154;LOC104892039;LOC104905171;LOC104907580;LOC104900051;LOC104889622;LOC104902109;LOC104902217;LOC104892624
GO:0008509	e	anion transmembrane transporter activity	18/1042	157/24354	0.000139	0.312	molecular_function	LOC104899766;LOC104894816;LOC104901583;LOC104900851;LOC104901705;LOC104892040;LOC104896063;LOC104899765;LOC104892943;LOC104884286;LOC104892039;LOC104904614;LOC104893891;LOC104904612;LOC104904615;LOC104888079;LOC104888077;LOC104888076
GO:0009415	e	response to water	20/1042	187/24354	0.000159	0.322	biological_process	LOC104905523;LOC104895130;LOC104894685;LOC104903857;SBSS1;LOC104892040;LOC104893155;LOC104902161;LOC104886955;LOC104908279;LOC104889201;LOC104893154;LOC104892039;LOC104905171;LOC104907580;LOC104900051;LOC104889622;LOC104902109;LOC104902217;LOC104892624
GO:0097305	e	response to alcohol	33/1042	381/24354	0.00016	0.322	biological_process	LOC104905957;LOC104905523;LOC104907820;LOC104899740;LOC104903857;LOC104905137;LOC104895003;LOC104896713;LOC104895886;LOC104899930;LOC104895011;LOC104894972;LOC104887467;LOC104902161;LOC104903994;LOC104888161;LOC104903597;LOC104890829;LOC104908279;LOC104895832;LOC104903864;LOC104894679;LOC104902327;LOC104900051;LOC104894016;LOC104883347;LOC104902217;LOC104892624;LOC104898670;LOC104889061;LOC104905…
GO:0003700	e	DNA-binding transcription factor activity	88/1042	1388/24354	0.000214	0.378	molecular_function	LOC104900166;LOC104900166;LOC104897725;LOC104897725;LOC104905523;LOC104905523;LOC104900372;LOC104900372;LOC104906835;LOC104906835;LOC104903983;LOC104903983;LOC104893982;LOC104893982;LOC104906611;LOC104906611;LOC104905178;LOC104905178;LOC104905744;LOC104905744;LOC104893586;LOC104893586;LOC104891597;LOC104891597;LOC104892349;LOC104892349;LOC104902875;LOC104902875;LOC104895011;LOC104895011;LOC104894…
GO:0071944	e	cell periphery	137/1042	2362/24354	0.000216	0.38	cellular_component	LOC104891031;LOC104897151;LOC104893853;LOC104897909;LOC109135540;LOC104891847;LOC104907820;LOC104897806;LOC104899677;LOC104899740;LOC104894581;LOC104902295;LOC104884599;LOC104902377;LOC104884694;LOC104887687;LOC104900476;LOC104887841;LOC104899339;LOC104898255;LOC104908567;LOC104888290;LOC104907917;LOC104893134;LOC104906879;LOC104903857;LOC104899766;LOC109135541;LOC104885117;LOC104908211;LOC104894…
GO:0051213	e	dioxygenase activity	7/1042	30/24354	0.00022	0.38	molecular_function	LOC104904631;LOC104905320;LOC104890829;LOC104889934;LOC104883093;LOC104890834;LOC104885388
GO:0010817	e	regulation of hormone levels	22/1042	224/24354	0.000317	0.482	biological_process	LOC104902295;LOC104893134;LOC104904631;LOC104893586;LOC104888934;LOC104887632;LOC104899965;LOC104886955;LOC104898878;LOC104889934;LOC104887630;LOC104904876;LOC104894995;LOC104883006;LOC104894577;LOC104899444;LOC104894825;LOC104889622;LOC104887861;LOC104904374;LOC104903852;LOC104885388
GO:1901698	e	response to nitrogen compound	19/1042	184/24354	0.00036	0.536	biological_process	LOC104906518;LOC104899766;LOC104892040;LOC104905608;LOC104884391;LOC104893155;LOC104888263;LOC104899765;LOC104904876;LOC104883763;LOC104883006;LOC104892943;LOC104893154;LOC104892039;LOC104896175;LOC104900967;LOC104903353;LOC104893891;LOC104902217
GO:0098661	e	inorganic anion transmembrane transport	5/1042	16/24354	0.000418	0.554	biological_process	LOC104894816;LOC104900851;LOC104904614;LOC104904612;LOC104904615
GO:0015562	e	efflux transmembrane transporter activity	6/1042	24/24354	0.000419	0.57	molecular_function	LOC104902295;LOC104894816;LOC104884286;LOC104904614;LOC104904612;LOC104904615
GO:0009644	e	response to high light intensity	9/1042	54/24354	0.000435	0.584	biological_process	LOC104899709;LOC104907875;LOC104892997;LOC104890571;LOC104886797;LOC104884040;LOC104883341;LOC104885114;LOC104902217
GO:0080029	e	cellular response to boron-containing substance levels	4/1042	11/24354	0.000864	0.716	biological_process	LOC104900967;LOC104904614;LOC104904612;LOC104904615
GO:0042742	e	defense response to bacterium	20/1042	215/24354	0.00105	0.772	biological_process	LOC104899837;LOC104908767;LOC104898255;LOC104893134;LOC104906855;LOC104899540;LOC104888372;LOC104899965;LOC104907767;LOC104883929;LOC104904876;LOC104902037;LOC104895947;LOC104889445;LOC104905171;LOC104895187;LOC104887861;LOC104908451;LOC104887536;LOC104899032
GO:0009620	e	response to fungus	19/1042	199/24354	0.00111	0.772	biological_process	LOC104894685;LOC104887841;LOC104903857;LOC104899930;LOC104906350;LOC104884620;LOC104887465;LOC104886797;LOC104888161;LOC104889934;LOC104904440;LOC104904876;LOC104883763;LOC104902037;LOC104900834;LOC104895187;LOC104888151;LOC104888884;LOC104888972
GO:0048046	e	apoplast	30/1042	379/24354	0.00122	0.784	cellular_component	LOC104899677;LOC104884197;LOC104894163;LOC104889951;LOC104892997;LOC104891563;LOC104899965;LOC104888879;LOC104889234;LOC104889650;LOC104888352;LOC104895098;LOC104902037;LOC104901010;LOC104901012;LOC104894044;LOC104903864;LOC104906059;LOC104888605;LOC104907580;LOC104895187;LOC104909084;LOC104903549;LOC104899981;LOC104897938;LOC104894165;LOC104885114;LOC104900217;LOC104898670;LOC104899032
GO:0035445	e	borate transmembrane transport	4/1042	12/24354	0.00125	0.788	biological_process	LOC104894816;LOC104904614;LOC104904612;LOC104904615
GO:0046713	e	borate transport	4/1042	12/24354	0.00125	0.788	biological_process	LOC104894816;LOC104904614;LOC104904612;LOC104904615
GO:0006820	e	anion transport	16/1042	158/24354	0.00125	0.8	biological_process	LOC104899766;LOC104894816;LOC104901583;LOC104900851;LOC104901705;LOC104892040;LOC104896063;LOC104899765;LOC104892943;LOC104884286;LOC104892039;LOC104904614;LOC104893891;LOC104904612;LOC104904615;LOC109135930
GO:0016702	e	oxidoreductase activity, acting on single donors with incorporation of molecular oxygen, incorporation of two atoms of oxygen	5/1042	20/24354	0.00129	0.802	molecular_function	LOC104905320;LOC104890829;LOC104889934;LOC104890834;LOC104885388
GO:0016701	e	oxidoreductase activity, acting on single donors with incorporation of molecular oxygen	5/1042	21/24354	0.00163	0.854	molecular_function	LOC104905320;LOC104890829;LOC104889934;LOC104890834;LOC104885388
GO:0035251	e	UDP-glucosyltransferase activity	8/1042	53/24354	0.00175	0.872	molecular_function	LOC104904986;SBSS1;LOC104889537;LOC104892057;LOC104890270;LOC104888345;LOC104896294;LOC104908451
GO:0090438	e	camelliol C synthase activity	2/1042	2/24354	0.00183	0.874	molecular_function	LOC104908690;LOC104908747
GO:0042300	e	beta-amyrin synthase activity	2/1042	2/24354	0.00183	0.874	molecular_function	LOC104908690;LOC104908747
GO:0030312	e	external encapsulating structure	44/1042	632/24354	0.00185	0.952	cellular_component	LOC104897909;LOC109135540;LOC104897806;LOC104899677;LOC104894581;LOC104887687;LOC104900476;LOC109135541;LOC104894816;LOC104884038;LOC104889951;LOC104892997;LOC104894905;LOC104904176;LOC104904178;LOC104891563;LOC104884620;LOC104885140;LOC104901698;LOC104884400;LOC104904302;LOC104905105;LOC104888879;LOC104889234;LOC104893583;LOC104895832;LOC104888352;LOC104900375;LOC104901010;LOC104901012;LOC104894…
GO:0051119	e	sugar transmembrane transporter activity	6/1042	32/24354	0.00211	0.954	molecular_function	LOC104893853;LOC104888290;LOC104908211;LOC104892685;LOC104900036;LOC104893854
GO:0010346	e	shoot axis formation	4/1042	14/24354	0.00236	0.96	biological_process	LOC104902875;LOC104905320;LOC104894577;LOC104885388
GO:0010223	e	secondary shoot formation	4/1042	14/24354	0.00236	0.96	biological_process	LOC104902875;LOC104905320;LOC104894577;LOC104885388
GO:0072659	e	protein localization to plasma membrane	3/1042	7/24354	0.0024	0.966	biological_process	LOC104888161;LOC104888161;LOC104888161
GO:1901072	e	glucosamine-containing compound catabolic process	3/1042	7/24354	0.0024	0.966	biological_process	LOC104894685;LOC104895832;LOC104902327
GO:0006030	e	chitin metabolic process	3/1042	7/24354	0.0024	0.966	biological_process	LOC104894685;LOC104895832;LOC104902327
GO:0006032	e	chitin catabolic process	3/1042	7/24354	0.0024	0.966	biological_process	LOC104894685;LOC104895832;LOC104902327
GO:0046348	e	amino sugar catabolic process	3/1042	7/24354	0.0024	0.966	biological_process	LOC104894685;LOC104895832;LOC104902327
GO:0006026	e	aminoglycan catabolic process	3/1042	7/24354	0.0024	0.966	biological_process	LOC104894685;LOC104895832;LOC104902327
GO:0005618	e	cell wall	43/1042	628/24354	0.00255	0.97	cellular_component	LOC104897909;LOC109135540;LOC104897806;LOC104899677;LOC104894581;LOC104887687;LOC104900476;LOC109135541;LOC104884038;LOC104889951;LOC104892997;LOC104894905;LOC104904176;LOC104904178;LOC104891563;LOC104884620;LOC104885140;LOC104901698;LOC104884400;LOC104904302;LOC104905105;LOC104888879;LOC104889234;LOC104893583;LOC104895832;LOC104888352;LOC104900375;LOC104901010;LOC104901012;LOC104894679;LOC104902…
GO:0006970	e	response to osmotic stress	32/1042	434/24354	0.00264	0.972	biological_process	LOC104906321;LOC104891968;LOC104905523;LOC104907820;LOC104897806;LOC104902377;LOC104900660;LOC104894685;LOC104903857;LOC104895003;LOC104887826;LOC104906855;LOC104884400;LOC104884735;LOC104886955;LOC104905517;LOC104894932;LOC104908279;LOC104895832;LOC104908460;LOC104889201;LOC104902327;LOC104905171;LOC104903353;LOC104899981;LOC104890270;LOC104889622;LOC104903830;LOC104902109;LOC104902217;LOC104892…
GO:0033993	e	response to lipid	32/1042	434/24354	0.00264	0.972	biological_process	LOC104905957;LOC104905523;LOC104907820;LOC104899740;LOC104903857;LOC104904631;LOC104895003;LOC104896713;LOC104899930;LOC104884391;LOC104895011;LOC104894972;LOC104887467;LOC104902161;LOC104888161;LOC104890829;LOC104908279;LOC104895832;LOC104882923;LOC104903864;LOC104894679;LOC104902327;LOC104906092;LOC104900051;LOC104883347;LOC104883399;LOC104902217;LOC104892624;LOC104898670;LOC104889061;LOC104890…
GO:0005886	e	plasma membrane	105/1042	1848/24354	0.00275	0.972	cellular_component	LOC104891031;LOC104897151;LOC104893853;LOC104891847;LOC104907820;LOC104899677;LOC104899740;LOC104902295;LOC104884599;LOC104902377;LOC104884694;LOC104887841;LOC104899339;LOC104898255;LOC104908567;LOC104888290;LOC104907917;LOC104893134;LOC104906879;LOC104903857;LOC104899766;LOC104885117;LOC104908211;LOC104894816;LOC104896980;LOC104888057;LOC104887761;LOC104901103;LOC104907909;LOC104901583;LOC104900…
GO:0006813	e	potassium ion transport	7/1042	45/24354	0.00281	0.974	biological_process	LOC104902377;LOC104885117;LOC104903830;LOC104902109;LOC104902109;LOC104887294;LOC104887294
GO:0003674	e	molecular_function	215/1042	4179/24354	0.00285	0.976	molecular_function	LOC104905957;LOC104907232;LOC104900166;LOC104893853;LOC104898645;LOC104897725;LOC104891847;LOC104902333;LOC104905523;LOC104899837;LOC104898962;LOC104895433;LOC104900372;LOC104906835;LOC104897806;LOC104899677;LOC104906117;LOC104902295;LOC104904986;LOC104884599;LOC104895130;LOC104884694;LOC104894685;LOC104902566;LOC104886357;LOC104903983;LOC104893982;LOC104887841;LOC104902334;LOC104908690;LOC104908…
GO:0046527	e	glucosyltransferase activity	9/1042	70/24354	0.0029	0.978	molecular_function	LOC104904986;SBSS1;LOC104889537;LOC104892057;LOC104890270;LOC104888345;LOC104896294;LOC104908451;LOC104898670
GO:0009816	e	defense response to bacterium, incompatible interaction	6/1042	34/24354	0.00291	0.978	biological_process	LOC104908767;LOC104899540;LOC104888372;LOC104907767;LOC104883929;LOC104895947
GO:0051234	e	establishment of localization	54/1042	844/24354	0.00316	0.98	biological_process	LOC104893853;LOC104902295;LOC104902377;LOC104888290;LOC104899766;LOC104885117;LOC104908211;LOC104894816;LOC104901583;LOC104895259;LOC104900851;LOC104897401;LOC104901705;LOC104892040;LOC104892685;LOC104896063;LOC104887632;LOC104901618;LOC104891563;LOC104888042;LOC104882957;LOC104900837;LOC104906177;LOC104886955;LOC104905517;LOC104884782;LOC104888161;LOC104900036;LOC104899765;LOC104883929;LOC104887…
GO:0048527	e	lateral root development	9/1042	72/24354	0.00352	0.982	biological_process	LOC104899766;LOC104895011;LOC104894972;LOC104884620;LOC104899765;LOC104890829;LOC104888884;LOC104888972;LOC104890834
GO:1901071	e	glucosamine-containing compound metabolic process	3/1042	8/24354	0.00372	0.984	biological_process	LOC104894685;LOC104895832;LOC104902327
GO:0006022	e	aminoglycan metabolic process	3/1042	8/24354	0.00372	0.984	biological_process	LOC104894685;LOC104895832;LOC104902327
GO:0050832	e	defense response to fungus	15/1042	156/24354	0.00397	0.99	biological_process	LOC104894685;LOC104903857;LOC104899930;LOC104884620;LOC104887465;LOC104886797;LOC104888161;LOC104904440;LOC104904876;LOC104883763;LOC104902037;LOC104900834;LOC104895187;LOC104888884;LOC104888972
GO:0046715	e	active borate transmembrane transporter activity	4/1042	16/24354	0.00401	0.99	molecular_function	LOC104894816;LOC104904614;LOC104904612;LOC104904615
GO:0051179	e	localization	57/1042	906/24354	0.00425	0.994	biological_process	LOC104893853;LOC104902295;LOC104902377;LOC104888290;LOC104893134;LOC104899766;LOC104885117;LOC104908211;LOC104894816;LOC104901583;LOC104895259;LOC104900851;LOC104897401;LOC104901705;LOC104892040;LOC104892685;LOC104896063;LOC104887632;LOC104901618;LOC104891563;LOC104888042;LOC104882957;LOC104900837;LOC104906177;LOC104886955;LOC104905517;LOC104884782;LOC104888161;LOC104900036;LOC104899765;LOC104883…
GO:0016020	e	membrane	208/1042	4058/24354	0.00438	0.994	cellular_component	LOC104907232;LOC104891031;LOC104893852;LOC104897151;LOC104893853;LOC104902667;LOC104902662;LOC104891847;LOC104883164;LOC104898962;LOC104908767;LOC104900918;LOC104907820;LOC104897806;LOC104899669;LOC104899677;LOC104899740;LOC104883529;LOC104902051;LOC104894581;LOC104906518;LOC104902295;LOC104884599;LOC104902377;LOC104884694;LOC104890225;LOC104887841;LOC104891046;LOC104899339;LOC104898255;LOC104908…
GO:0022804	e	active transmembrane transporter activity	15/1042	159/24354	0.00442	0.994	molecular_function	LOC104902295;LOC104894816;LOC104900851;LOC104897401;LOC104906177;LOC104884782;LOC104884286;LOC104904614;LOC104893891;LOC104904612;LOC104904615;LOC104904374;LOC104888079;LOC104888077;LOC104888076
GO:0010200	e	response to chitin	10/1042	89/24354	0.0047	0.994	biological_process	LOC104906518;LOC104905608;LOC104893155;LOC104904876;LOC104883763;LOC104893154;LOC104896175;LOC104900967;LOC104903353;LOC104902217
GO:0009642	e	response to light intensity	10/1042	89/24354	0.0047	0.994	biological_process	LOC104899709;LOC104894685;LOC104907875;LOC104892997;LOC104890571;LOC104886797;LOC104884040;LOC104883341;LOC104885114;LOC104902217
GO:0001763	e	morphogenesis of a branching structure	4/1042	17/24354	0.00507	0.998	biological_process	LOC104902875;LOC104905320;LOC104894577;LOC104885388
GO:0046247	e	terpene catabolic process	2/1042	3/24354	0.00533	1	biological_process	LOC104905320;LOC104885388
GO:0016121	e	carotene catabolic process	2/1042	3/24354	0.00533	1	biological_process	LOC104905320;LOC104885388
GO:0035885	e	exochitinase activity	2/1042	3/24354	0.00533	1	molecular_function	LOC104895832;LOC104902327
GO:0031559	e	oxidosqualene cyclase activity	2/1042	3/24354	0.00533	1	molecular_function	LOC104908690;LOC104908747
GO:0030001	e	metal ion transport	10/1042	93/24354	0.00641	1	biological_process	LOC104902377;LOC104885117;LOC104900837;LOC104884782;LOC104900036;LOC104898945;LOC104903830;LOC104902109;LOC104903602;LOC104887294
GO:0009416	e	response to light stimulus	30/1042	416/24354	0.00658	1	biological_process	LOC104899709;LOC104894685;LOC104893982;LOC104887841;LOC104893134;LOC104888057;LOC104907875;LOC104904631;LOC104896241;LOC104892997;LOC104887632;LOC104890571;LOC104905155;LOC104895011;LOC104905073;LOC104886797;LOC104897892;LOC104889234;LOC104887630;LOC104884040;LOC104906059;LOC104883341;LOC104905117;LOC104897992;LOC104887861;LOC104900082;LOC104885114;LOC104900217;LOC104902217;LOC104889061
GO:0016143	e	S-glycoside metabolic process	5/1042	29/24354	0.00717	1	biological_process	LOC104893134;LOC104889067;LOC104887861;LOC104908451;LOC104891259
GO:0019757	e	glycosinolate metabolic process	5/1042	29/24354	0.00717	1	biological_process	LOC104893134;LOC104889067;LOC104887861;LOC104908451;LOC104891259
GO:0019760	e	glucosinolate metabolic process	5/1042	29/24354	0.00717	1	biological_process	LOC104893134;LOC104889067;LOC104887861;LOC104908451;LOC104891259
GO:0009737	e	response to abscisic acid	24/1042	317/24354	0.00719	1	biological_process	LOC104905957;LOC104905523;LOC104907820;LOC104899740;LOC104903857;LOC104895003;LOC104896713;LOC104899930;LOC104887467;LOC104902161;LOC104888161;LOC104890829;LOC104908279;LOC104895832;LOC104903864;LOC104894679;LOC104902327;LOC104900051;LOC104883347;LOC104902217;LOC104892624;LOC104889061;LOC104890834;LOC104892967
GO:0004564	e	beta-fructofuranosidase activity	3/1042	10/24354	0.00748	1	molecular_function	LOC104901010;LOC104901012;LOC104909084
GO:0004568	e	chitinase activity	3/1042	10/24354	0.00748	1	molecular_function	LOC104894685;LOC104895832;LOC104902327
GO:0098660	e	inorganic ion transmembrane transport	11/1042	110/24354	0.0075	1	biological_process	LOC104894816;LOC104900851;LOC104896063;LOC104884782;LOC104900036;LOC104904614;LOC104893891;LOC104904612;LOC104904615;LOC104902109;LOC104887294
GO:0080043	e	quercetin 3-O-glucosyltransferase activity	4/1042	19/24354	0.00772	1	molecular_function	LOC104904986;LOC104890270;LOC104888345;LOC104896294
GO:0048528	e	post-embryonic root development	9/1042	82/24354	0.0083	1	biological_process	LOC104899766;LOC104895011;LOC104894972;LOC104884620;LOC104899765;LOC104890829;LOC104888884;LOC104888972;LOC104890834
GO:0090696	e	post-embryonic plant organ development	9/1042	82/24354	0.0083	1	biological_process	LOC104899766;LOC104895011;LOC104894972;LOC104884620;LOC104899765;LOC104890829;LOC104888884;LOC104888972;LOC104890834
GO:0002252	e	immune effector process	6/1042	42/24354	0.0085	1	biological_process	LOC104898255;LOC104888057;LOC104893155;LOC104905073;LOC104893154;LOC104889445
GO:0009753	e	response to jasmonic acid	13/1042	138/24354	0.00871	1	biological_process	LOC104902051;LOC104906063;LOC104888934;LOC104887632;LOC104888161;LOC104890829;LOC104889934;LOC104895832;LOC104887630;LOC104889445;LOC104902327;LOC104900854;LOC104890834
GO:0009926	e	auxin polar transport	7/1042	56/24354	0.0096	1	biological_process	LOC104902295;LOC104887632;LOC104886955;LOC104887630;LOC104904374;LOC104903852;LOC104885388
GO:0045087	e	innate immune response	14/1042	160/24354	0.00984	1	biological_process	LOC104908767;LOC104893134;LOC104888057;LOC104899540;LOC104905073;LOC104888372;LOC104907767;LOC104883929;LOC104902037;LOC104895947;LOC104889445;LOC104896175;LOC104895187;LOC104887861
GO:0046030	e	inositol trisphosphate phosphatase activity	2/1042	4/24354	0.0104	1	molecular_function	LOC104889061;LOC104892967
GO:0004084	e	branched-chain-amino-acid transaminase activity	2/1042	4/24354	0.0104	1	molecular_function	LOC104902333;LOC104902334
GO:0008843	e	endochitinase activity	2/1042	4/24354	0.0104	1	molecular_function	LOC104895832;LOC104902327
GO:0015688	e	iron chelate transport	2/1042	4/24354	0.0104	1	biological_process	LOC104892614;LOC104887088
GO:0002679	e	respiratory burst involved in defense response	2/1042	4/24354	0.0104	1	biological_process	LOC104893155;LOC104893154
GO:0045730	e	respiratory burst	2/1042	4/24354	0.0104	1	biological_process	LOC104893155;LOC104893154
GO:1901678	e	iron coordination entity transport	2/1042	4/24354	0.0104	1	biological_process	LOC104892614;LOC104887088
GO:0015238	e	drug transmembrane transporter activity	7/1042	57/24354	0.0105	1	molecular_function	LOC104894816;LOC104906177;LOC104904614;LOC104904612;LOC104904615;LOC104904374;LOC104904374
GO:0034219	e	carbohydrate transmembrane transport	6/1042	44/24354	0.0106	1	biological_process	LOC104893853;LOC104888290;LOC104908211;LOC104892685;LOC104900036;LOC104893854
GO:0006812	e	cation transport	14/1042	162/24354	0.0107	1	biological_process	LOC104902377;LOC104885117;LOC104896063;LOC104900837;LOC104906177;LOC104884782;LOC104900036;LOC104883929;LOC104898945;LOC104893891;LOC104903830;LOC104902109;LOC104903602;LOC104887294
GO:0009314	e	response to radiation	30/1042	433/24354	0.0111	1	biological_process	LOC104899709;LOC104894685;LOC104893982;LOC104887841;LOC104893134;LOC104888057;LOC104907875;LOC104904631;LOC104896241;LOC104892997;LOC104887632;LOC104890571;LOC104905155;LOC104895011;LOC104905073;LOC104886797;LOC104897892;LOC104889234;LOC104887630;LOC104884040;LOC104906059;LOC104883341;LOC104905117;LOC104897992;LOC104887861;LOC104900082;LOC104885114;LOC104900217;LOC104902217;LOC104889061
GO:0031668	e	cellular response to extracellular stimulus	12/1042	126/24354	0.0119	1	biological_process	LOC104894685;LOC104899440;LOC104901583;LOC104900715;LOC104884391;LOC104904302;LOC104888997;LOC104900967;LOC104907580;LOC104904614;LOC104904612;LOC104904615
GO:0031669	e	cellular response to nutrient levels	10/1042	102/24354	0.012	1	biological_process	LOC104899440;LOC104901583;LOC104900715;LOC104884391;LOC104904302;LOC104888997;LOC104900967;LOC104904614;LOC104904612;LOC104904615
GO:0071496	e	cellular response to external stimulus	12/1042	128/24354	0.0125	1	biological_process	LOC104894685;LOC104899440;LOC104901583;LOC104900715;LOC104884391;LOC104904302;LOC104888997;LOC104900967;LOC104907580;LOC104904614;LOC104904612;LOC104904615
GO:0016165	e	linoleate 13S-lipoxygenase activity	3/1042	12/24354	0.0129	1	molecular_function	LOC104890829;LOC104889934;LOC104890834
GO:0016144	e	S-glycoside biosynthetic process	4/1042	22/24354	0.0132	1	biological_process	LOC104893134;LOC104887861;LOC104908451;LOC104891259
GO:0003993	e	acid phosphatase activity	4/1042	22/24354	0.0132	1	molecular_function	LOC104904302;LOC104893583;LOC104888997;LOC104898384
GO:0019758	e	glycosinolate biosynthetic process	4/1042	22/24354	0.0132	1	biological_process	LOC104893134;LOC104887861;LOC104908451;LOC104891259
GO:0019761	e	glucosinolate biosynthetic process	4/1042	22/24354	0.0132	1	biological_process	LOC104893134;LOC104887861;LOC104908451;LOC104891259
GO:0016101	e	diterpenoid metabolic process	4/1042	22/24354	0.0132	1	biological_process	LOC104904631;LOC104904876;LOC104894825;LOC104900854
GO:0015893	e	drug transport	7/1042	60/24354	0.0138	1	biological_process	LOC104894816;LOC104888042;LOC104906177;LOC104904614;LOC104904612;LOC104904615;LOC104904374
GO:0009813	e	flavonoid biosynthetic process	6/1042	47/24354	0.0145	1	biological_process	LOC104887632;LOC104905155;LOC104889649;LOC104887630;LOC104905117;LOC104883093
GO:0008643	e	carbohydrate transport	6/1042	47/24354	0.0145	1	biological_process	LOC104893853;LOC104888290;LOC104908211;LOC104892685;LOC104900036;LOC104893854
GO:0140110	e	transcription regulator activity	44/1042	714/24354	0.0146	1	molecular_function	LOC104900166;LOC104897725;LOC104905523;LOC104900372;LOC104906835;LOC104903983;LOC104893982;LOC104906611;LOC104905178;LOC104905744;LOC104893586;LOC104891597;LOC104892349;LOC104902875;LOC104895011;LOC104894972;LOC104908174;LOC104906298;LOC104898529;LOC104898899;LOC104902161;LOC104893092;LOC104886693;LOC104895834;LOC104904876;LOC104883763;LOC104900834;LOC104906454;LOC104905263;LOC104892971;LOC104895…
GO:0016491	e	oxidoreductase activity	27/1042	388/24354	0.0152	1	molecular_function	LOC104906117;LOC104887841;LOC104893134;LOC104900978;LOC104904631;LOC104884038;LOC104905320;LOC104902204;LOC104895312;LOC104888263;LOC104889649;LOC104895106;LOC104890829;LOC104889934;LOC104895098;LOC104894044;LOC104887088;LOC104889268;LOC104903354;LOC104905171;LOC104901603;LOC104883093;LOC104900337;LOC104887861;LOC104900082;LOC104890834;LOC104885388
GO:0002376	e	immune system process	17/1042	214/24354	0.0155	1	biological_process	LOC104908767;LOC104898255;LOC104893134;LOC104888057;LOC104899540;LOC104893155;LOC104905073;LOC104888372;LOC104907767;LOC104883929;LOC104902037;LOC104893154;LOC104895947;LOC104889445;LOC104896175;LOC104895187;LOC104887861
GO:0009651	e	response to salt stress	27/1042	391/24354	0.0157	1	biological_process	LOC104906321;LOC104891968;LOC104905523;LOC104907820;LOC104897806;LOC104902377;LOC104894685;LOC104895003;LOC104887826;LOC104906855;LOC104884400;LOC104884735;LOC104886955;LOC104894932;LOC104908279;LOC104895832;LOC104908460;LOC104902327;LOC104903353;LOC104899981;LOC104890270;LOC104889622;LOC104903830;LOC104902109;LOC104902217;LOC104892624;LOC104887536
GO:0005887	e	integral component of plasma membrane	5/1042	35/24354	0.0159	1	cellular_component	LOC104893853;LOC104888290;LOC104908211;LOC104900036;LOC104893854
GO:0002213	e	defense response to insect	3/1042	13/24354	0.0162	1	biological_process	LOC104899837;LOC104901646;LOC104901648
GO:1905393	e	plant organ formation	7/1042	62/24354	0.0163	1	biological_process	LOC104902875;LOC104905320;LOC104890829;LOC104894577;LOC104889445;LOC104890834;LOC104885388
GO:0060918	e	auxin transport	7/1042	62/24354	0.0163	1	biological_process	LOC104902295;LOC104887632;LOC104886955;LOC104887630;LOC104904374;LOC104903852;LOC104885388
GO:0042445	e	hormone metabolic process	12/1042	136/24354	0.0165	1	biological_process	LOC104893134;LOC104904631;LOC104888934;LOC104898878;LOC104889934;LOC104904876;LOC104894995;LOC104883006;LOC104894577;LOC104899444;LOC104894825;LOC104887861
GO:0050734	e	hydroxycinnamoyltransferase activity	2/1042	5/24354	0.0168	1	molecular_function	LOC104886661;LOC104889293
GO:0046855	e	inositol phosphate dephosphorylation	2/1042	5/24354	0.0168	1	biological_process	LOC104889061;LOC104892967
GO:0046838	e	phosphorylated carbohydrate dephosphorylation	2/1042	5/24354	0.0168	1	biological_process	LOC104889061;LOC104892967
GO:0009523	e	photosystem II	2/1042	5/24354	0.0168	1	cellular_component	LOC104897231;LOC104908544
GO:0008300	e	isoprenoid catabolic process	2/1042	5/24354	0.0168	1	biological_process	LOC104905320;LOC104885388
GO:0015116	e	sulfate transmembrane transporter activity	2/1042	5/24354	0.0168	1	molecular_function	LOC104901583;LOC104901705
GO:0071545	e	inositol phosphate catabolic process	2/1042	5/24354	0.0168	1	biological_process	LOC104889061;LOC104892967
GO:0009533	e	chloroplast stromal thylakoid	2/1042	5/24354	0.0168	1	cellular_component	LOC104897231;LOC104908544
GO:0006720	e	isoprenoid metabolic process	8/1042	77/24354	0.017	1	biological_process	LOC104904631;LOC104905320;LOC104904876;LOC104894577;LOC104894825;LOC104900854;LOC104900082;LOC104885388
GO:0006721	e	terpenoid metabolic process	7/1042	63/24354	0.0177	1	biological_process	LOC104904631;LOC104904876;LOC104894577;LOC104894825;LOC104900854;LOC104900082;LOC104885388
GO:0009914	e	hormone transport	7/1042	63/24354	0.0177	1	biological_process	LOC104902295;LOC104887632;LOC104886955;LOC104887630;LOC104904374;LOC104903852;LOC104885388
GO:0055114	e	oxidation-reduction process	30/1042	450/24354	0.0178	1	biological_process	LOC104883164;LOC104906117;LOC104887841;LOC104893134;LOC104900978;LOC104904631;LOC104884038;LOC104905320;LOC104902204;LOC104895312;LOC104893391;LOC104888263;LOC104889649;LOC104895106;LOC104890829;LOC104889934;LOC104895098;LOC104894044;LOC104887088;LOC104889268;LOC104903354;LOC104905171;LOC104899444;LOC104901603;LOC104883093;LOC104900337;LOC104887861;LOC104900082;LOC104890834;LOC104885388
GO:0006955	e	immune response	14/1042	167/24354	0.0183	1	biological_process	LOC104908767;LOC104893134;LOC104888057;LOC104899540;LOC104905073;LOC104888372;LOC104907767;LOC104883929;LOC104902037;LOC104895947;LOC104889445;LOC104896175;LOC104895187;LOC104887861
GO:0010243	e	response to organonitrogen compound	11/1042	120/24354	0.0191	1	biological_process	LOC104906518;LOC104905608;LOC104893155;LOC104904876;LOC104883763;LOC104883006;LOC104893154;LOC104896175;LOC104900967;LOC104903353;LOC104902217
GO:0042446	e	hormone biosynthetic process	8/1042	79/24354	0.0196	1	biological_process	LOC104893134;LOC104904631;LOC104898878;LOC104889934;LOC104894995;LOC104894577;LOC104899444;LOC104887861
GO:0010337	e	regulation of salicylic acid metabolic process	3/1042	14/24354	0.02	1	biological_process	LOC104893586;LOC104899965;LOC104889622
GO:0080044	e	quercetin 7-O-glucosyltransferase activity	3/1042	14/24354	0.02	1	molecular_function	LOC104904986;LOC104888345;LOC104896294
GO:0004722	e	protein serine/threonine phosphatase activity	4/1042	25/24354	0.0206	1	molecular_function	LOC104899930;LOC104883494;LOC104900051;LOC104883347
GO:0022836	e	gated channel activity	4/1042	25/24354	0.0206	1	molecular_function	LOC104885117;LOC104902109;LOC109135930;LOC104887294
GO:0022839	e	ion gated channel activity	4/1042	25/24354	0.0206	1	molecular_function	LOC104885117;LOC104902109;LOC109135930;LOC104887294
GO:0009991	e	response to extracellular stimulus	14/1042	172/24354	0.0207	1	biological_process	LOC104894685;LOC104899440;LOC104901583;LOC104900715;LOC104884391;LOC104904302;LOC104888997;LOC104900967;LOC104907580;LOC104904614;LOC104900854;LOC104904612;LOC104904615;LOC104889061
GO:0015672	e	monovalent inorganic cation transport	7/1042	65/24354	0.0207	1	biological_process	LOC104902377;LOC104885117;LOC104896063;LOC104893891;LOC104903830;LOC104902109;LOC104887294
GO:0009812	e	flavonoid metabolic process	6/1042	51/24354	0.0211	1	biological_process	LOC104887632;LOC104905155;LOC104889649;LOC104887630;LOC104905117;LOC104883093
GO:0010114	e	response to red light	6/1042	52/24354	0.023	1	biological_process	LOC104893134;LOC104904631;LOC104906059;LOC104887861;LOC104900082;LOC104900217
GO:0015291	e	secondary active transmembrane transporter activity	7/1042	67/24354	0.0241	1	molecular_function	LOC104897401;LOC104906177;LOC104884286;LOC104893891;LOC104888079;LOC104888077;LOC104888076
GO:0009682	e	induced systemic resistance	3/1042	15/24354	0.0242	1	biological_process	LOC104893134;LOC104889445;LOC104887861
GO:0009992	e	cellular water homeostasis	3/1042	15/24354	0.0242	1	biological_process	LOC104884620;LOC104888884;LOC104888972
GO:0052745	e	inositol phosphate phosphatase activity	2/1042	6/24354	0.0245	1	molecular_function	LOC104889061;LOC104892967
GO:0015513	e	high-affinity secondary active nitrite transmembrane transporter activity	2/1042	6/24354	0.0245	1	molecular_function	LOC104884286;LOC104893891
GO:0080019	e	fatty-acyl-CoA reductase (alcohol-forming) activity	2/1042	6/24354	0.0245	1	molecular_function	LOC104901603;LOC104900337
GO:0008381	e	mechanosensitive ion channel activity	2/1042	6/24354	0.0245	1	molecular_function	LOC109135930;LOC109135930
GO:0005216	e	ion channel activity	5/1042	39/24354	0.0245	1	molecular_function	LOC104885117;LOC104905517;LOC104902109;LOC109135930;LOC104887294
GO:0016791	e	phosphatase activity	10/1042	108/24354	0.0262	1	molecular_function	LOC104899930;LOC104904302;LOC104893583;LOC104883494;LOC104888997;LOC104900051;LOC104898384;LOC104883347;LOC104889061;LOC104892967
GO:0009751	e	response to salicylic acid	10/1042	109/24354	0.0269	1	biological_process	LOC104908767;LOC104906855;LOC104884620;LOC104888161;LOC104907767;LOC104883929;LOC104904876;LOC104895947;LOC104888884;LOC104888972
GO:0016311	e	dephosphorylation	10/1042	111/24354	0.0284	1	biological_process	LOC104899930;LOC104904302;LOC104893583;LOC104883494;LOC104888997;LOC104900051;LOC104898384;LOC104883347;LOC104889061;LOC104892967
GO:0006884	e	cell volume homeostasis	3/1042	16/24354	0.0288	1	biological_process	LOC104884620;LOC104888884;LOC104888972
GO:0016638	e	oxidoreductase activity, acting on the CH-NH2 group of donors	3/1042	16/24354	0.0288	1	molecular_function	LOC104884038;LOC104888263;LOC104889268
GO:0009685	e	gibberellin metabolic process	3/1042	16/24354	0.0288	1	biological_process	LOC104904631;LOC104904876;LOC104894825
GO:0016758	e	transferase activity, transferring hexosyl groups	11/1042	134/24354	0.0319	1	molecular_function	LOC104904986;SBSS1;LOC104889537;LOC104892057;LOC104907308;LOC104890270;LOC104888345;LOC104896294;LOC104908451;LOC104898670;LOC104894790
GO:0004553	e	hydrolase activity, hydrolyzing O-glycosyl compounds	8/1042	87/24354	0.0327	1	molecular_function	LOC104894685;LOC104895832;LOC104900375;LOC104901010;LOC104901012;LOC104903864;LOC104902327;LOC104909084
GO:0051865	e	protein autoubiquitination	2/1042	7/24354	0.0333	1	biological_process	LOC104893155;LOC104893154
GO:0008515	e	sucrose transmembrane transporter activity	2/1042	7/24354	0.0333	1	molecular_function	LOC104893853;LOC104893854
GO:0016119	e	carotene metabolic process	2/1042	7/24354	0.0333	1	biological_process	LOC104905320;LOC104885388
GO:0046174	e	polyol catabolic process	2/1042	7/24354	0.0333	1	biological_process	LOC104889061;LOC104892967
GO:0006855	e	drug transmembrane transport	5/1042	43/24354	0.0357	1	biological_process	LOC104894816;LOC104904614;LOC104904612;LOC104904615;LOC104904374
GO:0031667	e	response to nutrient levels	12/1042	147/24354	0.0363	1	biological_process	LOC104899440;LOC104901583;LOC104900715;LOC104884391;LOC104904302;LOC104888997;LOC104900967;LOC104904614;LOC104900854;LOC104904612;LOC104904615;LOC104889061
GO:0009705	e	plant-type vacuole membrane	7/1042	73/24354	0.0363	1	cellular_component	LOC104902667;LOC104902662;LOC104900690;LOC104900622;LOC104887632;LOC104887630;LOC104893891
GO:0044212	e	transcription regulatory region DNA binding	4/1042	30/24354	0.0377	1	molecular_function	LOC104900967;LOC104900967;LOC104897992;LOC104897992
GO:0009267	e	cellular response to starvation	7/1042	74/24354	0.0387	1	biological_process	LOC104899440;LOC104901583;LOC104900715;LOC104884391;LOC104904302;LOC104888997;LOC104900967
GO:0009962	e	regulation of flavonoid biosynthetic process	3/1042	18/24354	0.0394	1	biological_process	LOC104887632;LOC104887630;LOC104889293
GO:0006040	e	amino sugar metabolic process	3/1042	18/24354	0.0394	1	biological_process	LOC104894685;LOC104895832;LOC104902327
GO:0004445	e	inositol-polyphosphate 5-phosphatase activity	1/1042	1/24354	0.0428	1	molecular_function	LOC104892967
GO:0072658	e	maintenance of protein location in membrane	1/1042	1/24354	0.0428	1	biological_process	LOC104888161
GO:0080169	e	cellular response to boron-containing substance deprivation	1/1042	1/24354	0.0428	1	biological_process	LOC104900967
GO:2000647	e	negative regulation of stem cell proliferation	1/1042	1/24354	0.0428	1	biological_process	LOC104883494
GO:1900430	e	positive regulation of filamentous growth of a population of unicellular organisms	1/1042	1/24354	0.0428	1	biological_process	LOC104900372
GO:0009571	e	proplastid stroma	1/1042	1/24354	0.0428	1	cellular_component	LOC104904871
GO:0080142	e	regulation of salicylic acid biosynthetic process	1/1042	1/24354	0.0428	1	biological_process	LOC104893586
GO:0003959	e	NADPH dehydrogenase activity	1/1042	1/24354	0.0428	1	molecular_function	LOC104903354
GO:2000217	e	regulation of invasive growth in response to glucose limitation	1/1042	1/24354	0.0428	1	biological_process	LOC104900372
GO:0048103	e	somatic stem cell division	1/1042	1/24354	0.0428	1	biological_process	LOC104883494
GO:1900479	e	positive regulation of flocculation via cell wall protein-carbohydrate interaction	1/1042	1/24354	0.0428	1	biological_process	LOC104900372
GO:0090033	e	positive regulation of filamentous growth	1/1042	1/24354	0.0428	1	biological_process	LOC104900372
GO:1900455	e	regulation of flocculation via cell wall protein-carbohydrate interaction	1/1042	1/24354	0.0428	1	biological_process	LOC104900372
GO:0043674	e	columella	1/1042	1/24354	0.0428	1	cellular_component	LOC104894816
GO:0004567	e	beta-mannosidase activity	1/1042	1/24354	0.0428	1	molecular_function	LOC104900375
GO:0009703	e	nitrate reductase (NADH) activity	1/1042	1/24354	0.0428	1	molecular_function	LOC104887841
GO:0009001	e	serine O-acetyltransferase activity	1/1042	1/24354	0.0428	1	molecular_function	LOC104891831
GO:0043667	e	pollen wall	1/1042	1/24354	0.0428	1	cellular_component	LOC104894816
GO:0042710	e	biofilm formation	1/1042	1/24354	0.0428	1	biological_process	LOC104900372
GO:0036095	e	positive regulation of invasive growth in response to glucose limitation by positive regulation of transcription from RNA polymerase II promoter	1/1042	1/24354	0.0428	1	biological_process	LOC104900372
GO:0015415	e	ATPase-coupled phosphate ion transmembrane transporter activity	1/1042	1/24354	0.0428	1	molecular_function	LOC104900851
GO:0050691	e	regulation of defense response to virus by host	1/1042	1/24354	0.0428	1	biological_process	LOC104904876
GO:1901601	e	strigolactone biosynthetic process	1/1042	1/24354	0.0428	1	biological_process	LOC104894577
GO:1901600	e	strigolactone metabolic process	1/1042	1/24354	0.0428	1	biological_process	LOC104894577
GO:2000220	e	regulation of pseudohyphal growth	1/1042	1/24354	0.0428	1	biological_process	LOC104900372
GO:2000222	e	positive regulation of pseudohyphal growth	1/1042	1/24354	0.0428	1	biological_process	LOC104900372
GO:0043673	e	sexine	1/1042	1/24354	0.0428	1	cellular_component	LOC104894816
GO:0045201	e	maintenance of neuroblast polarity	1/1042	1/24354	0.0428	1	biological_process	LOC104883494
GO:0016672	e	oxidoreductase activity, acting on a sulfur group of donors, quinone or similar compound as acceptor	1/1042	1/24354	0.0428	1	molecular_function	LOC104906117
GO:0016412	e	serine O-acyltransferase activity	1/1042	1/24354	0.0428	1	molecular_function	LOC104891831
GO:0055059	e	asymmetric neuroblast division	1/1042	1/24354	0.0428	1	biological_process	LOC104883494
GO:0055057	e	neuroblast division	1/1042	1/24354	0.0428	1	biological_process	LOC104883494
GO:0045431	e	flavonol synthase activity	1/1042	1/24354	0.0428	1	molecular_function	LOC104883093
GO:0051245	e	negative regulation of cellular defense response	1/1042	1/24354	0.0428	1	biological_process	LOC104888161
GO:0045181	e	glutamate synthase activity, NAD(P)H as acceptor	1/1042	1/24354	0.0428	1	molecular_function	LOC104888263
GO:2000177	e	regulation of neural precursor cell proliferation	1/1042	1/24354	0.0428	1	biological_process	LOC104883494
GO:2000178	e	negative regulation of neural precursor cell proliferation	1/1042	1/24354	0.0428	1	biological_process	LOC104883494
GO:1901334	e	lactone metabolic process	1/1042	1/24354	0.0428	1	biological_process	LOC104894577
GO:1901336	e	lactone biosynthetic process	1/1042	1/24354	0.0428	1	biological_process	LOC104894577
GO:0060256	e	regulation of flocculation	1/1042	1/24354	0.0428	1	biological_process	LOC104900372
GO:2000906	e	positive regulation of starch metabolic process	1/1042	1/24354	0.0428	1	biological_process	LOC104900372
GO:0031492	e	nucleosomal DNA binding	1/1042	1/24354	0.0428	1	molecular_function	LOC104895130
GO:0007406	e	negative regulation of neuroblast proliferation	1/1042	1/24354	0.0428	1	biological_process	LOC104883494
GO:0036445	e	neuronal stem cell division	1/1042	1/24354	0.0428	1	biological_process	LOC104883494
GO:0090437	e	socket cell differentiation	1/1042	1/24354	0.0428	1	biological_process	LOC104905605
GO:1900428	e	regulation of filamentous growth of a population of unicellular organisms	1/1042	1/24354	0.0428	1	biological_process	LOC104900372
GO:0004657	e	proline dehydrogenase activity	1/1042	1/24354	0.0428	1	molecular_function	LOC104905171
GO:0046857	e	oxidoreductase activity, acting on other nitrogenous compounds as donors, with NAD or NADP as acceptor	1/1042	1/24354	0.0428	1	molecular_function	LOC104887841
GO:0019419	e	sulfate reduction	1/1042	1/24354	0.0428	1	biological_process	LOC104900978
GO:0072660	e	maintenance of protein location in plasma membrane	1/1042	1/24354	0.0428	1	biological_process	LOC104888161
GO:1900402	e	regulation of carbohydrate metabolic process by regulation of transcription from RNA polymerase II promoter	1/1042	1/24354	0.0428	1	biological_process	LOC104900372
GO:0008940	e	nitrate reductase activity	1/1042	1/24354	0.0428	1	molecular_function	LOC104887841
GO:0010098	e	suspensor development	1/1042	1/24354	0.0428	1	biological_process	LOC104902189
GO:1900461	e	positive regulation of pseudohyphal growth by positive regulation of transcription from RNA polymerase II promoter	1/1042	1/24354	0.0428	1	biological_process	LOC104900372
GO:2000881	e	regulation of starch catabolic process	1/1042	1/24354	0.0428	1	biological_process	LOC104900372
GO:2000883	e	positive regulation of starch catabolic process	1/1042	1/24354	0.0428	1	biological_process	LOC104900372
GO:0016040	e	glutamate synthase (NADH) activity	1/1042	1/24354	0.0428	1	molecular_function	LOC104888263
GO:0004038	e	allantoinase activity	1/1042	1/24354	0.0428	1	molecular_function	LOC104900715
GO:0001047	e	core promoter binding	1/1042	1/24354	0.0428	1	molecular_function	LOC104897992
GO:0010378	e	temperature compensation of the circadian clock	1/1042	1/24354	0.0428	1	biological_process	LOC104896241
GO:0006562	e	proline catabolic process	1/1042	1/24354	0.0428	1	biological_process	LOC104905171
GO:0080082	e	esculin beta-glucosidase activity	1/1042	1/24354	0.0428	1	molecular_function	LOC104900375
GO:0080081	e	4-methylumbelliferyl-beta-D-glucopyranoside beta-glucosidase activity	1/1042	1/24354	0.0428	1	molecular_function	LOC104900375
GO:0010438	e	cellular response to sulfur starvation	1/1042	1/24354	0.0428	1	biological_process	LOC104899440
GO:0030011	e	maintenance of cell polarity	1/1042	1/24354	0.0428	1	biological_process	LOC104883494
GO:1902692	e	regulation of neuroblast proliferation	1/1042	1/24354	0.0428	1	biological_process	LOC104883494
GO:1900735	e	positive regulation of flocculation	1/1042	1/24354	0.0428	1	biological_process	LOC104900372
GO:0006792	e	regulation of sulfur utilization	1/1042	1/24354	0.0428	1	biological_process	LOC104899440
GO:0016707	e	gibberellin 3-beta-dioxygenase activity	1/1042	1/24354	0.0428	1	molecular_function	LOC104904631
GO:0047668	e	amygdalin beta-glucosidase activity	1/1042	1/24354	0.0428	1	molecular_function	LOC104900375
GO:0098679	e	regulation of carbohydrate catabolic process by regulation of transcription from RNA polymerase II promoter	1/1042	1/24354	0.0428	1	biological_process	LOC104900372
GO:2000219	e	positive regulation of invasive growth in response to glucose limitation	1/1042	1/24354	0.0428	1	biological_process	LOC104900372
GO:1900524	e	positive regulation of flocculation via cell wall protein-carbohydrate interaction by positive regulation of transcription from RNA polymerase II promoter	1/1042	1/24354	0.0428	1	biological_process	LOC104900372
GO:0043668	e	exine	1/1042	1/24354	0.0428	1	cellular_component	LOC104894816
GO:0009973	e	adenylyl-sulfate reductase activity	1/1042	1/24354	0.0428	1	molecular_function	LOC104900978
GO:0045174	e	glutathione dehydrogenase (ascorbate) activity	1/1042	1/24354	0.0428	1	molecular_function	LOC104906117
GO:0072091	e	regulation of stem cell proliferation	1/1042	1/24354	0.0428	1	biological_process	LOC104883494
GO:0010185	e	regulation of cellular defense response	1/1042	1/24354	0.0428	1	biological_process	LOC104888161
GO:0080006	e	internode patterning	1/1042	1/24354	0.0428	1	biological_process	LOC104902875
GO:0048439	e	flower morphogenesis	1/1042	1/24354	0.0428	1	biological_process	LOC104889445
GO:0035956	e	regulation of starch catabolic process by regulation of transcription from RNA polymerase II promoter	1/1042	1/24354	0.0428	1	biological_process	LOC104900372
GO:0045196	e	establishment or maintenance of neuroblast polarity	1/1042	1/24354	0.0428	1	biological_process	LOC104883494
GO:0098722	e	asymmetric stem cell division	1/1042	1/24354	0.0428	1	biological_process	LOC104883494
GO:0070786	e	positive regulation of growth of unicellular organism as a thread of attached cells	1/1042	1/24354	0.0428	1	biological_process	LOC104900372
GO:0070784	e	regulation of growth of unicellular organism as a thread of attached cells	1/1042	1/24354	0.0428	1	biological_process	LOC104900372
GO:0035957	e	positive regulation of starch catabolic process by positive regulation of transcription from RNA polymerase II promoter	1/1042	1/24354	0.0428	1	biological_process	LOC104900372
GO:0015157	e	oligosaccharide transmembrane transporter activity	2/1042	8/24354	0.0431	1	molecular_function	LOC104893853;LOC104893854
GO:0015154	e	disaccharide transmembrane transporter activity	2/1042	8/24354	0.0431	1	molecular_function	LOC104893853;LOC104893854
GO:0009521	e	photosystem	2/1042	8/24354	0.0431	1	cellular_component	LOC104897231;LOC104908544
GO:0048364	e	root development	18/1042	260/24354	0.0434	1	biological_process	LOC104887687;LOC104893134;LOC104899766;LOC104895011;LOC104894972;LOC104884620;LOC104900036;LOC104899765;LOC104894005;LOC104890829;LOC104883006;LOC104888884;LOC104902109;LOC104888972;LOC104887861;LOC104904374;LOC104889061;LOC104890834
GO:0042578	e	phosphoric ester hydrolase activity	10/1042	124/24354	0.0446	1	molecular_function	LOC104899930;LOC104904302;LOC104893583;LOC104883494;LOC104888997;LOC104900051;LOC104898384;LOC104883347;LOC104889061;LOC104892967
GO:0022622	e	root system development	18/1042	262/24354	0.0448	1	biological_process	LOC104887687;LOC104893134;LOC104899766;LOC104895011;LOC104894972;LOC104884620;LOC104900036;LOC104899765;LOC104894005;LOC104890829;LOC104883006;LOC104888884;LOC104902109;LOC104888972;LOC104887861;LOC104904374;LOC104889061;LOC104890834
GO:0030104	e	water homeostasis	3/1042	19/24354	0.0454	1	biological_process	LOC104884620;LOC104888884;LOC104888972
GO:0009625	e	response to insect	3/1042	19/24354	0.0454	1	biological_process	LOC104899837;LOC104901646;LOC104901648
GO:0080167	e	response to karrikin	9/1042	105/24354	0.0461	1	biological_process	LOC104887687;LOC104896241;LOC104901010;LOC104901012;LOC104895246;LOC104907119;LOC104909084;LOC104883093;LOC104894790
GO:0048767	e	root hair elongation	4/1042	32/24354	0.0463	1	biological_process	LOC104894005;LOC104883006;LOC104902109;LOC104904374
GO:0009910	e	negative regulation of flower development	4/1042	32/24354	0.0463	1	biological_process	LOC104908567;LOC104900324;LOC104895011;LOC104894972
GO:0044550	e	secondary metabolite biosynthetic process	7/1042	77/24354	0.0465	1	biological_process	LOC104907917;LOC104893134;LOC104889649;LOC104887861;LOC104889293;LOC104908451;LOC104891259
